# Supplementary material for: Staphylococcus aureus Interferes with Streptococci Spatial Distribution and with Protein Expression of Species within a Polymicrobial Oral Biofilm
Source: Antibiotics (Basel). 2021 Jan 26;10(2):116. doi: 10.3390/antibiotics10020116 (PMC7911025; doi:10.3390/antibiotics10020116)
Supplement: Supplementary file 1 [file antibiotics-10-00116-s001.zip]

Archive with 37 entries (26 files):
- Supplements/
- Supplements/Supplemental Table S2_.xlsx
- __MACOSX/
- __MACOSX/Supplements/
- __MACOSX/Supplements/._Supplemental Table S2_.xlsx
- Supplements/.DS_Store
- __MACOSX/Supplements/._.DS_Store
- Supplements/Supplemental Table S1_.xlsx
- __MACOSX/Supplements/._Supplemental Table S1_.xlsx
- Supplements/Supplemental data 1_Proteomics/
- Supplements/Supplemental data 1_Proteomics/.DS_Store
- __MACOSX/Supplements/Supplemental data 1_Proteomics/
- __MACOSX/Supplements/Supplemental data 1_Proteomics/._.DS_Store
- Supplements/Supplemental data 1_Proteomics/╬öMSCRAMMs biofilm vs control biofilm/
- Supplements/Supplemental data 1_Proteomics/╬öMSCRAMMs biofilm vs control biofilm/╬öMSCRAMMS_vs_control.xlsx
- __MACOSX/Supplements/Supplemental data 1_Proteomics/╬öMSCRAMMs biofilm vs control biofilm/
- __MACOSX/Supplements/Supplemental data 1_Proteomics/╬öMSCRAMMs biofilm vs control biofilm/._╬öMSCRAMMS_vs_control.xlsx
- Supplements/Supplemental data 1_Proteomics/╬öMSCRAMMs biofilm vs control biofilm/Rep1_2_3_MSCRAMMS_vs_Ctrl_Raw.xlsx
- __MACOSX/Supplements/Supplemental data 1_Proteomics/╬öMSCRAMMs biofilm vs control biofilm/._Rep1_2_3_MSCRAMMS_vs_Ctrl_Raw.xlsx
- Supplements/Supplemental data 1_Proteomics/╬öMSCRAMMs biofilm vs control biofilm/MQ-report_╬öMSCRAMMS vs control biofilm.pdf
- __MACOSX/Supplements/Supplemental data 1_Proteomics/╬öMSCRAMMs biofilm vs control biofilm/._MQ-report_╬öMSCRAMMS vs control biofilm.pdf
- Supplements/Supplemental data 1_Proteomics/SF8300 biofilm vs control biofilm/
- Supplements/Supplemental data 1_Proteomics/SF8300 biofilm vs control biofilm/SF8300_vs_control.xlsx
- __MACOSX/Supplements/Supplemental data 1_Proteomics/SF8300 biofilm vs control biofilm/
- __MACOSX/Supplements/Supplemental data 1_Proteomics/SF8300 biofilm vs control biofilm/._SF8300_vs_control.xlsx
- Supplements/Supplemental data 1_Proteomics/SF8300 biofilm vs control biofilm/MQ-report-SF8300_vs_control.pdf
- __MACOSX/Supplements/Supplemental data 1_Proteomics/SF8300 biofilm vs control biofilm/._MQ-report-SF8300_vs_control.pdf
- Supplements/Supplemental data 1_Proteomics/SF8300 biofilm vs control biofilm/Rep1_2_3_USA300_vs_Ctrl_Raw.xlsx
- __MACOSX/Supplements/Supplemental data 1_Proteomics/SF8300 biofilm vs control biofilm/._Rep1_2_3_USA300_vs_Ctrl_Raw.xlsx
- Supplements/Supplemental data 1_Proteomics/SF8300 biofilm vs ╬öMSCRAMMs biofilm/
- Supplements/Supplemental data 1_Proteomics/SF8300 biofilm vs ╬öMSCRAMMs biofilm/MQ-report_╬öMSCRAMMS_vs _SF8300.pdf
- __MACOSX/Supplements/Supplemental data 1_Proteomics/SF8300 biofilm vs ╬öMSCRAMMs biofilm/
- __MACOSX/Supplements/Supplemental data 1_Proteomics/SF8300 biofilm vs ╬öMSCRAMMs biofilm/._MQ-report_╬öMSCRAMMS_vs _SF8300.pdf
- Supplements/Supplemental data 1_Proteomics/SF8300 biofilm vs ╬öMSCRAMMs biofilm/Rep1_2_3_MSCRAMMS_vs_SF8300_Raw.xlsx
- __MACOSX/Supplements/Supplemental data 1_Proteomics/SF8300 biofilm vs ╬öMSCRAMMs biofilm/._Rep1_2_3_MSCRAMMS_vs_SF8300_Raw.xlsx
- Supplements/Supplemental data 1_Proteomics/SF8300 biofilm vs ╬öMSCRAMMs biofilm/╬öMSCRAMMS_vs_SF8300.xlsx
- __MACOSX/Supplements/Supplemental data 1_Proteomics/SF8300 biofilm vs ╬öMSCRAMMs biofilm/._╬öMSCRAMMS_vs_SF8300.xlsx
