# Supplementary material for: Staphylococcus aureus Interferes with Streptococci Spatial Distribution and with Protein Expression of Species within a Polymicrobial Oral Biofilm
Source: Antibiotics (Basel). 2021 Jan 26;10(2):116. doi: 10.3390/antibiotics10020116 (PMC7911025; doi:10.3390/antibiotics10020116)
Supplement: Supplementary file 1 [file antibiotics-10-00116-s001.zip › Supplements/Supplemental Table S2_.xlsx]

## Sheet: Tabelle1
Oligonucleotides used for construction of in-frame gene deletion using pKOR1 allelic replacement system.
Oligo ID	Nucleotide sequence 5’ to 3’
For in-frame deletion of genes encoding clfA
clfA-X1	ggaggggcaaagatgc
clfA-X2	CGTATTTGCTTCATCTTCAGAACCACCTACAAGCACTGAAGCCAC
clfA-X3	GTGGCTTCAGTGCTTGTAGGTGGTTCTGAAGATGAAGCAAATACG
clfA-X4	GCTTCAGTGTCAGATTTTAATTGAGC
clfA-X5	GGGG ACAAGTTTGTACAAAAAAGCAGGCT ctttgctcaagtggaccag
clfA-X6	GGGG ACCACTTTGTACAAGAAAGCTGGGT GTCGCACTTTAATTGCTCCTC
clfA-S1	gtttgcaatcaaatcgtacgttgtc
clfA-S2	GAAACCACTGCACTCGCAC
For in-frame deletion of genes encoding clfB
clfB-X1	gaggttaacgaattgtgtacagc
clfB-X2	CATCATTGCACCAAATAAAGTTGCTACTATTACTGATGTGGTACCTAC
clfB-X3	GTAGGTACCACATCAGTAATAGTAGCAACTTTATTTGGTGCAATGATG
clfB-X4	CCAAGAAATAATTAATCATTCACCATCC
clfB-X5	GGGG ACAAGTTTGTACAAAAAAGCAGGCT gagaattgatggcctttttgtgc
clfB-X6	GGGG ACCACTTTGTACAAGAAAGCTGGGT CACGCTTAATCGCTTGATCC
clfB-S1	gtgatatggctgggatttcc
clfB-S2	GACCTGCTATAAAATTGTCATCACG
For in-frame deletion of genes encoding SdrC, SdrD, SdrE
sdrCDE-X1	gcactagcaagatacttaactgagc
sdrCDE-X2	GAATAACAATAATGAACCTAATGCTGCTGGTATCATGCCTTTTCTATTTGTTGC
sdrCDE-X3	GCAACAAATAGAAAAGGCATGATACCAGCAGCATTAGGTTCATTATTGTTATTC
sdrCDE-X4	cttggcattgcttttctgttgatac
sdrCDE-X5	GGGGACAAGTTTGTACAAAAAAGCAGGCTggaacaacaccgtctattgatg
sdrCDE-X6	GGGGACCACTTTGTACAAGAAAGCTGGGTctatggagtacaacaataactggaatac
sdrCDE-S1	gagaatgcttttaagtcacatgc
sdrCDE-S2	gacttttcccaatactgtatccag
For in-frame deletion of genes encoding fibronectin binding protein A and B (fnbA, fnbB)
fnbAB-X1	gataggaacagcagggacag
fnbAB-X2	CGCTAAACCTAAAATGCTAAATAATCCTGCTCCCAATTTATGTTTTCTAATGCC
fnbAB-X3	GGCATTAGAAAACATAAATTGGGAGCAGGATTATTTAGCATTTTAGGTTTAGCG
fnbAB-X4	GTGTTAATTCTTCTCGCATACTGTC
fnbAB-X5	GGGGACAAGTTTGTACAAAAAAGCAGGCTgcagtattatttgcaatcgttacg
fnbAB-X6	GGGGACCACTTTGTACAAGAAAGCTGGGTAACGAAGCCTAATTTTTCTCCAACGTC
fnbAB-S1	cgtctgaaatactcagaatccgaac
fnbAB-S2	CGCAAGTTCCGTTGAATACTG
