# Supplementary material for: Staphylococcus aureus Interferes with Streptococci Spatial Distribution and with Protein Expression of Species within a Polymicrobial Oral Biofilm
Source: Antibiotics (Basel). 2021 Jan 26;10(2):116. doi: 10.3390/antibiotics10020116 (PMC7911025; doi:10.3390/antibiotics10020116)
Supplement: Supplementary file 1 [file antibiotics-10-00116-s001.zip › Supplements/Supplemental Table S1_.xlsx]

## Sheet: spa
											antibiotic resistances (Interpretation according to EUCAST guidelines)																				antibiotic resistances (MIC = minimal inhibitory concentration)
strain ID	spa type	spa repeats	MLST (info from Spa server; no experimental data)	CC	comment	mecA (147)	mecA (strommenger)	mecU	mecC		Cefoxitin	Clindamycin	Inducable Clindamycin Resistance	Daptomycin	Erythromycin	Fosfomycin	Fusidic acid	Gentamycin	Levofloxacin	Linezolid	Mupirocin	Oxacillin	Benzylpenicillin	Rifampicin	Teicoplanin	Tetracycline	Tigecycline	Timethoprim/Sulfamethoxazol	Vancomycin		Cefoxitin	Clindamycin	Inducable Clindamycin Resistance	Daptomycin	Erythromycin	Fosfomycin	Fusidic acid	Gentamycin	Levofloxacin	Linezolid	Mupirocin	Oxacillin	Benzylpenicillin	Rifampicin	Teicoplanin	Tetracycline	Tigecycline	Timethoprim/Sulfamethoxazol	Vancomycin
PN35	t4727	07-23-12-21-17-12-12-12-17	-	CC72	very rare spa type, only 1 submission from USA, MRSA; closely related to t126 (MLST ST72; costs =1)	-	-	-	-		-	-	-	-	(+)	-	-	-	-	-	-	-	+	-	-	-	-	-	-		NEG	0.25	NEG	0.25	1	≤ 8	≤ 0.5	≤ 0.5	0.25	2	≤ 2	≤ 0.25	≥ 0.5	≤ 0.03	≤ 0.5	≤ 1	≤ 0.12	≤ 10	≤ 0.5
HU13N	t002	26-23-17-34-17-20-17-12-17-16	ST-5, ST-231	CC5	very common spa type, 6.87 %; mostly MRSA isolates in the database, dominant HA-MRSA-clone (USA100, USA800)	+	+	+	-		+	-	-	-	(+)	-	-	-	-	-	-	+	+	-	-	-	-	-	-		POS	0.25	NEG	0.25	1	≤ 8	≤ 0.5	≤ 0.5	0.25	2	≤ 2	≥ 4	≥ 0.5	≤ 0.03	≤ 0.5	≤ 1	≤ 0.12	≤ 10	≤ 0.5

## Sheet: array long
S. aureus 2.0 Genotyping Kit
Operator
Sample ID	HU13N		PN35
Assay Name	Stau_pm7plus		Stau_pm7plus
Assay ID	10620		10620
Well Position	14 (02-F)		15 (02-G)
Software Version	2014-11-24		2014-11-24
Device	AM050037		AM050037
StripID	276780610620		276780610620
staining control	OK		OK
TYPING SUMMARY
Result
strain	CC5-MRSA-IV, Paediatric clone		ST72-MSSA
MLST clonal complex affiliation	CC5		CC8 (ST72)
sequence types associated with this strain	ST5, ST73, ST125, ST575, ST930, ST998		ST72
spa types associated with this strain	t002, t010, t067, t214, t306, t548, t640, t837, t6183, t7078		0
assignment score for CC identification	96.28%		95.18%
MRSA (mecA)	positive		negative
MRSA (mecC)	negative		negative
PVL	negative		negative
staining control	OK		OK
SPECIES MARKER
Target Gene	Result	Description	Result
rrnD1 (S. aureus)	ambiguous	Domain 1 of 23S-rRNA	positive
gapA	positive	glyceraldehyde 3-phosphate dehydrogenase, locus 1	positive
katA	positive	katalase A	positive
coA	positive	coagulase	positive
nuc1	positive	thermostable extracellular nuclease	positive
spa	positive	staphylococcal protein A	positive
sbi	positive	IgG-binding protein	positive
REGULATORY GENES
Target Gene	Result	Description	Result
sarA	positive	staphylococcal accessory regulator A	positive
saeS	positive	histidine protein kinase, sae locus	positive
vraS	positive	sensor protein	positive
agrI (total)	negative	accessory gene regulator allele I	positive
agrB-I	negative		positive
agrC-I	negative		positive
agrD-I	negative		positive
agrII (total)	positive	accessory gene regulator allele II	negative
agrB-II	positive		negative
agrC-II	positive		negative
agrD-II	positive		negative
agrIII (total)	negative	accessory gene regulator allele III	negative
agrB-III	negative		negative
agrC-III	negative		negative
agrD-III	negative		negative
agrIV (total)	negative	accessory gene regulator allele IV	negative
agrB-IV	negative		negative
agrC-IV	negative		negative
hld	positive	haemolysin delta	positive
METHICILLIN RESISTANCE GENOTYPE AND SCCmec TYPING
Target Gene	Result	Description	Result
mecA	positive	alternate penicillin binding protein 2, defining MRSA	negative
mecC	negative	novel mecA homologue, also associated with beta lactam resistance	negative
delta_mecR	positive	truncated signal transducer protein MecR1	negative
ugpQ	positive	glycerophosphoryl diester phosphodiesterase, associated with mecA	negative
ccrA-1	negative	cassette chromosome recombinase genes A-1	negative
ccrB-1	negative	cassette chromosome recombinase genes B-1	negative
plsSCC (COL)	negative	plasmin-sensitive surface protein	negative
Q9XB68-dcs	positive	hypothetical protein from SCCmec elements	negative
ccrA-2	positive	cassette chromosome recombinase gene A-2	negative
ccrB-2	positive	cassette chromosome recombinase gene B-2	negative
kdpA-SCC	negative	potassium-translocating ATPase A, chain 2	negative
kdpB-SCC	negative	potassium-transporting ATPase B, chain 1	negative
kdpC-SCC	negative	potassium-translocating ATPase C, chain 2	negative
kdpD-SCC	negative	sensor kinase protein	negative
kdpE-SCC	negative	KDP operon transcriptional regulatory protein	negative
mecI	negative	methicillin-resistance gene regulatory protein	negative
mecR	negative	signal transducer protein MecR1	negative
xylR	negative	homolog of xylose repressor, associated with SCCmec-elements	negative
ccrA-3	negative	cassette chromosome recombinase gene A-3	negative
ccrB-3	negative	cassette chromosome recombinase gene B-3	negative
merA	negative	mercury resistance gene operon, Hg(II) reductase	negative
merB	negative	mercury resistance gene operon, alkylmercury lyase	negative
ccrAA (MRSAZH47)_probe 1	negative	cassette chromosome recombinase gene (hypothetical)	negative
ccrAA (MRSAZH47)_probe 2	negative	cassette chromosome recombinase gene (hypothetical)	negative
ccrC (85-2082)	negative	cassette chromosome recombinase gene C	negative
ccrA-4	negative	cassette chromosome recombinase gene A-4	negative
ccrB-4	negative	cassette chromosome recombinase gene B-4	negative
RESISTANCE GENOTYPE : PENICILLINASE
Target Gene	Result	Description	Result
blaZ	positive	beta-lactamase gene	positive
blaZ-SCCmec XI	negative	beta-lactamase gene associated with SCCmec XI elements	negative
blaI	positive	beta lactamase repressor (inhibitor)	positive
blaR	positive	beta-lactamase regulatory protein	positive
RESISTANCE GENOTYPE : MLS-ANTIBIOTICS
Target Gene	Result	Description	Result
erm(A)	negative	rRNA methyltransferase associated with macrolide/lincosamide resistance	negative
erm(B)	negative	rRNA methyltransferase associated with macrolide/lincosamide resistance	negative
erm(C)	negative	rRNA methyltransferase associated with macrolide/lincosamide resistance	negative
lnu(A)	negative	lincosaminide nucleotidyltransferase (=linA)	negative
msr(A)	negative	macrolide efflux pump	negative
mef(A)	negative	macrolide efflux protein A	negative
mph(C)	negative	macrolide phosphotransferase II (=mpbBM)	negative
vat(A)	negative	virginiamycin A acetyltransferase	negative
vat(B)	negative	acetyltransferase inactivating streptogramin A	negative
vga(A)	negative	ABC transporter conferring resistance to streptogramin A and related compounds	negative
vga(A) (BM 3327)	negative	vga(A) allele from strain BM 3327	negative
vgB(A)	negative	virginiamycin B hydrolase (=vgb)	negative
RESISTANCE GENOTYPE : AMINOGLYCOSIDES
Target Gene	Result	Description	Result
aacA-aphD	negative	aminoglycoside adenyl-/phosphotransferase (gentamicin, tobramycin)	negative
aadD	negative	aminoglycoside adenyltransferase (neo-/ kanamycin, tobramycin)	negative
aphA3	positive	aminoglycoside phosphotransferase (neo-/ kanamycin)	negative
RESISTANCE GENOTYPE : MISCELLANEOUS GENES
Target Gene	Result	Description	Result
sat	positive	streptothricin acetyltransferase	negative
dfrS1	negative	dihydrofolate reductase mediating trimethoprim resistance (=dfrA)	negative
fusB	negative	fusidic acid resistance gene (= far1)	negative
fusC	negative	fusidic acid resistance gene (= Q6GD50)	negative
mupA	negative	isoleucyl-tRNA synthetase associated with mupirocin resistance (=mupR)	negative
tet(K)	negative	tetracycline efflux protein	negative
tet(M)	negative	ribosomal protection protein associated with tetracycline resistance	negative
cat (total)	negative	chloramphenicol acetyltransferase	negative
cat (pC221)	negative		negative
cat (pc223)	negative		negative
cat (pMC524)	negative		negative
cat (pSBK203R)	negative		negative
cfr	negative	23S rRNA methyltransferase (phenicols, lincosamides, oxazolidinones, pleuromutilins, streptogramin A )	negative
fexA	negative	chloramphenicol/florfenicol exporter	negative
fosB	positive	metallothiol transferase	positive
fosB (plasmid)	negative		negative
RESISTANCE GENOTYPE : EFFLUX SYSTEMS
Target Gene	Result	Description	Result
qacA	negative	quaternary ammonium compound / multidrug efflux protein C	negative
qacC (total)	positive	quaternary ammonium compound / multidrug efflux protein A	negative
qacC (consensus)	negative		negative
qacC (equine)	positive		negative
qacC (SA5)	negative		negative
qacC (Ssap)	negative		negative
qacC (ST94)	negative		negative
sdrM	positive	putative transport protein (=tetEfflux)	negative
RESISTANCE GENOTYPE : GLYCOPEPTIDES
Target Gene	Result	Description	Result
vanA	negative	vancomycin resistance gene	negative
vanB	negative	vancomycin resistance gene from enterococci and Clostridium	negative
vanZ	negative	teicoplanin resistance gene from enterococci	negative
VIRULENCE: TOXIC SHOCK TOXIN
Target Gene	Result	Description	Result
tst1 (consensus)	negative	toxic shock syndrome toxin 1	negative
tst1 ("human" allele)	negative		negative
tst1 ("bovine" allele, from RF122)	negative		negative
VIRULENCE: ENTEROTOXINS
Target Gene	Result	Description	Result
sea	negative	enterotoxin A (=entA)	negative
sea (320E)	negative	enterotoxin A, allele from strain 320E	negative
sea (N315)	negative	enterotoxin A, allele from strain N315 = enterotoxin P	negative
seb	negative	enterotoxin B (=entB)	negative
sec	negative	enterotoxin C (=entC)	negative
sed	negative	enterotoxin D (=entD)	negative
see	negative	enterotoxin E (=entE)	negative
seg	positive	enterotoxin G (=entG)	positive
seh	negative	enterotoxin H (=entH)	negative
sei	positive	enterotoxin I (=entI)	positive
sej	negative	enterotoxin J (=entJ)	negative
sek	negative	enterotoxin K (=entK)	negative
sel	negative	enterotoxin L (=entL)	negative
selm	positive	enterotoxin-like gene/protein M (=sem, entM)	positive
seln (consensus)	positive	enterotoxin-like gene/protein N (=sen, entN), consensus probe	positive
seln (other than RF122)	positive		positive
selo	positive	enterotoxin-like gene/protein O (=seo, entO)	positive
egc	positive	enterotoxin gene cluster, consisting of seg, sei, selm, seln, selo, selu	positive
seq	negative	enterotoxin Q (=entQ)	negative
ser	negative	enterotoxin R (=entR)	negative
selu	positive	enterotoxin-like gene/protein U (=seu, entU)	positive
ORF CM14_ probe1	negative	enterotoxin-like protein ORF CM14	negative
ORF CM14_ probe2	negative	enterotoxin-like protein ORF CM14	negative
VIRULENCE: HLG AND LEUKOCIDINS
Target Gene	Result	Description	Result
lukF	positive	haemolysin gamma / leukocidin, component B (F)	positive
lukS	positive	haemolysin gamma / leukocidin, component C (S)	positive
lukS (ST22+ST45)	negative	haemolysin gamma / leukocidin, component C (S), allele from ST22 and ST45	negative
hlgA	positive	haemolysin gamma, component A	positive
lukF-PV	negative	Panton Valentine leukocidin F component	negative
lukS-PV	negative	Panton Valentine leukocidin S component	negative
lukF-PV (P83)	negative	F component of leukocidin from ruminants	negative
lukM	negative	S component of leukocidin from ruminants	negative
lukD	positive	leukocidin D component	positive
lukE	positive	leukocidin E component	positive
lukX	positive	leukocidin/hemolysin toxin family protein (= lukB or lukG)	positive
lukY	positive	leukocidin/hemolysin toxin family protein (= lukA or lukH)	positive
lukY (ST30+ST45)	negative	leukocidin/hemolysin toxin family protein (= lukA or lukH), allele from ST30 and ST45	negative
VIRULENCE: HAEMOLYSINS
Target Gene	Result	Description	Result
hl	positive	putative membrane protein	positive
hla	positive	haemolysin alpha	positive
hlIII (consensus)	positive	putative membrane protein	positive
hlIII (other than RF122)	positive		positive
hlb_probe 1	positive	haemolysin beta	positive
hlb_probe 2	positive	haemolysin beta	positive
hlb_probe 3	ambiguous	haemolysin beta	positive
un-disrupted hlb	negative	haemolysin beta without phage insertion	negative
VIRULENCE: HLB-CONVERTING PHAGES
Target Gene	Result	Description	Result
sak	positive	staphylokinase	positive
chp	positive	chemotaxis-inhibiting protein (CHIPS)	positive
scn	positive	staphylococcal complement inhibitor	positive
VIRULENCE: EXFOLIATIVE TOXINS
Target Gene	Result	Description	Result
etA	negative	exfoliative toxin serotype A	negative
etB	negative	exfoliative toxin serotype B	negative
etD	negative	exfoliative toxin D	negative
VIRULENCE: EPIDERMAL CELL DIFFERENTION INHIBITORS
Target Gene	Result	Description	Result
edinA	negative	epidermal cell differentiation inhibitor	negative
edinB	negative	epidermal cell differentiation inhibitor B	negative
edinC	negative	epidermal cell differentiation inhibitor C	negative
VIRULENCE: ACME LOCUS
Target Gene	Result	Description	Result
ACME cluster	negative	Arginine Catabolic Mobile Element	negative
arcA-SCC	negative	ACME-locus: arginine deiminase	negative
arcB-SCC	negative	ACME-locus: ornithincarbamoyltransferase	negative
arcC-SCC	negative	ACME-locus: carbamatkinase	negative
arcD-SCC	negative	ACME-locus: arginine/ornithine-antiporter	negative
VIRULENCE: PROTEASES
Target Gene	Result	Description	Result
aur (consensus)	positive	aureolysin	positive
aur (other than MRSA252)	positive		positive
aur (MRSA252)	negative		negative
splA	positive	serinprotease A	positive
splB	positive	serinprotease B	positive
splE	negative	serinprotease E	positive
sspA	positive	glutamylendopeptidase	positive
sspB	ambiguous	staphopain B, protease	positive
sspP (consensus)	positive	staphopain A (staphylopain A), protease	positive
sspP (other than ST93)	positive		positive
VIRULENCE: STAPHYLOCOCCAL SUPERANTIGEN/ENTEROTOXIN-LIKE GENES (SET/SSL)
Target Gene	Result	Description	Result
setC/selx	positive	staphylococcal exotoxin-like protein/SAg gene homolog, SAUSA300_0370	positive
ssl01/set6_probe1_11	positive	staphylococcal superantigen-like protein 1 (probes)	positive
ssl01/set6_probe2_11	negative		negative
ssl01/set6_probe1_12	positive		negative
ssl01/set6_probe2_12	negative		negative
ssl01/set6_probe4_11	positive		negative
ssl01/set6_probeRF122	negative		negative
ssl01/set6 (COL)	negative	staphylococcal superantigen-like protein 1 (interpretation/alleles)	negative
ssl01/set6 (Mu50+N315)	positive		negative
ssl01/set6 (MW2+MSSA476)	negative		negative
ssl01/set6 (MRSA252)	negative		negative
ssl01/set6 (RF122)	negative		negative
ssl01/set6 (other alleles)	negative		positive
ssl02/set7	positive	staphylococcal superantigen-like protein 2	positive
ssl02/set7 (MRSA252)	negative		negative
ssl03/set8_probe 1	positive	staphylococcal superantigen-like protein 3	positive
ssl03/set8_probe 2	positive		positive
ssl03/set8 (MRSA252, SAR0424)	negative		negative
ssl04/set9	positive	staphylococcal superantigen-like protein 4	positive
ssl04/set9 (MRSA252, SAR0425)	negative		negative
ssl05/set3_probe 1	positive	staphylococcal superantigen-like protein 5	positive
ssl05/set3 (RF122, probe-611)	negative		positive
ssl05/set3_probe 2 (612)	positive		ambiguous
ssl05/set3 (MRSA252)	negative		negative
ssl06/set21	negative	staphylococcal superantigen-like protein 6	negative
ssl06 (NCTC8325+MW2)	negative		negative
ssl07/set1	positive	staphylococcal superantigen-like protein 7	positive
ssl07/set1 (MRSA252)	negative		ambiguous
ssl07/set1 (AF188836)	negative		negative
ssl08/set12_probe 1	positive	staphylococcal superantigen-like protein 8	positive
ssl08/set12_probe 2	positive		positive
ssl09/set5_probe 1	positive	staphylococcal superantigen-like protein 9	positive
ssl09/set5_probe 2	positive		positive
ssl09/set5 (MRSA252)	negative		negative
ssl10/set4	positive	staphylococcal superantigen-like protein 10	positive
ssl10 (RF122)	negative		negative
ssl10/set4 (MRSA252)	negative		negative
ssl11/set2 (COL)	negative	staphylococcal superantigene-like protein 11	negative
ssl11+set2(Mu50+N315)	positive		negative
ssl11+set2(MW2+MSSA476)	negative		negative
ssl11/set2 (MRSA252)	negative		negative
setB3	positive	staphylococcal exotoxin-like protein, second locus	positive
setB3 (MRSA252)	negative		negative
setB2	positive		positive
setB2 (MRSA252)	negative		negative
setB1	positive		positive
CAPSULE- AND BIOFILM-ASSOCIATED GENES
Target Gene	Result	Description	Result
cap 1 (total)	negative	Capsule type 1	negative
capH1	negative	capsular polysaccharide synthesis enzyme	negative
capJ1	negative	O-antigen polymerase	negative
capK1	negative	capsular polysaccharide biosynthesis protein	negative
cap 5 (total)	positive	Capsule type 5	positive
capH5	positive	capsular polysaccharide synthesis enzyme	positive
capJ5	positive	O-antigen polymerase	positive
capK5	positive	capsular polysaccharide biosynthesis protein	positive
cap 8 (total)	negative	Capsule type 8	negative
capH8	negative	capsular polysaccharide synthesis enzyme	negative
capI8	negative	capsular polysaccharide biosynthesis protein	negative
capJ8	negative	O-antigen polymerase	negative
capK8	negative	capsular polysaccharide biosynthesis protein	negative
icaA	positive	intercellular adhesion protein A	positive
icaC	positive	intercellular adhesion protein C	positive
icaD	positive	biofilm PIA synthesis protein D	positive
bap	negative	surface protein involved in biofilm formation	negative
ADHAESION FACTORS / GENES ENCODING MICROBIAL SURFACE COMPONENTS RECOGNIZING ADHESIVE MATRIX MOLECULES (MSCRAMM GENES)
Target Gene	Result	Description	Result
bbp (total)	positive	bone sialoprotein-binding protein	positive
bbp (consensus)	positive		positive
bbp (COL+MW2)	negative		negative
bbp (MRSA252)	negative		negative
bbp (Mu50)	positive		positive
bbp (RF122)	negative		negative
bbp (ST45)	negative		negative
clfA (total)	positive	clumping factor A	positive
clfA (consensus)	positive		positive
clfA (COL+RF122)	negative		positive
clfA (MRSA252)	negative		ambiguous
clfA (Mu50+MW2)	positive		ambiguous
clfB (total)	positive	clumping factor B	positive
clfB (consensus)	positive		positive
clfB (COL+Mu50)	positive		negative
clfB (MW2)	negative		negative
clfB (RF122)	negative		negative
cna	negative	collagen-binding adhesin	negative
ebh (consensus)	positive	cell wall associated fibronectin-binding protein	positive
ebpS (total)	positive	cell surface elastin binding protein	positive
ebpS_probe 612	positive		positive
ebpS_probe 614	positive		positive
ebpS (01-1111)	negative		negative
ebpS (COL)	negative		negative
eno	positive	enolase	positive
fib	positive	fibrinogen binding protein (19 kDa)	positive
fib (MRSA252)	negative		negative
fnbA (total)	positive	fibronectin-binding protein A	positive
fnbA (consensus)	positive		positive
fnbA (COL)	negative		positive
fnbA (MRSA252)	negative		negative
fnbA (Mu50+MW2)	positive		negative
fnbA (RF122)	negative		negative
fnbB (total)	positive	fibronectin-binding protein B	positive
fnbB (COL)	negative		negative
fnbB (COL+Mu50+MW2)	positive		positive
fnbB (Mu50)	ambiguous		negative
fnbB (MW2)	negative		negative
fnbB (ST15)	negative		negative
fnbB (ST45-2)	negative		negative
map (total)	positive	major histocompatibility complex class II analog protein (=Extracellular adherence protein, eap)	positive
map (COL)	negative		negative
map (MRSA252)	negative		negative
map (Mu50+MW2)	positive		positive
sasG (total)	positive	Staphylococcus aureus surface protein G	positive
sasG (COL+Mu50)	positive		negative
sasG (MW2)	negative		negative
sasG (other than MRSA252+RF122)	positive		positive
sdrC (total)	positive	Ser-Asp rich fibrinogen-/bone sialoprotein-binding protein C	positive
sdrC (consensus)	positive		positive
sdrC (B1)	negative		negative
sdrC (COL)	negative		negative
sdrC (Mu50)	positive		positive
sdrC (MW2+MRSA252+RF122)	negative		ambiguous
sdrC (other than MRSA252+RF122)	positive		positive
sdrD (total)	positive	Ser-Asp rich fibrinogen-/bone sialoprotein-binding protein D	positive
sdrD (consensus)	positive		positive
sdrD (COL+MW2)	negative		negative
sdrD (Mu50)	positive		positive
sdrD (other)	negative		negative
vwb (total)	positive	van Willebrand factor binding protein	positive
vwb (consensus)	positive		positive
vwb (COL+MW2)	negative		negative
vwb (MRSA252)	negative		negative
vwb (Mu50)	positive		negative
vwb (RF122)	negative		negative
IMMUNODOMINANT ANTIGEN B
Target Gene	Result	Description	Result
isaB	positive	immunodominant antigen B	positive
isaB (MRSA252)	ambiguous		ambiguous
DEFENSIN RESISTANCE GENOTYPE
Target Gene	Result	Description	Result
mprF (COL+MW2)	ambiguous	defensin resistance gene protein	positive
mprF (Mu50+MRSA252)	positive		ambiguous
TRANSFERRIN BINDING PROTEIN
Target Gene	Result	Description	Result
isdA (consensus)	positive	transferrin-binding protein	positive
isdA (MRSA252)	negative		negative
isdA (other than MRSA252 )	positive		positive
PUTATIVE TRANSPORTER
Target Gene	Result	Description	Result
lmrP (other than RF122)_probe1	positive	hypothetical protein, similar to integral membrane protein LmrP	positive
lmrP (other than RF122)_probe2	positive		positive
lmrP (RF122)_probe1	negative		negative
lmrP (RF122)_probe2	negative		negative
TYPE I RESTRICTION-MODIFICATION SYSTEM, SINGLE SEQUENCE SPECIFICITY PROTEIN
Target Gene	Result	Description	Result
hsdS1 (RF122)	negative	type I site-specific deoxyribonuclease subunit, 1st locus	negative
hsdS2 (Mu50+N315+COL+USA300+NCTC8325)	positive	type I site-specific deoxyribonuclease subunit, 2nd locus	negative
hsdS2 (MW2+MSSA476)	negative		negative
hsdS2 (RF122)	negative		negative
hsdS2 (MRSA252)	negative		negative
hsdS3 (all other than RF122+ MRSA252)	positive	type I site-specific deoxyribonuclease subunit, 3rd locus	negative
hsdS3 (COL+USA300+NCTC8325+MW2+MSSA476+RF122)	negative		negative
hsdS3 (Mu50+N315)	positive		negative
hsdS3 (CC51+ MRSA252)	negative		positive
hsdS3 (MRSA252)	negative		negative
hsdSx (CC25)	positive	type I site-specific deoxyribonuclease subunit, unknown locus	positive
hsdSx (CC15)	negative		negative
hsdSx (etd)	negative		negative
MISCELLANEOUS GENES
Target Gene	Result	Description	Result
Q2FXC0	negative	hypothetical protein, located next to serine protease operon	negative
Q2YUB3	negative	unspecific efflux/transporter	negative
Q7A4X2	positive	hypothetical protein	positive
HYALURONATE LYASE
Target Gene	Result	Description	Result
hysA1 (MRSA252)	negative	hyaluronate lyase, first / second locus	negative
hysA1 (MRSA252+RF122) and/or hysA2 (consensus)	positive		positive
hysA1 (MRSA252+RF122) and/or hysA2 (COL+USA300)	negative		negative
hysA2 (all other than MRSA252)	positive	hyaluronate lyase, second locus	positive
hysA2 (COL+USA300+NCTC8325)	negative		negative
hysA2 (all other than COL+USA300+NCTC8325)_probe1	positive		positive
hysA2 (all other than COL+USA300+NCTC8325)_probe2	positive		positive
hysA2 (MRSA252)	negative		negative

## Sheet: samples
HU13N	array no. (6)							PN35	array no. (7)
