# Supplementary material for: Staphylococcus aureus Interferes with Streptococci Spatial Distribution and with Protein Expression of Species within a Polymicrobial Oral Biofilm
Source: Antibiotics (Basel). 2021 Jan 26;10(2):116. doi: 10.3390/antibiotics10020116 (PMC7911025; doi:10.3390/antibiotics10020116)
Supplement: Supplementary file 1 [file antibiotics-10-00116-s001.zip › Supplements/Supplemental data 1_Proteomics/╬öMSCRAMMs biofilm vs control biofilm/Rep1_2_3_MSCRAMMS_vs_Ctrl_Raw.xlsx]

## Sheet: All Proteins
	ProteinName	TopProteinName	nrPeptides	Fasta.headers	Control + 6 species	MSCRAMMs + 6 species	effectSize	p.ord	p.mod	q.ord	q.mod	log2FC	nrNAs	06_6_species_1.raw	10_6_species_2.raw	15_6_species_3.raw	08_6_sp_MSCRAMMs_3.raw	09_6_sp_MSCRAMMs_2.raw	14_6_sp_MSCRAMMs_1.raw	06_6_species_1.transformed	10_6_species_2.transformed	15_6_species_3.transformed	08_6_sp_MSCRAMMs_3.transformed	09_6_sp_MSCRAMMs_2.transformed	14_6_sp_MSCRAMMs_1.transformed
363	tr|C4FP33|C4FP33_9FIRM	tr|C4FP33|C4FP33_9FIRM	4	>tr|C4FP33|C4FP33_9FIRM Acetolactate synthase OS=Veillonella dispar ATCC 17748 GN=ilvB PE=3 SV=1	-3.24057	0.33533	3.5759	0.00043294	4.09537e-05	0.652441	0.0621267	3.5759	0	232750	984070	735130	9878200	16767000	42618000	-3.75937	-2.81835	-3.144	-0.0395116	0.56246	0.483041
1224	tr|Q7P350|Q7P350_FUSNV;tr|F9EQQ7|F9EQQ7_FUSNU	tr|Q7P350|Q7P350_FUSNV	2	>tr|Q7P350|Q7P350_FUSNV SPOIID HOMOLOG OS=Fusobacterium nucleatum subsp. vincentii ATCC 49256 GN=FNV1842 PE=4 SV=1;>tr|F9EQQ7|F9EQQ7_FUSNU SpoIID-like protein OS=Fusobacterium nucleatum subsp. animalis ATCC 51191 GN=HMPREF9094_2262 PE=4 SV=1	-1.70493	-4.50929	-2.80436	0.00423293	0.000677808	0.746615	0.432429	-2.80436	1	916810	1710700	2634600	293970	NA	2290800	-1.81729	-1.99135	-1.30617	-4.82582	NA	-4.19277
227	tr|C4FN74|C4FN74_9FIRM	tr|C4FN74|C4FN74_9FIRM	5	>tr|C4FN74|C4FN74_9FIRM UPF0210 protein VEIDISOL_00398 OS=Veillonella dispar ATCC 17748 GN=VEIDISOL_00398 PE=3 SV=1	-2.44056	-0.526894	1.91367	0.00180407	0.000855165	0.668978	0.432429	1.91367	0	561800	1321800	1204100	4934600	10359000	23064000	-2.51108	-2.37707	-2.43354	-0.984703	-0.0969476	-0.49903
1040	tr|F9EMJ0|F9EMJ0_FUSNU	tr|F9EMJ0|F9EMJ0_FUSNU	3	>tr|F9EMJ0|F9EMJ0_FUSNU 2-nitropropane dioxygenase family oxidoreductase OS=Fusobacterium nucleatum subsp. animalis ATCC 51191 GN=HMPREF9094_1145 PE=4 SV=1	-5.10116	-3.359	1.74215	0.0036524	0.00176427	0.746615	0.623743	1.74215	0	91216	278000	142310	674540	1070100	4323600	-5.08637	-4.70889	-5.50821	-3.69474	-3.20545	-3.17681
545	tr|C4FQV9|C4FQV9_9FIRM	tr|C4FQV9|C4FQV9_9FIRM	3	>tr|C4FQV9|C4FQV9_9FIRM Creatinase OS=Veillonella dispar ATCC 17748 GN=VEIDISOL_01177 PE=3 SV=1	-3.78474	-1.31832	2.46643	0.010641	0.00205584	0.861329	0.623743	2.46643	0	390580	620740	229410	4396600	3757900	13739000	-3.02604	-3.50749	-4.8207	-1.14191	-1.48544	-1.3276
1557	zz|FGCZCont0260_FGCZCont0260|FGCZCont0260	zz|FGCZCont0260_FGCZCont0260|FGCZCont0260	11	>zz|FGCZCont0260_FGCZCont0260|FGCZCont0260 iRT protein with AAAA spacer	8.319	6.78045	-1.53856	0.00682303	0.00376645	0.856859	0.893428	-1.53856	0	1694200000	1552000000	1603300000	1764600000	1518400000	1935900000	8.83825	8.19422	7.92455	7.02207	6.73263	6.58664
138	tr|A0A0H2XIK4|A0A0H2XIK4_STAA3	tr|A0A0H2XIK4|A0A0H2XIK4_STAA3	4	>tr|A0A0H2XIK4|A0A0H2XIK4_STAA3 Ornithine aminotransferase OS=Staphylococcus aureus (strain USA300) GN=rocD PE=3 SV=1	-8.24609	-3.80249	4.4436	0.116384	0.00447938	0.997766	0.893428	4.4436	3	NA	NA	21252	NA	489370	3933200	NA	NA	-8.24609	NA	-4.2768	-3.32818
307	tr|C4FNL7|C4FNL7_9FIRM	tr|C4FNL7|C4FNL7_9FIRM	2	>tr|C4FNL7|C4FNL7_9FIRM Citrate lyase acyl carrier protein OS=Veillonella dispar ATCC 17748 GN=citD PE=4 SV=1	1.46038	0.189741	-1.27064	0.0034353	0.00495952	0.746615	0.893428	-1.27064	0	7640700	16593000	22595000	13280000	12923000	31506000	1.18643	1.40675	1.78797	0.363494	0.205882	-0.000152293
1451	tr|Q7P791|Q7P791_FUSNV	tr|Q7P791|Q7P791_FUSNV	12	>tr|Q7P791|Q7P791_FUSNV Enolase OS=Fusobacterium nucleatum subsp. vincentii ATCC 49256 GN=eno PE=3 SV=1	-0.881184	-2.40323	-1.52205	0.0108204	0.00530049	0.861329	0.893428	-1.52205	0	1485000	2965600	5150600	2232500	1959300	5584100	-1.13409	-1.16851	-0.340951	-2.06484	-2.37724	-2.76762
496	tr|C4FQA3|C4FQA3_9FIRM	tr|C4FQA3|C4FQA3_9FIRM	4	>tr|C4FQA3|C4FQA3_9FIRM DEAD/DEAH box helicase OS=Veillonella dispar ATCC 17748 GN=VEIDISOL_01451 PE=4 SV=1	-3.08482	-1.29492	1.7899	0.0184521	0.00601574	0.88565	0.912588	1.7899	0	576000	858690	480390	3604100	6390400	10792000	-2.47572	-3.02218	-3.75656	-1.41259	-0.758412	-1.71377
1458	tr|Q7P7C0|Q7P7C0_FUSNV	tr|Q7P7C0|Q7P7C0_FUSNV	3	>tr|Q7P7C0|Q7P7C0_FUSNV Arginine/ornithine antiporter OS=Fusobacterium nucleatum subsp. vincentii ATCC 49256 GN=FNV1895 PE=4 SV=1	-1.50471	-0.189691	1.31502	0.0132291	0.00870288	0.861329	0.996879	1.31502	0	852640	2118300	3439500	7994900	9717000	30407000	-1.92008	-1.67172	-0.922326	-0.327575	-0.184555	-0.0569412
1443	tr|Q7P755|Q7P755_FUSNV	tr|Q7P755|Q7P755_FUSNV	5	>tr|Q7P755|Q7P755_FUSNV Spermidine/putrescine-binding protein OS=Fusobacterium nucleatum subsp. vincentii ATCC 49256 GN=FNV1492 PE=4 SV=1	-2.83887	0.665149	3.50402	0.0440559	0.0101398	0.997766	0.996879	3.50402	0	983740	228790	1871100	34864000	9900200	42444000	-1.71747	-5.00025	-1.79888	1.67793	-0.158979	0.476497
59	sp|Q2FGE3|DNAK_STAA3	sp|Q2FGE3|DNAK_STAA3	6	>sp|Q2FGE3|DNAK_STAA3 Chaperone protein DnaK OS=Staphylococcus aureus (strain USA300) GN=dnaK PE=3 SV=1	-5.62168	-1.95681	3.66487	0.0891536	0.0103175	0.997766	0.996879	3.66487	2	NA	75731	269360	NA	1769300	13158000	NA	-6.6538	-4.58956	NA	-2.51691	-1.39671
905	tr|F9EJF8|F9EJF8_FUSNU;tr|Q7P5G4|Q7P5G4_FUSNV	tr|F9EJF8|F9EJF8_FUSNU	2	>tr|F9EJF8|F9EJF8_FUSNU Diaminopimelate epimerase DapF (Fragment) OS=Fusobacterium nucleatum subsp. animalis ATCC 51191 GN=dapF PE=4 SV=1;>tr|Q7P5G4|Q7P5G4_FUSNV Diaminopimelate epimerase OS=Fusobacterium nucleatum subsp. vincentii ATCC 49256 GN=FNV1015 PE	-3.77161	-1.96681	1.8048	0.032975	0.0108753	0.997766	0.996879	1.8048	0	160710	389910	915640	3128800	3180000	6274500	-4.28404	-4.20294	-2.82785	-1.60518	-1.71408	-2.58117
238	tr|C4FN96|C4FN96_9FIRM	tr|C4FN96|C4FN96_9FIRM	2	>tr|C4FN96|C4FN96_9FIRM L-serine dehydratase, iron-sulfur-dependent, alpha subunit OS=Veillonella dispar ATCC 17748 GN=sdaAA PE=4 SV=1	-3.08292	-1.8845	1.19841	0.0145346	0.0116434	0.861329	0.996879	1.19841	0	359390	832530	792190	1672600	3320900	12025000	-3.14394	-3.06845	-3.03636	-2.45806	-1.65472	-1.54073
642	tr|C4FRM4|C4FRM4_9FIRM	tr|C4FRM4|C4FRM4_9FIRM	3	>tr|C4FRM4|C4FRM4_9FIRM Lipid A biosynthesis (KDO)2-(Lauroyl)-lipid IVA acyltransferase OS=Veillonella dispar ATCC 17748 GN=VEIDISOL_01562 PE=4 SV=1	-4.55831	-2.38934	2.16897	0.0440937	0.0129276	0.997766	0.996879	2.16897	0	177080	599850	103290	1351100	2183400	8011300	-4.14663	-3.55869	-5.96963	-2.74876	-2.22895	-2.19033
425	tr|C4FPN3|C4FPN3_9FIRM	tr|C4FPN3|C4FPN3_9FIRM	2	>tr|C4FPN3|C4FPN3_9FIRM Translation initiation factor IF-3 OS=Veillonella dispar ATCC 17748 GN=infC PE=3 SV=1	-1.74233	-0.446603	1.29573	0.0243195	0.0137436	0.939732	0.996879	1.29573	0	599810	2503700	2490900	8693000	8200200	20223000	-2.41834	-1.42172	-1.38693	-0.21357	-0.416955	-0.709283
38	sp|Q2FEP6|RL16_STAA3	sp|Q2FEP6|RL16_STAA3	2	>sp|Q2FEP6|RL16_STAA3 50S ribosomal protein L16 OS=Staphylococcus aureus (strain USA300) GN=rplP PE=3 SV=1	-5.86753	-2.75963	3.1079	0.166414	0.0143563	0.997766	0.996879	3.1079	3	NA	NA	110880	NA	1043700	7576400	NA	NA	-5.86753	NA	-3.23966	-2.2796
1494	tr|Q7P815|Q7P815_FUSNV;tr|F9EPQ7|F9EPQ7_FUSNU	tr|Q7P815|Q7P815_FUSNV	2	>tr|Q7P815|Q7P815_FUSNV Glycerol-3-phosphate dehydrogenase [NAD(P)+] OS=Fusobacterium nucleatum subsp. vincentii ATCC 49256 GN=gpsA PE=3 SV=1;>tr|F9EPQ7|F9EPQ7_FUSNU Glycerol-3-phosphate dehydrogenase [NAD(P)+] OS=Fusobacterium nucleatum subsp. animalis AT	-5.35521	-4.30178	1.05343	0.0114869	0.0146889	0.861329	0.996879	1.05343	0	60863	164740	214920	464680	430530	2209100	-5.65954	-5.49146	-4.91464	-4.20228	-4.45221	-4.25085
1119	tr|F9EPC9|F9EPC9_FUSNU;tr|Q7P7G2|Q7P7G2_FUSNV	tr|F9EPC9|F9EPC9_FUSNU	2	>tr|F9EPC9|F9EPC9_FUSNU ATP-dependent DNA helicase PcrA (Fragment) OS=Fusobacterium nucleatum subsp. animalis ATCC 51191 GN=pcrA PE=4 SV=1;>tr|Q7P7G2|Q7P7G2_FUSNV DNA helicase OS=Fusobacterium nucleatum subsp. vincentii ATCC 49256 GN=FNV1957 PE=3 SV=1	-3.49686	-2.30949	1.18737	0.00828681	0.0158299	0.861329	0.996879	1.18737	1	244420	NA	657970	1802400	1861000	8348000	-3.69007	NA	-3.30365	-2.35628	-2.44772	-2.12448
673	tr|C4FRW0|C4FRW0_9FIRM	tr|C4FRW0|C4FRW0_9FIRM	5	>tr|C4FRW0|C4FRW0_9FIRM 2-isopropylmalate synthase OS=Veillonella dispar ATCC 17748 GN=leuA PE=3 SV=1	-0.715737	-1.59883	-0.883091	0.00189372	0.0168546	0.668978	0.996879	-0.883091	0	2110900	4181600	3599800	3297400	3800000	10273000	-0.635872	-0.6546	-0.85674	-1.53371	-1.47018	-1.7926
1447	tr|Q7P769|Q7P769_FUSNV;tr|F9EJE4|F9EJE4_FUSNU	tr|Q7P769|Q7P769_FUSNV	2	>tr|Q7P769|Q7P769_FUSNV Inner membrane protein OS=Fusobacterium nucleatum subsp. vincentii ATCC 49256 GN=FNV1477 PE=4 SV=1;>tr|F9EJE4|F9EJE4_FUSNU Inner membrane protein OS=Fusobacterium nucleatum subsp. animalis ATCC 51191 GN=HMPREF9094_0048 PE=4 SV=1	-4.24835	-2.11446	2.13389	0.0549748	0.0173344	0.997766	0.996879	2.13389	0	152050	293640	480740	720780	3597000	14940000	-4.36251	-4.62703	-3.75551	-3.60445	-1.54536	-1.19356
1539	tr|Q8DVG3|Q8DVG3_STRMU	tr|Q8DVG3|Q8DVG3_STRMU	2	>tr|Q8DVG3|Q8DVG3_STRMU Uncharacterized protein OS=Streptococcus mutans serotype c (strain ATCC 700610 / UA159) GN=SMU_527 PE=4 SV=1	-3.28664	-5.50382	-2.21719	0.0214103	0.0181951	0.912539	0.996879	-2.21719	3	NA	719520	NA	NA	193560	1036800	NA	-3.28664	NA	NA	-5.54689	-5.46075
72	sp|Q2FHR7|ARCC1_STAA3	sp|Q2FHR7|ARCC1_STAA3	6	>sp|Q2FHR7|ARCC1_STAA3 Carbamate kinase 1 OS=Staphylococcus aureus (strain USA300) GN=arcC1 PE=3 SV=1	-5.32224	-1.74664	3.5756	0.219275	0.018563	0.997766	0.996879	3.5756	3	77225	NA	NA	NA	1808100	16798000	-5.32224	NA	NA	NA	-2.48721	-1.00608
674	tr|C4FRW1|C4FRW1_9FIRM	tr|C4FRW1|C4FRW1_9FIRM	5	>tr|C4FRW1|C4FRW1_9FIRM 3-isopropylmalate dehydratase large subunit OS=Veillonella dispar ATCC 17748 GN=leuC PE=3 SV=1	-2.65628	-0.911951	1.74433	0.0551133	0.0201855	0.997766	0.996879	1.74433	0	890090	516030	1297600	3874800	8693500	15990000	-1.85919	-3.7838	-2.32586	-1.31396	-0.336963	-1.08493
277	tr|C4FNE6|C4FNE6_9FIRM;tr|J2ZRC7|J2ZRC7_ACTNH;tr|F9EEY7|F9EEY7_9ACTO;tr|F9PI84|F9PI84_9ACTO	tr|C4FNE6|C4FNE6_9FIRM	2	>tr|C4FNE6|C4FNE6_9FIRM Protein translocase subunit SecY OS=Veillonella dispar ATCC 17748 GN=secY PE=3 SV=1;>tr|J2ZRC7|J2ZRC7_ACTNH Protein translocase subunit SecY OS=Actinomyces naeslundii (strain ATCC 12104 / DSM 43013 / JCM 8349 / NCTC 10301 / Howell 2	-4.83728	-3.30375	1.53353	0.0544054	0.0217448	0.997766	0.996879	1.53353	1	NA	169630	346530	765850	1247600	3774400	NA	-5.44771	-4.22684	-3.52185	-2.99531	-3.39409
305	tr|C4FNJ9|C4FNJ9_9FIRM	tr|C4FNJ9|C4FNJ9_9FIRM	6	>tr|C4FNJ9|C4FNJ9_9FIRM Delta-aminolevulinic acid dehydratase OS=Veillonella dispar ATCC 17748 GN=hemB PE=3 SV=1	0.391987	-0.735912	-1.1279	0.0351172	0.0235	0.997766	0.996879	-1.1279	0	5486800	8461700	6800100	6332700	9213200	13932000	0.717324	0.399576	0.0590616	-0.644987	-0.257458	-1.30529
432	tr|C4FPS3|C4FPS3_9FIRM	tr|C4FPS3|C4FPS3_9FIRM	4	>tr|C4FPS3|C4FPS3_9FIRM Precorrin-3B C(17)-methyltransferase OS=Veillonella dispar ATCC 17748 GN=cobJ PE=4 SV=1	-0.755735	0.556787	1.31252	0.0473713	0.023547	0.997766	0.996879	1.31252	0	1940700	6407200	2309400	12371000	21293000	43444000	-0.75496	-0.0163894	-1.49586	0.266934	0.889681	0.513744
1363	tr|Q7P5M5|Q7P5M5_FUSNV	tr|Q7P5M5|Q7P5M5_FUSNV	4	>tr|Q7P5M5|Q7P5M5_FUSNV Uncharacterized protein OS=Fusobacterium nucleatum subsp. vincentii ATCC 49256 GN=FNV1095 PE=4 SV=1	-1.15283	-2.07683	-0.924008	0.0154236	0.0238953	0.861329	0.996879	-0.924008	0	1274100	3697000	2704300	1751800	2613300	9894700	-1.35108	-0.838815	-1.26858	-2.39506	-1.98284	-1.85261
1429	tr|Q7P6W1|Q7P6W1_FUSNV;tr|F9EJI4|F9EJI4_FUSNU	tr|Q7P6W1|Q7P6W1_FUSNV	7	>tr|Q7P6W1|Q7P6W1_FUSNV 50S ribosomal protein L7/L12 OS=Fusobacterium nucleatum subsp. vincentii ATCC 49256 GN=rplL PE=3 SV=1;>tr|F9EJI4|F9EJI4_FUSNU 50S ribosomal protein L7/L12 OS=Fusobacterium nucleatum subsp. animalis ATCC 51191 GN=rplL PE=3 SV=1	5.15772	4.36992	-0.7878	0.000994216	0.0242371	0.668978	0.996879	-0.7878	0	133370000	185430000	244880000	234030000	270000000	515770000	5.23744	5.01665	5.21908	4.27085	4.36782	4.4711
1115	tr|F9EPA3|F9EPA3_FUSNU	tr|F9EPA3|F9EPA3_FUSNU	7	>tr|F9EPA3|F9EPA3_FUSNU Aspartyl/glutamyl-tRNA(Asn/Gln) amidotransferase subunit B OS=Fusobacterium nucleatum subsp. animalis ATCC 51191 GN=gatB PE=3 SV=1	-3.96781	-1.78459	2.18322	0.124631	0.0244634	0.997766	0.996879	2.18322	3	NA	456290	NA	2282700	NA	12071000	NA	-3.96781	NA	-2.03456	NA	-1.53462
1088	tr|F9ENQ4|F9ENQ4_FUSNU	tr|F9ENQ4|F9ENQ4_FUSNU	5	>tr|F9ENQ4|F9ENQ4_FUSNU Multifunctional fusion protein OS=Fusobacterium nucleatum subsp. animalis ATCC 51191 GN=secF PE=3 SV=1	-4.70894	-2.90125	1.8077	0.0649643	0.0246945	0.997766	0.996879	1.8077	2	NA	277990	NA	920940	1254100	6832800	NA	-4.70894	NA	-3.27072	-2.98819	-2.44483
123	tr|A0A0H2XH45|A0A0H2XH45_STAA3	tr|A0A0H2XH45|A0A0H2XH45_STAA3	3	>tr|A0A0H2XH45|A0A0H2XH45_STAA3 Putative lipoprotein OS=Staphylococcus aureus (strain USA300) GN=SAUSA300_0693 PE=4 SV=1	-5.40187	-2.65467	2.74719	0.211723	0.0248847	0.997766	0.996879	2.74719	3	NA	174910	NA	NA	1072400	8440600	NA	-5.40187	NA	NA	-3.20251	-2.10683
411	tr|C4FPK3|C4FPK3_9FIRM	tr|C4FPK3|C4FPK3_9FIRM	6	>tr|C4FPK3|C4FPK3_9FIRM Protein RecA OS=Veillonella dispar ATCC 17748 GN=recA PE=3 SV=1	0.234857	1.1073	0.872439	0.01515	0.0277898	0.861329	0.996879	0.872439	0	4823200	6666800	7127900	21997000	30734000	54587000	0.534711	0.0430119	0.126847	1.05074	1.39221	0.878937
54	sp|Q2FG27|ACKA_STAA3	sp|Q2FG27|ACKA_STAA3	15	>sp|Q2FG27|ACKA_STAA3 Acetate kinase OS=Staphylococcus aureus (strain USA300) GN=ackA PE=3 SV=1	-2.61501	0.368775	2.98379	0.088685	0.0294048	0.997766	0.996879	2.98379	0	433730	895980	1617200	2301300	18472000	144390000	-2.87759	-2.9586	-2.00885	-2.02351	0.69507	2.43476
1345	tr|Q7P5E6|Q7P5E6_FUSNV	tr|Q7P5E6|Q7P5E6_FUSNV	14	>tr|Q7P5E6|Q7P5E6_FUSNV Hemin receptor OS=Fusobacterium nucleatum subsp. vincentii ATCC 49256 GN=FNV0941 PE=3 SV=1	1.6003	0.856203	-0.744096	0.00221957	0.0317816	0.668978	0.996879	-0.744096	0	10046000	17437000	21943000	20169000	21868000	49111000	1.57413	1.48095	1.74581	0.932587	0.926168	0.709854
1152	tr|F9ERB8|F9ERB8_FUSNU	tr|F9ERB8|F9ERB8_FUSNU	3	>tr|F9ERB8|F9ERB8_FUSNU Aminoacyl-histidine dipeptidase OS=Fusobacterium nucleatum subsp. animalis ATCC 51191 GN=pepD3 PE=4 SV=1	-2.56076	-1.76714	0.793623	0.0103528	0.0327096	0.861329	0.996879	0.793623	0	453870	1271100	1204200	2332900	3401700	11059000	-2.81329	-2.43557	-2.43342	-2.00493	-1.6218	-1.67468
144	tr|A0A0H2XJ80|A0A0H2XJ80_STAA3	tr|A0A0H2XJ80|A0A0H2XJ80_STAA3	16	>tr|A0A0H2XJ80|A0A0H2XJ80_STAA3 Arginine deiminase OS=Staphylococcus aureus (strain USA300) GN=arcA PE=3 SV=1	-3.6464	-1.07802	2.56837	0.152651	0.0329252	0.997766	0.996879	2.56837	2	114180	1197700	NA	NA	4398500	18106000	-4.76827	-2.52452	NA	NA	-1.2699	-0.886146
616	tr|C4FRH2|C4FRH2_9FIRM	tr|C4FRH2|C4FRH2_9FIRM	6	>tr|C4FRH2|C4FRH2_9FIRM Dihydropteroate synthase OS=Veillonella dispar ATCC 17748 GN=folP PE=3 SV=1	0.217775	1.19507	0.977299	0.0387803	0.032952	0.997766	0.996879	0.977299	0	5330100	5835900	7159000	18120000	28888000	80042000	0.676277	-0.156068	0.133115	0.786693	1.30739	1.49114
1367	tr|Q7P5N4|Q7P5N4_FUSNV;tr|F9END5|F9END5_FUSNU	tr|Q7P5N4|Q7P5N4_FUSNV	8	>tr|Q7P5N4|Q7P5N4_FUSNV Histidine ammonia-lyase OS=Fusobacterium nucleatum subsp. vincentii ATCC 49256 GN=hutH PE=3 SV=1;>tr|F9END5|F9END5_FUSNU Histidine ammonia-lyase OS=Fusobacterium nucleatum subsp. animalis ATCC 51191 GN=hutH PE=3 SV=1	2.52794	3.61624	1.0883	0.0582836	0.0366853	0.997766	0.996879	1.0883	0	14834000	39505000	44181000	170820000	92972000	408630000	2.12626	2.7041	2.75345	3.84209	2.90796	4.09866
104	sp|Q8DW43|ILVC_STRMU	sp|Q8DW43|ILVC_STRMU	2	>sp|Q8DW43|ILVC_STRMU Ketol-acid reductoisomerase (NADP(+)) OS=Streptococcus mutans serotype c (strain ATCC 700610 / UA159) GN=ilvC PE=3 SV=1	-3.25431	-5.05673	-1.80241	0.113453	0.0382771	0.997766	0.996879	-1.80241	3	NA	735240	NA	NA	241450	1500700	NA	-3.25431	NA	NA	-5.24417	-4.86929
1205	tr|Q7P2M9|Q7P2M9_FUSNV	tr|Q7P2M9|Q7P2M9_FUSNV	2	>tr|Q7P2M9|Q7P2M9_FUSNV Uncharacterized protein (Fragment) OS=Fusobacterium nucleatum subsp. vincentii ATCC 49256 GN=FNV1159 PE=4 SV=1	-4.99675	-3.3404	1.65635	0.091741	0.0386892	0.997766	0.996879	1.65635	0	124550	178400	206410	314570	2028200	4958400	-4.64512	-5.37232	-4.97281	-4.73358	-2.32991	-2.9577
51	sp|Q2FFJ6|GATB_STAA3	sp|Q2FFJ6|GATB_STAA3	3	>sp|Q2FFJ6|GATB_STAA3 Aspartyl/glutamyl-tRNA(Asn/Gln) amidotransferase subunit B OS=Staphylococcus aureus (strain USA300) GN=gatB PE=3 SV=1	-6.75837	-3.65456	3.10381	0.297127	0.0411206	0.997766	0.996879	3.10381	3	NA	70617	NA	NA	398680	5640100	NA	-6.75837	NA	NA	-4.55745	-2.75166
41	sp|Q2FEQ6|RS5_STAA3	sp|Q2FEQ6|RS5_STAA3	7	>sp|Q2FEQ6|RS5_STAA3 30S ribosomal protein S5 OS=Staphylococcus aureus (strain USA300) GN=rpsE PE=3 SV=1	-2.70603	-0.186926	2.51911	0.10973	0.0416165	0.997766	0.996879	2.51911	0	918110	1077400	528190	1844000	14314000	76491000	-1.81528	-2.68283	-3.61998	-2.3252	0.345868	1.41856
780	tr|C4FSW2|C4FSW2_9FIRM	tr|C4FSW2|C4FSW2_9FIRM	3	>tr|C4FSW2|C4FSW2_9FIRM Pyridine nucleotide-disulfide oxidoreductase OS=Veillonella dispar ATCC 17748 GN=VEIDISOL_02010 PE=3 SV=1	-0.212283	0.568156	0.780439	0.0223658	0.0424184	0.912539	0.996879	0.780439	0	3303500	5105400	5375700	17406000	19611000	35606000	-0.00141441	-0.356073	-0.279363	0.731946	0.777003	0.195519
129	tr|A0A0H2XHU6|A0A0H2XHU6_STAA3	tr|A0A0H2XHU6|A0A0H2XHU6_STAA3	5	>tr|A0A0H2XHU6|A0A0H2XHU6_STAA3 D-alanine aminotransferase OS=Staphylococcus aureus (strain USA300) GN=dat PE=3 SV=1	-5.16366	-2.52252	2.64114	0.280759	0.0424541	0.997766	0.996879	2.64114	3	NA	205110	NA	NA	1041700	10208000	NA	-5.16366	NA	NA	-3.24229	-1.80275
57	sp|Q2FG54|SYT_STAA3	sp|Q2FG54|SYT_STAA3	3	>sp|Q2FG54|SYT_STAA3 Threonine--tRNA ligase OS=Staphylococcus aureus (strain USA300) GN=thrS PE=3 SV=1	-5.22066	-2.523	2.69766	NA	0.0446741	NA	0.996879	2.69766	4	NA	197440	NA	NA	NA	6506900	NA	-5.22066	NA	NA	NA	-2.523
69	sp|Q2FHH5|SYP_STAA3	sp|Q2FHH5|SYP_STAA3	2	>sp|Q2FHH5|SYP_STAA3 Proline--tRNA ligase OS=Staphylococcus aureus (strain USA300) GN=proS PE=3 SV=1	-1.29808	-2.85346	-1.55538	0.103256	0.0464176	0.997766	0.996879	-1.55538	0	1668100	3277800	1736900	2766400	1552300	2440600	-0.969384	-1.01881	-1.90604	-1.77283	-2.69609	-4.09145
109	sp|Q9UGM3|DMBT1_HUMAN	sp|Q9UGM3|DMBT1_HUMAN	2	>sp|Q9UGM3|DMBT1_HUMAN Deleted in malignant brain tumors 1 protein OS=Homo sapiens GN=DMBT1 PE=1 SV=2	-5.09922	-3.51506	1.58416	0.00486708	0.0475333	0.746615	0.996879	1.58416	3	NA	214140	NA	NA	857920	3484200	NA	-5.09922	NA	NA	-3.50807	-3.52206
811	tr|F5VTA2|F5VTA2_STROR	tr|F5VTA2|F5VTA2_STROR	3	>tr|F5VTA2|F5VTA2_STROR Fructokinase OS=Streptococcus oralis SK255 GN=gmuE PE=4 SV=1	-6.30046	-3.6968	2.60366	NA	0.0483277	NA	0.996879	2.60366	4	NA	95913	NA	NA	NA	3123600	NA	-6.30046	NA	NA	NA	-3.6968
1358	tr|Q7P5L1|Q7P5L1_FUSNV	tr|Q7P5L1|Q7P5L1_FUSNV	4	>tr|Q7P5L1|Q7P5L1_FUSNV ATP synthase subunit b OS=Fusobacterium nucleatum subsp. vincentii ATCC 49256 GN=atpF PE=3 SV=1	-1.59823	-0.494472	1.10376	0.082833	0.0487926	0.997766	0.996879	1.10376	0	1252500	2488000	1640500	3743700	9802200	32510000	-1.37531	-1.43113	-1.98825	-1.36084	-0.172601	0.0500222
135	tr|A0A0H2XIA2|A0A0H2XIA2_STAA3;tr|A0A0H2XFP3|A0A0H2XFP3_STAA3	tr|A0A0H2XIA2|A0A0H2XIA2_STAA3	4	>tr|A0A0H2XIA2|A0A0H2XIA2_STAA3 Deoxyribose-phosphate aldolase OS=Staphylococcus aureus (strain USA300) GN=deoC PE=3 SV=1;>tr|A0A0H2XFP3|A0A0H2XFP3_STAA3 Deoxyribose-phosphate aldolase OS=Staphylococcus aureus (strain USA300) GN=deoC PE=3 SV=1	-5.79961	-2.27285	3.52676	0.330211	0.048923	0.997766	0.996879	3.52676	3	55133	NA	NA	NA	904840	15736000	-5.79961	NA	NA	NA	-3.43516	-1.11054
1265	tr|Q7P403|Q7P403_FUSNV;tr|F9EKK0|F9EKK0_FUSNU	tr|Q7P403|Q7P403_FUSNV	4	>tr|Q7P403|Q7P403_FUSNV 50S ribosomal protein L15 OS=Fusobacterium nucleatum subsp. vincentii ATCC 49256 GN=rplO PE=3 SV=1;>tr|F9EKK0|F9EKK0_FUSNU 50S ribosomal protein L15 OS=Fusobacterium nucleatum subsp. animalis ATCC 51191 GN=rplO PE=3 SV=1	1.2297	1.99591	0.766209	0.03067	0.0494587	0.997766	0.996879	0.766209	0	6010000	16372000	17943000	44107000	40346000	126620000	0.846348	1.3867	1.45605	1.99818	1.76484	2.22471
970	tr|F9ELA1|F9ELA1_FUSNU;tr|Q7P896|Q7P896_FUSNV	tr|F9ELA1|F9ELA1_FUSNU	6	>tr|F9ELA1|F9ELA1_FUSNU Oligopeptide ABC superfamily ATP binding cassette transporter, ABC protein OS=Fusobacterium nucleatum subsp. animalis ATCC 51191 GN=oppF3 PE=3 SV=1;>tr|Q7P896|Q7P896_FUSNV Dipeptide transport ATP-binding protein dppF OS=Fusobacteriu	-0.392537	0.517322	0.909859	0.060841	0.0498135	0.997766	0.996879	0.909859	0	1872400	5327200	6176500	10169000	17238000	57123000	-0.805714	-0.29247	-0.0794269	0	0.600395	0.95157
511	tr|C4FQE6|C4FQE6_9FIRM	tr|C4FQE6|C4FQE6_9FIRM	2	>tr|C4FQE6|C4FQE6_9FIRM Putative diaminopimelate decarboxylase OS=Veillonella dispar ATCC 17748 GN=VEIDISOL_01012 PE=3 SV=1	-2.77908	-1.84315	0.93593	0.0656709	0.0502116	0.997766	0.996879	0.93593	0	391520	1276200	879980	3428400	3571900	6626500	-3.02263	-2.42958	-2.88504	-1.48065	-1.55495	-2.49386
309	tr|C4FNL9|C4FNL9_9FIRM	tr|C4FNL9|C4FNL9_9FIRM	12	>tr|C4FNL9|C4FNL9_9FIRM Citrate lyase alpha chain OS=Veillonella dispar ATCC 17748 GN=citF PE=4 SV=1	2.52548	3.22754	0.702061	0.0154319	0.0505533	0.861329	0.996879	0.702061	0	15746000	41684000	39201000	110130000	123000000	225400000	2.21078	2.78439	2.58126	3.24432	3.29121	3.14709
478	tr|C4FQ46|C4FQ46_9FIRM	tr|C4FQ46|C4FQ46_9FIRM	3	>tr|C4FQ46|C4FQ46_9FIRM Anaerobic ribonucleoside-triphosphate reductase OS=Veillonella dispar ATCC 17748 GN=nrdD PE=4 SV=1	-4.78532	-3.14367	1.64164	0.133126	0.0517309	0.997766	0.996879	1.64164	2	NA	264150	NA	622750	1518600	5136200	NA	-4.78532	NA	-3.80354	-2.72614	-2.90135
248	tr|C4FNB4|C4FNB4_9FIRM	tr|C4FNB4|C4FNB4_9FIRM	10	>tr|C4FNB4|C4FNB4_9FIRM 50S ribosomal protein L7/L12 OS=Veillonella dispar ATCC 17748 GN=rplL PE=3 SV=1	7.95716	7.25215	-0.705014	0.0180294	0.0517921	0.88565	0.996879	-0.705014	0	1009200000	1320000000	1485900000	1890900000	1936100000	3590900000	8.10436	7.95206	7.81506	7.11621	7.0654	7.57483
993	tr|F9ELQ5|F9ELQ5_FUSNU;tr|Q7P412|Q7P412_FUSNV	tr|F9ELQ5|F9ELQ5_FUSNU	2	>tr|F9ELQ5|F9ELQ5_FUSNU MIP family glycerol uptake facilitator protein GlpF OS=Fusobacterium nucleatum subsp. animalis ATCC 51191 GN=glpF PE=3 SV=1;>tr|Q7P412|Q7P412_FUSNV Glycerol uptake facilitator protein OS=Fusobacterium nucleatum subsp. vincentii ATCC	0.104167	-1.03476	-1.13893	0.0927359	0.0525217	0.997766	0.996879	-1.13893	0	2943300	5639600	10501000	8003400	5471400	10180000	-0.164964	-0.20724	0.684705	-0.326128	-0.971016	-1.80714
971	tr|F9ELC1|F9ELC1_FUSNU	tr|F9ELC1|F9ELC1_FUSNU	11	>tr|F9ELC1|F9ELC1_FUSNU Sigma-54 dependent DNA-binding response regulator OS=Fusobacterium nucleatum subsp. animalis ATCC 51191 GN=atoC PE=4 SV=1	-2.29783	-4.20277	-1.90494	0.126114	0.0547652	0.997766	0.996879	-1.90494	0	545980	1312900	1679100	1070800	125830	3745700	-2.55154	-2.38717	-1.95477	-3.0654	-6.1366	-3.4063
52	sp|Q2FFZ9|Y1685_STAA3	sp|Q2FFZ9|Y1685_STAA3	3	>sp|Q2FFZ9|Y1685_STAA3 UPF0478 protein SAUSA300_1685 OS=Staphylococcus aureus (strain USA300) GN=SAUSA300_1685 PE=3 SV=1	-6.06683	-3.16383	2.903	0.330307	0.0551589	0.997766	0.996879	2.903	3	NA	112130	NA	NA	548380	7929400	NA	-6.06683	NA	NA	-4.1209	-2.20676
75	sp|Q2FIL7|ENO_STAA3	sp|Q2FIL7|ENO_STAA3	7	>sp|Q2FIL7|ENO_STAA3 Enolase OS=Staphylococcus aureus (strain USA300) GN=eno PE=3 SV=1	-4.95094	-2.58881	2.36213	0.20234	0.0553895	0.997766	0.996879	2.36213	2	209690	117670	NA	NA	998880	9739700	-3.90718	-5.9947	NA	NA	-3.29976	-1.87786
704	tr|C4FS81|C4FS81_9FIRM	tr|C4FS81|C4FS81_9FIRM	2	>tr|C4FS81|C4FS81_9FIRM Protoporphyrinogen oxidase OS=Veillonella dispar ATCC 17748 GN=hemG PE=3 SV=1	-3.74305	-1.85451	1.88854	0.129146	0.0567127	0.997766	0.996879	1.88854	0	785800	465670	169550	1796300	4483900	9257500	-2.03573	-3.93738	-5.25605	-2.36089	-1.24357	-1.95908
364	tr|C4FP42|C4FP42_9FIRM	tr|C4FP42|C4FP42_9FIRM	3	>tr|C4FP42|C4FP42_9FIRM Aminotransferase, acetylornithine/succinylornithine family OS=Veillonella dispar ATCC 17748 GN=argD PE=3 SV=1	-2.74479	-2.07092	0.673871	0.0170547	0.0575317	0.88565	0.996879	0.673871	0	523840	970820	942930	1814900	2978100	8680600	-2.61019	-2.83862	-2.78556	-2.34686	-1.80391	-2.06199
1533	tr|Q8DU72|Q8DU72_STRMU	tr|Q8DU72|Q8DU72_STRMU	4	>tr|Q8DU72|Q8DU72_STRMU Putative phosphoglucomutase OS=Streptococcus mutans serotype c (strain ATCC 700610 / UA159) GN=pgm PE=3 SV=1	-2.41651	-3.93723	-1.52072	0.110697	0.0580415	0.997766	0.996879	-1.52072	3	NA	1287400	NA	NA	560300	2959700	NA	-2.41651	NA	NA	-4.09146	-3.78301
1526	tr|Q8DSC4|Q8DSC4_STRMU	tr|Q8DSC4|Q8DSC4_STRMU	2	>tr|Q8DSC4|Q8DSC4_STRMU Putative PTS system, mannose-specific component IIAB OS=Streptococcus mutans serotype c (strain ATCC 700610 / UA159) GN=ptnA PE=4 SV=1	-2.42969	-4.18732	-1.75763	0.16384	0.0585006	0.997766	0.996879	-1.75763	2	NA	1276100	NA	258190	705110	2960200	NA	-2.42969	NA	-5.00256	-3.77667	-3.78274
825	tr|F5VTZ2|F5VTZ2_STROR	tr|F5VTZ2|F5VTZ2_STROR	3	>tr|F5VTZ2|F5VTZ2_STROR Cell division protein FtsZ OS=Streptococcus oralis SK255 GN=ftsZ PE=3 SV=1	-1.87053	-0.536296	1.33423	0.137442	0.0585376	0.997766	0.996879	1.33423	2	NA	2287500	1431700	NA	5387500	29964000	NA	-1.55679	-2.18426	NA	-0.992176	-0.0804151
70	sp|Q2FHI1|EFTS_STAA3	sp|Q2FHI1|EFTS_STAA3	5	>sp|Q2FHI1|EFTS_STAA3 Elongation factor Ts OS=Staphylococcus aureus (strain USA300) GN=tsf PE=3 SV=1	-5.65531	-4.19661	1.45869	0.0471844	0.0600224	0.997766	0.996879	1.45869	3	58409	153950	NA	NA	NA	2285300	-5.71784	-5.59277	NA	NA	NA	-4.19661
617	tr|C4FRH7|C4FRH7_9FIRM	tr|C4FRH7|C4FRH7_9FIRM	6	>tr|C4FRH7|C4FRH7_9FIRM Putative L-lactate dehydrogenase OS=Veillonella dispar ATCC 17748 GN=VEIDISOL_01515 PE=3 SV=1	-1.34258	-0.328503	1.01407	0.0952943	0.060767	0.997766	0.996879	1.01407	0	2115500	1925800	2177200	5981100	13330000	22891000	-0.632788	-1.81421	-1.58073	-0.722778	0.248343	-0.511073
1131	tr|F9EQ25|F9EQ25_FUSNU	tr|F9EQ25|F9EQ25_FUSNU	2	>tr|F9EQ25|F9EQ25_FUSNU Cell division protein FtsA OS=Fusobacterium nucleatum subsp. animalis ATCC 51191 GN=ftsA PE=4 SV=1	-4.75084	-6.07539	-1.32455	0.128192	0.0608559	0.997766	0.996879	-1.32455	1	NA	205190	320650	89534	246180	520250	NA	-5.16308	-4.3386	-6.44485	-5.2176	-6.56371
686	tr|C4FRZ2|C4FRZ2_9FIRM	tr|C4FRZ2|C4FRZ2_9FIRM	2	>tr|C4FRZ2|C4FRZ2_9FIRM ABC transporter, ATP-binding protein OS=Veillonella dispar ATCC 17748 GN=VEIDISOL_01681 PE=4 SV=1	-3.37085	-2.54995	0.820905	0.0279675	0.0612829	0.997766	0.996879	0.820905	1	339720	616380	NA	1325800	2057600	6337700	-3.22367	-3.51803	NA	-2.7745	-2.31021	-2.56514
1475	tr|Q7P7Q9|Q7P7Q9_FUSNV	tr|Q7P7Q9|Q7P7Q9_FUSNV	2	>tr|Q7P7Q9|Q7P7Q9_FUSNV Glucose-1-phosphate adenylyltransferase OS=Fusobacterium nucleatum subsp. vincentii ATCC 49256 GN=FNV1913 PE=4 SV=1	-3.58282	-2.72399	0.85883	0.0750441	0.062585	0.997766	0.996879	0.85883	0	188150	509070	880850	1310600	1533400	5939600	-4.06073	-3.80411	-2.88362	-2.7902	-2.71286	-2.6689
504	tr|C4FQB8|C4FQB8_9FIRM	tr|C4FQB8|C4FQB8_9FIRM	3	>tr|C4FQB8|C4FQB8_9FIRM Putative pyruvate, phosphate dikinase regulatory protein OS=Veillonella dispar ATCC 17748 GN=VEIDISOL_00983 PE=3 SV=1	-0.232437	0.55886	0.791298	0.0620221	0.0636263	0.997766	0.996879	0.791298	0	3598700	6078300	3953100	11958000	20157000	47050000	0.119834	-0.095203	-0.721943	0.220694	0.814606	0.641282
194	tr|C4FMS2|C4FMS2_9FIRM	tr|C4FMS2|C4FMS2_9FIRM	2	>tr|C4FMS2|C4FMS2_9FIRM Uncharacterized protein OS=Veillonella dispar ATCC 17748 GN=VEIDISOL_00189 PE=4 SV=1	-4.10579	-2.86893	1.23685	0.119806	0.0639275	0.997766	0.996879	1.23685	0	368880	369240	213240	1510100	1814600	3472900	-3.10701	-4.2844	-4.92594	-2.59724	-2.4823	-3.52725
1460	tr|Q7P7D0|Q7P7D0_FUSNV	tr|Q7P7D0|Q7P7D0_FUSNV	3	>tr|Q7P7D0|Q7P7D0_FUSNV Electron transport complex subunit C OS=Fusobacterium nucleatum subsp. vincentii ATCC 49256 GN=FNV1878 PE=3 SV=1	-2.42283	-1.36505	1.05778	0.105763	0.064013	0.997766	0.996879	1.05778	0	351610	1117200	2359500	3722200	4443000	12566000	-3.17494	-2.62858	-1.46496	-1.36868	-1.25612	-1.47034
899	tr|F5VXL8|F5VXL8_STROR	tr|F5VXL8|F5VXL8_STROR	5	>tr|F5VXL8|F5VXL8_STROR 50S ribosomal protein L10 OS=Streptococcus oralis SK255 GN=rplJ PE=3 SV=1	-1.59637	0.0635459	1.65991	0.137783	0.0647265	0.997766	0.996879	1.65991	0	605600	3555700	2323200	4461300	34231000	27338000	-2.40473	-0.897098	-1.48728	-1.12202	1.53977	-0.227115
341	tr|C4FNV9|C4FNV9_9FIRM	tr|C4FNV9|C4FNV9_9FIRM	2	>tr|C4FNV9|C4FNV9_9FIRM Nucleoid-associated protein VEIDISOL_00267 OS=Veillonella dispar ATCC 17748 GN=VEIDISOL_00267 PE=3 SV=1	-1.80227	-2.66498	-0.862706	0.0807519	0.0653399	0.997766	0.996879	-0.862706	0	644140	1705100	3054500	1559100	1486800	5876200	-2.31733	-1.99625	-1.09325	-2.55376	-2.75512	-2.68607
1549	zz|FGCZCont0179_P00761|TRYP_PIG;CON__P00761	zz|FGCZCont0179_P00761|TRYP_PIG	4	>zz|FGCZCont0179_P00761|TRYP_PIG blastpHomologue_4.0e-171;>P00761 SWISS-PROT:P00761|TRYP_PIG Trypsin - Sus scrofa (Pig).	7.64587	6.98021	-0.665659	0.0268391	0.0658669	0.997766	0.996879	-0.665659	0	951630000	997110000	1101400000	1739700000	1742600000	2533100000	8.02116	7.53251	7.38393	7.00271	6.92122	7.01669
774	tr|C4FST9|C4FST9_9FIRM	tr|C4FST9|C4FST9_9FIRM	3	>tr|C4FST9|C4FST9_9FIRM Uncharacterized protein OS=Veillonella dispar ATCC 17748 GN=VEIDISOL_01984 PE=4 SV=1	0.662819	-0.52033	-1.18315	0.123451	0.0681666	0.997766	0.996879	-1.18315	0	6352200	10646000	8154900	5653500	4126200	45734000	0.924796	0.743014	0.320648	-0.79949	-1.35741	0.595907
1552	zz|FGCZCont0191_P15636|API_ACHLY;CON__P15636	zz|FGCZCont0191_P15636|API_ACHLY	7	>zz|FGCZCont0191_P15636|API_ACHLY blastpHomologue_0.0;>P15636 SWISS-PROT:P15636 Protease I precursor Lysyl endopeptidase Achromobacter lyticus.	10.3246	9.62901	-0.695611	0.0416146	0.0682131	0.997766	0.996879	-0.695611	0	5023000000	8007400000	6535800000	12919000000	10615000000	14064000000	10.3778	10.6482	9.94781	9.73317	9.39543	9.75844
56	sp|Q2FG40|KPYK_STAA3	sp|Q2FG40|KPYK_STAA3	8	>sp|Q2FG40|KPYK_STAA3 Pyruvate kinase OS=Staphylococcus aureus (strain USA300) GN=pyk PE=3 SV=1	-6.9681	-2.88724	4.08087	0.244395	0.0688977	0.997766	0.996879	4.08087	2	NA	61377	NA	250640	1329400	20209000	NA	-6.9681	NA	-5.04298	-2.90834	-0.71039
873	tr|F5VWV5|F5VWV5_STROR	tr|F5VWV5|F5VWV5_STROR	5	>tr|F5VWV5|F5VWV5_STROR 30S ribosomal protein S5 OS=Streptococcus oralis SK255 GN=rpsE PE=3 SV=1	-2.88393	0.797216	3.68114	0.247893	0.0703481	0.997766	0.996879	3.68114	2	NA	4169100	187810	NA	13790000	71010000	NA	-0.659078	-5.10878	NA	0.294799	1.29963
798	tr|F5VSK1|F5VSK1_STROR	tr|F5VSK1|F5VSK1_STROR	4	>tr|F5VSK1|F5VSK1_STROR 30S ribosomal protein S12 OS=Streptococcus oralis SK255 GN=rpsL PE=3 SV=1	-2.04093	-0.84133	1.1996	0.128636	0.0705977	0.997766	0.996879	1.1996	0	405620	2023400	2451300	3143700	6501400	27972000	-2.97251	-1.74027	-1.41	-1.59871	-0.734831	-0.190446
91	sp|Q8DS11|RS2_STRMU	sp|Q8DS11|RS2_STRMU	6	>sp|Q8DS11|RS2_STRMU 30S ribosomal protein S2 OS=Streptococcus mutans serotype c (strain ATCC 700610 / UA159) GN=rpsB PE=3 SV=1	-1.95635	-3.51291	-1.55656	0.220091	0.0710218	0.997766	0.996879	-1.55656	3	NA	1751200	NA	NA	674920	4290200	NA	-1.95635	NA	NA	-3.83659	-3.18922
301	tr|C4FNJ4|C4FNJ4_9FIRM	tr|C4FNJ4|C4FNJ4_9FIRM	2	>tr|C4FNJ4|C4FNJ4_9FIRM S4 domain protein OS=Veillonella dispar ATCC 17748 GN=VEIDISOL_00535 PE=4 SV=1	-3.292	-2.46728	0.824718	0.0853529	0.0722764	0.997766	0.996879	0.824718	0	310890	667310	743660	1159200	3025400	5964800	-3.3493	-3.3993	-3.12739	-2.95737	-1.78233	-2.66213
11	sp|P06702|S10A9_HUMAN	sp|P06702|S10A9_HUMAN	2	>sp|P06702|S10A9_HUMAN Protein S100-A9 OS=Homo sapiens GN=S100A9 PE=1 SV=1	-1.32173	-2.46333	-1.14159	0.12763	0.0724903	0.997766	0.996879	-1.14159	0	1702800	3540300	1495600	3181700	1368900	5015500	-0.940218	-0.90359	-2.12139	-1.58235	-2.86825	-2.93938
1012	tr|F9EM81|F9EM81_FUSNU	tr|F9EM81|F9EM81_FUSNU	6	>tr|F9EM81|F9EM81_FUSNU Outer membrane protein (Fragment) OS=Fusobacterium nucleatum subsp. animalis ATCC 51191 GN=HMPREF9094_1036 PE=4 SV=1	-5.49938	-4.37211	1.12727	0.129706	0.0728987	0.997766	0.996879	1.12727	1	NA	105930	225280	538670	384180	1882100	NA	-6.1519	-4.84686	-4.00106	-4.60818	-4.50708
1529	tr|Q8DTC9|Q8DTC9_STRMU	tr|Q8DTC9|Q8DTC9_STRMU	5	>tr|Q8DTC9|Q8DTC9_STRMU Putative pyruvate dehydrogenase, TPP-dependent E1 component alpha-subunit OS=Streptococcus mutans serotype c (strain ATCC 700610 / UA159) GN=pdhA PE=4 SV=1	-1.42867	-2.59449	-1.16582	0.139965	0.073236	0.997766	0.996879	-1.16582	2	1002900	2968200	NA	NA	2260900	4805500	-1.69014	-1.1672	NA	NA	-2.18119	-3.00779
943	tr|F9EKT1|F9EKT1_FUSNU	tr|F9EKT1|F9EKT1_FUSNU	3	>tr|F9EKT1|F9EKT1_FUSNU Outer membrane protein P1 OS=Fusobacterium nucleatum subsp. animalis ATCC 51191 GN=HMPREF9094_0535 PE=4 SV=1	-1.21683	-0.0252204	1.19161	0.142424	0.0751826	0.997766	0.996879	1.19161	1	1846700	1798200	3472800	14769000	NA	22220000	-0.825293	-1.91674	-0.908454	0.508218	NA	-0.558658
288	tr|C4FNG4|C4FNG4_9FIRM	tr|C4FNG4|C4FNG4_9FIRM	2	>tr|C4FNG4|C4FNG4_9FIRM Prephenate dehydrogenase OS=Veillonella dispar ATCC 17748 GN=VEIDISOL_00496 PE=4 SV=1	-5.06964	-3.49671	1.57293	0.171269	0.0753758	0.997766	0.996879	1.57293	1	NA	218370	193030	872810	1924000	1622800	NA	-5.06997	-5.06931	-3.34382	-2.40214	-4.74418
742	tr|C4FSI7|C4FSI7_9FIRM	tr|C4FSI7|C4FSI7_9FIRM	8	>tr|C4FSI7|C4FSI7_9FIRM Ribosome-binding ATPase YchF OS=Veillonella dispar ATCC 17748 GN=ychF PE=3 SV=1	-0.726611	0.0763007	0.802912	0.0871308	0.0760731	0.997766	0.996879	0.802912	0	2665500	4543400	2566400	8469200	13715000	35498000	-0.305407	-0.530494	-1.34393	-0.24909	0.287332	0.19066
753	tr|C4FSL8|C4FSL8_9FIRM	tr|C4FSL8|C4FSL8_9FIRM	7	>tr|C4FSL8|C4FSL8_9FIRM LysR substrate binding domain protein OS=Veillonella dispar ATCC 17748 GN=VEIDISOL_01909 PE=4 SV=1	-1.04824	-0.0971231	0.951119	0.117003	0.0778458	0.997766	0.996879	0.951119	0	2408600	3697900	1796700	6800600	12590000	33258000	-0.448976	-0.838451	-1.8573	-0.54791	0.170135	0.086406
1223	tr|Q7P348|Q7P348_FUSNV	tr|Q7P348|Q7P348_FUSNV	4	>tr|Q7P348|Q7P348_FUSNV Peptide methionine sulfoxide reductase MsrB OS=Fusobacterium nucleatum subsp. vincentii ATCC 49256 GN=msrB PE=3 SV=1	-0.748198	-1.62396	-0.875761	0.105254	0.0778546	0.997766	0.996879	-0.875761	0	1928200	2541400	6169300	3148700	2690100	13700000	-0.764114	-1.39937	-0.0811063	-1.59655	-1.94318	-1.33215
966	tr|F9EL89|F9EL89_FUSNU;tr|Q7P4R9|Q7P4R9_FUSNV	tr|F9EL89|F9EL89_FUSNU	2	>tr|F9EL89|F9EL89_FUSNU Adenylosuccinate lyase OS=Fusobacterium nucleatum subsp. animalis ATCC 51191 GN=purB PE=3 SV=1;>tr|Q7P4R9|Q7P4R9_FUSNV Adenylosuccinate lyase OS=Fusobacterium nucleatum subsp. vincentii ATCC 49256 GN=FNV0580 PE=3 SV=1	-3.04705	-2.19481	0.852238	0.101015	0.0779377	0.997766	0.996879	0.852238	0	244650	816940	1271000	2259400	2361000	6965600	-3.68874	-3.09672	-2.35569	-2.04853	-2.12186	-2.41404
990	tr|F9ELL7|F9ELL7_FUSNU	tr|F9ELL7|F9ELL7_FUSNU	3	>tr|F9ELL7|F9ELL7_FUSNU 10 kDa chaperonin OS=Fusobacterium nucleatum subsp. animalis ATCC 51191 GN=groS PE=3 SV=1	0.949603	0.343296	-0.606308	0.0209659	0.0780267	0.912539	0.996879	-0.606308	0	6364400	11726000	13382000	15774000	14664000	32572000	0.927514	0.887525	1.03377	0.597871	0.378947	0.0530696
45	sp|Q2FF16|UPP_STAA3	sp|Q2FF16|UPP_STAA3	2	>sp|Q2FF16|UPP_STAA3 Uracil phosphoribosyltransferase OS=Staphylococcus aureus (strain USA300) GN=upp PE=3 SV=1	-6.24173	-4.03884	2.2029	0.233184	0.0782711	0.997766	0.996879	2.2029	2	NA	NA	85503	223710	609250	5007400	NA	NA	-6.24173	-5.19777	-3.97677	-2.94197
339	tr|C4FNV6|C4FNV6_9FIRM	tr|C4FNV6|C4FNV6_9FIRM	12	>tr|C4FNV6|C4FNV6_9FIRM Ribonuclease J OS=Veillonella dispar ATCC 17748 GN=rnj PE=3 SV=1	1.08775	1.9614	0.873651	0.107413	0.0793208	0.997766	0.996879	0.873651	0	8352300	15002000	10574000	25293000	53491000	149680000	1.31257	1.256	0.69468	1.24088	2.15101	2.49231
782	tr|C4FSW6|C4FSW6_9FIRM	tr|C4FSW6|C4FSW6_9FIRM	12	>tr|C4FSW6|C4FSW6_9FIRM Putative translation elongation factor Tu (Fragment) OS=Veillonella dispar ATCC 17748 GN=VEIDISOL_02018 PE=4 SV=1	4.13907	4.8652	0.726128	0.0736886	0.0804665	0.997766	0.996879	0.726128	0	75878000	100440000	96552000	259380000	397090000	859900000	4.43846	4.09968	3.87907	4.41091	4.89603	5.28867
412	tr|C4FPK5|C4FPK5_9FIRM	tr|C4FPK5|C4FPK5_9FIRM	10	>tr|C4FPK5|C4FPK5_9FIRM Ribonuclease Y OS=Veillonella dispar ATCC 17748 GN=rny PE=3 SV=1	0.306636	1.05837	0.751733	0.0819333	0.0806971	0.997766	0.996879	0.751733	0	5615800	8912200	5271700	22000000	26476000	56576000	0.750244	0.477153	-0.307491	1.05092	1.188	0.93618
353	tr|C4FP07|C4FP07_9FIRM	tr|C4FP07|C4FP07_9FIRM	6	>tr|C4FP07|C4FP07_9FIRM TonB-dependent receptor plug domain protein OS=Veillonella dispar ATCC 17748 GN=VEIDISOL_00629 PE=3 SV=1	-0.148581	-1.3735	-1.22492	0.147478	0.0812258	0.997766	0.996879	-1.22492	0	1655300	12019000	4978500	5220500	2326000	16138000	-0.980296	0.924436	-0.389882	-0.908003	-2.14231	-1.07019
1541	tr|Q8DW88|Q8DW88_STRMU	tr|Q8DW88|Q8DW88_STRMU	2	>tr|Q8DW88|Q8DW88_STRMU Putative oxidoreductase possible fumarate reductase OS=Streptococcus mutans serotype c (strain ATCC 700610 / UA159) GN=SMU_180 PE=4 SV=1	-4.91995	-6.93941	-2.01946	NA	0.0829822	NA	0.996879	-2.01946	4	NA	241410	NA	NA	NA	411340	NA	-4.91995	NA	NA	NA	-6.93941
1477	tr|Q7P7S6|Q7P7S6_FUSNV;tr|F9EKG8|F9EKG8_FUSNU	tr|Q7P7S6|Q7P7S6_FUSNV	2	>tr|Q7P7S6|Q7P7S6_FUSNV Chorismate mutase OS=Fusobacterium nucleatum subsp. vincentii ATCC 49256 GN=FNV1717 PE=3 SV=1;>tr|F9EKG8|F9EKG8_FUSNU UPF0735 ACT domain-containing protein HMPREF9094_0422 OS=Fusobacterium nucleatum subsp. animalis ATCC 51191 GN=phe	-4.99643	-3.77202	1.22441	0.161968	0.0838337	0.997766	0.996879	1.22441	1	NA	176930	265900	624990	398300	4955400	NA	-5.38469	-4.60817	-3.79865	-4.55876	-2.95866
1039	tr|F9EMH4|F9EMH4_FUSNU	tr|F9EMH4|F9EMH4_FUSNU	2	>tr|F9EMH4|F9EMH4_FUSNU Flavodoxin (Fragment) OS=Fusobacterium nucleatum subsp. animalis ATCC 51191 GN=HMPREF9094_1129 PE=4 SV=1	2.14193	0.784801	-1.35713	0.15931	0.0845316	0.997766	0.996879	-1.35713	0	12083000	26834000	36146000	26202000	40891000	20116000	1.83568	2.12567	2.46444	1.28896	1.78321	-0.717768
155	tr|C4FMD3|C4FMD3_9FIRM	tr|C4FMD3|C4FMD3_9FIRM	6	>tr|C4FMD3|C4FMD3_9FIRM Putative glycerol-3-phosphate cytidylyltransferase OS=Veillonella dispar ATCC 17748 GN=VEIDISOL_00021 PE=4 SV=1	-1.16109	-0.239196	0.921892	0.124479	0.0847427	0.997766	0.996879	0.921892	0	1903800	3873300	1705900	5672600	11646000	31784000	-0.782155	-0.769143	-1.93197	-0.794897	0.0634099	0.0138989
728	tr|C4FSF3|C4FSF3_9FIRM	tr|C4FSF3|C4FSF3_9FIRM	4	>tr|C4FSF3|C4FSF3_9FIRM Uncharacterized protein OS=Veillonella dispar ATCC 17748 GN=VEIDISOL_01843 PE=4 SV=1	0.883473	2.23854	1.35507	0.162113	0.0864162	0.997766	0.996879	1.35507	0	5522100	29498000	5142500	40245000	54649000	166420000	0.726408	2.26723	-0.343217	1.87339	2.18034	2.66188
480	tr|C4FQ60|C4FQ60_9FIRM	tr|C4FQ60|C4FQ60_9FIRM	7	>tr|C4FQ60|C4FQ60_9FIRM DegT/DnrJ/EryC1/StrS aminotransferase family protein OS=Veillonella dispar ATCC 17748 GN=VEIDISOL_01408 PE=3 SV=1	-1.21749	-0.642568	0.574921	0.0188061	0.0870904	0.88565	0.996879	0.574921	0	1611700	2920700	2395700	5979200	7888500	19907000	-1.01811	-1.19132	-1.44303	-0.723211	-0.47002	-0.734473
937	tr|F9EKJ1|F9EKJ1_FUSNU	tr|F9EKJ1|F9EKJ1_FUSNU	5	>tr|F9EKJ1|F9EKJ1_FUSNU 50S ribosomal protein L4 OS=Fusobacterium nucleatum subsp. animalis ATCC 51191 GN=rplD PE=3 SV=1	2.99499	2.32785	-0.667137	0.0648735	0.0876341	0.997766	0.996879	-0.667137	0	34839000	38588000	51717000	47697000	55179000	168870000	3.33579	2.66897	2.98021	2.10475	2.19356	2.68525
452	tr|C4FPV8|C4FPV8_9FIRM	tr|C4FPV8|C4FPV8_9FIRM	9	>tr|C4FPV8|C4FPV8_9FIRM Uncharacterized protein OS=Veillonella dispar ATCC 17748 GN=VEIDISOL_00934 PE=4 SV=1	4.82488	4.21447	-0.610404	0.0385964	0.0877578	0.997766	0.996879	-0.610404	0	123110000	156240000	158210000	196570000	231220000	510480000	5.12404	4.76048	4.59011	4.03331	4.15551	4.45461
235	tr|C4FN91|C4FN91_9FIRM	tr|C4FN91|C4FN91_9FIRM	3	>tr|C4FN91|C4FN91_9FIRM UPF0340 protein VEIDISOL_00418 OS=Veillonella dispar ATCC 17748 GN=VEIDISOL_00418 PE=3 SV=1	-2.04439	-1.39415	0.650243	0.0587686	0.0882953	0.997766	0.996879	0.650243	0	1027900	1513300	1318200	4188500	4351200	10955000	-1.65526	-2.17472	-2.30319	-1.20795	-1.2847	-1.68979
851	tr|F5VVU4|F5VVU4_STROR	tr|F5VVU4|F5VVU4_STROR	2	>tr|F5VVU4|F5VVU4_STROR Biotin carboxyl carrier protein of acetyl-CoA carboxylase OS=Streptococcus oralis SK255 GN=accB PE=4 SV=1	-3.889	-2.71052	1.17848	0.157883	0.0897155	0.997766	0.996879	1.17848	0	102980	1015300	411090	1662100	1025300	7023000	-4.91453	-2.77162	-3.98086	-2.46664	-3.26402	-2.40091
264	tr|C4FND3|C4FND3_9FIRM	tr|C4FND3|C4FND3_9FIRM	4	>tr|C4FND3|C4FND3_9FIRM 50S ribosomal protein L16 OS=Veillonella dispar ATCC 17748 GN=rplP PE=3 SV=1	2.01532	2.62379	0.608478	0.0417158	0.0901677	0.997766	0.996879	0.608478	0	16010000	21977000	25901000	54761000	82037000	186250000	2.23433	1.82704	1.98458	2.29283	2.73661	2.84194
443	tr|C4FPT9|C4FPT9_9FIRM	tr|C4FPT9|C4FPT9_9FIRM	15	>tr|C4FPT9|C4FPT9_9FIRM Peptidase M16 inactive domain protein OS=Veillonella dispar ATCC 17748 GN=VEIDISOL_00915 PE=4 SV=1	0.860885	1.43069	0.569809	0.0213042	0.0906705	0.912539	0.996879	0.569809	0	5063800	11672000	13996000	31634000	30934000	73074000	0.603671	0.880621	1.09836	1.54553	1.40109	1.34546
1437	tr|Q7P710|Q7P710_FUSNV;tr|F9EQL1|F9EQL1_FUSNU	tr|Q7P710|Q7P710_FUSNV	6	>tr|Q7P710|Q7P710_FUSNV Transketolase OS=Fusobacterium nucleatum subsp. vincentii ATCC 49256 GN=FNV1549 PE=4 SV=1;>tr|F9EQL1|F9EQL1_FUSNU Transketolase OS=Fusobacterium nucleatum subsp. animalis ATCC 51191 GN=tktC PE=4 SV=1	1.88564	1.22896	-0.656689	0.0695325	0.0927135	0.997766	0.996879	-0.656689	0	11597000	23916000	24867000	31165000	18654000	78165000	1.77752	1.95349	1.92592	1.52519	0.708495	1.45318
577	tr|C4FR60|C4FR60_9FIRM	tr|C4FR60|C4FR60_9FIRM	8	>tr|C4FR60|C4FR60_9FIRM GTPase Obg OS=Veillonella dispar ATCC 17748 GN=obg PE=3 SV=1	-0.184415	0.831844	1.01626	0.149627	0.0929893	0.997766	0.996879	1.01626	0	3325800	8148000	3482500	10211000	32425000	59783000	0.00811621	0.343076	-0.904438	0.00561306	1.46555	1.02437
1055	tr|F9EMV6|F9EMV6_FUSNU;tr|Q7P2Q7|Q7P2Q7_FUSNV	tr|F9EMV6|F9EMV6_FUSNU	3	>tr|F9EMV6|F9EMV6_FUSNU Mannose-6-phosphate isomerase OS=Fusobacterium nucleatum subsp. animalis ATCC 51191 GN=manA PE=4 SV=1;>tr|Q7P2Q7|Q7P2Q7_FUSNV Uncharacterized protein OS=Fusobacterium nucleatum subsp. vincentii ATCC 49256 GN=FNV1365 PE=4 SV=1	2.08339	0.554428	-1.52896	0.181083	0.0951098	0.997766	0.996879	-1.52896	0	11035000	22560000	41891000	56371000	10071000	22573000	1.70715	1.86619	2.67682	2.33229	-0.135557	-0.533448
366	tr|C4FP44|C4FP44_9FIRM	tr|C4FP44|C4FP44_9FIRM	3	>tr|C4FP44|C4FP44_9FIRM Amidohydrolase OS=Veillonella dispar ATCC 17748 GN=VEIDISOL_00667 PE=4 SV=1	-2.99037	-2.20592	0.784444	0.119277	0.097094	0.997766	0.996879	0.784444	0	648850	624620	724020	1771100	2878300	7084100	-2.30701	-3.49817	-3.16592	-2.38013	-1.85058	-2.38706
604	tr|C4FRB5|C4FRB5_9FIRM	tr|C4FRB5|C4FRB5_9FIRM	3	>tr|C4FRB5|C4FRB5_9FIRM Transcriptional repressor NrdR OS=Veillonella dispar ATCC 17748 GN=nrdR PE=3 SV=1	-3.89986	-2.30242	1.59744	0.185797	0.0971367	0.997766	0.996879	1.59744	0	606660	467030	157270	873550	3090800	10152000	-2.40225	-3.93302	-5.3643	-3.34266	-1.75304	-1.81155
1217	tr|Q7P302|Q7P302_FUSNV	tr|Q7P302|Q7P302_FUSNV	6	>tr|Q7P302|Q7P302_FUSNV Hypothetical Cytosolic Protein OS=Fusobacterium nucleatum subsp. vincentii ATCC 49256 GN=FNV1934 PE=3 SV=1	0.984432	0.461247	-0.523185	0.00495431	0.0972503	0.746615	0.996879	-0.523185	0	6883200	11604000	13467000	15149000	13973000	43835000	1.03852	0.871883	1.04289	0.542814	0.312852	0.528075
640	tr|C4FRM1|C4FRM1_9FIRM	tr|C4FRM1|C4FRM1_9FIRM	9	>tr|C4FRM1|C4FRM1_9FIRM 2-dehydro-3-deoxyphosphooctonate aldolase OS=Veillonella dispar ATCC 17748 GN=kdsA PE=3 SV=1	1.08709	1.82296	0.735864	0.109249	0.0988586	0.997766	0.996879	0.735864	0	8745000	17245000	8732800	37994000	49924000	86614000	1.37766	1.46439	0.419227	1.79501	2.05651	1.61735
115	tr|A0A0H2XFA9|A0A0H2XFA9_STAA3	tr|A0A0H2XFA9|A0A0H2XFA9_STAA3	15	>tr|A0A0H2XFA9|A0A0H2XFA9_STAA3 Glutamine--fructose-6-phosphate aminotransferase [isomerizing] OS=Staphylococcus aureus (strain USA300) GN=glmS PE=3 SV=1	-3.55021	-0.265342	3.28487	0.29433	0.100333	0.997766	0.996879	3.28487	2	1298500	NA	118140	NA	5511100	41239000	-1.32421	NA	-5.77622	NA	-0.961116	0.430431
1249	tr|Q7P3N8|Q7P3N8_FUSNV;tr|F9EQ14|F9EQ14_FUSNU	tr|Q7P3N8|Q7P3N8_FUSNV	4	>tr|Q7P3N8|Q7P3N8_FUSNV Peptidyl-prolyl cis-trans isomerase OS=Fusobacterium nucleatum subsp. vincentii ATCC 49256 GN=FNV0291 PE=3 SV=1;>tr|F9EQ14|F9EQ14_FUSNU Peptidyl-prolyl cis-trans isomerase OS=Fusobacterium nucleatum subsp. animalis ATCC 51191 GN=sly	0.734988	0.0563853	-0.678603	0.0930645	0.100775	0.997766	0.996879	-0.678603	0	4986300	9046300	14244000	12896000	8178200	37216000	0.581823	0.49949	1.12365	0.323535	-0.420633	0.266254
907	tr|F9EJJ4|F9EJJ4_FUSNU;tr|Q7P5I8|Q7P5I8_FUSNV	tr|F9EJJ4|F9EJJ4_FUSNU	5	>tr|F9EJJ4|F9EJJ4_FUSNU Glucose-6-phosphate isomerase OS=Fusobacterium nucleatum subsp. animalis ATCC 51191 GN=pgi PE=3 SV=1;>tr|Q7P5I8|Q7P5I8_FUSNV Glucose-6-phosphate isomerase OS=Fusobacterium nucleatum subsp. vincentii ATCC 49256 GN=FNV1035 PE=3 SV=1	-1.32759	-0.431157	0.896435	0.147277	0.100976	0.997766	0.996879	0.896435	0	1084500	4617900	1747500	7117700	5898500	32723000	-1.57933	-0.506169	-1.89728	-0.485846	-0.868093	0.0604674
434	tr|C4FPS5|C4FPS5_9FIRM	tr|C4FPS5|C4FPS5_9FIRM	8	>tr|C4FPS5|C4FPS5_9FIRM Precorrin-8X methylmutase OS=Veillonella dispar ATCC 17748 GN=cobH PE=4 SV=1	1.8317	2.36022	0.528519	0.012531	0.101541	0.861329	0.996879	0.528519	0	10569000	22792000	25597000	53994000	69621000	132320000	1.64603	1.8815	1.96758	2.27362	2.5119	2.29514
1516	tr|Q7P8A1|Q7P8A1_FUSNV	tr|Q7P8A1|Q7P8A1_FUSNV	4	>tr|Q7P8A1|Q7P8A1_FUSNV Dipeptide-binding protein OS=Fusobacterium nucleatum subsp. vincentii ATCC 49256 GN=FNV2129 PE=4 SV=1	-1.1957	-1.81488	-0.619173	0.0678638	0.101703	0.997766	0.996879	-0.619173	0	1060300	2917700	3789100	2609500	2749800	11028000	-1.6113	-1.19286	-0.78295	-1.85234	-1.91312	-1.67917
33	sp|Q2FDQ7|LDH2_STAA3	sp|Q2FDQ7|LDH2_STAA3	7	>sp|Q2FDQ7|LDH2_STAA3 L-lactate dehydrogenase 2 OS=Staphylococcus aureus (strain USA300) GN=ldh2 PE=3 SV=1	-3.23026	-1.02315	2.20711	0.28441	0.10262	0.997766	0.996879	2.20711	2	NA	1943000	256570	NA	3584200	23107000	NA	-1.80091	-4.6596	NA	-1.55024	-0.496051
542	tr|C4FQU5|C4FQU5_9FIRM	tr|C4FQU5|C4FQU5_9FIRM	6	>tr|C4FQU5|C4FQU5_9FIRM DNA repair protein RecN OS=Veillonella dispar ATCC 17748 GN=recN PE=3 SV=1	-2.37337	-1.62593	0.747437	0.119353	0.102771	0.997766	0.996879	0.747437	0	836850	1328700	930760	2121100	4818200	11601000	-1.94656	-2.36928	-2.80427	-2.13455	-1.1451	-1.59815
1153	tr|F9ERJ6|F9ERJ6_FUSNU;tr|Q7P2K4|Q7P2K4_FUSNV	tr|F9ERJ6|F9ERJ6_FUSNU	5	>tr|F9ERJ6|F9ERJ6_FUSNU Putative membrane spanning protein OS=Fusobacterium nucleatum subsp. animalis ATCC 51191 GN=HMPREF9094_2551 PE=4 SV=1;>tr|Q7P2K4|Q7P2K4_FUSNV Hypothetical Membrane Spanning Protein OS=Fusobacterium nucleatum subsp. vincentii ATCC 49	2.94087	2.32715	-0.613721	0.0673235	0.10299	0.997766	0.996879	-0.613721	0	24577000	40904000	61300000	45437000	56765000	171550000	2.84149	2.75614	3.22497	2.03864	2.23236	2.71044
318	tr|C4FNP7|C4FNP7_9FIRM	tr|C4FNP7|C4FNP7_9FIRM	2	>tr|C4FNP7|C4FNP7_9FIRM ThiF family protein OS=Veillonella dispar ATCC 17748 GN=VEIDISOL_00588 PE=4 SV=1	-3.91074	-3.24721	0.663535	0.0915117	0.103306	0.997766	0.996879	0.663535	0	261650	484250	338690	774760	1450600	3652400	-3.59357	-3.87886	-4.25979	-3.5061	-2.78887	-3.44665
1145	tr|F9EQY0|F9EQY0_FUSNU;tr|Q7P836|Q7P836_FUSNV	tr|F9EQY0|F9EQY0_FUSNU	4	>tr|F9EQY0|F9EQY0_FUSNU 50S ribosomal protein L19 OS=Fusobacterium nucleatum subsp. animalis ATCC 51191 GN=argB PE=3 SV=1;>tr|Q7P836|Q7P836_FUSNV 50S ribosomal protein L19 OS=Fusobacterium nucleatum subsp. vincentii ATCC 49256 GN=rplS PE=3 SV=1	0.0640264	0.846653	0.782626	0.130266	0.103847	0.997766	0.996879	0.782626	0	2046700	9436400	8089600	18336000	17125000	64496000	-0.679625	0.562632	0.309072	0.802831	0.591389	1.14574
1348	tr|Q7P5H4|Q7P5H4_FUSNV;tr|F9ELT1|F9ELT1_FUSNU	tr|Q7P5H4|Q7P5H4_FUSNV	2	>tr|Q7P5H4|Q7P5H4_FUSNV DNA mismatch repair protein mutS OS=Fusobacterium nucleatum subsp. vincentii ATCC 49256 GN=FNV1029 PE=4 SV=1;>tr|F9ELT1|F9ELT1_FUSNU DNA mismatch repair protein MutS OS=Fusobacterium nucleatum subsp. animalis ATCC 51191 GN=mutS2 PE=	-4.14058	-3.35859	0.781992	0.133963	0.106145	0.997766	0.996879	0.781992	0	193080	251140	559600	815760	812950	4656700	-4.02408	-4.86086	-3.53681	-3.43588	-3.5818	-3.0581
1369	tr|Q7P5P7|Q7P5P7_FUSNV;tr|F9EKU5|F9EKU5_FUSNU	tr|Q7P5P7|Q7P5P7_FUSNV	7	>tr|Q7P5P7|Q7P5P7_FUSNV Phosphoribosylformylglycinamidine synthase OS=Fusobacterium nucleatum subsp. vincentii ATCC 49256 GN=FNV1131 PE=4 SV=1;>tr|F9EKU5|F9EKU5_FUSNU Phosphoribosylformylglycinamidine synthase II OS=Fusobacterium nucleatum subsp. animalis	-2.06536	-1.30578	0.759582	0.131477	0.107978	0.997766	0.996879	0.759582	0	714420	1759200	1543600	3430500	2799600	22355000	-2.17063	-1.94953	-2.07591	-1.47982	-1.88854	-0.54897
902	tr|F9EJC9|F9EJC9_FUSNU	tr|F9EJC9|F9EJC9_FUSNU	5	>tr|F9EJC9|F9EJC9_FUSNU Endoribonuclease L-PSP family protein OS=Fusobacterium nucleatum subsp. animalis ATCC 51191 GN=tdcF PE=4 SV=1	4.12009	3.50515	-0.61494	0.0780925	0.108548	0.997766	0.996879	-0.61494	0	56584000	90822000	137520000	184960000	120120000	248990000	4.02283	3.94914	4.38832	3.9504	3.25877	3.3063
1005	tr|F9ELZ0|F9ELZ0_FUSNU	tr|F9ELZ0|F9ELZ0_FUSNU	5	>tr|F9ELZ0|F9ELZ0_FUSNU C4-dicarboxylate-binding protein OS=Fusobacterium nucleatum subsp. animalis ATCC 51191 GN=HMPREF9094_0945 PE=4 SV=1	0.266132	0.856078	0.589946	0.0659661	0.109645	0.997766	0.996879	0.589946	0	4324000	5875400	9659500	18291000	18801000	60730000	0.379936	-0.14598	0.56444	0.799485	0.719244	1.04951
948	tr|F9EKY2|F9EKY2_FUSNU	tr|F9EKY2|F9EKY2_FUSNU	12	>tr|F9EKY2|F9EKY2_FUSNU Leucine--tRNA ligase OS=Fusobacterium nucleatum subsp. animalis ATCC 51191 GN=leuS PE=3 SV=1	-3.50216	-2.98929	0.512866	0.0133861	0.109721	0.861329	0.996879	0.512866	0	324200	601280	513200	1056100	1271400	5095000	-3.28991	-3.55513	-3.66144	-3.08423	-2.96943	-2.91423
1465	tr|Q7P7F5|Q7P7F5_FUSNV;tr|F9EML4|F9EML4_FUSNU	tr|Q7P7F5|Q7P7F5_FUSNV	4	>tr|Q7P7F5|Q7P7F5_FUSNV GTP-binding protein TypA/BipA OS=Fusobacterium nucleatum subsp. vincentii ATCC 49256 GN=FNV1616 PE=4 SV=1;>tr|F9EML4|F9EML4_FUSNU Glutathione-disulfide reductase (Fragment) OS=Fusobacterium nucleatum subsp. animalis ATCC 51191 GN=go	-0.804207	-0.00132374	0.802883	0.146112	0.110665	0.997766	0.996879	0.802883	0	1882600	2319500	6180100	10295000	13295000	26690000	-0.798018	-1.53601	-0.078588	0.0167702	0.244743	-0.265484
1305	tr|Q7P4K5|Q7P4K5_FUSNV	tr|Q7P4K5|Q7P4K5_FUSNV	2	>tr|Q7P4K5|Q7P4K5_FUSNV Metal dependent phosphohydrolase OS=Fusobacterium nucleatum subsp. vincentii ATCC 49256 GN=FNV0454 PE=4 SV=1	-1.33713	-0.59695	0.740179	0.131952	0.111367	0.997766	0.996879	0.740179	0	904890	2328400	4169300	8303400	6557700	19206000	-1.83582	-1.53029	-0.645276	-0.276015	-0.723024	-0.791811
85	sp|Q2FK44|PFLB_STAA3	sp|Q2FK44|PFLB_STAA3	41	>sp|Q2FK44|PFLB_STAA3 Formate acetyltransferase OS=Staphylococcus aureus (strain USA300) GN=pflB PE=3 SV=1	1.56322	4.05253	2.48931	0.216734	0.111704	0.997766	0.996879	2.48931	0	24460000	9252300	16345000	25537000	249790000	2004500000	2.83473	0.533165	1.32175	1.25395	4.26129	6.64234
1306	tr|Q7P4N4|Q7P4N4_FUSNV	tr|Q7P4N4|Q7P4N4_FUSNV	10	>tr|Q7P4N4|Q7P4N4_FUSNV Iron(III)-binding protein OS=Fusobacterium nucleatum subsp. vincentii ATCC 49256 GN=FNV0723 PE=4 SV=1	0.777248	0.173011	-0.604238	0.078171	0.111778	0.997766	0.996879	-0.604238	0	6361800	9015700	12283000	13641000	9229400	39811000	0.926935	0.494422	0.910389	0.400019	-0.255052	0.374065
112	tr|A0A0H2XES4|A0A0H2XES4_STAA3	tr|A0A0H2XES4|A0A0H2XES4_STAA3	10	>tr|A0A0H2XES4|A0A0H2XES4_STAA3 Ribonucleoside-diphosphate reductase OS=Staphylococcus aureus (strain USA300) GN=SAUSA300_0716 PE=3 SV=1	-5.02364	-2.83876	2.18488	0.245154	0.112724	0.997766	0.996879	2.18488	1	NA	160280	283720	300610	1373700	18434000	NA	-5.53251	-4.51478	-4.7954	-2.86346	-0.85743
1527	tr|Q8DSU0|Q8DSU0_STRMU	tr|Q8DSU0|Q8DSU0_STRMU	2	>tr|Q8DSU0|Q8DSU0_STRMU Putative ABC transporter, branched chain amino acid-binding protein OS=Streptococcus mutans serotype c (strain ATCC 700610 / UA159) GN=livK PE=4 SV=1	-0.854799	-2.58257	-1.72777	NA	0.112957	NA	0.996879	-1.72777	4	NA	3657700	NA	NA	NA	6269000	NA	-0.854799	NA	NA	NA	-2.58257
368	tr|C4FP50|C4FP50_9FIRM	tr|C4FP50|C4FP50_9FIRM	3	>tr|C4FP50|C4FP50_9FIRM Molybdenum cofactor synthesis domain protein OS=Veillonella dispar ATCC 17748 GN=VEIDISOL_00673 PE=4 SV=1	-2.58699	-1.63385	0.953135	0.174767	0.113713	0.997766	0.996879	0.953135	0	464180	2092100	664630	1885900	4600500	13143000	-2.78147	-1.69033	-3.28915	-2.2946	-1.20842	-1.39854
17	sp|P19961|AMY2B_HUMAN;sp|P04746|AMYP_HUMAN	sp|P19961|AMY2B_HUMAN	18	>sp|P19961|AMY2B_HUMAN Alpha-amylase 2B OS=Homo sapiens GN=AMY2B PE=1 SV=1;>sp|P04746|AMYP_HUMAN Pancreatic alpha-amylase OS=Homo sapiens GN=AMY2A PE=1 SV=2	1.26499	-0.520221	-1.78521	0.213662	0.114523	0.997766	0.996879	-1.78521	0	5661400	37091000	8758600	1624600	13029000	49423000	0.761701	2.60979	0.423475	-2.49771	0.217068	0.719983
1315	tr|Q7P4T9|Q7P4T9_FUSNV;tr|F9EM25|F9EM25_FUSNU	tr|Q7P4T9|Q7P4T9_FUSNV	3	>tr|Q7P4T9|Q7P4T9_FUSNV Citrate lyase beta chain OS=Fusobacterium nucleatum subsp. vincentii ATCC 49256 GN=FNV0822 PE=3 SV=1;>tr|F9EM25|F9EM25_FUSNU Citrate lyase, beta subunit OS=Fusobacterium nucleatum subsp. animalis ATCC 51191 GN=citE2 PE=3 SV=1	-2.58225	-1.3948	1.18745	0.195625	0.114758	0.997766	0.996879	1.18745	0	1030200	441730	1541000	3251600	3206300	17629000	-1.6521	-4.01631	-2.07834	-1.55276	-1.70281	-0.928848
1014	tr|F9EM88|F9EM88_FUSNU;tr|Q7P4P2|Q7P4P2_FUSNV	tr|F9EM88|F9EM88_FUSNU	4	>tr|F9EM88|F9EM88_FUSNU Proline--tRNA ligase OS=Fusobacterium nucleatum subsp. animalis ATCC 51191 GN=proS PE=3 SV=1;>tr|Q7P4P2|Q7P4P2_FUSNV Prolyl-tRNA synthetase OS=Fusobacterium nucleatum subsp. vincentii ATCC 49256 GN=FNV0428 PE=4 SV=1	-1.23945	-1.84559	-0.606136	0.0889622	0.117087	0.997766	0.996879	-0.606136	0	1165700	3756500	2423600	2357400	2515200	12252000	-1.47705	-0.814937	-1.42636	-1.99071	-2.03523	-1.51082
1221	tr|Q7P320|Q7P320_FUSNV;tr|F9EP88|F9EP88_FUSNU	tr|Q7P320|Q7P320_FUSNV	3	>tr|Q7P320|Q7P320_FUSNV ENOYL-[ACYL-CARRIER-PROTEIN] REDUCTASE (FabL) (NADPH) OS=Fusobacterium nucleatum subsp. vincentii ATCC 49256 GN=FNV1513 PE=4 SV=1;>tr|F9EP88|F9EP88_FUSNU Enoyl-[acyl carrier protein] reductase II OS=Fusobacterium nucleatum subsp. an	-0.439111	0.170338	0.609449	0.0939265	0.118815	0.997766	0.996879	0.609449	0	1780700	4803200	6557900	11376000	11006000	39766000	-0.876849	-0.447329	0.00684434	0.152746	-0.0139873	0.372256
1258	tr|Q7P3V0|Q7P3V0_FUSNV	tr|Q7P3V0|Q7P3V0_FUSNV	3	>tr|Q7P3V0|Q7P3V0_FUSNV Peptidyl-prolyl cis-trans isomerase (Fragment) OS=Fusobacterium nucleatum subsp. vincentii ATCC 49256 GN=FNV0337 PE=4 SV=1	0.411944	-0.249483	-0.661427	0.118651	0.119061	0.997766	0.996879	-0.661427	0	4228900	7322700	10643000	12022000	9722000	19197000	0.348432	0.183357	0.704044	0.227963	-0.183851	-0.792561
103	sp|Q8DVV5|RS7_STRMU	sp|Q8DVV5|RS7_STRMU	2	>sp|Q8DVV5|RS7_STRMU 30S ribosomal protein S7 OS=Streptococcus mutans serotype c (strain ATCC 700610 / UA159) GN=rpsG PE=3 SV=1	-3.13109	-4.06417	-0.933086	0.175796	0.119466	0.997766	0.996879	-0.933086	2	268580	1061100	NA	NA	509840	2737800	-3.55654	-2.70563	NA	NA	-4.22069	-3.90766
217	tr|C4FN41|C4FN41_9FIRM	tr|C4FN41|C4FN41_9FIRM	9	>tr|C4FN41|C4FN41_9FIRM Argininosuccinate lyase OS=Veillonella dispar ATCC 17748 GN=argH PE=3 SV=1	0.705185	1.86804	1.16285	0.201374	0.119817	0.997766	0.996879	1.16285	0	6480100	13322000	6919600	16006000	46883000	207650000	0.953035	1.07837	0.084144	0.617754	1.97046	3.0159
592	tr|C4FR89|C4FR89_9FIRM	tr|C4FR89|C4FR89_9FIRM	2	>tr|C4FR89|C4FR89_9FIRM Ribosome maturation factor RimP OS=Veillonella dispar ATCC 17748 GN=rimP PE=3 SV=1	-0.651638	0.04946	0.701098	0.136444	0.121007	0.997766	0.996879	0.701098	0	3020100	2684000	4584100	11844000	12562000	27351000	-0.128474	-1.31772	-0.508717	0.207649	0.167086	-0.226355
3	sp|O07329|CCPA_STRMU	sp|O07329|CCPA_STRMU	2	>sp|O07329|CCPA_STRMU Catabolite control protein A OS=Streptococcus mutans serotype c (strain ATCC 700610 / UA159) GN=ccpA PE=3 SV=2	-4.56536	-6.23142	-1.66606	NA	0.121014	NA	0.996879	-1.66606	4	NA	306000	NA	NA	NA	640380	NA	-4.56536	NA	NA	NA	-6.23142
984	tr|F9ELJ6|F9ELJ6_FUSNU;tr|Q7P555|Q7P555_FUSNV	tr|F9ELJ6|F9ELJ6_FUSNU	4	>tr|F9ELJ6|F9ELJ6_FUSNU Phosphoenolpyruvate carboxykinase (ATP) OS=Fusobacterium nucleatum subsp. animalis ATCC 51191 GN=pckA PE=3 SV=1;>tr|Q7P555|Q7P555_FUSNV Phosphoenolpyruvate carboxykinase (ATP) OS=Fusobacterium nucleatum subsp. vincentii ATCC 49256 G	1.81034	3.0563	1.24596	0.207812	0.12125	0.997766	0.996879	1.24596	0	20084000	7854800	39365000	76498000	79976000	322300000	2.55549	0.288266	2.58727	2.74807	2.70177	3.71907
1433	tr|Q7P6W5|Q7P6W5_FUSNV;tr|F9EJI8|F9EJI8_FUSNU	tr|Q7P6W5|Q7P6W5_FUSNV	4	>tr|Q7P6W5|Q7P6W5_FUSNV Transcription termination/antitermination protein NusG OS=Fusobacterium nucleatum subsp. vincentii ATCC 49256 GN=nusG PE=3 SV=1;>tr|F9EJI8|F9EJI8_FUSNU Transcription termination/antitermination protein NusG OS=Fusobacterium nucleatu	-0.165483	0.7253	0.890783	0.179162	0.121923	0.997766	0.996879	0.890783	0	1677000	9356800	6154500	17133000	12535000	71086000	-0.961846	0.549962	-0.0845645	0.710417	0.16414	1.30134
1347	tr|Q7P5G3|Q7P5G3_FUSNV;tr|F9EJF9|F9EJF9_FUSNU	tr|Q7P5G3|Q7P5G3_FUSNV	2	>tr|Q7P5G3|Q7P5G3_FUSNV V-type ATP synthase subunit D OS=Fusobacterium nucleatum subsp. vincentii ATCC 49256 GN=atpD PE=3 SV=1;>tr|F9EJF9|F9EJF9_FUSNU V-type ATP synthase subunit D OS=Fusobacterium nucleatum subsp. animalis ATCC 51191 GN=ntpD PE=3 SV=1	-0.333559	-1.82185	-1.48829	0.21906	0.12312	0.997766	0.996879	-1.48829	0	1471700	7788500	5965700	7065700	793270	13511000	-1.14684	0.275589	-0.129425	-0.495832	-3.61535	-1.35437
1304	tr|Q7P4K1|Q7P4K1_FUSNV	tr|Q7P4K1|Q7P4K1_FUSNV	3	>tr|Q7P4K1|Q7P4K1_FUSNV Acetyltransferase OS=Fusobacterium nucleatum subsp. vincentii ATCC 49256 GN=FNV1068 PE=4 SV=1	-0.843898	-2.79086	-1.94696	0.227808	0.123542	0.997766	0.996879	-1.94696	0	1635100	2678700	5628000	9121700	652720	2086500	-0.99769	-1.32068	-0.213325	-0.148014	-3.88239	-4.34218
1180	tr|Q7P287|Q7P287_FUSNV;tr|F9EQU4|F9EQU4_FUSNU	tr|Q7P287|Q7P287_FUSNV	2	>tr|Q7P287|Q7P287_FUSNV RNFB-RELATED PROTEIN OS=Fusobacterium nucleatum subsp. vincentii ATCC 49256 GN=FNV0163 PE=4 SV=1;>tr|F9EQU4|F9EQU4_FUSNU NADH dehydrogenase (Ubiquinone), RnfB subunit OS=Fusobacterium nucleatum subsp. animalis ATCC 51191 GN=rnfB PE=	0.437784	-0.0696223	-0.507406	0.0315483	0.124234	0.997766	0.996879	-0.507406	0	4920700	7171600	9888100	9928200	11251000	27938000	0.563062	0.152173	0.598117	-0.0326359	0.0161603	-0.192391
334	tr|C4FNT1|C4FNT1_9FIRM	tr|C4FNT1|C4FNT1_9FIRM	6	>tr|C4FNT1|C4FNT1_9FIRM BMC domain protein OS=Veillonella dispar ATCC 17748 GN=VEIDISOL_00322 PE=4 SV=1	4.24553	3.70138	-0.544142	0.0622996	0.124478	0.997766	0.996879	-0.544142	0	68703000	86024000	156110000	160250000	152910000	330610000	4.29775	3.86796	4.57087	3.75511	3.58926	3.75978
1343	tr|Q7P5D5|Q7P5D5_FUSNV;tr|F9EPG8|F9EPG8_FUSNU	tr|Q7P5D5|Q7P5D5_FUSNV	4	>tr|Q7P5D5|Q7P5D5_FUSNV Uncharacterized protein OS=Fusobacterium nucleatum subsp. vincentii ATCC 49256 GN=FNV0826 PE=4 SV=1;>tr|F9EPG8|F9EPG8_FUSNU Uncharacterized protein OS=Fusobacterium nucleatum subsp. animalis ATCC 51191 GN=HMPREF9094_1823 PE=4 SV=1	2.43164	1.62988	-0.801759	0.168855	0.125004	0.997766	0.996879	-0.801759	0	17449000	29967000	41056000	57719000	40129000	50920000	2.35626	2.29082	2.64783	2.36447	1.75745	0.767711
924	tr|F9EK10|F9EK10_FUSNU	tr|F9EK10|F9EK10_FUSNU	2	>tr|F9EK10|F9EK10_FUSNU Outer membrane protein OS=Fusobacterium nucleatum subsp. animalis ATCC 51191 GN=HMPREF9094_0264 PE=4 SV=1	0.647699	0.0941391	-0.55356	0.0730503	0.126456	0.997766	0.996879	-0.55356	0	4640000	9443000	12191000	12916000	9048100	36587000	0.479855	0.563677	0.899564	0.325645	-0.282218	0.23899
1140	tr|F9EQH1|F9EQH1_FUSNU	tr|F9EQH1|F9EQH1_FUSNU	2	>tr|F9EQH1|F9EQH1_FUSNU Aminotransferase OS=Fusobacterium nucleatum subsp. animalis ATCC 51191 GN=aspC PE=3 SV=1	-3.25186	-4.30117	-1.04931	0.235644	0.12844	0.997766	0.996879	-1.04931	2	NA	554770	915430	308100	NA	2855300	NA	-3.67554	-2.82818	-4.76189	NA	-3.84045
927	tr|F9EK88|F9EK88_FUSNU	tr|F9EK88|F9EK88_FUSNU	2	>tr|F9EK88|F9EK88_FUSNU Orotate phosphoribosyltransferase OS=Fusobacterium nucleatum subsp. animalis ATCC 51191 GN=pyrE PE=3 SV=1	-3.96396	-3.16283	0.801133	0.176418	0.129921	0.997766	0.996879	0.801133	0	391430	294830	341490	1091100	1116500	3999800	-3.02296	-4.62098	-4.24794	-3.03982	-3.14733	-3.30132
400	tr|C4FPG1|C4FPG1_9FIRM	tr|C4FPG1|C4FPG1_9FIRM	2	>tr|C4FPG1|C4FPG1_9FIRM Glutaconyl-CoA decarboxylase subunit beta OS=Veillonella dispar ATCC 17748 GN=gcdB PE=4 SV=1	-2.59019	-2.00942	0.58077	0.10147	0.131871	0.997766	0.996879	0.58077	0	642420	1187500	863570	1703400	2915500	10471000	-2.32112	-2.53731	-2.91215	-2.43321	-1.833	-1.76206
196	tr|C4FMW0|C4FMW0_9FIRM;tr|C4FMV7|C4FMV7_9FIRM	tr|C4FMW0|C4FMW0_9FIRM	6	>tr|C4FMW0|C4FMW0_9FIRM Uncharacterized protein OS=Veillonella dispar ATCC 17748 GN=VEIDISOL_00115 PE=4 SV=1;>tr|C4FMV7|C4FMV7_9FIRM Uncharacterized protein OS=Veillonella dispar ATCC 17748 GN=VEIDISOL_00112 PE=4 SV=1	0.469241	1.90427	1.43503	0.230454	0.132819	0.997766	0.996879	1.43503	0	7449400	7938500	6317600	22036000	178770000	53825000	1.15051	0.304118	-0.0469051	1.05315	3.80322	0.856452
651	tr|C4FRP2|C4FRP2_9FIRM	tr|C4FRP2|C4FRP2_9FIRM	8	>tr|C4FRP2|C4FRP2_9FIRM Carbamoyl-phosphate synthase small chain OS=Veillonella dispar ATCC 17748 GN=carA PE=3 SV=1	1.67211	1.03949	-0.632615	0.131575	0.133403	0.997766	0.996879	-0.632615	0	14274000	19980000	15659000	15559000	25947000	74619000	2.07174	1.68456	1.26002	0.579181	1.16037	1.37893
833	tr|F5VUA7|F5VUA7_STROR	tr|F5VUA7|F5VUA7_STROR	5	>tr|F5VUA7|F5VUA7_STROR C5a peptidase family protein OS=Streptococcus oralis SK255 GN=HMPREF9968_1021 PE=4 SV=1	-3.71901	-2.32229	1.39672	0.233358	0.135905	0.997766	0.996879	1.39672	0	84949	1201100	594570	825520	2131000	14110000	-5.1872	-2.52028	-3.44954	-3.41968	-2.26221	-1.28499
46	sp|Q2FF20|ATPF_STAA3	sp|Q2FF20|ATPF_STAA3	2	>sp|Q2FF20|ATPF_STAA3 ATP synthase subunit b OS=Staphylococcus aureus (strain USA300) GN=atpF PE=3 SV=1	-3.74677	-2.00625	1.74052	0.42615	0.136059	0.997766	0.996879	1.74052	3	234830	NA	NA	NA	1437400	14777000	-3.74677	NA	NA	NA	-2.80139	-1.21111
1317	tr|Q7P4V0|Q7P4V0_FUSNV	tr|Q7P4V0|Q7P4V0_FUSNV	10	>tr|Q7P4V0|Q7P4V0_FUSNV Flavoprotein OS=Fusobacterium nucleatum subsp. vincentii ATCC 49256 GN=FNV0716 PE=3 SV=1	0.942231	1.68019	0.737957	0.17334	0.136968	0.997766	0.996879	0.737957	0	4066400	17746000	13315000	25996000	34803000	124670000	0.292924	1.50722	1.02654	1.27821	1.56246	2.19989
1263	tr|Q7P3Y1|Q7P3Y1_FUSNV	tr|Q7P3Y1|Q7P3Y1_FUSNV	2	>tr|Q7P3Y1|Q7P3Y1_FUSNV Uncharacterized protein OS=Fusobacterium nucleatum subsp. vincentii ATCC 49256 GN=FNV0344 PE=4 SV=1	2.03977	1.56991	-0.469864	0.0186617	0.137383	0.88565	0.996879	-0.469864	0	13414000	25844000	27411000	29306000	41660000	78478000	1.98371	2.06944	2.06616	1.44143	1.80872	1.45957
1401	tr|Q7P699|Q7P699_FUSNV;tr|F9EPA8|F9EPA8_FUSNU	tr|Q7P699|Q7P699_FUSNV	5	>tr|Q7P699|Q7P699_FUSNV Rod shape-determining protein mreB OS=Fusobacterium nucleatum subsp. vincentii ATCC 49256 GN=FNV1111 PE=4 SV=1;>tr|F9EPA8|F9EPA8_FUSNU Rod shape-determining protein OS=Fusobacterium nucleatum subsp. animalis ATCC 51191 GN=HMPREF9094	-2.06957	-1.41516	0.654412	0.1498	0.138666	0.997766	0.996879	0.654412	0	687760	1223700	2315900	2861200	3681900	16808000	-2.22451	-2.4924	-1.49181	-1.72694	-1.51341	-1.00513
475	tr|C4FQ37|C4FQ37_9FIRM	tr|C4FQ37|C4FQ37_9FIRM	4	>tr|C4FQ37|C4FQ37_9FIRM Phosphate acyltransferase OS=Veillonella dispar ATCC 17748 GN=plsX PE=3 SV=1	-0.624845	0.0161933	0.641039	0.144653	0.138813	0.997766	0.996879	0.641039	0	2710900	4809600	2941100	8252400	15764000	28778000	-0.281482	-0.445337	-1.14772	-0.284405	0.477995	-0.14501
646	tr|C4FRN4|C4FRN4_9FIRM	tr|C4FRN4|C4FRN4_9FIRM	19	>tr|C4FRN4|C4FRN4_9FIRM Uncharacterized protein OS=Veillonella dispar ATCC 17748 GN=VEIDISOL_01572 PE=4 SV=1	7.0873	6.61804	-0.469255	0.024169	0.14118	0.939732	0.996879	-0.469255	0	561840000	705700000	827190000	1202200000	1331300000	2215100000	7.27466	7.01553	6.97171	6.49943	6.55256	6.80213
1276	tr|Q7P488|Q7P488_FUSNV	tr|Q7P488|Q7P488_FUSNV	2	>tr|Q7P488|Q7P488_FUSNV 3-oxoacyl-[acyl-carrier-protein] synthase 3 OS=Fusobacterium nucleatum subsp. vincentii ATCC 49256 GN=fabH PE=3 SV=1	-1.33398	-0.488436	0.845547	0.204416	0.143339	0.997766	0.996879	0.845547	0	1989800	2128300	2122000	3735400	8756400	36283000	-0.719566	-1.66468	-1.61771	-1.36386	-0.327091	0.225645
662	tr|C4FRS2|C4FRS2_9FIRM	tr|C4FRS2|C4FRS2_9FIRM	2	>tr|C4FRS2|C4FRS2_9FIRM Preprotein translocase, YajC subunit OS=Veillonella dispar ATCC 17748 GN=yajC PE=4 SV=1	-4.10508	-2.2786	1.82648	0.25301	0.144511	0.997766	0.996879	1.82648	0	279110	324770	321040	675500	842970	40188000	-3.50206	-4.47633	-4.33685	-3.69281	-3.53214	0.38914
541	tr|C4FQU4|C4FQU4_9FIRM	tr|C4FQU4|C4FQU4_9FIRM	4	>tr|C4FQU4|C4FQU4_9FIRM 4-hydroxy-tetrahydrodipicolinate reductase OS=Veillonella dispar ATCC 17748 GN=dapB PE=3 SV=1	0.116543	0.644024	0.527481	0.0874814	0.144661	0.997766	0.996879	0.527481	0	4013800	6870500	6468700	12440000	17568000	60039000	0.27448	0.0880245	-0.0128742	0.274509	0.626361	1.0312
1387	tr|Q7P614|Q7P614_FUSNV	tr|Q7P614|Q7P614_FUSNV	4	>tr|Q7P614|Q7P614_FUSNV DNA helicase OS=Fusobacterium nucleatum subsp. vincentii ATCC 49256 GN=FNV1161 PE=4 SV=1	-2.71986	-2.24859	0.471266	0.0327897	0.144911	0.997766	0.996879	0.471266	0	479510	1141000	916130	1771100	1956600	9100000	-2.73545	-2.59706	-2.82708	-2.38013	-2.37913	-1.98652
125	tr|A0A0H2XHG3|A0A0H2XHG3_STAA3	tr|A0A0H2XHG3|A0A0H2XHG3_STAA3	13	>tr|A0A0H2XHG3|A0A0H2XHG3_STAA3 Probable malate:quinone oxidoreductase OS=Staphylococcus aureus (strain USA300) GN=mqo PE=3 SV=1	-1.10382	0.134742	1.23856	0.239575	0.145098	0.997766	0.996879	1.23856	0	1997100	2556700	2823100	3480400	13961000	83183000	-0.714378	-1.3904	-1.20667	-1.46015	0.311675	1.5527
408	tr|C4FPJ0|C4FPJ0_9FIRM	tr|C4FPJ0|C4FPJ0_9FIRM	3	>tr|C4FPJ0|C4FPJ0_9FIRM RelA/SpoT family protein OS=Veillonella dispar ATCC 17748 GN=VEIDISOL_00814 PE=3 SV=1	-3.1056	-2.36141	0.744185	0.189599	0.146359	0.997766	0.996879	0.744185	0	212180	1309200	792970	1424000	2505100	7176600	-3.89045	-2.3914	-3.03495	-2.67719	-2.04074	-2.36631
1468	tr|Q7P7J7|Q7P7J7_FUSNV	tr|Q7P7J7|Q7P7J7_FUSNV	4	>tr|Q7P7J7|Q7P7J7_FUSNV Uncharacterized protein OS=Fusobacterium nucleatum subsp. vincentii ATCC 49256 GN=FNV1809 PE=4 SV=1	1.08161	0.493621	-0.587993	0.132399	0.146434	0.997766	0.996879	-0.587993	0	5139300	13603000	18636000	14445000	12809000	52255000	0.624637	1.10959	1.51061	0.478009	0.193749	0.809104
342	tr|C4FNX7|C4FNX7_9FIRM	tr|C4FNX7|C4FNX7_9FIRM	3	>tr|C4FNX7|C4FNX7_9FIRM Shikimate kinase OS=Veillonella dispar ATCC 17748 GN=aroK PE=3 SV=1	-2.99173	-2.49513	0.496599	0.0652667	0.147827	0.997766	0.996879	0.496599	0	485560	822020	721950	1333700	2068000	6958500	-2.71768	-3.08745	-3.17004	-2.76641	-2.3033	-2.41567
955	tr|F9EL04|F9EL04_FUSNU	tr|F9EL04|F9EL04_FUSNU	19	>tr|F9EL04|F9EL04_FUSNU Elongation factor G OS=Fusobacterium nucleatum subsp. animalis ATCC 51191 GN=fusA2 PE=3 SV=1	-0.137756	0.535378	0.673134	0.174979	0.149733	0.997766	0.996879	0.673134	0	1942100	7091000	7527600	11259000	15130000	60585000	-0.753939	0.135269	0.205402	0.138667	0.421785	1.04568
76	sp|Q2FJ92|EFTU_STAA3	sp|Q2FJ92|EFTU_STAA3	20	>sp|Q2FJ92|EFTU_STAA3 Elongation factor Tu OS=Staphylococcus aureus (strain USA300) GN=tuf PE=3 SV=1	2.97091	4.13784	1.16694	0.242795	0.150149	0.997766	0.996879	1.16694	0	24718000	42456000	62431000	79357000	195850000	1103300000	2.84959	2.81184	3.25129	2.79804	3.92817	5.68732
534	tr|C4FQS2|C4FQS2_9FIRM	tr|C4FQS2|C4FQS2_9FIRM	10	>tr|C4FQS2|C4FQS2_9FIRM Riboflavin biosynthesis protein RibBA OS=Veillonella dispar ATCC 17748 GN=ribBA PE=3 SV=1	0.336212	0.970899	0.634687	0.161628	0.150292	0.997766	0.996879	0.634687	0	4452100	10142000	6160600	13484000	29577000	66255000	0.421294	0.67048	-0.0831381	0.384255	1.33967	1.18878
1392	tr|Q7P655|Q7P655_FUSNV;tr|F9EJE0|F9EJE0_FUSNU	tr|Q7P655|Q7P655_FUSNV	2	>tr|Q7P655|Q7P655_FUSNV 30S ribosomal protein S15 OS=Fusobacterium nucleatum subsp. vincentii ATCC 49256 GN=rpsO PE=3 SV=1;>tr|F9EJE0|F9EJE0_FUSNU 30S ribosomal protein S15 OS=Fusobacterium nucleatum subsp. animalis ATCC 51191 GN=rpsO PE=3 SV=1	-0.146241	-0.673337	-0.527096	0.0985219	0.150516	0.997766	0.996879	-0.527096	0	3133000	4699000	7083700	7906100	5691900	19588000	-0.076483	-0.480131	0.117891	-0.342786	-0.916915	-0.760311
1524	tr|Q8DRT8|Q8DRT8_STRMU	tr|Q8DRT8|Q8DRT8_STRMU	2	>tr|Q8DRT8|Q8DRT8_STRMU Putative succinate semialdehyde dehydrogenase OS=Streptococcus mutans serotype c (strain ATCC 700610 / UA159) GN=SMU_2127 PE=3 SV=1	-1.49048	-3.84628	-2.3558	0.479392	0.150966	0.997766	0.996879	-2.3558	3	NA	2391200	NA	NA	264160	6312600	NA	-1.49048	NA	NA	-5.12107	-2.57148
1553	zz|FGCZCont0233_P04259|K2C6B_HUMAN;sp|P04259|K2C6B_HUMAN	zz|FGCZCont0233_P04259|K2C6B_HUMAN	15	>zz|FGCZCont0233_P04259|K2C6B_HUMAN blastpHomologue_0.0;>sp|P04259|K2C6B_HUMAN Keratin, type II cytoskeletal 6B OS=Homo sapiens GN=KRT6B PE=1 SV=5	-0.289977	0.655436	0.945413	0.228203	0.151266	0.997766	0.996879	0.945413	0	2044100	11864000	3053900	22117000	19326000	34633000	-0.681425	0.905023	-1.09353	1.05815	0.756957	0.151203
666	tr|C4FRT5|C4FRT5_9FIRM	tr|C4FRT5|C4FRT5_9FIRM	2	>tr|C4FRT5|C4FRT5_9FIRM Transcriptional regulator, ArsR family OS=Veillonella dispar ATCC 17748 GN=VEIDISOL_01624 PE=4 SV=1	-3.59428	-2.60325	0.991034	0.233418	0.151947	0.997766	0.996879	0.991034	0	620420	369100	371310	1181700	2770700	4902600	-2.37048	-4.28497	-4.1274	-2.93119	-1.90275	-2.9758
1495	tr|Q7P839|Q7P839_FUSNV;tr|F9EK89|F9EK89_FUSNU	tr|Q7P839|Q7P839_FUSNV	2	>tr|Q7P839|Q7P839_FUSNV Orotidine 5-phosphate decarboxylase OS=Fusobacterium nucleatum subsp. vincentii ATCC 49256 GN=pyrF PE=3 SV=1;>tr|F9EK89|F9EK89_FUSNU Orotidine 5-phosphate decarboxylase OS=Fusobacterium nucleatum subsp. animalis ATCC 51191 GN=pyrF	-3.28307	-4.45838	-1.17531	0.247389	0.153354	0.997766	0.996879	-1.17531	0	217900	368600	1991000	533900	509000	1267800	-3.85277	-4.28699	-1.70945	-4.01317	-4.22294	-5.13903
174	tr|C4FMI9|C4FMI9_9FIRM	tr|C4FMI9|C4FMI9_9FIRM	2	>tr|C4FMI9|C4FMI9_9FIRM Chromosomal replication initiator protein DnaA OS=Veillonella dispar ATCC 17748 GN=dnaA PE=3 SV=1	-3.46143	-2.59274	0.868684	0.222459	0.153559	0.997766	0.996879	0.868684	0	363220	865060	342370	775970	2394000	8106700	-3.12892	-3.01113	-4.24423	-3.50398	-2.10286	-2.17139
1517	tr|Q7P8I1|Q7P8I1_FUSNV;tr|F9EJC1|F9EJC1_FUSNU	tr|Q7P8I1|Q7P8I1_FUSNV	2	>tr|Q7P8I1|Q7P8I1_FUSNV Uncharacterized protein OS=Fusobacterium nucleatum subsp. vincentii ATCC 49256 GN=FNV2331 PE=4 SV=1;>tr|F9EJC1|F9EJC1_FUSNU Uncharacterized protein OS=Fusobacterium nucleatum subsp. animalis ATCC 51191 GN=HMPREF9094_0025 PE=4 SV=1	3.02398	1.87391	-1.15007	0.246426	0.153606	0.997766	0.996879	-1.15007	0	24647000	33939000	88240000	99259000	48993000	42756000	2.84552	2.47697	3.74946	3.10278	2.03074	0.488212
27	sp|P59186|RS3_STRMU	sp|P59186|RS3_STRMU	3	>sp|P59186|RS3_STRMU 30S ribosomal protein S3 OS=Streptococcus mutans serotype c (strain ATCC 700610 / UA159) GN=rpsC PE=3 SV=1	-3.05946	-4.46533	-1.40587	0.413874	0.154442	0.997766	0.996879	-1.40587	3	NA	837550	NA	NA	669250	1313400	NA	-3.05946	NA	NA	-3.84815	-5.08251
124	tr|A0A0H2XHD5|A0A0H2XHD5_STAA3	tr|A0A0H2XHD5|A0A0H2XHD5_STAA3	6	>tr|A0A0H2XHD5|A0A0H2XHD5_STAA3 Pyruvate dehydrogenase E1 component, alpha subunit OS=Staphylococcus aureus (strain USA300) GN=pdhA PE=4 SV=1	-6.00541	-2.88328	3.12214	0.30701	0.155296	0.997766	0.996879	3.12214	1	NA	45037	271200	181490	738490	44332000	NA	-7.43107	-4.57976	-5.4826	-3.71334	0.546108
552	tr|C4FQY0|C4FQY0_9FIRM	tr|C4FQY0|C4FQY0_9FIRM	3	>tr|C4FQY0|C4FQY0_9FIRM Thiol peroxidase OS=Veillonella dispar ATCC 17748 GN=tpx PE=3 SV=1	2.00469	1.38752	-0.617179	0.163467	0.1558	0.997766	0.996879	-0.617179	0	15693000	20934000	27176000	42401000	31765000	51335000	2.206	1.75432	2.05376	1.94446	1.43739	0.780693
989	tr|F9ELL3|F9ELL3_FUSNU	tr|F9ELL3|F9ELL3_FUSNU	6	>tr|F9ELL3|F9ELL3_FUSNU MarR family transcriptional regulator OS=Fusobacterium nucleatum subsp. animalis ATCC 51191 GN=HMPREF9094_0818 PE=4 SV=1	-3.76983	-3.26763	0.502202	0.0874483	0.156207	0.997766	0.996879	0.502202	0	182000	534260	586250	1107700	940290	3757900	-4.1078	-3.73188	-3.46983	-3.01926	-3.38253	-3.4011
373	tr|C4FPC3|C4FPC3_9FIRM	tr|C4FPC3|C4FPC3_9FIRM	2	>tr|C4FPC3|C4FPC3_9FIRM 4-phosphoerythronate dehydrogenase OS=Veillonella dispar ATCC 17748 GN=pdxB PE=3 SV=1	-1.83912	-0.876503	0.962616	0.237107	0.156551	0.997766	0.996879	0.962616	0	1822100	2341300	731540	5086100	6837300	16651000	-0.844291	-1.52202	-3.15104	-0.943522	-0.665851	-1.02014
1066	tr|F9EN81|F9EN81_FUSNU;tr|Q7P3E9|Q7P3E9_FUSNV	tr|F9EN81|F9EN81_FUSNU	6	>tr|F9EN81|F9EN81_FUSNU 50S ribosomal protein L13 OS=Fusobacterium nucleatum subsp. animalis ATCC 51191 GN=rplM PE=3 SV=1;>tr|Q7P3E9|Q7P3E9_FUSNV 50S ribosomal protein L13 OS=Fusobacterium nucleatum subsp. vincentii ATCC 49256 GN=rplM PE=3 SV=1	0.895034	0.238892	-0.656142	0.181084	0.157065	0.997766	0.996879	-0.656142	0	5583800	9802900	16363000	10618000	21480000	27054000	0.742149	0.619619	1.32333	0.0588404	0.901654	-0.243818
4	sp|P01591|IGJ_HUMAN	sp|P01591|IGJ_HUMAN	2	>sp|P01591|IGJ_HUMAN Immunoglobulin J chain OS=Homo sapiens GN=JCHAIN PE=1 SV=4	-2.31496	-1.52345	0.791517	0.215749	0.15724	0.997766	0.996879	0.791517	0	590540	1789600	1087200	1616900	5932900	14824000	-2.4404	-1.92391	-2.58058	-2.50418	-0.86013	-1.20603
267	tr|C4FND6|C4FND6_9FIRM	tr|C4FND6|C4FND6_9FIRM	4	>tr|C4FND6|C4FND6_9FIRM 50S ribosomal protein L14 OS=Veillonella dispar ATCC 17748 GN=rplN PE=3 SV=1	1.05994	1.7744	0.714467	0.199094	0.15727	0.997766	0.996879	0.714467	0	10881000	8478000	13916000	24923000	52366000	108690000	1.68724	0.402454	1.09011	1.22081	2.12191	1.98049
1189	tr|Q7P2D1|Q7P2D1_FUSNV	tr|Q7P2D1|Q7P2D1_FUSNV	2	>tr|Q7P2D1|Q7P2D1_FUSNV PHOSPHOGLUCOMUTASE OS=Fusobacterium nucleatum subsp. vincentii ATCC 49256 GN=FNV0354 PE=4 SV=1	-2.83962	-3.58425	-0.744628	0.206465	0.157339	0.997766	0.996879	-0.744628	0	377030	806510	1296700	932700	1176000	1983600	-3.07606	-3.11594	-2.32686	-3.25344	-3.07624	-4.42307
1211	tr|Q7P2W0|Q7P2W0_FUSNV;tr|F9ELN2|F9ELN2_FUSNU	tr|Q7P2W0|Q7P2W0_FUSNV	4	>tr|Q7P2W0|Q7P2W0_FUSNV TETRATRICOPEPTIDE REPEAT FAMILY PROTEIN OS=Fusobacterium nucleatum subsp. vincentii ATCC 49256 GN=FNV1607 PE=4 SV=1;>tr|F9ELN2|F9ELN2_FUSNU Tetratricopeptide repeat family protein OS=Fusobacterium nucleatum subsp. animalis ATCC 5119	-1.81859	-1.31935	0.499242	0.0876397	0.157749	0.997766	0.996879	0.499242	0	725210	1878900	2375400	4422700	3891700	13241000	-2.1494	-1.85108	-1.45529	-1.13385	-1.43753	-1.38666
498	tr|C4FQA9|C4FQA9_9FIRM	tr|C4FQA9|C4FQA9_9FIRM	6	>tr|C4FQA9|C4FQA9_9FIRM Phenylalanine--tRNA ligase alpha subunit OS=Veillonella dispar ATCC 17748 GN=pheS PE=3 SV=1	-0.371253	0.154175	0.525428	0.111223	0.157774	0.997766	0.996879	0.525428	0	1889800	6400800	5287200	10582000	11185000	40467000	-0.792611	-0.0178841	-0.303263	0.0542153	0.00810398	0.400205
297	tr|C4FNI2|C4FNI2_9FIRM	tr|C4FNI2|C4FNI2_9FIRM	8	>tr|C4FNI2|C4FNI2_9FIRM Acetolactate synthase OS=Veillonella dispar ATCC 17748 GN=ilvB PE=3 SV=1	0.493018	1.10345	0.610428	0.163916	0.157854	0.997766	0.996879	0.610428	0	5749400	5989200	11478000	29696000	23609000	52607000	0.783551	-0.117289	0.812793	1.45943	1.03106	0.819842
259	tr|C4FNC8|C4FNC8_9FIRM	tr|C4FNC8|C4FNC8_9FIRM	3	>tr|C4FNC8|C4FNC8_9FIRM 50S ribosomal protein L23 OS=Veillonella dispar ATCC 17748 GN=rplW PE=3 SV=1	0.614288	1.1715	0.557207	0.134966	0.158034	0.997766	0.996879	0.557207	0	3606300	9806300	14011000	27678000	24660000	61137000	0.122823	0.620138	1.09991	1.36359	1.0907	1.06019
1299	tr|Q7P4I3|Q7P4I3_FUSNV	tr|Q7P4I3|Q7P4I3_FUSNV	2	>tr|Q7P4I3|Q7P4I3_FUSNV Outer membrane protein tolC OS=Fusobacterium nucleatum subsp. vincentii ATCC 49256 GN=FNV0611 PE=4 SV=1	-4.25454	-3.25867	0.995867	0.198998	0.158257	0.997766	0.996879	0.995867	3	143920	426520	NA	NA	NA	4107900	-4.44035	-4.06872	NA	NA	NA	-3.25867
218	tr|C4FN45|C4FN45_9FIRM	tr|C4FN45|C4FN45_9FIRM	21	>tr|C4FN45|C4FN45_9FIRM ABC transporter, substrate-binding protein, family 5 OS=Veillonella dispar ATCC 17748 GN=VEIDISOL_00369 PE=4 SV=1	4.84973	4.42328	-0.426447	0.00587527	0.158331	0.804913	0.996879	-0.426447	0	105210000	162230000	187020000	289080000	279010000	463020000	4.90146	4.81675	4.83098	4.55854	4.41277	4.29853
96	sp|Q8DT53|GLGC_STRMU	sp|Q8DT53|GLGC_STRMU	2	>sp|Q8DT53|GLGC_STRMU Glucose-1-phosphate adenylyltransferase OS=Streptococcus mutans serotype c (strain ATCC 700610 / UA159) GN=glgC PE=3 SV=2	-3.48362	-5.23593	-1.75231	0.463309	0.159443	0.997766	0.996879	-1.75231	3	NA	630730	NA	NA	125770	2096400	NA	-3.48362	NA	NA	-6.13725	-4.33461
1134	tr|F9EQ52|F9EQ52_FUSNU;tr|Q7P4N6|Q7P4N6_FUSNV	tr|F9EQ52|F9EQ52_FUSNU	4	>tr|F9EQ52|F9EQ52_FUSNU ABC superfamily ATP binding cassette transporter, ABC protein OS=Fusobacterium nucleatum subsp. animalis ATCC 51191 GN=HMPREF9094_2057 PE=3 SV=1;>tr|Q7P4N6|Q7P4N6_FUSNV Iron(III)-transport ATP-binding protein sfuC OS=Fusobacterium n	-2.12802	-1.61113	0.516887	0.107375	0.159485	0.997766	0.996879	0.516887	0	583200	1619600	1802400	2601900	3193400	14254000	-2.45812	-2.07319	-1.85274	-1.85632	-1.70833	-1.26874
1436	tr|Q7P704|Q7P704_FUSNV;tr|F9ENK1|F9ENK1_FUSNU	tr|Q7P704|Q7P704_FUSNV	7	>tr|Q7P704|Q7P704_FUSNV Aspartate--tRNA ligase OS=Fusobacterium nucleatum subsp. vincentii ATCC 49256 GN=aspS PE=3 SV=1;>tr|F9ENK1|F9ENK1_FUSNU Aspartate--tRNA ligase OS=Fusobacterium nucleatum subsp. animalis ATCC 51191 GN=aspS PE=3 SV=1	-0.441815	0.153852	0.595666	0.160069	0.15974	0.997766	0.996879	0.595666	0	1815800	6616500	4586600	8640300	12013000	45211000	-0.849197	0.0316851	-0.507932	-0.221851	0.105895	0.577511
1505	tr|Q7P867|Q7P867_FUSNV	tr|Q7P867|Q7P867_FUSNV	8	>tr|Q7P867|Q7P867_FUSNV (S)-2-hydroxy-acid oxidase chain D OS=Fusobacterium nucleatum subsp. vincentii ATCC 49256 GN=FNV2167 PE=4 SV=1	3.9466	3.46509	-0.481511	0.0732643	0.15981	0.997766	0.996879	-0.481511	0	46637000	87163000	120930000	136160000	113620000	314410000	3.74895	3.88764	4.20322	3.53326	3.18259	3.67943
225	tr|C4FN72|C4FN72_9FIRM	tr|C4FN72|C4FN72_9FIRM	4	>tr|C4FN72|C4FN72_9FIRM Putative phosphoglucomutase, alpha-D-glucose phosphate-specific OS=Veillonella dispar ATCC 17748 GN=VEIDISOL_00396 PE=3 SV=1	-1.75813	-1.0897	0.668433	0.19152	0.160957	0.997766	0.996879	0.668433	0	1422400	1736200	1507400	3098800	7590300	15565000	-1.19511	-1.96922	-2.11008	-1.61831	-0.522786	-1.12801
860	tr|F5VVY6|F5VVY6_STROR	tr|F5VVY6|F5VVY6_STROR	11	>tr|F5VVY6|F5VVY6_STROR Serine protease OS=Streptococcus oralis SK255 GN=HMPREF9968_1297 PE=3 SV=1	-3.75955	-0.942295	2.81726	0.313071	0.161435	0.997766	0.996879	2.81726	1	59529	5361800	163890	NA	3084500	29072000	-5.69093	-0.282788	-5.30493	NA	-1.75584	-0.128752
1121	tr|F9EPF2|F9EPF2_FUSNU	tr|F9EPF2|F9EPF2_FUSNU	3	>tr|F9EPF2|F9EPF2_FUSNU Aminoacyl-histidine dipeptidase OS=Fusobacterium nucleatum subsp. animalis ATCC 51191 GN=pepD2 PE=4 SV=1	-1.54297	-2.06219	-0.519217	0.113489	0.161597	0.997766	0.996879	-0.519217	0	1064000	2016300	2688500	2888300	2554700	6774400	-1.60637	-1.74553	-1.27701	-1.71411	-2.01389	-2.45856
539	tr|C4FQU2|C4FQU2_9FIRM	tr|C4FQU2|C4FQU2_9FIRM	4	>tr|C4FQU2|C4FQU2_9FIRM 4-hydroxy-tetrahydrodipicolinate synthase OS=Veillonella dispar ATCC 17748 GN=dapA PE=3 SV=1	-3.21451	-1.85751	1.357	0.265297	0.161941	0.997766	0.996879	1.357	0	551770	1523900	210780	1103500	4565200	13726000	-2.5366	-2.16428	-4.94265	-3.02444	-1.21896	-1.32912
533	tr|C4FQR9|C4FQR9_9FIRM	tr|C4FQR9|C4FQR9_9FIRM	19	>tr|C4FQR9|C4FQR9_9FIRM Thiamine pyrophosphate enzyme, N-terminal TPP binding domain protein OS=Veillonella dispar ATCC 17748 GN=VEIDISOL_01137 PE=3 SV=1	2.66538	3.14608	0.480696	0.0777884	0.162479	0.997766	0.996879	0.480696	0	21096000	43892000	37293000	79705000	119270000	261580000	2.62513	2.86159	2.50942	2.804	3.24904	3.38519
953	tr|F9EL01|F9EL01_FUSNU	tr|F9EL01|F9EL01_FUSNU	21	>tr|F9EL01|F9EL01_FUSNU Outer membrane protein (Fragment) OS=Fusobacterium nucleatum subsp. animalis ATCC 51191 GN=HMPREF9094_0605 PE=4 SV=1	2.09602	2.72093	0.624917	0.179238	0.163185	0.997766	0.996879	0.624917	0	13058000	27943000	29180000	100830000	46801000	214870000	1.94561	2.18623	2.15621	3.12417	1.96806	3.07057
764	tr|C4FSQ3|C4FSQ3_9FIRM	tr|C4FSQ3|C4FSQ3_9FIRM	5	>tr|C4FSQ3|C4FSQ3_9FIRM Response regulator receiver domain protein OS=Veillonella dispar ATCC 17748 GN=VEIDISOL_01947 PE=4 SV=1	-0.848546	-0.343628	0.504918	0.108793	0.165636	0.997766	0.996879	0.504918	0	2130800	3206100	3563900	6480500	11732000	23183000	-0.622579	-1.05189	-0.871171	-0.613569	0.0734845	-0.490799
979	tr|F9ELG0|F9ELG0_FUSNU	tr|F9ELG0|F9ELG0_FUSNU	2	>tr|F9ELG0|F9ELG0_FUSNU Oligopeptide/Ni2+ ABC superfamily ATP binding cassette transporter, binding protein OS=Fusobacterium nucleatum subsp. animalis ATCC 51191 GN=dppA3 PE=4 SV=1	-2.39509	-2.91689	-0.5218	0.123486	0.165649	0.997766	0.996879	-0.5218	0	633450	1061600	1477100	1625500	1104900	4558800	-2.34104	-2.70493	-2.13932	-2.49696	-3.16163	-3.09209
389	tr|C4FPE5|C4FPE5_9FIRM	tr|C4FPE5|C4FPE5_9FIRM	21	>tr|C4FPE5|C4FPE5_9FIRM Lon protease OS=Veillonella dispar ATCC 17748 GN=lon PE=2 SV=1	1.79204	2.32241	0.530368	0.130813	0.165943	0.997766	0.996879	0.530368	0	13025000	24212000	18020000	40928000	64447000	166720000	1.94202	1.97189	1.46222	1.89631	2.40616	2.66476
210	tr|C4FN19|C4FN19_9FIRM	tr|C4FN19|C4FN19_9FIRM	10	>tr|C4FN19|C4FN19_9FIRM Arginine--tRNA ligase OS=Veillonella dispar ATCC 17748 GN=argS PE=3 SV=1	0.216641	0.763026	0.546385	0.142725	0.166136	0.997766	0.996879	0.546385	0	5199600	7698200	5488800	14400000	23011000	52592000	0.641161	0.258147	-0.249385	0.47376	0.995933	0.819386
484	tr|C4FQ66|C4FQ66_9FIRM	tr|C4FQ66|C4FQ66_9FIRM	3	>tr|C4FQ66|C4FQ66_9FIRM ABC transporter, ATP-binding protein OS=Veillonella dispar ATCC 17748 GN=VEIDISOL_01414 PE=4 SV=1	-0.48944	0.0222304	0.51167	0.116246	0.166331	0.997766	0.996879	0.51167	0	2647300	5264700	3634100	7877600	12840000	36095000	-0.315113	-0.310121	-0.843086	-0.347704	0.197059	0.217336
156	tr|C4FMD4|C4FMD4_9FIRM	tr|C4FMD4|C4FMD4_9FIRM	9	>tr|C4FMD4|C4FMD4_9FIRM Aminotransferase, class V OS=Veillonella dispar ATCC 17748 GN=VEIDISOL_00022 PE=3 SV=1	1.42063	1.89332	0.472688	0.0789891	0.16751	0.997766	0.996879	0.472688	0	11382000	16617000	14031000	37356000	48896000	102070000	1.75101	1.40891	1.10196	1.77195	2.02802	1.87998
1102	tr|F9EP10|F9EP10_FUSNU	tr|F9EP10|F9EP10_FUSNU	3	>tr|F9EP10|F9EP10_FUSNU N-acetylmuramoyl-L-alanine amidase OS=Fusobacterium nucleatum subsp. animalis ATCC 51191 GN=ybjR PE=4 SV=1	-1.55021	-2.00692	-0.456713	0.0625974	0.169092	0.997766	0.996879	-0.456713	0	1005600	2136000	2636700	2764900	2530300	7863200	-1.68633	-1.65928	-1.30502	-1.77357	-2.02703	-2.22017
998	tr|F9ELS9|F9ELS9_FUSNU	tr|F9ELS9|F9ELS9_FUSNU	8	>tr|F9ELS9|F9ELS9_FUSNU D-lysine 5,6-aminomutase OS=Fusobacterium nucleatum subsp. animalis ATCC 51191 GN=kamE PE=4 SV=1	-1.56826	-1.00201	0.566254	0.0894583	0.16926	0.997766	0.996879	0.566254	1	914580	2813300	2094200	NA	5004300	17829000	-1.82074	-1.24736	-1.63669	NA	-1.09321	-0.910805
576	tr|C4FR57|C4FR57_9FIRM	tr|C4FR57|C4FR57_9FIRM	2	>tr|C4FR57|C4FR57_9FIRM Gamma-glutamyl phosphate reductase OS=Veillonella dispar ATCC 17748 GN=proA PE=3 SV=1	-5.99211	-5.1905	0.801607	0.235587	0.170578	0.997766	0.996879	0.801607	1	62511	92014	NA	183680	423580	932260	-5.62169	-6.36253	NA	-5.46627	-4.4745	-5.63075
1336	tr|Q7P572|Q7P572_FUSNV;tr|F9ELC4|F9ELC4_FUSNU	tr|Q7P572|Q7P572_FUSNV	6	>tr|Q7P572|Q7P572_FUSNV RNA polymerase sigma factor SigA OS=Fusobacterium nucleatum subsp. vincentii ATCC 49256 GN=sigA PE=3 SV=1;>tr|F9ELC4|F9ELC4_FUSNU RNA polymerase sigma factor SigA OS=Fusobacterium nucleatum subsp. animalis ATCC 51191 GN=rpoD PE=3 SV	-0.4524	0.103302	0.555701	0.15817	0.171274	0.997766	0.996879	0.555701	0	2267600	3495300	6996000	11005000	10307000	38156000	-0.534431	-0.922722	0.0999539	0.107593	-0.103839	0.306151
516	tr|C4FQF1|C4FQF1_9FIRM	tr|C4FQF1|C4FQF1_9FIRM	2	>tr|C4FQF1|C4FQF1_9FIRM SUF system FeS assembly protein, NifU family OS=Veillonella dispar ATCC 17748 GN=VEIDISOL_01017 PE=4 SV=1	-1.6479	-0.968109	0.679795	0.212017	0.171833	0.997766	0.996879	0.679795	0	1044600	1546300	2898300	8222600	5013100	12150000	-1.63243	-2.14246	-1.16882	-0.289331	-1.0908	-1.52419
1	CON__P02662;zz|FGCZCont0123_P02662|CASA1_BOVIN	CON__P02662	2	>P02662 SWISS-PROT:P02662 Alpha-S1-casein - Bos taurus (Bovine).;>zz|FGCZCont0123_P02662|CASA1_BOVIN blastpHomologue_1.0e-158	-2.76127	-1.46636	1.29491	0.278106	0.173953	0.997766	0.996879	1.29491	0	1472700	339470	981520	4912500	2061300	15835000	-1.14588	-4.41012	-2.72781	-0.990816	-2.30775	-1.10051
257	tr|C4FNC6|C4FNC6_9FIRM	tr|C4FNC6|C4FNC6_9FIRM	7	>tr|C4FNC6|C4FNC6_9FIRM 50S ribosomal protein L3 OS=Veillonella dispar ATCC 17748 GN=rplC PE=3 SV=1	1.53219	2.12172	0.589532	0.185505	0.17632	0.997766	0.996879	0.589532	0	11322000	23484000	12424000	36742000	66787000	121660000	1.74352	1.92623	0.926822	1.74938	2.455	2.1608
1389	tr|Q7P635|Q7P635_FUSNV	tr|Q7P635|Q7P635_FUSNV	4	>tr|Q7P635|Q7P635_FUSNV Thymidylate synthase OS=Fusobacterium nucleatum subsp. vincentii ATCC 49256 GN=thyA PE=3 SV=1	-2.23583	-1.20252	1.0333	0.270206	0.177536	0.997766	0.996879	1.0333	0	357790	1206300	3162100	4519300	2334400	25068000	-3.15026	-2.51382	-1.0434	-1.10443	-2.13738	-0.365765
49	sp|Q2FFA2|LUKL2_STAA3	sp|Q2FFA2|LUKL2_STAA3	7	>sp|Q2FFA2|LUKL2_STAA3 Uncharacterized leukocidin-like protein 2 OS=Staphylococcus aureus (strain USA300) GN=SAUSA300_1975 PE=3 SV=1	-4.6866	-4.01183	0.674775	0.199419	0.178395	0.997766	0.996879	0.674775	1	98868	NA	307060	795880	470400	2231000	-4.97225	NA	-4.40095	-3.46947	-4.33093	-4.23507
485	tr|C4FQ67|C4FQ67_9FIRM	tr|C4FQ67|C4FQ67_9FIRM	2	>tr|C4FQ67|C4FQ67_9FIRM Branched-chain amino acid ABC transporter, permease protein OS=Veillonella dispar ATCC 17748 GN=VEIDISOL_01415 PE=3 SV=1	-3.92871	-2.37359	1.55512	0.290283	0.178785	0.997766	0.996879	1.55512	0	716820	281830	212370	460530	4078800	12083000	-2.16588	-4.68842	-4.93183	-4.21449	-1.37323	-1.53304
925	tr|F9EK35|F9EK35_FUSNU	tr|F9EK35|F9EK35_FUSNU	2	>tr|F9EK35|F9EK35_FUSNU Tetratricopeptide repeat family protein OS=Fusobacterium nucleatum subsp. animalis ATCC 51191 GN=HMPREF9094_0289 PE=4 SV=1	-3.3247	-2.72106	0.603638	0.159875	0.182802	0.997766	0.996879	0.603638	1	426310	NA	483470	1303300	1477400	6195000	-2.90204	NA	-3.74736	-2.79781	-2.7638	-2.60156
1184	tr|Q7P296|Q7P296_FUSNV	tr|Q7P296|Q7P296_FUSNV	2	>tr|Q7P296|Q7P296_FUSNV TETRATRICOPEPTIDE REPEAT FAMILY PROTEIN OS=Fusobacterium nucleatum subsp. vincentii ATCC 49256 GN=FNV0176 PE=4 SV=1	-5.00821	-4.2946	0.713611	0.0504175	0.184083	0.997766	0.996879	0.713611	2	108310	212650	192680	NA	NA	2149500	-4.84304	-5.10967	-5.07192	NA	NA	-4.2946
1337	tr|Q7P577|Q7P577_FUSNV	tr|Q7P577|Q7P577_FUSNV	3	>tr|Q7P577|Q7P577_FUSNV Oligopeptide-binding protein oppA OS=Fusobacterium nucleatum subsp. vincentii ATCC 49256 GN=FNV0900 PE=4 SV=1	-3.92047	-4.62809	-0.707614	0.225871	0.184143	0.997766	0.996879	-0.707614	1	178110	350410	678070	NA	446350	1515700	-4.13841	-4.36268	-3.26033	NA	-4.4028	-4.85338
1324	tr|Q7P4Z3|Q7P4Z3_FUSNV	tr|Q7P4Z3|Q7P4Z3_FUSNV	9	>tr|Q7P4Z3|Q7P4Z3_FUSNV Asparagine--tRNA ligase OS=Fusobacterium nucleatum subsp. vincentii ATCC 49256 GN=asnS PE=3 SV=1	0.0169172	0.536155	0.519237	0.156932	0.18427	0.997766	0.996879	0.519237	0	2519200	7953700	7139300	11768000	15732000	56512000	-0.385376	0.306979	0.129148	0.198882	0.475212	0.934369
1499	tr|Q7P856|Q7P856_FUSNV	tr|Q7P856|Q7P856_FUSNV	2	>tr|Q7P856|Q7P856_FUSNV Uncharacterized protein OS=Fusobacterium nucleatum subsp. vincentii ATCC 49256 GN=FNV2182 PE=4 SV=1	-2.11355	-2.66347	-0.54992	0.178058	0.184393	0.997766	0.996879	-0.54992	0	832540	1131200	1900000	1973100	1456600	4907700	-1.95387	-2.60996	-1.77681	-2.23305	-2.78322	-2.97414
740	tr|C4FSI5|C4FSI5_9FIRM	tr|C4FSI5|C4FSI5_9FIRM	8	>tr|C4FSI5|C4FSI5_9FIRM Nitroreductase family protein OS=Veillonella dispar ATCC 17748 GN=VEIDISOL_01875 PE=4 SV=1	1.20903	0.741267	-0.467761	0.109726	0.185031	0.997766	0.996879	-0.467761	0	7776600	14449000	15186000	15333000	26605000	42269000	1.2114	1.19983	1.21585	0.559255	1.19466	0.469889
928	tr|F9EKA2|F9EKA2_FUSNU;tr|Q7P853|Q7P853_FUSNV	tr|F9EKA2|F9EKA2_FUSNU	12	>tr|F9EKA2|F9EKA2_FUSNU Acetyl-coenzyme A carboxylase carboxyl transferase subunit alpha OS=Fusobacterium nucleatum subsp. animalis ATCC 51191 GN=accA PE=3 SV=1;>tr|Q7P853|Q7P853_FUSNV Acetyl-coenzyme A carboxylase carboxyl transferase subunit alpha OS=Fus	1.05579	1.58478	0.528989	0.165555	0.185057	0.997766	0.996879	0.528989	0	6560400	13882000	13599000	21422000	37529000	115230000	0.970482	1.13996	1.05693	1.01467	1.66573	2.07394
876	tr|F5VWW1|F5VWW1_STROR	tr|F5VWW1|F5VWW1_STROR	3	>tr|F5VWW1|F5VWW1_STROR 50S ribosomal protein L24 OS=Streptococcus oralis SK255 GN=rplX PE=3 SV=1	0.571722	-0.397724	-0.969446	0.27565	0.185484	0.997766	0.996879	-0.969446	0	3666400	23383000	5115300	4927800	12784000	24573000	0.146236	1.91978	-0.350853	-0.986581	0.191074	-0.397664
901	tr|F9EJC6|F9EJC6_FUSNU	tr|F9EJC6|F9EJC6_FUSNU	11	>tr|F9EJC6|F9EJC6_FUSNU Hemin receptor OS=Fusobacterium nucleatum subsp. animalis ATCC 51191 GN=HMPREF9094_0030 PE=3 SV=1	-0.34611	-0.869756	-0.523646	0.165762	0.187247	0.997766	0.996879	-0.523646	0	2041700	5602900	5929300	7777400	4565100	16599000	-0.68309	-0.217005	-0.138237	-0.365137	-1.21899	-1.02514
857	tr|F5VVX8|F5VVX8_STROR	tr|F5VVX8|F5VVX8_STROR	3	>tr|F5VVX8|F5VVX8_STROR 6-phosphogluconate dehydrogenase, decarboxylating OS=Streptococcus oralis SK255 GN=gnd PE=3 SV=1	-4.38113	-3.20378	1.17734	0.29528	0.191744	0.997766	0.996879	1.17734	0	103470	844210	177760	548950	666400	10341000	-4.9078	-3.04762	-5.18796	-3.97531	-3.85399	-1.78204
311	tr|C4FNM6|C4FNM6_9FIRM	tr|C4FNM6|C4FNM6_9FIRM	7	>tr|C4FNM6|C4FNM6_9FIRM LysR substrate binding domain protein OS=Veillonella dispar ATCC 17748 GN=VEIDISOL_00567 PE=4 SV=1	-0.541848	-0.0491097	0.492738	0.149285	0.191829	0.997766	0.996879	0.492738	0	2000700	6242500	3595700	8209400	12141000	31981000	-0.711827	-0.055337	-0.858381	-0.291519	0.120408	0.0237819
1509	tr|Q7P871|Q7P871_FUSNV	tr|Q7P871|Q7P871_FUSNV	4	>tr|Q7P871|Q7P871_FUSNV Electron transfer flavoprotein alpha-subunit OS=Fusobacterium nucleatum subsp. vincentii ATCC 49256 GN=FNV2163 PE=4 SV=1	3.91793	3.42854	-0.489384	0.148074	0.19279	0.997766	0.996879	-0.489384	0	56582000	80483000	102320000	158090000	92861000	307270000	4.02278	3.76839	3.96262	3.73662	2.90632	3.64268
531	tr|C4FQP9|C4FQP9_9FIRM	tr|C4FQP9|C4FQP9_9FIRM	6	>tr|C4FQP9|C4FQP9_9FIRM 50S ribosomal protein L19 OS=Veillonella dispar ATCC 17748 GN=rplS PE=3 SV=1	2.73411	3.39469	0.660581	0.239794	0.193861	0.997766	0.996879	0.660581	0	25628000	50861000	30492000	70521000	148400000	383830000	2.90081	3.08199	2.21953	2.63728	3.54827	3.99852
1157	tr|F9PGQ4|F9PGQ4_9ACTO	tr|F9PGQ4|F9PGQ4_9ACTO	4	>tr|F9PGQ4|F9PGQ4_9ACTO Fimbrial subunit type 1 OS=Actinomyces sp. oral taxon 175 str. F0384 GN=HMPREF9058_1270 PE=4 SV=1	-1.41176	-1.99157	-0.579808	0.210576	0.194113	0.997766	0.996879	-0.579808	0	857420	3905400	2199100	1798000	3049700	9949800	-1.91216	-0.756799	-1.56632	-2.35961	-1.77137	-1.84373
1196	tr|Q7P2K7|Q7P2K7_FUSNV	tr|Q7P2K7|Q7P2K7_FUSNV	3	>tr|Q7P2K7|Q7P2K7_FUSNV Peptide chain release factor 1 OS=Fusobacterium nucleatum subsp. vincentii ATCC 49256 GN=prfA PE=3 SV=1	-1.96862	-2.49521	-0.526591	0.180963	0.194429	0.997766	0.996879	-0.526591	0	652700	1488700	2454700	2066100	1620000	5907100	-2.29863	-2.19923	-1.408	-2.17033	-2.63763	-2.67768
578	tr|C4FR62|C4FR62_9FIRM	tr|C4FR62|C4FR62_9FIRM	3	>tr|C4FR62|C4FR62_9FIRM Peptidase, M23 family OS=Veillonella dispar ATCC 17748 GN=VEIDISOL_01285 PE=4 SV=1	-4.41578	-3.327	1.08878	0.294557	0.194536	0.997766	0.996879	1.08878	0	371690	108080	397510	749900	986110	4499300	-3.09626	-6.12185	-4.02923	-3.55051	-3.31738	-3.1131
1043	tr|F9EML9|F9EML9_FUSNU	tr|F9EML9|F9EML9_FUSNU	3	>tr|F9EML9|F9EML9_FUSNU Spermidine/putrescine ABC superfamily ATP binding cassette transporter, binding protein OS=Fusobacterium nucleatum subsp. animalis ATCC 51191 GN=potD PE=4 SV=1	-4.52859	-4.0475	0.4811	0.144667	0.195091	0.997766	0.996879	0.4811	0	137610	247750	352870	604230	445970	2761500	-4.50387	-4.88118	-4.20074	-3.84465	-4.40396	-3.89387
44	sp|Q2FEZ3|PDP_STAA3	sp|Q2FEZ3|PDP_STAA3	12	>sp|Q2FEZ3|PDP_STAA3 Pyrimidine-nucleoside phosphorylase OS=Staphylococcus aureus (strain USA300) GN=pdp PE=3 SV=2	-3.80539	-0.863528	2.94186	0.352285	0.1952	0.997766	0.996879	2.94186	1	335410	348930	NA	297420	12439000	114640000	-3.24176	-4.36901	NA	-4.80993	0.153613	2.06573
613	tr|C4FRF1|C4FRF1_9FIRM	tr|C4FRF1|C4FRF1_9FIRM	3	>tr|C4FRF1|C4FRF1_9FIRM Molybdenum cofactor biosynthesis protein B OS=Veillonella dispar ATCC 17748 GN=moaB PE=3 SV=1	-5.0151	-4.26852	0.746582	0.259255	0.195236	0.997766	0.996879	0.746582	1	153730	200910	142750	594840	NA	1698700	-4.34694	-5.1946	-5.50377	-3.86598	NA	-4.67106
355	tr|C4FP19|C4FP19_9FIRM	tr|C4FP19|C4FP19_9FIRM	3	>tr|C4FP19|C4FP19_9FIRM UPF0173 metal-dependent hydrolase VEIDISOL_00641 OS=Veillonella dispar ATCC 17748 GN=VEIDISOL_00641 PE=3 SV=1	0.326896	-0.360105	-0.687001	0.248991	0.195351	0.997766	0.996879	-0.687001	0	6305200	8034700	5464700	5069300	14417000	23224000	0.914275	0.322133	-0.25572	-0.948028	0.355686	-0.487973
1081	tr|F9ENL6|F9ENL6_FUSNU	tr|F9ENL6|F9ENL6_FUSNU	2	>tr|F9ENL6|F9ENL6_FUSNU Iron(III) dicitrate-binding protein OS=Fusobacterium nucleatum subsp. animalis ATCC 51191 GN=HMPREF9094_1521 PE=4 SV=1	-1.23121	-2.55557	-1.32436	0.305432	0.19614	0.997766	0.996879	-1.32436	0	1058500	4138000	2451900	4383800	2946600	1665800	-1.61371	-0.670276	-1.40965	-1.14588	-1.81847	-4.70235
724	tr|C4FSE7|C4FSE7_9FIRM	tr|C4FSE7|C4FSE7_9FIRM	5	>tr|C4FSE7|C4FSE7_9FIRM FAD binding domain in molybdopterin dehydrogenase OS=Veillonella dispar ATCC 17748 GN=VEIDISOL_01837 PE=4 SV=1	-0.888536	0.0134503	0.901986	0.283598	0.196348	0.997766	0.996879	0.901986	0	4014400	2944100	1921100	5683700	14133000	43184000	0.274692	-1.17939	-1.76091	-0.792234	0.328442	0.504143
580	tr|C4FR65|C4FR65_9FIRM	tr|C4FR65|C4FR65_9FIRM	4	>tr|C4FR65|C4FR65_9FIRM Transketolase, pyridine binding domain protein OS=Veillonella dispar ATCC 17748 GN=VEIDISOL_01288 PE=4 SV=1	-0.298656	-0.989823	-0.691166	0.253527	0.197803	0.997766	0.996879	-0.691166	0	4090900	2843700	6682200	5104100	6926600	13274000	0.301433	-1.23128	0.0338794	-0.938711	-0.648082	-1.38267
605	tr|C4FRB6|C4FRB6_9FIRM	tr|C4FRB6|C4FRB6_9FIRM	36	>tr|C4FRB6|C4FRB6_9FIRM Pyruvate carboxylase OS=Veillonella dispar ATCC 17748 GN=pyc PE=4 SV=1	4.17074	4.60982	0.439078	0.100324	0.19786	0.997766	0.996879	0.439078	0	69416000	116570000	96441000	246210000	332500000	648170000	4.31237	4.32242	3.87742	4.33994	4.65294	4.83656
65	sp|Q2FHD8|GLPD_STAA3	sp|Q2FHD8|GLPD_STAA3	9	>sp|Q2FHD8|GLPD_STAA3 Aerobic glycerol-3-phosphate dehydrogenase OS=Staphylococcus aureus (strain USA300) GN=glpD PE=3 SV=1	-1.53412	0.914266	2.44839	0.353263	0.198197	0.997766	0.996879	2.44839	1	NA	13793000	353400	41115000	33122000	20929000	NA	1.13034	-4.19858	1.90252	1.49467	-0.654397
409	tr|C4FPJ4|C4FPJ4_9FIRM	tr|C4FPJ4|C4FPJ4_9FIRM	4	>tr|C4FPJ4|C4FPJ4_9FIRM Histidine--tRNA ligase OS=Veillonella dispar ATCC 17748 GN=hisS PE=3 SV=1	-0.904897	-0.300379	0.604518	0.229591	0.199405	0.997766	0.996879	0.604518	0	2176600	3253300	3056700	4676200	10141000	37605000	-0.592453	-1.03003	-1.09221	-1.05795	-0.126072	0.282886
77	sp|Q2FJ93|EFG_STAA3	sp|Q2FJ93|EFG_STAA3	21	>sp|Q2FJ93|EFG_STAA3 Elongation factor G OS=Staphylococcus aureus (strain USA300) GN=fusA PE=3 SV=3	-1.83603	0.641818	2.47785	0.321813	0.199454	0.997766	0.996879	2.47785	0	4771400	261120	2787500	1940800	26858000	202200000	0.519415	-4.80257	-1.22495	-2.25553	1.20762	2.97336
1015	tr|F9EM91|F9EM91_FUSNU;tr|Q7P2G0|Q7P2G0_FUSNV	tr|F9EM91|F9EM91_FUSNU	3	>tr|F9EM91|F9EM91_FUSNU Probable transcriptional regulatory protein HMPREF9094_1046 OS=Fusobacterium nucleatum subsp. animalis ATCC 51191 GN=HMPREF9094_1046 PE=3 SV=1;>tr|Q7P2G0|Q7P2G0_FUSNV Probable transcriptional regulatory protein FNV0426 OS=Fusobacter	-1.15462	-0.672309	0.482308	0.154566	0.199479	0.997766	0.996879	0.482308	0	1465400	2356600	3748000	7193400	7668000	16480000	-1.15292	-1.51228	-0.798652	-0.471439	-0.50884	-1.03665
327	tr|C4FNR9|C4FNR9_9FIRM	tr|C4FNR9|C4FNR9_9FIRM	7	>tr|C4FNR9|C4FNR9_9FIRM Dehydratase small subunit OS=Veillonella dispar ATCC 17748 GN=VEIDISOL_00310 PE=4 SV=1	2.44567	1.86718	-0.578497	0.219786	0.200116	0.997766	0.996879	-0.578497	0	32304000	24435000	28508000	36703000	45257000	105410000	3.22877	1.9856	2.12266	1.74793	1.92212	1.93148
988	tr|F9ELK8|F9ELK8_FUSNU	tr|F9ELK8|F9ELK8_FUSNU	7	>tr|F9ELK8|F9ELK8_FUSNU Hydroxylamine reductase (Fragment) OS=Fusobacterium nucleatum subsp. animalis ATCC 51191 GN=hcp2 PE=3 SV=1	0.42017	-0.010386	-0.430556	0.0941209	0.200722	0.997766	0.996879	-0.430556	0	3665100	10879000	8261700	9190300	11442000	32866000	0.145734	0.775394	0.339382	-0.137811	0.0392112	0.0674418
1403	tr|Q7P6C8|Q7P6C8_FUSNV	tr|Q7P6C8|Q7P6C8_FUSNV	16	>tr|Q7P6C8|Q7P6C8_FUSNV Tyrosine phenol-lyase OS=Fusobacterium nucleatum subsp. vincentii ATCC 49256 GN=tpl PE=3 SV=1	4.12165	4.76528	0.643632	0.24529	0.200905	0.997766	0.996879	0.643632	0	44874000	147140000	105000000	383640000	213300000	869730000	3.69436	4.67073	3.99984	4.94394	4.04504	5.30685
931	tr|F9EKA8|F9EKA8_FUSNU;tr|Q7P6Q6|Q7P6Q6_FUSNV	tr|F9EKA8|F9EKA8_FUSNU	10	>tr|F9EKA8|F9EKA8_FUSNU Glutamate--tRNA ligase OS=Fusobacterium nucleatum subsp. animalis ATCC 51191 GN=gltX PE=3 SV=1;>tr|Q7P6Q6|Q7P6Q6_FUSNV Glutamyl-tRNA synthetase OS=Fusobacterium nucleatum subsp. vincentii ATCC 49256 GN=FNV1473 PE=3 SV=1	2.33399	2.83583	0.501846	0.17885	0.203225	0.997766	0.996879	0.501846	0	12714000	33761000	40412000	61361000	89587000	233350000	1.90779	2.46911	2.62507	2.4478	2.85717	3.20253
945	tr|F9EKV6|F9EKV6_FUSNU;tr|Q7P5Q4|Q7P5Q4_FUSNV	tr|F9EKV6|F9EKV6_FUSNU	3	>tr|F9EKV6|F9EKV6_FUSNU Phosphoribosylamine--glycine ligase OS=Fusobacterium nucleatum subsp. animalis ATCC 51191 GN=purD PE=3 SV=1;>tr|Q7P5Q4|Q7P5Q4_FUSNV Phosphoribosylamine--glycine ligase OS=Fusobacterium nucleatum subsp. vincentii ATCC 49256 GN=purD P	-3.28538	-2.66536	0.620017	0.242285	0.203969	0.997766	0.996879	0.620017	0	174670	950420	920830	1299900	1515000	6745800	-4.16604	-2.87038	-2.81971	-2.80137	-2.72939	-2.46533
442	tr|C4FPT6|C4FPT6_9FIRM	tr|C4FPT6|C4FPT6_9FIRM	7	>tr|C4FPT6|C4FPT6_9FIRM Aspartokinase OS=Veillonella dispar ATCC 17748 GN=VEIDISOL_00912 PE=3 SV=1	-0.238351	0.207332	0.445683	0.126285	0.205633	0.997766	0.996879	0.445683	0	3221500	4953000	5385900	9166400	12816000	44967000	-0.0370217	-0.401397	-0.276633	-0.141357	0.194497	0.568855
1064	tr|F9EN73|F9EN73_FUSNU	tr|F9EN73|F9EN73_FUSNU	6	>tr|F9EN73|F9EN73_FUSNU Uncharacterized protein OS=Fusobacterium nucleatum subsp. animalis ATCC 51191 GN=HMPREF9094_1378 PE=4 SV=1	-0.4033	-1.31253	-0.909228	0.297479	0.20685	0.997766	0.996879	-0.909228	0	2408600	3919100	6484500	8386300	1533900	17260000	-0.448976	-0.751562	-0.00936171	-0.262486	-2.71241	-0.962682
31	sp|Q2FDM7|ARCC2_STAA3	sp|Q2FDM7|ARCC2_STAA3	3	>sp|Q2FDM7|ARCC2_STAA3 Carbamate kinase 2 OS=Staphylococcus aureus (strain USA300) GN=arcC2 PE=3 SV=1	-3.75183	-5.12266	-1.37083	0.397203	0.207963	0.997766	0.996879	-1.37083	2	576390	224450	NA	NA	241050	1383900	-2.47476	-5.0289	NA	NA	-5.24644	-4.99888
1446	tr|Q7P768|Q7P768_FUSNV	tr|Q7P768|Q7P768_FUSNV	2	>tr|Q7P768|Q7P768_FUSNV Uncharacterized protein OS=Fusobacterium nucleatum subsp. vincentii ATCC 49256 GN=FNV1478 PE=4 SV=1	-2.6173	-1.95049	0.66681	0.263365	0.208867	0.997766	0.996879	0.66681	0	457910	828470	1655200	4310000	2093300	7045400	-2.80074	-3.07576	-1.97541	-1.16901	-2.28665	-2.39582
1291	tr|Q7P4E8|Q7P4E8_FUSNV	tr|Q7P4E8|Q7P4E8_FUSNV	7	>tr|Q7P4E8|Q7P4E8_FUSNV Uracil phosphoribosyltransferase OS=Fusobacterium nucleatum subsp. vincentii ATCC 49256 GN=upp PE=3 SV=1	0.44471	0.993089	0.54838	0.219378	0.208914	0.997766	0.996879	0.54838	0	4043200	9152400	9446800	13081000	23390000	86651000	0.284818	0.516929	0.532382	0.342933	1.0183	1.61803
1473	tr|Q7P7P1|Q7P7P1_FUSNV	tr|Q7P7P1|Q7P7P1_FUSNV	2	>tr|Q7P7P1|Q7P7P1_FUSNV Coenzyme A disulfide reductase/ disulfide bond regulator domain OS=Fusobacterium nucleatum subsp. vincentii ATCC 49256 GN=FNV2089 PE=3 SV=1	-2.05935	-2.45722	-0.39787	0.0564135	0.209023	0.997766	0.996879	-0.39787	0	866730	1466700	1561100	1801400	2035600	5862900	-1.89686	-2.2215	-2.05968	-2.35703	-2.32493	-2.68969
1463	tr|Q7P7E1|Q7P7E1_FUSNV	tr|Q7P7E1|Q7P7E1_FUSNV	3	>tr|Q7P7E1|Q7P7E1_FUSNV Uncharacterized protein OS=Fusobacterium nucleatum subsp. vincentii ATCC 49256 GN=FNV1633 PE=4 SV=1	1.00184	-0.0502118	-1.05205	0.310532	0.20946	0.997766	0.996879	-1.05205	0	7614800	8661700	17131000	24698000	14188000	10934000	1.18162	0.434514	1.38937	1.20846	0.333761	-1.69286
1255	tr|Q7P3T8|Q7P3T8_FUSNV	tr|Q7P3T8|Q7P3T8_FUSNV	2	>tr|Q7P3T8|Q7P3T8_FUSNV 3-oxoacyl-[acyl-carrier-protein] synthase OS=Fusobacterium nucleatum subsp. vincentii ATCC 49256 GN=FNV0333 PE=4 SV=1	0.0500357	-0.342968	-0.393004	0.0478999	0.209487	0.997766	0.996879	-0.393004	0	3590900	5992900	7242000	9008000	7449900	25869000	0.11676	-0.116365	0.149712	-0.165096	-0.548352	-0.315457
107	sp|Q96DA0|ZG16B_HUMAN	sp|Q96DA0|ZG16B_HUMAN	6	>sp|Q96DA0|ZG16B_HUMAN Zymogen granule protein 16 homolog B OS=Homo sapiens GN=ZG16B PE=1 SV=3	3.16	2.21533	-0.944671	0.303973	0.209753	0.997766	0.996879	-0.944671	0	35971000	75130000	35377000	18544000	79563000	223440000	3.38108	3.66545	2.43348	0.818192	2.69468	3.13312
491	tr|C4FQ95|C4FQ95_9FIRM	tr|C4FQ95|C4FQ95_9FIRM	2	>tr|C4FQ95|C4FQ95_9FIRM Uncharacterized protein OS=Veillonella dispar ATCC 17748 GN=VEIDISOL_01443 PE=4 SV=1	-1.40068	-1.96902	-0.568341	0.231709	0.210368	0.997766	0.996879	-0.568341	0	1156800	2187400	3060500	2846100	3778200	5844000	-1.4879	-1.62371	-1.09042	-1.73415	-1.47806	-2.69485
695	tr|C4FS56|C4FS56_9FIRM	tr|C4FS56|C4FS56_9FIRM	18	>tr|C4FS56|C4FS56_9FIRM GMP synthase [glutamine-hydrolyzing] OS=Veillonella dispar ATCC 17748 GN=guaA PE=3 SV=1	2.87	3.36577	0.495775	0.191468	0.212606	0.997766	0.996879	0.495775	0	33410000	35076000	45864000	86233000	150930000	301940000	3.27645	2.52626	2.80728	2.9112	3.57142	3.6147
117	tr|A0A0H2XFH8|A0A0H2XFH8_STAA3	tr|A0A0H2XFH8|A0A0H2XFH8_STAA3	8	>tr|A0A0H2XFH8|A0A0H2XFH8_STAA3 Pyruvate dehydrogenase E1 component, beta subunit OS=Staphylococcus aureus (strain USA300) GN=pdhB PE=4 SV=1	-3.63724	-0.767751	2.86949	0.428663	0.213771	0.997766	0.996879	2.86949	2	NA	569160	NA	753530	9976600	75097000	NA	-3.63724	NA	-3.54394	-0.148453	1.38914
875	tr|F5VWW0|F5VWW0_STROR	tr|F5VWW0|F5VWW0_STROR	7	>tr|F5VWW0|F5VWW0_STROR 50S ribosomal protein L5 OS=Streptococcus oralis SK255 GN=rplE PE=3 SV=1	-0.668842	0.355037	1.02388	0.315261	0.214761	0.997766	0.996879	1.02388	0	1117100	8711700	3463600	6294700	11814000	87590000	-1.53738	0.443123	-0.912273	-0.653184	0.083022	1.63527
694	tr|C4FS51|C4FS51_9FIRM	tr|C4FS51|C4FS51_9FIRM	9	>tr|C4FS51|C4FS51_9FIRM Putative glutamine ABC transporter periplasmic protein OS=Veillonella dispar ATCC 17748 GN=VEIDISOL_01741 PE=4 SV=1	2.68575	2.18374	-0.502007	0.200315	0.214816	0.997766	0.996879	-0.502007	0	32225000	33557000	33896000	42394000	71384000	114290000	3.2253	2.46004	2.37191	1.94424	2.54615	2.06084
374	tr|C4FPC4|C4FPC4_9FIRM	tr|C4FPC4|C4FPC4_9FIRM	9	>tr|C4FPC4|C4FPC4_9FIRM Glutamine--tRNA ligase OS=Veillonella dispar ATCC 17748 GN=glnS PE=3 SV=1	0.897318	1.39842	0.5011	0.199769	0.214889	0.997766	0.996879	0.5011	0	7992900	10543000	10711000	19142000	34881000	95187000	1.25027	0.728474	0.713214	0.861415	1.56553	1.76831
1078	tr|F9ENI3|F9ENI3_FUSNU;tr|Q7P7Q6|Q7P7Q6_FUSNV	tr|F9ENI3|F9ENI3_FUSNU	5	>tr|F9ENI3|F9ENI3_FUSNU Alpha-1,4 glucan phosphorylase OS=Fusobacterium nucleatum subsp. animalis ATCC 51191 GN=glgP PE=3 SV=1;>tr|Q7P7Q6|Q7P7Q6_FUSNV Alpha-1,4 glucan phosphorylase OS=Fusobacterium nucleatum subsp. vincentii ATCC 49256 GN=FNV1916 PE=3 SV=	-2.43729	-1.88037	0.556918	0.234035	0.215159	0.997766	0.996879	0.556918	0	348390	1839600	1376200	2521200	2560700	10675000	-3.18797	-1.8827	-2.24119	-1.89922	-2.01068	-1.7312
1124	tr|F9EPI7|F9EPI7_FUSNU	tr|F9EPI7|F9EPI7_FUSNU	2	>tr|F9EPI7|F9EPI7_FUSNU Neutrophil-activating protein A OS=Fusobacterium nucleatum subsp. animalis ATCC 51191 GN=HMPREF9094_1842 PE=3 SV=1	4.35606	3.65815	-0.697911	0.279537	0.215279	0.997766	0.996879	-0.697911	0	49521000	82931000	281750000	172400000	125920000	338280000	3.83395	3.8132	5.42102	3.85463	3.32334	3.79647
294	tr|C4FNH7|C4FNH7_9FIRM	tr|C4FNH7|C4FNH7_9FIRM	5	>tr|C4FNH7|C4FNH7_9FIRM Heavy metal-associated domain protein OS=Veillonella dispar ATCC 17748 GN=VEIDISOL_00518 PE=4 SV=1	4.46989	4.06231	-0.407576	0.0906658	0.215797	0.997766	0.996879	-0.407576	0	69113000	117710000	178830000	225090000	224350000	350870000	4.30618	4.33698	4.76651	4.21781	4.1142	3.85491
1110	tr|F9EP83|F9EP83_FUSNU	tr|F9EP83|F9EP83_FUSNU	3	>tr|F9EP83|F9EP83_FUSNU Ankyrin repeat protein OS=Fusobacterium nucleatum subsp. animalis ATCC 51191 GN=HMPREF9094_1738 PE=4 SV=1	-4.52629	-4.93971	-0.413415	0.101792	0.216174	0.997766	0.996879	-0.413415	0	162360	268040	277660	301400	248350	1546000	-4.26957	-4.76345	-4.54586	-4.79183	-5.20558	-4.82172
930	tr|F9EKA7|F9EKA7_FUSNU;tr|Q7P3W6|Q7P3W6_FUSNV	tr|F9EKA7|F9EKA7_FUSNU	2	>tr|F9EKA7|F9EKA7_FUSNU Tryptophan--tRNA ligase OS=Fusobacterium nucleatum subsp. animalis ATCC 51191 GN=trpS PE=3 SV=1;>tr|Q7P3W6|Q7P3W6_FUSNV Tryptophan--tRNA ligase OS=Fusobacterium nucleatum subsp. vincentii ATCC 49256 GN=trpS PE=3 SV=1	-2.58184	-1.94737	0.634463	0.265736	0.216658	0.997766	0.996879	0.634463	0	794470	600660	1447300	2437500	2813500	8938500	-2.02018	-3.55667	-2.16866	-1.9452	-1.88176	-2.01516
766	tr|C4FSQ9|C4FSQ9_9FIRM	tr|C4FSQ9|C4FSQ9_9FIRM	2	>tr|C4FSQ9|C4FSQ9_9FIRM Orotidine 5-phosphate decarboxylase OS=Veillonella dispar ATCC 17748 GN=pyrF PE=3 SV=1	-3.49444	-2.78643	0.708011	0.285012	0.217794	0.997766	0.996879	0.708011	0	338990	376590	811500	792100	2560900	5228800	-3.22672	-4.25492	-3.00169	-3.47596	-2.01057	-2.87277
90	sp|Q8DRX7|Y2079_STRMU;tr|F5VUR0|F5VUR0_STROR	sp|Q8DRX7|Y2079_STRMU	3	>sp|Q8DRX7|Y2079_STRMU UPF0297 protein SMU_2079c OS=Streptococcus mutans serotype c (strain ATCC 700610 / UA159) GN=SMU_2079c PE=3 SV=1;>tr|F5VUR0|F5VUR0_STROR UPF0297 protein HMPREF9968_1944 OS=Streptococcus oralis SK255 GN=HMPREF9968_1944 PE=3 SV=1	-4.5916	-3.66043	0.931172	0.363835	0.219577	0.997766	0.996879	0.931172	2	NA	470040	169110	NA	557740	4200200	NA	-3.92341	-5.25979	NA	-4.09773	-3.22313
731	tr|C4FSG1|C4FSG1_9FIRM	tr|C4FSG1|C4FSG1_9FIRM	19	>tr|C4FSG1|C4FSG1_9FIRM Glutamine--fructose-6-phosphate aminotransferase [isomerizing] OS=Veillonella dispar ATCC 17748 GN=glmS PE=3 SV=1	1.86582	2.47928	0.613457	0.264766	0.220434	0.997766	0.996879	0.613457	0	15372000	21977000	19743000	35904000	67552000	240270000	2.17672	1.82704	1.5937	1.71796	2.47059	3.24928
241	tr|C4FNA3|C4FNA3_9FIRM	tr|C4FNA3|C4FNA3_9FIRM	9	>tr|C4FNA3|C4FNA3_9FIRM Uncharacterized protein OS=Veillonella dispar ATCC 17748 GN=VEIDISOL_00430 PE=4 SV=1	2.32693	2.74084	0.413916	0.113327	0.220772	0.997766	0.996879	0.413916	0	14629000	31878000	36818000	70776000	104770000	151230000	2.10654	2.38328	2.49097	2.6422	3.07155	2.50879
367	tr|C4FP47|C4FP47_9FIRM	tr|C4FP47|C4FP47_9FIRM	7	>tr|C4FP47|C4FP47_9FIRM GMP reductase OS=Veillonella dispar ATCC 17748 GN=guaC PE=3 SV=1	2.17708	2.68996	0.512878	0.218661	0.220854	0.997766	0.996879	0.512878	0	17840000	34497000	20420000	53086000	86938000	206020000	2.38765	2.50136	1.64224	2.25052	2.81607	3.0033
1469	tr|Q7P7M2|Q7P7M2_FUSNV	tr|Q7P7M2|Q7P7M2_FUSNV	3	>tr|Q7P7M2|Q7P7M2_FUSNV Ankyrin repeat protein OS=Fusobacterium nucleatum subsp. vincentii ATCC 49256 GN=FNV1507 PE=4 SV=1	-0.955293	-0.554053	0.40124	0.0910261	0.220866	0.997766	0.996879	0.40124	0	1497800	3339400	3868800	8268300	6297900	21626000	-1.12194	-0.990962	-0.752979	-0.281784	-0.778377	-0.601998
352	tr|C4FP04|C4FP04_9FIRM	tr|C4FP04|C4FP04_9FIRM	2	>tr|C4FP04|C4FP04_9FIRM Putative sugar-specific permease, SgaT/UlaA OS=Veillonella dispar ATCC 17748 GN=VEIDISOL_00626 PE=4 SV=1	-3.60109	-2.82404	0.777056	0.301358	0.221531	0.997766	0.996879	0.777056	0	407120	529990	380520	600510	1533400	9568700	-2.96728	-3.74388	-4.09212	-3.85306	-2.71286	-1.90619
426	tr|C4FPN5|C4FPN5_9FIRM	tr|C4FPN5|C4FPN5_9FIRM	2	>tr|C4FPN5|C4FPN5_9FIRM 50S ribosomal protein L20 OS=Veillonella dispar ATCC 17748 GN=rplT PE=3 SV=1	1.64154	1.09616	-0.545376	0.241903	0.223536	0.997766	0.996879	-0.545376	0	12902000	21252000	15221000	14092000	28672000	82890000	1.92858	1.77687	1.21917	0.444316	1.29711	1.54706
1029	tr|F9EMD6|F9EMD6_FUSNU	tr|F9EMD6|F9EMD6_FUSNU	4	>tr|F9EMD6|F9EMD6_FUSNU Ethanolamine ammonia-lyase light chain OS=Fusobacterium nucleatum subsp. animalis ATCC 51191 GN=eutC PE=3 SV=1	-0.954381	0.0369073	0.991289	0.324513	0.22422	0.997766	0.996879	0.991289	0	646560	2867400	10378000	12873000	9673000	31125000	-2.31202	-1.21887	0.667741	0.321104	-0.19077	-0.0196123
1411	tr|Q7P6K8|Q7P6K8_FUSNV;tr|F9EQS7|F9EQS7_FUSNU	tr|Q7P6K8|Q7P6K8_FUSNV	2	>tr|Q7P6K8|Q7P6K8_FUSNV Precorrin-4 C11-methyltransferase OS=Fusobacterium nucleatum subsp. vincentii ATCC 49256 GN=FNV1450 PE=4 SV=1;>tr|F9EQS7|F9EQS7_FUSNU Precorrin-4 C(11)-methyltransferase OS=Fusobacterium nucleatum subsp. animalis ATCC 51191 GN=cobM	-3.44539	-2.02775	1.41765	0.340921	0.225567	0.997766	0.996879	1.41765	0	474970	148300	1698100	6168600	1613200	5613900	-2.74892	-5.64869	-1.93856	-0.680742	-2.64339	-2.7591
47	sp|Q2FF22|ATPA_STAA3	sp|Q2FF22|ATPA_STAA3	12	>sp|Q2FF22|ATPA_STAA3 ATP synthase subunit alpha OS=Staphylococcus aureus (strain USA300) GN=atpA PE=3 SV=1	-1.32858	-0.18834	1.14024	0.333849	0.22605	0.997766	0.996879	1.14024	0	1635700	5312800	1006200	3229700	10705000	60707000	-0.99717	-0.296518	-2.69206	-1.56196	-0.0519582	1.0489
430	tr|C4FPS0|C4FPS0_9FIRM	tr|C4FPS0|C4FPS0_9FIRM	2	>tr|C4FPS0|C4FPS0_9FIRM Precorrin-6Y C5,15-methyltransferase (Decarboxylating), CbiT subunit OS=Veillonella dispar ATCC 17748 GN=cbiT PE=4 SV=1	-3.3738	-2.7761	0.597694	0.269336	0.2271	0.997766	0.996879	0.597694	0	451740	534510	546750	1275000	2387400	3774700	-2.81996	-3.73118	-3.57026	-2.82771	-2.10664	-3.39397
923	tr|F9EK06|F9EK06_FUSNU;tr|Q7P2F5|Q7P2F5_FUSNV	tr|F9EK06|F9EK06_FUSNU	2	>tr|F9EK06|F9EK06_FUSNU Signal recognition particle protein OS=Fusobacterium nucleatum subsp. animalis ATCC 51191 GN=ffh PE=3 SV=1;>tr|Q7P2F5|Q7P2F5_FUSNV Signal recognition particle protein OS=Fusobacterium nucleatum subsp. vincentii ATCC 49256 GN=ffh PE=	-3.42865	-2.72199	0.706668	0.297319	0.227156	0.997766	0.996879	0.706668	0	349850	1153200	282150	1677500	1440400	5097800	-3.18205	-2.58115	-4.52277	-2.45408	-2.79853	-2.91335
644	tr|C4FRM7|C4FRM7_9FIRM	tr|C4FRM7|C4FRM7_9FIRM	3	>tr|C4FRM7|C4FRM7_9FIRM ABC transporter, ATP-binding protein OS=Veillonella dispar ATCC 17748 GN=VEIDISOL_01565 PE=4 SV=1	-3.0533	-2.51355	0.539751	0.245933	0.227785	0.997766	0.996879	0.539751	0	481500	876550	598960	1069500	2781800	6293500	-2.72958	-2.99139	-3.43894	-3.06705	-1.89728	-2.57633
1208	tr|Q7P2S5|Q7P2S5_FUSNV;tr|F9EPH9|F9EPH9_FUSNU	tr|Q7P2S5|Q7P2S5_FUSNV	3	>tr|Q7P2S5|Q7P2S5_FUSNV TETRATRICOPEPTIDE REPEAT FAMILY PROTEIN OS=Fusobacterium nucleatum subsp. vincentii ATCC 49256 GN=FNV1312 PE=4 SV=1;>tr|F9EPH9|F9EPH9_FUSNU Tetratricopeptide repeat family protein OS=Fusobacterium nucleatum subsp. animalis ATCC 5119	-0.849634	-1.2554	-0.405763	0.117786	0.22863	0.997766	0.996879	-0.405763	0	1882000	2865100	4515700	3909400	4358200	15050000	-0.79847	-1.22007	-0.530362	-1.30186	-1.2825	-1.18183
1354	tr|Q7P5J7|Q7P5J7_FUSNV;tr|F9EMM6|F9EMM6_FUSNU	tr|Q7P5J7|Q7P5J7_FUSNV	7	>tr|Q7P5J7|Q7P5J7_FUSNV Threonine--tRNA ligase OS=Fusobacterium nucleatum subsp. vincentii ATCC 49256 GN=thrS PE=3 SV=1;>tr|F9EMM6|F9EMM6_FUSNU Threonine--tRNA ligase OS=Fusobacterium nucleatum subsp. animalis ATCC 51191 GN=thrS2 PE=3 SV=1	-0.215455	0.236434	0.451888	0.182777	0.229183	0.997766	0.996879	0.451888	0	2018200	6388300	6870700	13773000	10805000	38860000	-0.699489	-0.0208076	0.0739329	0.413134	-0.0392262	0.335393
772	tr|C4FSS9|C4FSS9_9FIRM	tr|C4FSS9|C4FSS9_9FIRM	5	>tr|C4FSS9|C4FSS9_9FIRM Methionine import ATP-binding protein MetN OS=Veillonella dispar ATCC 17748 GN=metN PE=3 SV=1	-0.547608	-0.183532	0.364076	0.0307521	0.229352	0.997766	0.996879	0.364076	0	2340600	4766300	4029400	8385200	10980000	26603000	-0.489545	-0.458863	-0.694417	-0.262664	-0.017226	-0.270707
1092	tr|F9ENS5|F9ENS5_FUSNU	tr|F9ENS5|F9ENS5_FUSNU	15	>tr|F9ENS5|F9ENS5_FUSNU Glutamine--fructose-6-phosphate aminotransferase [isomerizing] OS=Fusobacterium nucleatum subsp. animalis ATCC 51191 GN=glmS PE=3 SV=1	1.42877	1.94602	0.517255	0.239088	0.231184	0.997766	0.996879	0.517255	0	8105400	19197000	17156000	29965000	38912000	165300000	1.27007	1.62477	1.39147	1.47171	1.71528	2.65108
356	tr|C4FP22|C4FP22_9FIRM	tr|C4FP22|C4FP22_9FIRM	7	>tr|C4FP22|C4FP22_9FIRM UPF0342 protein VEIDISOL_00644 OS=Veillonella dispar ATCC 17748 GN=VEIDISOL_00644 PE=3 SV=1	0.826448	0.298178	-0.52827	0.247736	0.232612	0.997766	0.996879	-0.52827	0	6552100	8395400	14236000	11711000	21426000	27876000	0.968689	0.387811	1.12284	0.19227	0.898208	-0.195945
637	tr|C4FRL7|C4FRL7_9FIRM	tr|C4FRL7|C4FRL7_9FIRM	3	>tr|C4FRL7|C4FRL7_9FIRM Putative lipid A export permease/ATP-binding protein MsbA OS=Veillonella dispar ATCC 17748 GN=VEIDISOL_01555 PE=4 SV=1	-2.51529	-2.04342	0.471871	0.211785	0.234201	0.997766	0.996879	0.471871	0	558700	1459400	934820	1589100	3490400	8934300	-2.51892	-2.22896	-2.798	-2.5278	-1.58655	-2.01591
832	tr|F5VU99|F5VU99_STROR	tr|F5VU99|F5VU99_STROR	3	>tr|F5VU99|F5VU99_STROR NADH oxidase OS=Streptococcus oralis SK255 GN=noxE PE=4 SV=1	-2.40747	-4.02584	-1.61838	0.384758	0.235258	0.997766	0.996879	-1.61838	1	NA	1965200	795140	107740	715280	8331200	NA	-1.78392	-3.03101	-6.19277	-3.75706	-2.1277
1095	tr|F9ENV8|F9ENV8_FUSNU	tr|F9ENV8|F9ENV8_FUSNU	6	>tr|F9ENV8|F9ENV8_FUSNU DNA helicase OS=Fusobacterium nucleatum subsp. animalis ATCC 51191 GN=HMPREF9094_1613 PE=4 SV=1	-2.31411	-1.63928	0.674831	0.302364	0.235683	0.997766	0.996879	0.674831	0	374290	2275900	1328900	1813900	3916900	15434000	-3.08639	-1.56439	-2.29155	-2.34762	-1.42869	-1.14153
240	tr|C4FNA1|C4FNA1_9FIRM	tr|C4FNA1|C4FNA1_9FIRM	3	>tr|C4FNA1|C4FNA1_9FIRM Hydrogenase accessory protein HypB OS=Veillonella dispar ATCC 17748 GN=hypB PE=4 SV=1	-1.92408	-1.11014	0.813935	0.324752	0.236542	0.997766	0.996879	0.813935	0	315230	2560600	3137900	5410300	5034800	13245000	-3.32966	-1.38812	-1.05446	-0.85937	-1.08489	-1.38617
787	tr|F5VS62|F5VS62_STROR;sp|Q8DSY0|RL1_STRMU	tr|F5VS62|F5VS62_STROR	5	>tr|F5VS62|F5VS62_STROR 50S ribosomal protein L1 OS=Streptococcus oralis SK255 GN=rplA PE=3 SV=1;>sp|Q8DSY0|RL1_STRMU 50S ribosomal protein L1 OS=Streptococcus mutans serotype c (strain ATCC 700610 / UA159) GN=rplA PE=3 SV=1	-1.63587	-0.192148	1.44372	0.354086	0.237194	0.997766	0.996879	1.44372	0	484190	6066900	1530800	1681300	21746000	57283000	-2.72169	-0.0980106	-2.0879	-2.45099	0.918507	0.956043
1097	tr|F9ENX1|F9ENX1_FUSNU	tr|F9ENX1|F9ENX1_FUSNU	5	>tr|F9ENX1|F9ENX1_FUSNU 2,3-bisphosphoglycerate-dependent phosphoglycerate mutase OS=Fusobacterium nucleatum subsp. animalis ATCC 51191 GN=gpm PE=3 SV=1	0.868078	0.433802	-0.434276	0.179433	0.237441	0.997766	0.996879	-0.434276	0	4809300	11569000	15085000	11710000	19825000	38425000	0.530623	0.867365	1.20625	0.192154	0.791864	0.317388
1143	tr|F9EQR4|F9EQR4_FUSNU	tr|F9EQR4|F9EQR4_FUSNU	8	>tr|F9EQR4|F9EQR4_FUSNU Glutamate dehydrogenase OS=Fusobacterium nucleatum subsp. animalis ATCC 51191 GN=gluD PE=3 SV=1	4.21115	3.74166	-0.46949	0.219145	0.239263	0.997766	0.996879	-0.46949	0	47810000	106310000	166620000	201860000	131750000	332770000	3.78414	4.18463	4.66468	4.06947	3.38531	3.7702
1090	tr|F9ENR7|F9ENR7_FUSNU;tr|Q7P2N6|Q7P2N6_FUSNV	tr|F9ENR7|F9ENR7_FUSNU	5	>tr|F9ENR7|F9ENR7_FUSNU Ribosome hibernation promoting factor OS=Fusobacterium nucleatum subsp. animalis ATCC 51191 GN=hpf PE=3 SV=1;>tr|Q7P2N6|Q7P2N6_FUSNV Ribosome hibernation promoting factor OS=Fusobacterium nucleatum subsp. vincentii ATCC 49256 GN=hpf	2.63933	2.24328	-0.396052	0.12608	0.239448	0.997766	0.996879	-0.396052	0	16787000	40223000	48424000	56605000	48888000	138150000	2.30147	2.73103	2.88548	2.33793	2.0278	2.3641
593	tr|C4FR93|C4FR93_9FIRM	tr|C4FR93|C4FR93_9FIRM	3	>tr|C4FR93|C4FR93_9FIRM DNA polymerase I OS=Veillonella dispar ATCC 17748 GN=polA PE=3 SV=1	-2.61679	-2.17405	0.442744	0.194305	0.239886	0.997766	0.996879	0.442744	0	533420	1373400	843460	1696100	3120100	7282100	-2.58451	-2.3198	-2.94607	-2.43906	-1.74012	-2.34297
1441	tr|Q7P751|Q7P751_FUSNV	tr|Q7P751|Q7P751_FUSNV	26	>tr|Q7P751|Q7P751_FUSNV Chaperone protein DnaK OS=Fusobacterium nucleatum subsp. vincentii ATCC 49256 GN=dnaK PE=2 SV=1	5.00445	4.57429	-0.430155	0.180408	0.240351	0.997766	0.996879	-0.430155	0	89028000	176460000	278820000	318900000	251180000	618550000	4.66487	4.9425	5.40597	4.69224	4.26889	4.76175
423	tr|C4FPM9|C4FPM9_9FIRM	tr|C4FPM9|C4FPM9_9FIRM	2	>tr|C4FPM9|C4FPM9_9FIRM Uncharacterized protein OS=Veillonella dispar ATCC 17748 GN=VEIDISOL_00855 PE=4 SV=1	-2.25319	-2.9786	-0.725404	0.317956	0.240489	0.997766	0.996879	-0.725404	0	750660	1024100	1743800	2468900	1178100	2692700	-2.10053	-2.75872	-1.90033	-1.92777	-3.07379	-3.93423
800	tr|F5VSM2|F5VSM2_STROR	tr|F5VSM2|F5VSM2_STROR	2	>tr|F5VSM2|F5VSM2_STROR Protein RecA OS=Streptococcus oralis SK255 GN=recA PE=3 SV=1	-4.28869	-3.06105	1.22764	0.352938	0.240541	0.997766	0.996879	1.22764	0	45642	776630	525830	493070	899340	11457000	-6.06724	-3.1724	-3.62643	-4.12152	-3.44351	-1.61812
361	tr|C4FP30|C4FP30_9FIRM	tr|C4FP30|C4FP30_9FIRM	4	>tr|C4FP30|C4FP30_9FIRM Uncharacterized protein OS=Veillonella dispar ATCC 17748 GN=VEIDISOL_00653 PE=4 SV=1	-0.231428	-1.25336	-1.02194	0.34611	0.241422	0.997766	0.996879	-1.02194	0	1836000	5151300	9121500	14083000	3181900	6641400	-0.833525	-0.342687	0.481928	0.443446	-1.71327	-2.49027
354	tr|C4FP08|C4FP08_9FIRM	tr|C4FP08|C4FP08_9FIRM	3	>tr|C4FP08|C4FP08_9FIRM Transporter, MotA/TolQ/ExbB proton channel family protein OS=Veillonella dispar ATCC 17748 GN=VEIDISOL_00630 PE=3 SV=1	-0.346303	0.310893	0.657196	0.306369	0.241525	0.997766	0.996879	0.657196	0	1221700	6675100	8189800	14803000	11119000	41005000	-1.41058	0.0448727	0.326797	0.511349	0	0.42133
1440	tr|Q7P730|Q7P730_FUSNV;tr|F9EQ93|F9EQ93_FUSNU	tr|Q7P730|Q7P730_FUSNV	4	>tr|Q7P730|Q7P730_FUSNV dTDP-4-dehydrorhamnose reductase OS=Fusobacterium nucleatum subsp. vincentii ATCC 49256 GN=FNV1769 PE=3 SV=1;>tr|F9EQ93|F9EQ93_FUSNU dTDP-4-dehydrorhamnose reductase OS=Fusobacterium nucleatum subsp. animalis ATCC 51191 GN=rfbD PE=3	-1.0622	-0.666263	0.395934	0.13118	0.241658	0.997766	0.996879	0.395934	0	1317400	3298900	3557800	5102300	8512700	20419000	-1.30374	-1.00921	-0.873637	-0.939191	-0.365741	-0.693855
934	tr|F9EKG2|F9EKG2_FUSNU;tr|Q7P343|Q7P343_FUSNV	tr|F9EKG2|F9EKG2_FUSNU	4	>tr|F9EKG2|F9EKG2_FUSNU GTP diphosphokinase OS=Fusobacterium nucleatum subsp. animalis ATCC 51191 GN=relA PE=3 SV=1;>tr|Q7P343|Q7P343_FUSNV Guanosine-3,5-bis(Diphosphate) 3-pyrophosphohydrolase OS=Fusobacterium nucleatum subsp. vincentii ATCC 49256 GN=F	-2.25681	-3.28532	-1.02851	0.346825	0.241762	0.997766	0.996879	-1.02851	0	529530	1693900	1446500	1633300	253710	8017000	-2.59488	-2.00611	-2.16946	-2.49044	-5.17634	-2.18919
785	tr|F5VS43|F5VS43_STROR;tr|Q8DV90|Q8DV90_STRMU	tr|F5VS43|F5VS43_STROR	4	>tr|F5VS43|F5VS43_STROR DEAD-box ATP-dependent RNA helicase CshA OS=Streptococcus oralis SK255 GN=cshA PE=3 SV=1;>tr|Q8DV90|Q8DV90_STRMU DEAD-box ATP-dependent RNA helicase CshA OS=Streptococcus mutans serotype c (strain ATCC 700610 / UA159) GN=cshA PE=3 S	-2.58964	-1.1863	1.40334	0.540012	0.241781	0.997766	0.996879	1.40334	3	NA	2119900	570640	NA	NA	15008000	NA	-1.67059	-3.50868	NA	NA	-1.1863
632	tr|C4FRL0|C4FRL0_9FIRM	tr|C4FRL0|C4FRL0_9FIRM	2	>tr|C4FRL0|C4FRL0_9FIRM UDP-3-O-acylglucosamine N-acyltransferase OS=Veillonella dispar ATCC 17748 GN=lpxD PE=3 SV=1	-2.35467	-1.84081	0.513863	0.255624	0.242319	0.997766	0.996879	0.513863	0	920310	1398400	835740	2146200	3842300	9316700	-1.81189	-2.29282	-2.95931	-2.11853	-1.45502	-1.94888
525	tr|C4FQM1|C4FQM1_9FIRM	tr|C4FQM1|C4FQM1_9FIRM	3	>tr|C4FQM1|C4FQM1_9FIRM ATP-dependent DNA helicase OS=Veillonella dispar ATCC 17748 GN=pcrA PE=3 SV=1	-4.69205	-3.46248	1.22957	0.3556	0.242917	0.997766	0.996879	1.22957	0	478110	85198	223400	1122800	1249900	2020200	-2.73959	-6.47764	-4.85893	-3.00082	-2.99278	-4.39383
399	tr|C4FPG0|C4FPG0_9FIRM	tr|C4FPG0|C4FPG0_9FIRM	7	>tr|C4FPG0|C4FPG0_9FIRM Glutaconyl-CoA decarboxylase subunit gamma OS=Veillonella dispar ATCC 17748 GN=gcdC PE=4 SV=1	5.44449	5.05292	-0.391568	0.128194	0.243803	0.997766	0.996879	-0.391568	0	163730000	206410000	325430000	387630000	383990000	893870000	5.52797	5.17696	5.62853	4.95803	4.85009	5.35064
1176	tr|Q7P266|Q7P266_FUSNV;tr|F9EPI6|F9EPI6_FUSNU	tr|Q7P266|Q7P266_FUSNV	8	>tr|Q7P266|Q7P266_FUSNV Uncharacterized protein OS=Fusobacterium nucleatum subsp. vincentii ATCC 49256 GN=FNV0036 PE=4 SV=1;>tr|F9EPI6|F9EPI6_FUSNU MORN repeat protein (Fragment) OS=Fusobacterium nucleatum subsp. animalis ATCC 51191 GN=HMPREF9094_1841 PE=4	2.3853	1.73574	-0.649559	0.308837	0.244649	0.997766	0.996879	-0.649559	0	15599000	29237000	42703000	65194000	46415000	49429000	2.19749	2.25394	2.70446	2.53032	1.95672	0.720177
784	tr|E8JHH0|E8JHH0_9ACTO;tr|F9EEU3|F9EEU3_9ACTO	tr|E8JHH0|E8JHH0_9ACTO	2	>tr|E8JHH0|E8JHH0_9ACTO DNA-directed RNA polymerase subunit beta OS=Actinomyces sp. oral taxon 178 str. F0338 GN=rpoB PE=3 SV=1;>tr|F9EEU3|F9EEU3_9ACTO DNA-directed RNA polymerase subunit beta OS=Actinomyces sp. oral taxon 448 str. F0400 GN=rpoB PE=3 SV=1	-1.42963	-0.849845	0.579782	0.266781	0.244672	0.997766	0.996879	0.579782	1	964640	1989900	3801100	5090300	NA	19625000	-1.74524	-1.76524	-0.778397	-0.942398	NA	-0.757292
564	tr|C4FR06|C4FR06_9FIRM	tr|C4FR06|C4FR06_9FIRM	7	>tr|C4FR06|C4FR06_9FIRM 4-hydroxy-3-methylbut-2-en-1-yl diphosphate synthase (flavodoxin) OS=Veillonella dispar ATCC 17748 GN=ispG PE=3 SV=1	-1.39237	-0.608148	0.784222	0.331748	0.245022	0.997766	0.996879	0.784222	0	1832200	2888600	1483800	2827600	8532000	37566000	-0.83646	-1.20785	-2.1328	-1.74303	-0.36264	0.281226
1254	tr|Q7P3T5|Q7P3T5_FUSNV;tr|F9EP55|F9EP55_FUSNU	tr|Q7P3T5|Q7P3T5_FUSNV	3	>tr|Q7P3T5|Q7P3T5_FUSNV Flavodoxin OS=Fusobacterium nucleatum subsp. vincentii ATCC 49256 GN=FNV0215 PE=3 SV=1;>tr|F9EP55|F9EP55_FUSNU Flavodoxin OS=Fusobacterium nucleatum subsp. animalis ATCC 51191 GN=fldA PE=3 SV=1	3.95105	3.07497	-0.876082	0.341126	0.245258	0.997766	0.996879	-0.876082	0	46313000	65167000	166240000	219950000	126160000	91929000	3.73908	3.45268	4.66139	4.18635	3.32594	1.71261
1125	tr|F9EPN9|F9EPN9_FUSNU	tr|F9EPN9|F9EPN9_FUSNU	2	>tr|F9EPN9|F9EPN9_FUSNU 30S ribosomal protein S11 OS=Fusobacterium nucleatum subsp. animalis ATCC 51191 GN=rpsK PE=3 SV=1	0.332265	-0.362943	-0.695208	0.32026	0.246257	0.997766	0.996879	-0.695208	0	3986900	7491000	9330200	16402000	8969600	12761000	0.264954	0.217341	0.5145	0.651037	-0.29415	-1.44571
1049	tr|F9EMR6|F9EMR6_FUSNU;tr|Q7P777|Q7P777_FUSNV	tr|F9EMR6|F9EMR6_FUSNU	6	>tr|F9EMR6|F9EMR6_FUSNU ATP-dependent Clp protease ATP-binding subunit ClpX OS=Fusobacterium nucleatum subsp. animalis ATCC 51191 GN=clpX PE=3 SV=1;>tr|Q7P777|Q7P777_FUSNV ATP-dependent clp protease ATP-binding subunit clpX OS=Fusobacterium nucleatum subsp	-2.76713	-2.36354	0.403588	0.155841	0.246505	0.997766	0.996879	0.403588	0	407970	906560	1235900	1804400	1657300	8322400	-2.96433	-2.94105	-2.39601	-2.35477	-2.60646	-2.12939
1163	tr|F9PMR3|F9PMR3_9ACTO	tr|F9PMR3|F9PMR3_9ACTO	4	>tr|F9PMR3|F9PMR3_9ACTO LPXTG-motif cell wall anchor domain protein OS=Actinomyces sp. oral taxon 175 str. F0384 GN=HMPREF9058_0794 PE=4 SV=1	3.51656	2.9313	-0.585263	0.294332	0.247083	0.997766	0.996879	-0.585263	0	24555000	106190000	75582000	56989000	117050000	236420000	2.84022	4.18294	3.52652	2.34714	3.22331	3.22344
501	tr|C4FQB3|C4FQB3_9FIRM	tr|C4FQB3|C4FQB3_9FIRM	5	>tr|C4FQB3|C4FQB3_9FIRM Penicillin-binding protein, 1A family OS=Veillonella dispar ATCC 17748 GN=VEIDISOL_00978 PE=4 SV=1	-0.865664	-0.482757	0.382907	0.120398	0.247627	0.997766	0.996879	0.382907	0	2153200	3694700	2937500	6026000	8540100	24934000	-0.607765	-0.839746	-1.14948	-0.712593	-0.361341	-0.374338
589	tr|C4FR80|C4FR80_9FIRM	tr|C4FR80|C4FR80_9FIRM	4	>tr|C4FR80|C4FR80_9FIRM Shikimate kinase OS=Veillonella dispar ATCC 17748 GN=aroK PE=3 SV=1	-0.49941	-1.19847	-0.699059	0.325769	0.250013	0.997766	0.996879	-0.699059	0	3231200	3847500	4052100	1825100	7962300	19121000	-0.0327626	-0.779138	-0.686329	-2.33923	-0.457269	-0.798905
837	tr|F5VUU6|F5VUU6_STROR	tr|F5VUU6|F5VUU6_STROR	3	>tr|F5VUU6|F5VUU6_STROR Lipoprotein OS=Streptococcus oralis SK255 GN=HMPREF9968_1981 PE=3 SV=1	-2.48764	-3.71289	-1.22525	0.531579	0.251327	0.997766	0.996879	-1.22525	3	NA	1227600	NA	NA	417530	5040000	NA	-2.48764	NA	NA	-4.4942	-2.93159
13	sp|P11000|WAPA_STRMU	sp|P11000|WAPA_STRMU	3	>sp|P11000|WAPA_STRMU Wall-associated protein OS=Streptococcus mutans serotype c (strain ATCC 700610 / UA159) GN=wapA PE=3 SV=2	-0.280263	-1.42058	-1.14032	0.389132	0.252863	0.997766	0.996879	-1.14032	1	4054600	8662000	2202400	NA	8410000	6773400	0.288807	0.434566	-1.56416	NA	-0.382362	-2.45879
134	tr|A0A0H2XI48|A0A0H2XI48_STAA3	tr|A0A0H2XI48|A0A0H2XI48_STAA3	12	>tr|A0A0H2XI48|A0A0H2XI48_STAA3 ABC transporter, substrate-binding protein OS=Staphylococcus aureus (strain USA300) GN=SAUSA300_0618 PE=3 SV=1	-4.72909	-1.90356	2.82553	0.468101	0.252865	0.997766	0.996879	2.82553	2	NA	274270	NA	389190	2085900	59789000	NA	-4.72909	NA	-4.4437	-2.2915	1.02453
1059	tr|F9EMZ6|F9EMZ6_FUSNU	tr|F9EMZ6|F9EMZ6_FUSNU	16	>tr|F9EMZ6|F9EMZ6_FUSNU R-phenyllactate dehydratase alpha subunit OS=Fusobacterium nucleatum subsp. animalis ATCC 51191 GN=fldB PE=4 SV=1	-0.984581	0.803472	1.78805	0.375264	0.253274	0.997766	0.996879	1.78805	0	4800600	311520	13598000	18999000	15465000	62970000	0.528058	-4.53863	1.05683	0.851203	0.451773	1.10744
192	tr|C4FMS0|C4FMS0_9FIRM	tr|C4FMS0|C4FMS0_9FIRM	5	>tr|C4FMS0|C4FMS0_9FIRM Uncharacterized protein OS=Veillonella dispar ATCC 17748 GN=VEIDISOL_00187 PE=4 SV=1	-1.0295	-0.561577	0.467928	0.243399	0.253295	0.997766	0.996879	0.467928	0	2166700	3261300	2362300	4923900	7619600	28163000	-0.598911	-1.02636	-1.46325	-0.98766	-0.517511	-0.179561
215	tr|C4FN34|C4FN34_9FIRM	tr|C4FN34|C4FN34_9FIRM	2	>tr|C4FN34|C4FN34_9FIRM Phosphoenolpyruvate-protein phosphotransferase OS=Veillonella dispar ATCC 17748 GN=ptsP PE=3 SV=1	-0.93088	-1.42437	-0.493486	0.262742	0.25401	0.997766	0.996879	-0.493486	0	1890400	3057900	3547500	4093500	5745600	8320000	-0.792161	-1.12267	-0.877812	-1.23919	-0.904056	-2.12985
1357	tr|Q7P5K7|Q7P5K7_FUSNV;tr|F9EL87|F9EL87_FUSNU	tr|Q7P5K7|Q7P5K7_FUSNV	9	>tr|Q7P5K7|Q7P5K7_FUSNV Phosphoglucosamine mutase OS=Fusobacterium nucleatum subsp. vincentii ATCC 49256 GN=glmM PE=3 SV=1;>tr|F9EL87|F9EL87_FUSNU Phosphoglucosamine mutase OS=Fusobacterium nucleatum subsp. animalis ATCC 51191 GN=glmM PE=3 SV=1	-0.089603	0.430114	0.519717	0.279611	0.255261	0.997766	0.996879	0.519717	0	2189400	6077000	8682200	9678400	14737000	57855000	-0.584146	-0.0955229	0.41086	-0.0673389	0.385747	0.971935
584	tr|C4FR71|C4FR71_9FIRM	tr|C4FR71|C4FR71_9FIRM	8	>tr|C4FR71|C4FR71_9FIRM Protein translocase subunit SecA OS=Veillonella dispar ATCC 17748 GN=secA PE=3 SV=1	0.182812	0.601134	0.418322	0.197939	0.255872	0.997766	0.996879	0.418322	0	4060200	6640700	7607100	10822000	21767000	51920000	0.290762	0.0371453	0.220528	0.0847567	0.919829	0.798817
727	tr|C4FSF0|C4FSF0_9FIRM	tr|C4FSF0|C4FSF0_9FIRM	5	>tr|C4FSF0|C4FSF0_9FIRM Putative selenium-dependent hydroxylase accessory protein YqeC OS=Veillonella dispar ATCC 17748 GN=yqeC PE=4 SV=1	-0.943886	-0.243661	0.700225	0.334539	0.256756	0.997766	0.996879	0.700225	0	2155600	4199600	2182400	4429300	8455800	51177000	-0.606187	-0.648176	-1.5773	-1.13182	-0.374925	0.775763
521	tr|C4FQG2|C4FQG2_9FIRM	tr|C4FQG2|C4FQG2_9FIRM	14	>tr|C4FQG2|C4FQG2_9FIRM Cysteine--tRNA ligase OS=Veillonella dispar ATCC 17748 GN=cysS PE=3 SV=1	0.271602	0.758091	0.486488	0.26289	0.256785	0.997766	0.996879	0.486488	0	5571200	8378500	5266400	13032000	23365000	55993000	0.738949	0.384797	-0.308939	0.337822	1.01684	0.919612
175	tr|C4FMJ2|C4FMJ2_9FIRM	tr|C4FMJ2|C4FMJ2_9FIRM	2	>tr|C4FMJ2|C4FMJ2_9FIRM Membrane protein insertase, YidC/Oxa1 family OS=Veillonella dispar ATCC 17748 GN=VEIDISOL_00050 PE=3 SV=1	-0.686534	-0.27525	0.411285	0.19047	0.25681	0.997766	0.996879	0.411285	0	2418200	3207200	4408700	7239400	7975700	33374000	-0.443341	-1.05137	-0.564889	-0.462758	-0.454966	0.091975
1287	tr|Q7P4D8|Q7P4D8_FUSNV	tr|Q7P4D8|Q7P4D8_FUSNV	3	>tr|Q7P4D8|Q7P4D8_FUSNV Lactam utilization protein LAMB OS=Fusobacterium nucleatum subsp. vincentii ATCC 49256 GN=FNV0636 PE=3 SV=1	-1.5671	-1.18848	0.378621	0.134638	0.256839	0.997766	0.996879	0.378621	0	875580	2191000	2841000	4393900	4734400	14390000	-1.88247	-1.62125	-1.19757	-1.14275	-1.16913	-1.25356
1338	tr|Q7P582|Q7P582_FUSNV;tr|F9EKP5|F9EKP5_FUSNU	tr|Q7P582|Q7P582_FUSNV	2	>tr|Q7P582|Q7P582_FUSNV Deoxyuridine 5-triphosphate nucleotidohydrolase OS=Fusobacterium nucleatum subsp. vincentii ATCC 49256 GN=dut PE=3 SV=1;>tr|F9EKP5|F9EKP5_FUSNU Deoxyuridine 5-triphosphate nucleotidohydrolase OS=Fusobacterium nucleatum subsp. anim	-0.791681	-1.16968	-0.378	0.135576	0.257726	0.997766	0.996879	-0.378	0	1939300	3321700	4242700	4774500	5467500	12278000	-0.755983	-0.998911	-0.620149	-1.02962	-0.971992	-1.50743
319	tr|C4FNP8|C4FNP8_9FIRM	tr|C4FNP8|C4FNP8_9FIRM	4	>tr|C4FNP8|C4FNP8_9FIRM Peptidyl-prolyl cis-trans isomerase OS=Veillonella dispar ATCC 17748 GN=ppiB PE=3 SV=1	3.33159	2.89459	-0.436993	0.22389	0.257952	0.997766	0.996879	-0.436993	0	31000000	47005000	95301000	96063000	99769000	162220000	3.1704	2.96407	3.8603	3.05821	3.00457	2.621
1101	tr|F9EP03|F9EP03_FUSNU	tr|F9EP03|F9EP03_FUSNU	2	>tr|F9EP03|F9EP03_FUSNU Uncharacterized protein (Fragment) OS=Fusobacterium nucleatum subsp. animalis ATCC 51191 GN=HMPREF9094_1658 PE=4 SV=1	-1.88502	-3.29719	-1.41217	0.376122	0.258348	0.997766	0.996879	-1.41217	0	507750	1742900	3175700	126500	2879700	8650800	-2.65438	-1.96346	-1.03722	-5.97416	-1.84991	-2.06749
506	tr|C4FQC4|C4FQC4_9FIRM	tr|C4FQC4|C4FQC4_9FIRM	10	>tr|C4FQC4|C4FQC4_9FIRM Inosine-5-monophosphate dehydrogenase OS=Veillonella dispar ATCC 17748 GN=guaB PE=3 SV=1	-0.714846	-0.0886257	0.626221	0.324119	0.26014	0.997766	0.996879	0.626221	0	2942900	4350100	2496200	5600900	10159000	47902000	-0.165157	-0.595517	-1.38387	-0.81222	-0.123644	0.669986
1351	tr|Q7P5I6|Q7P5I6_FUSNV;tr|Q7P5B7|Q7P5B7_FUSNV	tr|Q7P5I6|Q7P5I6_FUSNV	8	>tr|Q7P5I6|Q7P5I6_FUSNV Outer membrane protein OS=Fusobacterium nucleatum subsp. vincentii ATCC 49256 GN=FNV1038 PE=3 SV=1;>tr|Q7P5B7|Q7P5B7_FUSNV Outer membrane protein OS=Fusobacterium nucleatum subsp. vincentii ATCC 49256 GN=FNV0937 PE=3 SV=1	4.42391	4.02306	-0.400851	0.182873	0.260318	0.997766	0.996879	-0.400851	0	83367000	105660000	151160000	225810000	153270000	450460000	4.5718	4.17546	4.52448	4.22216	3.59248	4.25454
1023	tr|F9EMB4|F9EMB4_FUSNU	tr|F9EMB4|F9EMB4_FUSNU	3	>tr|F9EMB4|F9EMB4_FUSNU Carboxypeptidase 1 OS=Fusobacterium nucleatum subsp. animalis ATCC 51191 GN=HMPREF9094_1069 PE=3 SV=1	-1.40386	-0.850475	0.553381	0.303243	0.26107	0.997766	0.996879	0.553381	0	1608900	3379400	1398700	5758200	4349100	23172000	-1.02057	-0.973154	-2.21784	-0.7745	-1.28537	-0.491558
1520	tr|Q7P8L0|Q7P8L0_FUSNV;tr|F9EMP4|F9EMP4_FUSNU	tr|Q7P8L0|Q7P8L0_FUSNV	8	>tr|Q7P8L0|Q7P8L0_FUSNV Predicted kinase related to hydroxyacetone kinase OS=Fusobacterium nucleatum subsp. vincentii ATCC 49256 GN=FNV2289 PE=4 SV=1;>tr|F9EMP4|F9EMP4_FUSNU DEGV protein OS=Fusobacterium nucleatum subsp. animalis ATCC 51191 GN=HMPREF9094_1	0.00604899	0.419021	0.412972	0.201887	0.26107	0.997766	0.996879	0.412972	0	2580600	7510100	7234700	12753000	12291000	52333000	-0.351263	0.22115	0.14826	0.30835	0.137223	0.81149
337	tr|C4FNU1|C4FNU1_9FIRM	tr|C4FNU1|C4FNU1_9FIRM	3	>tr|C4FNU1|C4FNU1_9FIRM Transporter, lactate permease (LctP) family OS=Veillonella dispar ATCC 17748 GN=VEIDISOL_00332 PE=4 SV=1	1.2721	1.80706	0.534956	0.295961	0.261228	0.997766	0.996879	0.534956	0	8998000	19010000	11283000	22372000	51186000	129180000	1.41806	1.61013	0.788122	1.07376	2.0907	2.25672
597	tr|C4FRA0|C4FRA0_9FIRM	tr|C4FRA0|C4FRA0_9FIRM	3	>tr|C4FRA0|C4FRA0_9FIRM 30S ribosomal protein S15 OS=Veillonella dispar ATCC 17748 GN=rpsO PE=3 SV=1	2.29559	2.74844	0.452857	0.246433	0.261897	0.997766	0.996879	0.452857	0	17559000	37648000	24246000	53696000	89395000	222310000	2.36516	2.63209	1.88951	2.26608	2.85423	3.12501
747	tr|C4FSK4|C4FSK4_9FIRM	tr|C4FSK4|C4FSK4_9FIRM	10	>tr|C4FSK4|C4FSK4_9FIRM UPF0365 protein VEIDISOL_01894 OS=Veillonella dispar ATCC 17748 GN=VEIDISOL_01894 PE=3 SV=1	0.280188	0.95131	0.671122	0.336158	0.262052	0.997766	0.996879	0.671122	0	4235000	7874800	7489100	9809000	20504000	114590000	0.350474	0.292069	0.198019	-0.0490853	0.837978	2.06504
1080	tr|F9ENK0|F9ENK0_FUSNU;tr|Q7P705|Q7P705_FUSNV	tr|F9ENK0|F9ENK0_FUSNU	9	>tr|F9ENK0|F9ENK0_FUSNU Histidine--tRNA ligase (Fragment) OS=Fusobacterium nucleatum subsp. animalis ATCC 51191 GN=hisS PE=3 SV=1;>tr|Q7P705|Q7P705_FUSNV Histidine--tRNA ligase OS=Fusobacterium nucleatum subsp. vincentii ATCC 49256 GN=hisS PE=3 SV=1	-0.214786	0.142473	0.357259	0.0986436	0.26229	0.997766	0.996879	0.357259	0	2515000	5644300	6301300	13679000	10734000	32957000	-0.387739	-0.205995	-0.0506248	0.403808	-0.0482537	0.0718643
515	tr|C4FQF0|C4FQF0_9FIRM	tr|C4FQF0|C4FQF0_9FIRM	3	>tr|C4FQF0|C4FQF0_9FIRM Cysteine desulfurase OS=Veillonella dispar ATCC 17748 GN=sufS PE=3 SV=1	-1.02582	-0.33133	0.69449	0.341662	0.263168	0.997766	0.996879	0.69449	0	1374900	6527400	1811300	5144000	13348000	25859000	-1.24322	0.0114082	-1.84565	-0.928107	0.250191	-0.316076
187	tr|C4FMP6|C4FMP6_9FIRM	tr|C4FMP6|C4FMP6_9FIRM	6	>tr|C4FMP6|C4FMP6_9FIRM Outer membrane protein OS=Veillonella dispar ATCC 17748 GN=VEIDISOL_00069 PE=4 SV=1	3.24816	2.56207	-0.686086	0.34049	0.263357	0.997766	0.996879	-0.686086	0	33597000	36863000	95251000	114100000	88330000	83347000	3.28436	2.60057	3.85954	3.29255	2.83782	1.55585
440	tr|C4FPT3|C4FPT3_9FIRM	tr|C4FPT3|C4FPT3_9FIRM	10	>tr|C4FPT3|C4FPT3_9FIRM Cobyrinate a,c-diamide synthase OS=Veillonella dispar ATCC 17748 GN=cbiA PE=3 SV=1	1.04669	1.54506	0.498368	0.28188	0.263893	0.997766	0.996879	0.498368	0	10079000	12220000	9984300	20857000	41371000	100660000	1.57878	0.949241	0.612057	0.978267	1.79919	1.85773
919	tr|F9EJX4|F9EJX4_FUSNU	tr|F9EJX4|F9EJX4_FUSNU	10	>tr|F9EJX4|F9EJX4_FUSNU Flavodoxin OS=Fusobacterium nucleatum subsp. animalis ATCC 51191 GN=fprA PE=3 SV=1	-1.08143	-0.626066	0.455363	0.25445	0.265153	0.997766	0.996879	0.455363	0	997930	4047400	3632500	6970100	5709000	23767000	-1.69718	-0.703385	-0.84372	-0.514384	-0.912807	-0.451007
410	tr|C4FPJ5|C4FPJ5_9FIRM	tr|C4FPJ5|C4FPJ5_9FIRM	21	>tr|C4FPJ5|C4FPJ5_9FIRM Aspartate--tRNA(Asp/Asn) ligase OS=Veillonella dispar ATCC 17748 GN=aspS PE=3 SV=1	2.52145	2.9735	0.452045	0.252677	0.265716	0.997766	0.996879	0.452045	0	25674000	37916000	26515000	66143000	109830000	238040000	2.90335	2.6427	2.01831	2.55	3.13613	3.23436
1030	tr|F9EMD7|F9EMD7_FUSNU	tr|F9EMD7|F9EMD7_FUSNU	2	>tr|F9EMD7|F9EMD7_FUSNU Ethanolamine utilization protein OS=Fusobacterium nucleatum subsp. animalis ATCC 51191 GN=eutL PE=4 SV=1	-1.29609	-1.78356	-0.487465	0.279944	0.266668	0.997766	0.996879	-0.487465	0	1537200	1653300	3848000	2827300	2748500	10928000	-1.08515	-2.04239	-0.760741	-1.74318	-1.91377	-1.69373
1375	tr|Q7P5U6|Q7P5U6_FUSNV;tr|F9EMZ1|F9EMZ1_FUSNU	tr|Q7P5U6|Q7P5U6_FUSNV	10	>tr|Q7P5U6|Q7P5U6_FUSNV Glutaconate CoA-transferase subunit B OS=Fusobacterium nucleatum subsp. vincentii ATCC 49256 GN=FNV1348 PE=4 SV=1;>tr|F9EMZ1|F9EMZ1_FUSNU Glutaconate CoA-transferase subunit B OS=Fusobacterium nucleatum subsp. animalis ATCC 51191 GN	4.68232	4.24283	-0.439482	0.244373	0.267364	0.997766	0.996879	-0.439482	0	66103000	138540000	245580000	218600000	210850000	532220000	4.2431	4.58066	5.22319	4.17797	4.02922	4.52131
726	tr|C4FSE9|C4FSE9_9FIRM	tr|C4FSE9|C4FSE9_9FIRM	15	>tr|C4FSE9|C4FSE9_9FIRM Aldehyde oxidase and xanthine dehydrogenase, molybdopterin binding domain protein OS=Veillonella dispar ATCC 17748 GN=VEIDISOL_01839 PE=4 SV=1	1.77776	2.7558	0.97804	0.372979	0.267389	0.997766	0.996879	0.97804	0	18779000	23773000	12438000	25844000	81489000	454760000	2.46032	1.94452	0.928444	1.27023	2.72744	4.26974
371	tr|C4FPB9|C4FPB9_9FIRM	tr|C4FPB9|C4FPB9_9FIRM	8	>tr|C4FPB9|C4FPB9_9FIRM Dyp-type peroxidase family protein OS=Veillonella dispar ATCC 17748 GN=VEIDISOL_00743 PE=4 SV=1	1.53096	1.87458	0.343618	0.0746363	0.267576	0.997766	0.996879	0.343618	0	11308000	15752000	18786000	44114000	44511000	92701000	1.74177	1.32896	1.52216	1.9984	1.89936	1.72598
1060	tr|F9EMZ8|F9EMZ8_FUSNU	tr|F9EMZ8|F9EMZ8_FUSNU	5	>tr|F9EMZ8|F9EMZ8_FUSNU Uncharacterized protein OS=Fusobacterium nucleatum subsp. animalis ATCC 51191 GN=HMPREF9094_1303 PE=4 SV=1	-0.191754	-1.29212	-1.10036	0.53327	0.268524	0.997766	0.996879	-1.10036	3	NA	5698300	NA	NA	7244200	9037500	NA	-0.191754	NA	NA	-0.586693	-1.99754
473	tr|C4FQ35|C4FQ35_9FIRM	tr|C4FQ35|C4FQ35_9FIRM	9	>tr|C4FQ35|C4FQ35_9FIRM Putative enoyl-[acyl-carrier-protein] reductase II OS=Veillonella dispar ATCC 17748 GN=VEIDISOL_01383 PE=4 SV=1	2.1015	2.65311	0.551618	0.313492	0.26858	0.997766	0.996879	0.551618	0	19958000	30678000	17646000	43532000	99144000	203430000	2.54658	2.32589	1.43202	1.98031	2.99597	2.98306
750	tr|C4FSL2|C4FSL2_9FIRM	tr|C4FSL2|C4FSL2_9FIRM	4	>tr|C4FSL2|C4FSL2_9FIRM Oligopeptide transporter, OPT family OS=Veillonella dispar ATCC 17748 GN=VEIDISOL_01902 PE=4 SV=1	0.171393	0.805996	0.634603	0.337273	0.268639	0.997766	0.996879	0.634603	0	5135300	9761200	3951300	10927000	22303000	74062000	0.623534	0.613243	-0.722599	0.0979061	0.95314	1.36694
453	tr|C4FPV9|C4FPV9_9FIRM	tr|C4FPV9|C4FPV9_9FIRM	13	>tr|C4FPV9|C4FPV9_9FIRM Aminotransferase, class I/II OS=Veillonella dispar ATCC 17748 GN=VEIDISOL_00935 PE=4 SV=1	0.848103	1.76371	0.915607	0.371413	0.269157	0.997766	0.996879	0.915607	0	9147500	16019000	5481900	13719000	91602000	109730000	1.44141	1.3541	-0.251196	0.407784	2.88763	1.99572
746	tr|C4FSJ5|C4FSJ5_9FIRM	tr|C4FSJ5|C4FSJ5_9FIRM	2	>tr|C4FSJ5|C4FSJ5_9FIRM Single-stranded DNA-binding protein OS=Veillonella dispar ATCC 17748 GN=VEIDISOL_01885 PE=3 SV=1	-0.92878	-1.41286	-0.48408	0.282268	0.269359	0.997766	0.996879	-0.48408	0	2336100	2997400	2953800	3314500	6176400	9564700	-0.492271	-1.15255	-1.14151	-1.52666	-0.805053	-1.90686
1274	tr|Q7P476|Q7P476_FUSNV	tr|Q7P476|Q7P476_FUSNV	2	>tr|Q7P476|Q7P476_FUSNV Uncharacterized protein OS=Fusobacterium nucleatum subsp. vincentii ATCC 49256 GN=FNV0397 PE=4 SV=1	-1.80042	-2.81896	-1.01854	NA	0.269712	NA	0.996879	-1.01854	4	NA	NA	1869100	NA	NA	5407700	NA	NA	-1.80042	NA	NA	-2.81896
1330	tr|Q7P533|Q7P533_FUSNV;tr|F9EMC4|F9EMC4_FUSNU	tr|Q7P533|Q7P533_FUSNV	3	>tr|Q7P533|Q7P533_FUSNV Glycine--tRNA ligase alpha subunit OS=Fusobacterium nucleatum subsp. vincentii ATCC 49256 GN=glyQ PE=3 SV=1;>tr|F9EMC4|F9EMC4_FUSNU Glycine--tRNA ligase alpha subunit OS=Fusobacterium nucleatum subsp. animalis ATCC 51191 GN=glyQ PE=	-0.975386	0.197865	1.17325	0.384378	0.271064	0.997766	0.996879	1.17325	0	306150	6919200	8301600	11267000	12045000	39080000	-3.37107	0.0985883	0.346319	0.139634	0.109538	0.344423
1103	tr|F9EP20|F9EP20_FUSNU	tr|F9EP20|F9EP20_FUSNU	2	>tr|F9EP20|F9EP20_FUSNU 3-oxoacyl-[acyl-carrier-protein] synthase II OS=Fusobacterium nucleatum subsp. animalis ATCC 51191 GN=fabF PE=3 SV=1	-3.076	-2.69624	0.379756	0.173381	0.271663	0.997766	0.996879	0.379756	0	332410	910830	790470	1479800	1165000	7138700	-3.25449	-2.93402	-3.03949	-2.62485	-3.0891	-2.37478
1219	tr|Q7P311|Q7P311_FUSNV;tr|F9ERE0|F9ERE0_FUSNU	tr|Q7P311|Q7P311_FUSNV	3	>tr|Q7P311|Q7P311_FUSNV Elongation factor P OS=Fusobacterium nucleatum subsp. vincentii ATCC 49256 GN=efp PE=3 SV=1;>tr|F9ERE0|F9ERE0_FUSNU Elongation factor P OS=Fusobacterium nucleatum subsp. animalis ATCC 51191 GN=efp PE=3 SV=1	2.34536	1.86222	-0.483143	0.285815	0.271879	0.997766	0.996879	-0.483143	0	15396000	27292000	42754000	63035000	42103000	70100000	2.17893	2.15098	2.70618	2.48445	1.8232	1.279
638	tr|C4FRL8|C4FRL8_9FIRM	tr|C4FRL8|C4FRL8_9FIRM	2	>tr|C4FRL8|C4FRL8_9FIRM 3-deoxy-D-manno-octulosonic-acid transferase OS=Veillonella dispar ATCC 17748 GN=waaA PE=4 SV=1	-2.83174	-2.37613	0.455612	0.268	0.272674	0.997766	0.996879	0.455612	0	610540	1082200	604450	1451700	2487700	6908800	-2.39322	-2.67619	-3.42581	-2.65096	-2.05028	-2.42714
778	tr|C4FSV9|C4FSV9_9FIRM	tr|C4FSV9|C4FSV9_9FIRM	15	>tr|C4FSV9|C4FSV9_9FIRM OmpA family protein OS=Veillonella dispar ATCC 17748 GN=VEIDISOL_02007 PE=3 SV=1	2.99047	2.63479	-0.355676	0.126197	0.273844	0.997766	0.996879	-0.355676	0	34898000	40503000	48637000	74733000	75515000	156630000	3.33818	2.74141	2.8918	2.71628	2.62318	2.56491
749	tr|C4FSL1|C4FSL1_9FIRM	tr|C4FSL1|C4FSL1_9FIRM	9	>tr|C4FSL1|C4FSL1_9FIRM Peptidase T OS=Veillonella dispar ATCC 17748 GN=pepT PE=3 SV=1	2.82609	2.34693	-0.479158	0.287046	0.274146	0.997766	0.996879	-0.479158	0	30906000	28331000	56412000	49363000	87131000	114960000	3.16609	2.20686	3.10532	2.1515	2.81911	2.07019
331	tr|C4FNS7|C4FNS7_9FIRM	tr|C4FNS7|C4FNS7_9FIRM	6	>tr|C4FNS7|C4FNS7_9FIRM BMC domain protein OS=Veillonella dispar ATCC 17748 GN=VEIDISOL_00318 PE=4 SV=1	3.83154	3.43153	-0.40001	0.214365	0.275243	0.997766	0.996879	-0.40001	0	64458000	59284000	103280000	121630000	143830000	265600000	4.2074	3.31117	3.97606	3.37958	3.50544	3.40959
609	tr|C4FRC4|C4FRC4_9FIRM	tr|C4FRC4|C4FRC4_9FIRM	3	>tr|C4FRC4|C4FRC4_9FIRM Transcriptional regulator, LysR family OS=Veillonella dispar ATCC 17748 GN=VEIDISOL_01457 PE=4 SV=1	-2.51903	-1.39016	1.12887	0.387563	0.275292	0.997766	0.996879	1.12887	0	1729800	1867400	236170	4098300	3625400	13145000	-0.917932	-1.86027	-4.77889	-1.23759	-1.53459	-1.39829
916	tr|F9EJV7|F9EJV7_FUSNU	tr|F9EJV7|F9EJV7_FUSNU	3	>tr|F9EJV7|F9EJV7_FUSNU Uncharacterized protein OS=Fusobacterium nucleatum subsp. animalis ATCC 51191 GN=HMPREF9094_0211 PE=4 SV=1	0.344559	-0.0634921	-0.408051	0.226176	0.275743	0.997766	0.996879	-0.408051	0	3714700	6371000	12142000	10053000	9786100	31509000	0.164776	-0.0248633	0.893765	-0.015624	-0.174852	0
421	tr|C4FPM4|C4FPM4_9FIRM	tr|C4FPM4|C4FPM4_9FIRM	3	>tr|C4FPM4|C4FPM4_9FIRM Uncharacterized protein OS=Veillonella dispar ATCC 17748 GN=VEIDISOL_00850 PE=4 SV=1	1.70679	2.12634	0.419558	0.241676	0.27665	0.997766	0.996879	0.419558	0	15555000	16480000	18893000	38397000	65830000	119670000	2.19349	1.39653	1.53033	1.80938	2.43523	2.13442
1075	tr|F9ENG6|F9ENG6_FUSNU	tr|F9ENG6|F9ENG6_FUSNU	10	>tr|F9ENG6|F9ENG6_FUSNU Cation ABC superfamily ATP binding cassette transporter, binding protein OS=Fusobacterium nucleatum subsp. animalis ATCC 51191 GN=HMPREF9094_1471 PE=4 SV=1	0.172941	0.648577	0.475636	0.291453	0.27819	0.997766	0.996879	0.475636	0	2665900	6570700	11398000	20649000	19063000	36677000	-0.305195	0.0212965	0.802722	0.964617	0.738194	0.24292
1385	tr|Q7P601|Q7P601_FUSNV;tr|F9EKY4|F9EKY4_FUSNU	tr|Q7P601|Q7P601_FUSNV	2	>tr|Q7P601|Q7P601_FUSNV 23S rRNA methyltransferase OS=Fusobacterium nucleatum subsp. vincentii ATCC 49256 GN=FNV1267 PE=3 SV=1;>tr|F9EKY4|F9EKY4_FUSNU tRNA-guanosine methyltransferase OS=Fusobacterium nucleatum subsp. animalis ATCC 51191 GN=trmH PE=3 SV=1	-2.86563	-2.469	0.396634	0.216293	0.278368	0.997766	0.996879	0.396634	0	330580	1033000	1081000	1405200	2368300	6224100	-3.26231	-2.74577	-2.58881	-2.69529	-2.11764	-2.59407
184	tr|C4FMN9|C4FMN9_9FIRM	tr|C4FMN9|C4FMN9_9FIRM	3	>tr|C4FMN9|C4FMN9_9FIRM ParB-like protein OS=Veillonella dispar ATCC 17748 GN=VEIDISOL_00062 PE=3 SV=1	-2.15241	-1.64116	0.511251	0.311265	0.278464	0.997766	0.996879	0.511251	0	1233400	1344900	994430	2521200	3018100	14525000	-1.39708	-2.35116	-2.709	-1.89922	-1.78564	-1.23862
1168	tr|J2ZPN5|J2ZPN5_ACTNH;tr|F9PN91|F9PN91_9ACTO;tr|F9EEU1|F9EEU1_9ACTO	tr|J2ZPN5|J2ZPN5_ACTNH	6	>tr|J2ZPN5|J2ZPN5_ACTNH 50S ribosomal protein L7/L12 OS=Actinomyces naeslundii (strain ATCC 12104 / DSM 43013 / JCM 8349 / NCTC 10301 / Howell 279) GN=rplL PE=3 SV=1;>tr|F9PN91|F9PN91_9ACTO 50S ribosomal protein L7/L12 OS=Actinomyces sp. oral taxon 175 str	0.360482	-0.333083	-0.693565	0.360649	0.278637	0.997766	0.996879	-0.693565	0	2746400	5984600	18029000	13932000	6282300	21036000	-0.263051	-0.118438	1.46294	0.428765	-0.781773	-0.646241
467	tr|C4FQ23|C4FQ23_9FIRM	tr|C4FQ23|C4FQ23_9FIRM	3	>tr|C4FQ23|C4FQ23_9FIRM UvrABC system protein A OS=Veillonella dispar ATCC 17748 GN=uvrA PE=3 SV=1	-2.78589	-1.97786	0.808038	0.374486	0.279005	0.997766	0.996879	0.808038	0	905010	1508300	319810	1802300	3241000	9671200	-1.83564	-2.17967	-4.34238	-2.35635	-1.68807	-1.88915
932	tr|F9EKB6|F9EKB6_FUSNU	tr|F9EKB6|F9EKB6_FUSNU	8	>tr|F9EKB6|F9EKB6_FUSNU Fusobacterium outer membrane protein (Fragment) OS=Fusobacterium nucleatum subsp. animalis ATCC 51191 GN=HMPREF9094_0370 PE=4 SV=1	-3.21026	-3.59918	-0.388918	0.206134	0.279016	0.997766	0.996879	-0.388918	0	372350	662660	743720	910850	897470	2480600	-3.09375	-3.40976	-3.12727	-3.28572	-3.44636	-4.06545
1037	tr|F9EMH1|F9EMH1_FUSNU;tr|Q7P6Z0|Q7P6Z0_FUSNV	tr|F9EMH1|F9EMH1_FUSNU	2	>tr|F9EMH1|F9EMH1_FUSNU D-lactate dehydrogenase OS=Fusobacterium nucleatum subsp. animalis ATCC 51191 GN=ldhA PE=3 SV=1;>tr|Q7P6Z0|Q7P6Z0_FUSNV D-lactate dehydrogenase OS=Fusobacterium nucleatum subsp. vincentii ATCC 49256 GN=FNV1748 PE=3 SV=1	-1.51314	-1.92049	-0.407347	0.233008	0.279499	0.997766	0.996879	-0.407347	0	1530900	2014900	2001500	3158300	2105700	9663100	-1.09097	-1.74657	-1.70188	-1.5924	-2.27857	-1.89049
1070	tr|F9END1|F9END1_FUSNU	tr|F9END1|F9END1_FUSNU	8	>tr|F9END1|F9END1_FUSNU Phosphoenolpyruvate synthase OS=Fusobacterium nucleatum subsp. animalis ATCC 51191 GN=ppsA PE=4 SV=1	-1.77586	-1.21585	0.560013	0.332818	0.280177	0.997766	0.996879	0.560013	0	674710	2317400	2241900	2589000	3904100	25296000	-2.25164	-1.53737	-1.53857	-1.86309	-1.43317	-0.351283
1308	tr|Q7P4N9|Q7P4N9_FUSNV;tr|F9EM86|F9EM86_FUSNU	tr|Q7P4N9|Q7P4N9_FUSNV	2	>tr|Q7P4N9|Q7P4N9_FUSNV 30S ribosomal protein S18 OS=Fusobacterium nucleatum subsp. vincentii ATCC 49256 GN=rpsR PE=3 SV=1;>tr|F9EM86|F9EM86_FUSNU 30S ribosomal protein S18 OS=Fusobacterium nucleatum subsp. animalis ATCC 51191 GN=rpsR PE=3 SV=1	-0.869541	-1.22652	-0.35698	0.148206	0.280801	0.997766	0.996879	-0.35698	0	1640100	4349300	3215100	3726900	5611400	13328000	-0.993365	-0.595792	-1.01947	-1.36696	-0.936419	-1.37618
1296	tr|Q7P4H2|Q7P4H2_FUSNV;tr|F9EL59|F9EL59_FUSNU	tr|Q7P4H2|Q7P4H2_FUSNV	7	>tr|Q7P4H2|Q7P4H2_FUSNV Outer membrane porin F OS=Fusobacterium nucleatum subsp. vincentii ATCC 49256 GN=FNV0546 PE=3 SV=1;>tr|F9EL59|F9EL59_FUSNU Outer membrane porin F OS=Fusobacterium nucleatum subsp. animalis ATCC 51191 GN=HMPREF9094_0663 PE=3 SV=1	2.00891	1.61043	-0.398486	0.224629	0.281052	0.997766	0.996879	-0.398486	0	15134000	17540000	34143000	36536000	32940000	85810000	2.15462	1.48976	2.38236	1.74172	1.48713	1.60243
1006	tr|F9EM24|F9EM24_FUSNU;tr|Q7P4T8|Q7P4T8_FUSNV	tr|F9EM24|F9EM24_FUSNU	6	>tr|F9EM24|F9EM24_FUSNU Citrate lyase alpha chain OS=Fusobacterium nucleatum subsp. animalis ATCC 51191 GN=citF2 PE=4 SV=1;>tr|Q7P4T8|Q7P4T8_FUSNV Citrate lyase alpha chain OS=Fusobacterium nucleatum subsp. vincentii ATCC 49256 GN=FNV0823 PE=4 SV=1	0.426604	0.825218	0.398614	0.225567	0.281412	0.997766	0.996879	0.398614	0	4149100	6628200	12400000	20343000	21321000	47009000	0.321445	0.0343274	0.924038	0.944285	0.891481	0.639887
908	tr|F9EJK5|F9EJK5_FUSNU	tr|F9EJK5|F9EJK5_FUSNU	8	>tr|F9EJK5|F9EJK5_FUSNU Asparagine--tRNA ligase OS=Fusobacterium nucleatum subsp. animalis ATCC 51191 GN=asnS PE=3 SV=1	-0.681028	-0.993351	-0.312323	0.0117968	0.28186	0.861329	0.996879	-0.312323	0	2176500	3754200	4200000	4983000	5233800	17108000	-0.592518	-0.815853	-0.634713	-0.971411	-1.03181	-0.97683
611	tr|C4FRE0|C4FRE0_9FIRM	tr|C4FRE0|C4FRE0_9FIRM	10	>tr|C4FRE0|C4FRE0_9FIRM Ribose-phosphate pyrophosphokinase OS=Veillonella dispar ATCC 17748 GN=prs PE=3 SV=1	2.20943	2.81682	0.60739	0.348846	0.282279	0.997766	0.996879	0.60739	0	27189000	30194000	16572000	50911000	100780000	238660000	2.98457	2.30211	1.34161	2.19355	3.01838	3.23852
980	tr|F9ELG8|F9ELG8_FUSNU;tr|Q7P552|Q7P552_FUSNV	tr|F9ELG8|F9ELG8_FUSNU	2	>tr|F9ELG8|F9ELG8_FUSNU 50S ribosomal protein L21 OS=Fusobacterium nucleatum subsp. animalis ATCC 51191 GN=dapF2 PE=3 SV=1;>tr|Q7P552|Q7P552_FUSNV 50S ribosomal protein L21 OS=Fusobacterium nucleatum subsp. vincentii ATCC 49256 GN=rplU PE=3 SV=1	0.83657	0.447395	-0.389175	0.215737	0.283166	0.997766	0.996879	-0.389175	0	4614900	11182000	15241000	12673000	13737000	50450000	0.472171	0.816479	1.22106	0.29978	0.289527	0.752879
1423	tr|Q7P6U0|Q7P6U0_FUSNV;tr|F9ELM7|F9ELM7_FUSNU	tr|Q7P6U0|Q7P6U0_FUSNV	3	>tr|Q7P6U0|Q7P6U0_FUSNV Nitrogen assimilation regulatory protein OS=Fusobacterium nucleatum subsp. vincentii ATCC 49256 GN=FNV1601 PE=4 SV=1;>tr|F9ELM7|F9ELM7_FUSNU Nitrogen assimilation regulatory protein OS=Fusobacterium nucleatum subsp. animalis ATCC 51	-3.67981	-3.16318	0.51663	0.324392	0.285649	0.997766	0.996879	0.51663	0	233990	504100	586670	731710	780910	7628100	-3.75185	-3.81878	-3.46879	-3.58396	-3.63686	-2.26872
757	tr|C4FSM2|C4FSM2_9FIRM	tr|C4FSM2|C4FSM2_9FIRM	2	>tr|C4FSM2|C4FSM2_9FIRM N5-carboxyaminoimidazole ribonucleotide mutase OS=Veillonella dispar ATCC 17748 GN=purE PE=3 SV=1	-4.90853	-3.43089	1.47763	0.406281	0.28662	0.997766	0.996879	1.47763	0	196510	177050	159640	288470	275730	24865000	-3.99914	-5.38368	-5.34276	-4.85154	-5.06237	-0.37877
1027	tr|F9EMC9|F9EMC9_FUSNU	tr|F9EMC9|F9EMC9_FUSNU	2	>tr|F9EMC9|F9EMC9_FUSNU Propanediol utilization protein PduU OS=Fusobacterium nucleatum subsp. animalis ATCC 51191 GN=pduU PE=4 SV=1	-2.19616	-1.40415	0.792013	0.382825	0.287573	0.997766	0.996879	0.792013	0	227220	2243000	2818800	3989600	3814500	12543000	-3.79344	-1.58617	-1.20887	-1.2742	-1.46497	-1.47327
1122	tr|F9EPG0|F9EPG0_FUSNU;tr|Q7P484|Q7P484_FUSNV	tr|F9EPG0|F9EPG0_FUSNU	8	>tr|F9EPG0|F9EPG0_FUSNU Methionine--tRNA ligase OS=Fusobacterium nucleatum subsp. animalis ATCC 51191 GN=metG PE=3 SV=1;>tr|Q7P484|Q7P484_FUSNV Methionine--tRNA ligase OS=Fusobacterium nucleatum subsp. vincentii ATCC 49256 GN=metG PE=3 SV=1	0.280185	0.669118	0.388933	0.225388	0.28775	0.997766	0.996879	0.388933	0	3272400	6821700	11204000	14936000	17360000	54411000	-0.014814	0.0773637	0.778005	0.52353	0.610052	0.873771
789	tr|F5VS66|F5VS66_STROR	tr|F5VS66|F5VS66_STROR	2	>tr|F5VS66|F5VS66_STROR M42 glutamyl aminopeptidase OS=Streptococcus oralis SK255 GN=HMPREF9968_1415 PE=3 SV=1	-3.73737	-5.0265	-1.28912	0.580429	0.288062	0.997766	0.996879	-1.28912	3	NA	532300	NA	NA	140320	2480300	NA	-3.73737	NA	NA	-5.98735	-4.06564
280	tr|C4FNF1|C4FNF1_9FIRM	tr|C4FNF1|C4FNF1_9FIRM	11	>tr|C4FNF1|C4FNF1_9FIRM 30S ribosomal protein S13 OS=Veillonella dispar ATCC 17748 GN=rpsM PE=3 SV=1	3.38989	3.73072	0.340821	0.125863	0.288173	0.997766	0.996879	0.340821	0	41673000	52574000	71602000	148970000	199510000	296000000	3.58952	3.13153	3.44863	3.65571	3.95352	3.58292
1470	tr|Q7P7M5|Q7P7M5_FUSNV;tr|F9EP79|F9EP79_FUSNU	tr|Q7P7M5|Q7P7M5_FUSNV	4	>tr|Q7P7M5|Q7P7M5_FUSNV Glycerol-3-phosphate dehydrogenase OS=Fusobacterium nucleatum subsp. vincentii ATCC 49256 GN=FNV1503 PE=4 SV=1;>tr|F9EP79|F9EP79_FUSNU Glycerol-3-phosphate oxidase OS=Fusobacterium nucleatum subsp. animalis ATCC 51191 GN=glpO PE=4 S	-1.79071	-1.44829	0.342415	0.132937	0.289045	0.997766	0.996879	0.342415	0	861740	2028500	1962000	4139400	3013100	13693000	-1.90504	-1.73651	-1.73058	-1.22401	-1.78791	-1.33297
1500	tr|Q7P857|Q7P857_FUSNV	tr|Q7P857|Q7P857_FUSNV	2	>tr|Q7P857|Q7P857_FUSNV Ferredoxin like protein OS=Fusobacterium nucleatum subsp. vincentii ATCC 49256 GN=FNV2177 PE=4 SV=1	0.959427	0.486521	-0.472906	0.308175	0.289571	0.997766	0.996879	-0.472906	0	9803700	13876000	7496400	15540000	16703000	38604000	1.53955	1.13931	0.199422	0.577517	0.557223	0.324822
1266	tr|Q7P404|Q7P404_FUSNV;tr|F9EKK1|F9EKK1_FUSNU	tr|Q7P404|Q7P404_FUSNV	2	>tr|Q7P404|Q7P404_FUSNV 50S ribosomal protein L30 OS=Fusobacterium nucleatum subsp. vincentii ATCC 49256 GN=rpmD PE=3 SV=1;>tr|F9EKK1|F9EKK1_FUSNU 50S ribosomal protein L30 OS=Fusobacterium nucleatum subsp. animalis ATCC 51191 GN=rpmD PE=3 SV=1	0.798369	0.0494401	-0.748929	0.3817	0.290349	0.997766	0.996879	-0.748929	0	6610500	7597100	14766000	23429000	13735000	14175000	0.981259	0.238376	1.17547	1.13663	0.289327	-1.27763
555	tr|C4FQY5|C4FQY5_9FIRM	tr|C4FQY5|C4FQY5_9FIRM	4	>tr|C4FQY5|C4FQY5_9FIRM Histidine triad domain protein OS=Veillonella dispar ATCC 17748 GN=VEIDISOL_01203 PE=4 SV=1	1.50727	1.1724	-0.334868	0.115485	0.290767	0.997766	0.996879	-0.334868	0	10907000	16360000	17813000	23866000	31307000	56637000	1.69062	1.3856	1.44558	1.16179	1.41751	0.937903
551	tr|C4FQX3|C4FQX3_9FIRM	tr|C4FQX3|C4FQX3_9FIRM	4	>tr|C4FQX3|C4FQX3_9FIRM Homoserine dehydrogenase OS=Veillonella dispar ATCC 17748 GN=VEIDISOL_01191 PE=3 SV=1	0.660215	1.05028	0.390066	0.237186	0.292492	0.997766	0.996879	0.390066	0	4462300	8691500	14173000	24763000	27023000	49510000	0.424536	0.439651	1.11646	1.21204	1.216	0.722796
623	tr|C4FRJ5|C4FRJ5_9FIRM	tr|C4FRJ5|C4FRJ5_9FIRM	10	>tr|C4FRJ5|C4FRJ5_9FIRM Fructose-1,6-bisphosphatase OS=Veillonella dispar ATCC 17748 GN=glpX PE=3 SV=1	1.55142	2.13873	0.587307	0.357294	0.29252	0.997766	0.996879	0.587307	0	13312000	21180000	12276000	26218000	57499000	190310000	1.9729	1.77179	0.909568	1.28979	2.24995	2.87643
108	sp|Q96DR5|BPIA2_HUMAN	sp|Q96DR5|BPIA2_HUMAN	9	>sp|Q96DR5|BPIA2_HUMAN BPI fold-containing family A member 2 OS=Homo sapiens GN=BPIFA2 PE=1 SV=2	1.75023	0.935297	-0.814932	0.390786	0.292866	0.997766	0.996879	-0.814932	0	7020300	48039000	14891000	9225300	24953000	99032000	1.06646	2.99661	1.18761	-0.132635	1.10688	1.83165
1407	tr|Q7P6H0|Q7P6H0_FUSNV;tr|F9ENQ2|F9ENQ2_FUSNU	tr|Q7P6H0|Q7P6H0_FUSNV	8	>tr|Q7P6H0|Q7P6H0_FUSNV Alanine--tRNA ligase OS=Fusobacterium nucleatum subsp. vincentii ATCC 49256 GN=alaS PE=3 SV=1;>tr|F9ENQ2|F9ENQ2_FUSNU Alanine--tRNA ligase OS=Fusobacterium nucleatum subsp. animalis ATCC 51191 GN=alaS PE=3 SV=1	-1.78362	-1.37264	0.410985	0.264101	0.293023	0.997766	0.996879	0.410985	0	993110	2249300	1555500	2592800	4085600	18109000	-1.70404	-1.58198	-2.06485	-1.86109	-1.37095	-0.885881
1004	tr|F9ELY4|F9ELY4_FUSNU;tr|Q7P3C1|Q7P3C1_FUSNV	tr|F9ELY4|F9ELY4_FUSNU	3	>tr|F9ELY4|F9ELY4_FUSNU Membrane antigen OS=Fusobacterium nucleatum subsp. animalis ATCC 51191 GN=HMPREF9094_0939 PE=4 SV=1;>tr|Q7P3C1|Q7P3C1_FUSNV 34 kDa membrane antigen OS=Fusobacterium nucleatum subsp. vincentii ATCC 49256 GN=FNV0027 PE=4 SV=1	5.25714	4.80114	-0.456003	0.305181	0.294367	0.997766	0.996879	-0.456003	0	105740000	198670000	352370000	483010000	246880000	674630000	4.90858	5.1198	5.74305	5.25762	4.24524	4.90056
1047	tr|F9EMR2|F9EMR2_FUSNU;tr|Q7P782|Q7P782_FUSNV	tr|F9EMR2|F9EMR2_FUSNU	2	>tr|F9EMR2|F9EMR2_FUSNU Valine--tRNA ligase OS=Fusobacterium nucleatum subsp. animalis ATCC 51191 GN=valS PE=4 SV=1;>tr|Q7P782|Q7P782_FUSNV Valine--tRNA ligase OS=Fusobacterium nucleatum subsp. vincentii ATCC 49256 GN=valS PE=3 SV=1	-3.48949	-3.09202	0.397466	0.252335	0.295061	0.997766	0.996879	0.397466	0	237280	517810	836650	1275600	1049300	4217200	-3.73207	-3.77865	-2.95774	-2.82707	-3.23233	-3.21667
79	sp|Q2FJ95|RS12_STAA3	sp|Q2FJ95|RS12_STAA3	4	>sp|Q2FJ95|RS12_STAA3 30S ribosomal protein S12 OS=Staphylococcus aureus (strain USA300) GN=rpsL PE=3 SV=1	-1.07514	-2.68606	-1.61091	0.49358	0.29513	0.997766	0.996879	-1.61091	2	1548100	NA	NA	340530	3171100	10786000	-1.07514	NA	NA	-4.6256	-1.71792	-1.71465
1000	tr|F9ELT9|F9ELT9_FUSNU	tr|F9ELT9|F9ELT9_FUSNU	3	>tr|F9ELT9|F9ELT9_FUSNU NH(3)-dependent NAD(+) synthetase OS=Fusobacterium nucleatum subsp. animalis ATCC 51191 GN=nadE PE=3 SV=1	-3.7915	-3.36858	0.422923	0.280671	0.295435	0.997766	0.996879	0.422923	0	241060	409090	560810	1285800	866110	2938600	-3.70968	-4.13112	-3.5337	-2.81622	-3.49506	-3.79445
1445	tr|Q7P765|Q7P765_FUSNV	tr|Q7P765|Q7P765_FUSNV	10	>tr|Q7P765|Q7P765_FUSNV Uncharacterized protein OS=Fusobacterium nucleatum subsp. vincentii ATCC 49256 GN=FNV1481 PE=4 SV=1	4.9213	4.48533	-0.435967	0.292318	0.29557	0.997766	0.996879	-0.435967	0	87624000	149600000	282730000	390930000	221900000	489430000	4.64236	4.69553	5.42602	4.96958	4.09917	4.38725
1183	tr|Q7P292|Q7P292_FUSNV;tr|F9ES16|F9ES16_FUSNU	tr|Q7P292|Q7P292_FUSNV	3	>tr|Q7P292|Q7P292_FUSNV HYDROLASE OS=Fusobacterium nucleatum subsp. vincentii ATCC 49256 GN=FNV0169 PE=4 SV=1;>tr|F9ES16|F9ES16_FUSNU Hydrolase (Fragment) OS=Fusobacterium nucleatum subsp. animalis ATCC 51191 GN=HMPREF9094_2721 PE=4 SV=1	0.809331	0.494649	-0.314682	0.0671567	0.298273	0.997766	0.996879	-0.314682	0	5094000	11099000	13168000	15769000	15252000	41844000	0.612095	0.805337	1.01056	0.597439	0.432782	0.453726
1106	tr|F9EP46|F9EP46_FUSNU	tr|F9EP46|F9EP46_FUSNU	20	>tr|F9EP46|F9EP46_FUSNU Outer membrane alpha-helical protein OS=Fusobacterium nucleatum subsp. animalis ATCC 51191 GN=HMPREF9094_1701 PE=4 SV=1	-0.686735	-1.06045	-0.373718	0.225703	0.29864	0.997766	0.996879	-0.373718	0	1722900	4781800	4062600	6122600	5247600	12630000	-0.923594	-0.454007	-0.682603	-0.690935	-1.0282	-1.46222
1118	tr|F9EPC7|F9EPC7_FUSNU	tr|F9EPC7|F9EPC7_FUSNU	3	>tr|F9EPC7|F9EPC7_FUSNU 3-hydroxyacyl-[acyl-carrier-protein] dehydratase FabZ OS=Fusobacterium nucleatum subsp. animalis ATCC 51191 GN=fabZ PE=3 SV=1	-0.81408	-0.383255	0.430825	0.294472	0.299232	0.997766	0.996879	0.430825	0	1245600	3812900	5424100	9591700	7282300	23185000	-1.38313	-0.792649	-0.266457	-0.0795933	-0.57951	-0.490661
1378	tr|Q7P5V1|Q7P5V1_FUSNV;tr|F9EMZ7|F9EMZ7_FUSNU	tr|Q7P5V1|Q7P5V1_FUSNV	11	>tr|Q7P5V1|Q7P5V1_FUSNV (R)-2-hydroxyglutaryl-CoA dehydratase beta-subunit OS=Fusobacterium nucleatum subsp. vincentii ATCC 49256 GN=FNV1343 PE=4 SV=1;>tr|F9EMZ7|F9EMZ7_FUSNU (R)-2-hydroxyglutaryl-CoA dehydratase beta subunit OS=Fusobacterium nucleatum sub	3.80108	4.2734	0.472313	0.325303	0.300658	0.997766	0.996879	0.472313	0	28253000	108630000	116330000	217800000	210290000	566670000	3.03895	4.21692	4.14738	4.17297	4.02558	4.62163
131	tr|A0A0H2XHX6|A0A0H2XHX6_STAA3	tr|A0A0H2XHX6|A0A0H2XHX6_STAA3	4	>tr|A0A0H2XHX6|A0A0H2XHX6_STAA3 Glyceraldehyde-3-phosphate dehydrogenase OS=Staphylococcus aureus (strain USA300) GN=gap PE=3 SV=1	-3.12481	-2.11096	1.01385	0.478691	0.300676	0.997766	0.996879	1.01385	2	298140	969280	NA	NA	1036100	17157000	-3.40862	-2.841	NA	NA	-3.24967	-0.972256
431	tr|C4FPS1|C4FPS1_9FIRM	tr|C4FPS1|C4FPS1_9FIRM	3	>tr|C4FPS1|C4FPS1_9FIRM Precorrin-4 C(11)-methyltransferase OS=Veillonella dispar ATCC 17748 GN=cobM PE=3 SV=1	-1.73467	-1.2216	0.51307	0.345204	0.301031	0.997766	0.996879	0.51307	0	1328400	2295800	1266600	2459300	5995500	18108000	-1.29196	-1.55137	-2.36068	-1.93308	-0.845758	-0.885969
300	tr|C4FNJ2|C4FNJ2_9FIRM	tr|C4FNJ2|C4FNJ2_9FIRM	4	>tr|C4FNJ2|C4FNJ2_9FIRM Cell division protein SepF OS=Veillonella dispar ATCC 17748 GN=sepF PE=3 SV=1	2.00935	1.58335	-0.426	0.293651	0.301104	0.997766	0.996879	-0.426	0	17215000	15851000	33444000	38023000	33641000	77428000	2.33713	1.33833	2.35258	1.79605	1.51597	1.43803
204	tr|C4FMZ1|C4FMZ1_9FIRM	tr|C4FMZ1|C4FMZ1_9FIRM	7	>tr|C4FMZ1|C4FMZ1_9FIRM Uncharacterized protein OS=Veillonella dispar ATCC 17748 GN=VEIDISOL_00146 PE=4 SV=1	0.742267	1.28898	0.546715	0.358332	0.3019	0.997766	0.996879	0.546715	0	9486200	6808000	10319000	17142000	28806000	100320000	1.49291	0.0743571	0.659532	0.711132	1.3035	1.85232
258	tr|C4FNC7|C4FNC7_9FIRM	tr|C4FNC7|C4FNC7_9FIRM	7	>tr|C4FNC7|C4FNC7_9FIRM 50S ribosomal protein L4 OS=Veillonella dispar ATCC 17748 GN=rplD PE=3 SV=1	4.22001	4.86357	0.643556	0.381283	0.302208	0.997766	0.996879	0.643556	0	84695000	157170000	64422000	191050000	437720000	1023200000	4.59419	4.76936	3.29649	3.99452	5.02942	5.56677
1062	tr|F9EN71|F9EN71_FUSNU	tr|F9EN71|F9EN71_FUSNU	4	>tr|F9EN71|F9EN71_FUSNU DNA ligase OS=Fusobacterium nucleatum subsp. animalis ATCC 51191 GN=ligA PE=3 SV=1	-3.039	-2.29761	0.741393	0.395151	0.302751	0.997766	0.996879	0.741393	0	131840	1317000	1446000	1553000	2104400	8722300	-4.56455	-2.38251	-2.16995	-2.5591	-2.27941	-2.05432
776	tr|C4FSU9|C4FSU9_9FIRM	tr|C4FSU9|C4FSU9_9FIRM	7	>tr|C4FSU9|C4FSU9_9FIRM ATPase family associated with various cellular activities (AAA) OS=Veillonella dispar ATCC 17748 GN=VEIDISOL_01997 PE=4 SV=1	-2.76642	-2.00323	0.763194	0.413243	0.302906	0.997766	0.996879	0.763194	1	387770	876880	1346900	1127500	NA	16743000	-3.03627	-2.99083	-2.27217	-2.99513	NA	-1.01132
205	tr|C4FMZ7|C4FMZ7_9FIRM	tr|C4FMZ7|C4FMZ7_9FIRM	8	>tr|C4FMZ7|C4FMZ7_9FIRM Adenylosuccinate lyase OS=Veillonella dispar ATCC 17748 GN=purB PE=3 SV=1	0.617516	1.30543	0.687919	0.389187	0.303135	0.997766	0.996879	0.687919	0	8024000	11457000	5463500	13057000	29288000	128610000	1.25577	0.852815	-0.256037	0.340432	1.32622	2.24965
1271	tr|Q7P444|Q7P444_FUSNV	tr|Q7P444|Q7P444_FUSNV	3	>tr|Q7P444|Q7P444_FUSNV Fructose-bisphosphatase OS=Fusobacterium nucleatum subsp. vincentii ATCC 49256 GN=FNV0393 PE=3 SV=1	-1.9382	-2.27618	-0.337975	0.161489	0.303477	0.997766	0.996879	-0.337975	0	820650	1590300	1949400	2238200	2290200	6187100	-1.97425	-2.10049	-1.73985	-2.06137	-2.16355	-2.6036
721	tr|C4FSD8|C4FSD8_9FIRM	tr|C4FSD8|C4FSD8_9FIRM	9	>tr|C4FSD8|C4FSD8_9FIRM Xaa-His dipeptidase OS=Veillonella dispar ATCC 17748 GN=pepD PE=4 SV=1	0.131104	0.432767	0.301663	0.030521	0.303576	0.997766	0.996879	0.301663	0	3979300	7147100	6454700	13197000	16110000	41373000	0.262251	0.147055	-0.0159937	0.354956	0.507725	0.43562
1104	tr|F9EP24|F9EP24_FUSNU	tr|F9EP24|F9EP24_FUSNU	2	>tr|F9EP24|F9EP24_FUSNU 3-oxoacyl-[acyl-carrier-protein] synthase 3 OS=Fusobacterium nucleatum subsp. animalis ATCC 51191 GN=fabH2 PE=3 SV=1	-1.60218	-1.1202	0.481984	0.335171	0.30374	0.997766	0.996879	0.481984	0	654900	2831900	2691900	3083600	5184100	20459000	-2.29386	-1.2375	-1.27519	-1.625	-1.04488	-0.690725
994	tr|F9ELQ7|F9ELQ7_FUSNU;tr|Q7P410|Q7P410_FUSNV	tr|F9ELQ7|F9ELQ7_FUSNU	4	>tr|F9ELQ7|F9ELQ7_FUSNU Dihydroxyacetone kinase OS=Fusobacterium nucleatum subsp. animalis ATCC 51191 GN=dhaK PE=4 SV=1;>tr|Q7P410|Q7P410_FUSNV Dihydroxyacetone kinase OS=Fusobacterium nucleatum subsp. vincentii ATCC 49256 GN=FNV0375 PE=4 SV=1	-0.44	-0.814492	-0.374492	0.23852	0.303816	0.997766	0.996879	-0.374492	0	2183200	4463200	5781000	7636900	4615500	18525000	-0.588164	-0.557129	-0.174706	-0.389964	-1.20396	-0.849554
961	tr|F9EL45|F9EL45_FUSNU;tr|Q7P6C5|Q7P6C5_FUSNV	tr|F9EL45|F9EL45_FUSNU	8	>tr|F9EL45|F9EL45_FUSNU Bifunctional protein GlmU OS=Fusobacterium nucleatum subsp. animalis ATCC 51191 GN=glmU PE=3 SV=1;>tr|Q7P6C5|Q7P6C5_FUSNV Bifunctional protein GlmU OS=Fusobacterium nucleatum subsp. vincentii ATCC 49256 GN=glmU PE=3 SV=1	0.891812	1.31267	0.420853	0.293943	0.303825	0.997766	0.996879	0.420853	0	6926600	7793400	16686000	31143000	23964000	73846000	1.04743	0.276529	1.35148	1.52423	1.0515	1.36227
678	tr|C4FRX2|C4FRX2_9FIRM	tr|C4FRX2|C4FRX2_9FIRM	11	>tr|C4FRX2|C4FRX2_9FIRM Uncharacterized protein OS=Veillonella dispar ATCC 17748 GN=VEIDISOL_01661 PE=4 SV=1	2.2712	1.93006	-0.341147	0.173705	0.304847	0.997766	0.996879	-0.341147	0	19184000	30024000	26720000	33352000	49849000	118460000	2.49055	2.29366	2.0294	1.61755	2.05446	2.11816
236	tr|C4FN92|C4FN92_9FIRM	tr|C4FN92|C4FN92_9FIRM	3	>tr|C4FN92|C4FN92_9FIRM Uncharacterized protein OS=Veillonella dispar ATCC 17748 GN=VEIDISOL_00419 PE=4 SV=1	-4.02527	-3.32012	0.705151	0.406609	0.305809	0.997766	0.996879	0.705151	1	265870	NA	290730	720030	2010300	2564200	-3.5709	NA	-4.47964	-3.60587	-2.34205	-4.01244
448	tr|C4FPV2|C4FPV2_9FIRM	tr|C4FPV2|C4FPV2_9FIRM	5	>tr|C4FPV2|C4FPV2_9FIRM UDP-N-acetylmuramate--L-alanine ligase OS=Veillonella dispar ATCC 17748 GN=murC PE=3 SV=1	1.09043	0.735976	-0.35445	0.208306	0.306363	0.997766	0.996879	-0.35445	0	7407400	12796000	14116000	14959000	26754000	42537000	1.1425	1.01813	1.11066	0.525626	1.20231	0.479998
1490	tr|Q7P7Z5|Q7P7Z5_FUSNV;tr|F9EL06|F9EL06_FUSNU	tr|Q7P7Z5|Q7P7Z5_FUSNV	3	>tr|Q7P7Z5|Q7P7Z5_FUSNV 30S ribosomal protein S12 OS=Fusobacterium nucleatum subsp. vincentii ATCC 49256 GN=rpsL PE=3 SV=1;>tr|F9EL06|F9EL06_FUSNU 30S ribosomal protein S12 OS=Fusobacterium nucleatum subsp. animalis ATCC 51191 GN=rpsL PE=3 SV=1	0.653014	0.978486	0.325472	0.136462	0.307702	0.997766	0.996879	0.325472	0	4691300	12309000	9259300	20006000	20991000	64418000	0.495431	0.960094	0.503517	0.921536	0.870121	1.1438
845	tr|F5VVE5|F5VVE5_STROR	tr|F5VVE5|F5VVE5_STROR	3	>tr|F5VVE5|F5VVE5_STROR Phosphopentomutase OS=Streptococcus oralis SK255 GN=deoB PE=3 SV=1	-1.04385	-2.03739	-0.993546	0.417072	0.307792	0.997766	0.996879	-0.993546	0	1177400	5818100	2290000	632510	2519100	26174000	-1.4629	-0.160637	-1.508	-3.78236	-2.03311	-0.29671
1220	tr|Q7P317|Q7P317_FUSNV	tr|Q7P317|Q7P317_FUSNV	6	>tr|Q7P317|Q7P317_FUSNV ANHYDRO-N-ACETYLMURAMYL-TRIPEPTIDE AMIDASE OS=Fusobacterium nucleatum subsp. vincentii ATCC 49256 GN=FNV1523 PE=4 SV=1	0.775047	0.410639	-0.364408	0.233994	0.309228	0.997766	0.996879	-0.364408	0	5417000	8963400	14409000	16936000	11891000	41625000	0.699187	0.485721	1.14023	0.694668	0.0919179	0.445333
713	tr|C4FSB5|C4FSB5_9FIRM	tr|C4FSB5|C4FSB5_9FIRM	2	>tr|C4FSB5|C4FSB5_9FIRM Alanine racemase OS=Veillonella dispar ATCC 17748 GN=alr PE=3 SV=1	-3.22031	-2.80369	0.416612	0.300647	0.309714	0.997766	0.996879	0.416612	0	420860	705110	605310	991740	2270400	4634400	-2.92026	-3.31689	-3.42376	-3.16985	-2.17544	-3.06578
889	tr|F5VX83|F5VX83_STROR	tr|F5VX83|F5VX83_STROR	5	>tr|F5VX83|F5VX83_STROR MreB/Mbl domain protein OS=Streptococcus oralis SK255 GN=HMPREF9968_1230 PE=3 SV=1	-4.03192	-3.11779	0.914124	0.416027	0.310172	0.997766	0.996879	0.914124	0	92155	1131500	304220	450620	1040500	9815900	-5.07186	-2.60956	-4.41433	-4.24412	-3.24387	-1.8654
562	tr|C4FR01|C4FR01_9FIRM	tr|C4FR01|C4FR01_9FIRM	2	>tr|C4FR01|C4FR01_9FIRM DNA mismatch repair protein MutS OS=Veillonella dispar ATCC 17748 GN=mutS PE=3 SV=1	-4.84863	-4.18175	0.666879	0.394786	0.310399	0.997766	0.996879	0.666879	0	220610	309230	90437	571460	481730	2107300	-3.83526	-4.54966	-6.16096	-3.92059	-4.29834	-4.32631
1073	tr|F9ENF3|F9ENF3_FUSNU	tr|F9ENF3|F9ENF3_FUSNU	3	>tr|F9ENF3|F9ENF3_FUSNU PTS family fructose porter, IIA/HPr component OS=Fusobacterium nucleatum subsp. animalis ATCC 51191 GN=fryA PE=4 SV=1	-2.40913	-3.04453	-0.635399	0.390414	0.3109	0.997766	0.996879	-0.635399	0	655090	857590	1732300	1916400	1553600	2329600	-2.29345	-3.0241	-1.90985	-2.27276	-2.69494	-4.1659
1279	tr|Q7P4C4|Q7P4C4_FUSNV	tr|Q7P4C4|Q7P4C4_FUSNV	5	>tr|Q7P4C4|Q7P4C4_FUSNV 50S ribosomal protein L22 OS=Fusobacterium nucleatum subsp. vincentii ATCC 49256 GN=rplV PE=3 SV=1	2.0314	1.28003	-0.751366	0.405845	0.311316	0.997766	0.996879	-0.751366	0	10131000	24926000	36864000	48815000	46255000	26980000	1.58607	2.01535	2.49276	2.1363	1.95199	-0.248199
1048	tr|F9EMR5|F9EMR5_FUSNU;tr|Q7P779|Q7P779_FUSNV	tr|F9EMR5|F9EMR5_FUSNU	6	>tr|F9EMR5|F9EMR5_FUSNU Lon protease OS=Fusobacterium nucleatum subsp. animalis ATCC 51191 GN=lonB PE=2 SV=1;>tr|Q7P779|Q7P779_FUSNV Lon protease OS=Fusobacterium nucleatum subsp. vincentii ATCC 49256 GN=lon PE=2 SV=1	-2.27003	-1.70509	0.56494	0.37613	0.311421	0.997766	0.996879	0.56494	0	364410	1954100	1752200	1991300	2746800	17073000	-3.12429	-1.79239	-1.89341	-2.22054	-1.91461	-0.980106
450	tr|C4FPV5|C4FPV5_9FIRM	tr|C4FPV5|C4FPV5_9FIRM	2	>tr|C4FPV5|C4FPV5_9FIRM Uncharacterized protein OS=Veillonella dispar ATCC 17748 GN=VEIDISOL_00931 PE=4 SV=1	-5.05367	-4.39334	0.660334	0.396492	0.31266	0.997766	0.996879	0.660334	0	219740	152550	123380	381720	708880	1435300	-3.84086	-5.60643	-5.71373	-4.4701	-3.76937	-4.94056
1301	tr|Q7P4J4|Q7P4J4_FUSNV	tr|Q7P4J4|Q7P4J4_FUSNV	13	>tr|Q7P4J4|Q7P4J4_FUSNV Glutamine--fructose-6-phosphate aminotransferase [isomerizing] OS=Fusobacterium nucleatum subsp. vincentii ATCC 49256 GN=FNV0588 PE=4 SV=1	1.09684	1.45214	0.355294	0.225908	0.312904	0.997766	0.996879	0.355294	0	6067400	16847000	13083000	33393000	24692000	88108000	0.859814	1.42947	1.00124	1.61922	1.09248	1.6447
358	tr|C4FP24|C4FP24_9FIRM	tr|C4FP24|C4FP24_9FIRM	9	>tr|C4FP24|C4FP24_9FIRM GTP-binding protein TypA OS=Veillonella dispar ATCC 17748 GN=typA PE=4 SV=1	1.25924	1.67286	0.413619	0.303766	0.312982	0.997766	0.996879	0.413619	0	9819100	15481000	12477000	22544000	51189000	99776000	1.54177	1.30301	0.932951	1.08419	2.09078	1.84362
1510	tr|Q7P872|Q7P872_FUSNV	tr|Q7P872|Q7P872_FUSNV	2	>tr|Q7P872|Q7P872_FUSNV Electron transfer flavoprotein alpha-subunit OS=Fusobacterium nucleatum subsp. vincentii ATCC 49256 GN=FNV2162 PE=4 SV=1	-4.05422	-1.987	2.06722	0.519233	0.313616	0.997766	0.996879	2.06722	2	NA	NA	390670	334080	6530700	21916000	NA	NA	-4.05422	-4.65164	-0.728674	-0.580692
643	tr|C4FRM6|C4FRM6_9FIRM	tr|C4FRM6|C4FRM6_9FIRM	4	>tr|C4FRM6|C4FRM6_9FIRM OstA-like protein OS=Veillonella dispar ATCC 17748 GN=VEIDISOL_01564 PE=4 SV=1	-0.609677	-0.232558	0.377119	0.26498	0.314306	0.997766	0.996879	0.377119	0	2673600	3267600	4597700	9698500	11044000	21332000	-0.301109	-1.02347	-0.504451	-0.0645136	-0.00926767	-0.623891
575	tr|C4FR54|C4FR54_9FIRM	tr|C4FR54|C4FR54_9FIRM	2	>tr|C4FR54|C4FR54_9FIRM Cell envelope-like function transcriptional attenuator common domain protein OS=Veillonella dispar ATCC 17748 GN=VEIDISOL_01277 PE=4 SV=1	-1.9053	-1.19688	0.708417	0.406021	0.315465	0.997766	0.996879	0.708417	0	751760	878300	4216600	4143900	7118600	10501000	-2.09846	-2.98841	-0.629033	-1.22253	-0.610642	-1.75749
1083	tr|F9ENN3|F9ENN3_FUSNU	tr|F9ENN3|F9ENN3_FUSNU	10	>tr|F9ENN3|F9ENN3_FUSNU Serine--tRNA ligase OS=Fusobacterium nucleatum subsp. animalis ATCC 51191 GN=serS PE=3 SV=1	1.94181	2.39238	0.450573	0.335939	0.315613	0.997766	0.996879	0.450573	0	8557200	24348000	37005000	59352000	46730000	182420000	1.34691	1.98026	2.49826	2.40247	1.96598	2.8087
1218	tr|Q7P309|Q7P309_FUSNV	tr|Q7P309|Q7P309_FUSNV	13	>tr|Q7P309|Q7P309_FUSNV FUSOBACTERIUM OUTER MEMBRANE PROTEIN FAMILY OS=Fusobacterium nucleatum subsp. vincentii ATCC 49256 GN=FNV1681 PE=4 SV=1	1.13143	1.4866	0.355166	0.23562	0.317097	0.997766	0.996879	0.355166	0	6334700	14535000	15710000	30974000	24319000	101520000	0.920888	1.2087	1.2647	1.51682	1.07164	1.87133
513	tr|C4FQE8|C4FQE8_9FIRM	tr|C4FQE8|C4FQE8_9FIRM	10	>tr|C4FQE8|C4FQE8_9FIRM FeS assembly protein SufB OS=Veillonella dispar ATCC 17748 GN=sufB PE=4 SV=1	1.99823	1.60989	-0.388339	0.285803	0.317447	0.997766	0.996879	-0.388339	0	12914000	26565000	25360000	42914000	43817000	58548000	1.9299	2.1106	1.95419	1.96084	1.87784	0.99098
820	tr|F5VTS1|F5VTS1_STROR	tr|F5VTS1|F5VTS1_STROR	4	>tr|F5VTS1|F5VTS1_STROR Probable manganese-dependent inorganic pyrophosphatase OS=Streptococcus oralis SK255 GN=ppaC PE=3 SV=1	-2.77276	-4.23913	-1.46637	0.519111	0.31959	0.997766	0.996879	-1.46637	2	NA	3534400	260190	NA	404290	2683100	NA	-0.906084	-4.63943	NA	-4.53832	-3.93994
234	tr|C4FN90|C4FN90_9FIRM	tr|C4FN90|C4FN90_9FIRM	8	>tr|C4FN90|C4FN90_9FIRM Hydrolyase, tartrate beta subunit/fumarate domain protein, Fe-S type OS=Veillonella dispar ATCC 17748 GN=VEIDISOL_00417 PE=4 SV=1	1.30579	1.82432	0.518523	0.373696	0.320055	0.997766	0.996879	0.518523	0	12729000	17826000	9198100	25605000	59001000	105320000	1.90946	1.51395	0.493969	1.25758	2.28526	1.93011
1439	tr|Q7P722|Q7P722_FUSNV;tr|F9ENA5|F9ENA5_FUSNU	tr|Q7P722|Q7P722_FUSNV	2	>tr|Q7P722|Q7P722_FUSNV Uncharacterized protein OS=Fusobacterium nucleatum subsp. vincentii ATCC 49256 GN=FNV1536 PE=4 SV=1;>tr|F9ENA5|F9ENA5_FUSNU Uncharacterized protein OS=Fusobacterium nucleatum subsp. animalis ATCC 51191 GN=HMPREF9094_1410 PE=4 SV=1	-1.7246	-2.03054	-0.305939	0.104953	0.320337	0.997766	0.996879	-0.305939	0	900150	1891500	2319700	2438400	2692900	7937300	-1.84327	-1.84109	-1.48945	-1.9447	-1.94175	-2.20517
1280	tr|Q7P4C5|Q7P4C5_FUSNV;tr|F9EKI6|F9EKI6_FUSNU	tr|Q7P4C5|Q7P4C5_FUSNV	8	>tr|Q7P4C5|Q7P4C5_FUSNV 30S ribosomal protein S3 OS=Fusobacterium nucleatum subsp. vincentii ATCC 49256 GN=rpsC PE=3 SV=1;>tr|F9EKI6|F9EKI6_FUSNU 30S ribosomal protein S3 OS=Fusobacterium nucleatum subsp. animalis ATCC 51191 GN=rpsC PE=3 SV=1	0.573983	0.932272	0.35829	0.249279	0.320568	0.997766	0.996879	0.35829	0	4833700	7463400	12823000	16808000	21653000	66715000	0.537792	0.211821	0.972335	0.684336	0.912639	1.19984
456	tr|C4FPW6|C4FPW6_9FIRM	tr|C4FPW6|C4FPW6_9FIRM	3	>tr|C4FPW6|C4FPW6_9FIRM Peptide chain release factor 1 OS=Veillonella dispar ATCC 17748 GN=prfA PE=3 SV=1	-2.44323	-2.09324	0.349985	0.234034	0.3206	0.997766	0.996879	0.349985	0	719250	1209000	1030200	1630800	2897100	9336200	-2.16109	-2.51048	-2.65812	-2.49253	-1.84167	-1.94554
1020	tr|F9EMA4|F9EMA4_FUSNU	tr|F9EMA4|F9EMA4_FUSNU	7	>tr|F9EMA4|F9EMA4_FUSNU Fumarate reductase (Fragment) OS=Fusobacterium nucleatum subsp. animalis ATCC 51191 GN=HMPREF9094_1059 PE=4 SV=1	0.714638	1.11783	0.403197	0.307735	0.32063	0.997766	0.996879	0.403197	0	5079800	13097000	9127500	18264000	20551000	92062000	0.60814	1.0529	0.482875	0.797473	0.841113	1.71492
159	tr|C4FME8|C4FME8_9FIRM	tr|C4FME8|C4FME8_9FIRM	4	>tr|C4FME8|C4FME8_9FIRM Uncharacterized protein OS=Veillonella dispar ATCC 17748 GN=VEIDISOL_00261 PE=4 SV=1	-1.97184	-1.62631	0.345525	0.226838	0.321356	0.997766	0.996879	0.345525	0	925480	1342600	1925200	3753800	2839400	11213000	-1.80395	-2.35372	-1.75784	-1.35717	-1.86921	-1.65256
1515	tr|Q7P8A0|Q7P8A0_FUSNV	tr|Q7P8A0|Q7P8A0_FUSNV	8	>tr|Q7P8A0|Q7P8A0_FUSNV Dipeptide-binding protein OS=Fusobacterium nucleatum subsp. vincentii ATCC 49256 GN=FNV2130 PE=4 SV=1	3.05867	2.74063	-0.318034	0.156668	0.3223	0.997766	0.996879	-0.318034	0	23487000	60740000	54335000	83268000	83786000	159390000	2.77723	3.34746	3.05131	2.86355	2.7655	2.59285
962	tr|F9EL46|F9EL46_FUSNU	tr|F9EL46|F9EL46_FUSNU	7	>tr|F9EL46|F9EL46_FUSNU Ribose-phosphate pyrophosphokinase OS=Fusobacterium nucleatum subsp. animalis ATCC 51191 GN=prs PE=3 SV=1	0.303326	0.703064	0.399738	0.310233	0.323863	0.997766	0.996879	0.399738	0	3382000	8442500	9121600	12426000	16235000	71826000	0.0318544	0.396178	0.481944	0.272976	0.518308	1.31791
1456	tr|Q7P7A8|Q7P7A8_FUSNV;tr|F9ENF5|F9ENF5_FUSNU	tr|Q7P7A8|Q7P7A8_FUSNV	4	>tr|Q7P7A8|Q7P7A8_FUSNV Phosphocarrier protein HPr OS=Fusobacterium nucleatum subsp. vincentii ATCC 49256 GN=FNV1645 PE=4 SV=1;>tr|F9ENF5|F9ENF5_FUSNU Phosphocarrier protein HPr OS=Fusobacterium nucleatum subsp. animalis ATCC 51191 GN=HMPREF9094_1460 PE=4	1.17021	0.642187	-0.528026	0.382653	0.324429	0.997766	0.996879	-0.528026	0	4344800	13547000	26555000	23083000	17032000	36297000	0.386734	1.10342	2.02048	1.11637	0.583933	0.226262
1192	tr|Q7P2H3|Q7P2H3_FUSNV;tr|F9EJX6|F9EJX6_FUSNU;tr|A0A0H2XDR6|A0A0H2XDR6_STAA3	tr|Q7P2H3|Q7P2H3_FUSNV	2	>tr|Q7P2H3|Q7P2H3_FUSNV NA+/H+ ANTIPORTER NHAC OS=Fusobacterium nucleatum subsp. vincentii ATCC 49256 GN=FNV0714 PE=4 SV=1;>tr|F9EJX6|F9EJX6_FUSNU NhaC family sodium:proton (Na+:H) antiporter OS=Fusobacterium nucleatum subsp. animalis ATCC 51191 GN=HMPREF9	-1.44599	-2.05778	-0.61179	0.405545	0.326917	0.997766	0.996879	-0.61179	0	2039700	3156600	1088900	2256300	1652200	12241000	-0.684478	-1.07516	-2.57833	-2.0504	-2.61068	-1.51226
384	tr|C4FPD6|C4FPD6_9FIRM	tr|C4FPD6|C4FPD6_9FIRM	12	>tr|C4FPD6|C4FPD6_9FIRM Selenium-dependent molybdenum hydroxylase 1 OS=Veillonella dispar ATCC 17748 GN=VEIDISOL_00760 PE=4 SV=1	0.623025	1.32339	0.700365	0.418465	0.327259	0.997766	0.996879	0.700365	0	9789800	9895700	5291200	12411000	32792000	126080000	1.53754	0.633711	-0.302175	0.271331	1.48096	2.21787
1067	tr|F9EN86|F9EN86_FUSNU	tr|F9EN86|F9EN86_FUSNU	11	>tr|F9EN86|F9EN86_FUSNU Chaperone protein HtpG OS=Fusobacterium nucleatum subsp. animalis ATCC 51191 GN=htpG PE=3 SV=1	1.46489	1.1241	-0.340792	0.231755	0.327374	0.997766	0.996879	-0.340792	0	7679000	15971000	23615000	26654000	20751000	66958000	1.19351	1.34961	1.85154	1.31226	0.854375	1.20566
1362	tr|Q7P5L9|Q7P5L9_FUSNV;tr|F9ENS1|F9ENS1_FUSNU	tr|Q7P5L9|Q7P5L9_FUSNV	4	>tr|Q7P5L9|Q7P5L9_FUSNV Uncharacterized protein OS=Fusobacterium nucleatum subsp. vincentii ATCC 49256 GN=FNV1104 PE=4 SV=1;>tr|F9ENS1|F9ENS1_FUSNU Uncharacterized protein OS=Fusobacterium nucleatum subsp. animalis ATCC 51191 GN=HMPREF9094_1576 PE=4 SV=1	-1.35287	-1.71359	-0.360729	0.270269	0.328195	0.997766	0.996879	-0.360729	0	1092700	2331000	3347600	3888300	2685900	9688800	-1.56866	-1.52862	-0.96132	-1.30923	-1.94532	-1.88624
751	tr|C4FSL6|C4FSL6_9FIRM	tr|C4FSL6|C4FSL6_9FIRM	6	>tr|C4FSL6|C4FSL6_9FIRM Metallo-beta-lactamase domain protein OS=Veillonella dispar ATCC 17748 GN=VEIDISOL_01907 PE=3 SV=1	0.331827	0.684119	0.352292	0.259287	0.329559	0.997766	0.996879	0.352292	0	4724000	7930900	7434700	11614000	22121000	56340000	0.505271	0.302686	0.187522	0.180943	0.94192	0.929494
1388	tr|Q7P616|Q7P616_FUSNV	tr|Q7P616|Q7P616_FUSNV	5	>tr|Q7P616|Q7P616_FUSNV Glutamate-1-semialdehyde 2,1-aminomutase OS=Fusobacterium nucleatum subsp. vincentii ATCC 49256 GN=hemL PE=3 SV=1	-1.78972	-1.48214	0.307577	0.144634	0.330204	0.997766	0.996879	0.307577	0	827000	1877800	2218200	4071500	3494400	11480000	-1.96333	-1.85196	-1.55387	-1.24653	-1.58498	-1.61492
868	tr|F5VWP2|F5VWP2_STROR;sp|Q8DSP7|GREA_STRMU	tr|F5VWP2|F5VWP2_STROR	2	>tr|F5VWP2|F5VWP2_STROR Transcription elongation factor GreA OS=Streptococcus oralis SK255 GN=greA PE=3 SV=1;>sp|Q8DSP7|GREA_STRMU Transcription elongation factor GreA OS=Streptococcus mutans serotype c (strain ATCC 700610 / UA159) GN=greA PE=3 SV=1	-2.27154	-2.91554	-0.644002	0.416483	0.331803	0.997766	0.996879	-0.644002	0	353180	2856000	1214500	636680	1901200	6379000	-3.16863	-1.22483	-2.42116	-3.77341	-2.41846	-2.55475
239	tr|C4FN99|C4FN99_9FIRM	tr|C4FN99|C4FN99_9FIRM	4	>tr|C4FN99|C4FN99_9FIRM Bifunctional protein FolD OS=Veillonella dispar ATCC 17748 GN=folD PE=3 SV=1	-1.75217	-1.41375	0.338424	0.238787	0.332238	0.997766	0.996879	0.338424	0	1023000	2344800	1544900	3418800	5075600	11002000	-1.66203	-1.51979	-2.0747	-1.48447	-1.07384	-1.68294
973	tr|F9ELD1|F9ELD1_FUSNU	tr|F9ELD1|F9ELD1_FUSNU	3	>tr|F9ELD1|F9ELD1_FUSNU Oligopeptide ABC superfamily ATP binding cassette transporter, binding protein OS=Fusobacterium nucleatum subsp. animalis ATCC 51191 GN=oppA3 PE=4 SV=1	-1.81035	-1.49782	0.312525	0.175672	0.334432	0.997766	0.996879	0.312525	0	791150	1767100	2364200	3524200	3352700	13060000	-2.02611	-1.94283	-1.46209	-1.44312	-1.64167	-1.40867
987	tr|F9ELK4|F9ELK4_FUSNU	tr|F9ELK4|F9ELK4_FUSNU	6	>tr|F9ELK4|F9ELK4_FUSNU Phosphate acetyltransferase OS=Fusobacterium nucleatum subsp. animalis ATCC 51191 GN=pta PE=4 SV=1	0.922624	1.24941	0.326789	0.218453	0.334863	0.997766	0.996879	0.326789	0	5470600	11501000	14980000	27140000	21719000	80214000	0.713135	0.858548	1.19619	1.33686	0.916806	1.49457
1383	tr|Q7P5Z1|Q7P5Z1_FUSNV	tr|Q7P5Z1|Q7P5Z1_FUSNV	3	>tr|Q7P5Z1|Q7P5Z1_FUSNV Hypothetical exported 24-amino acid repeat protein OS=Fusobacterium nucleatum subsp. vincentii ATCC 49256 GN=FNV1289 PE=4 SV=1	-1.81474	-1.22395	0.590793	0.411227	0.334885	0.997766	0.996879	0.590793	0	888670	1106100	3399300	7334100	2846800	13454000	-1.86145	-2.64352	-0.939254	-0.445059	-1.86565	-1.36113
394	tr|C4FPF3|C4FPF3_9FIRM	tr|C4FPF3|C4FPF3_9FIRM	23	>tr|C4FPF3|C4FPF3_9FIRM Methylmalonyl-CoA mutase domain protein OS=Veillonella dispar ATCC 17748 GN=VEIDISOL_00777 PE=4 SV=1	5.15949	5.5117	0.352213	0.273746	0.336051	0.997766	0.996879	0.352213	0	130390000	182680000	255240000	507870000	487050000	1369900000	5.20542	4.99431	5.27874	5.32597	5.17565	6.0335
249	tr|C4FNB6|C4FNB6_9FIRM	tr|C4FNB6|C4FNB6_9FIRM	13	>tr|C4FNB6|C4FNB6_9FIRM Putative aspartate ammonia-lyase OS=Veillonella dispar ATCC 17748 GN=VEIDISOL_00448 PE=4 SV=1	3.66076	4.14608	0.48532	0.385641	0.337675	0.997766	0.996879	0.48532	0	59217000	83327000	55225000	123280000	255840000	612590000	4.08726	3.82032	3.0747	3.39793	4.29406	4.74626
734	tr|C4FSG8|C4FSG8_9FIRM	tr|C4FSG8|C4FSG8_9FIRM	5	>tr|C4FSG8|C4FSG8_9FIRM Universal stress family protein OS=Veillonella dispar ATCC 17748 GN=VEIDISOL_01858 PE=3 SV=1	2.55361	2.89775	0.344142	0.264424	0.338184	0.997766	0.996879	0.344142	0	19333000	41940000	33752000	60925000	114930000	213040000	2.50151	2.79355	2.36578	2.43809	3.19829	3.05689
1074	tr|F9ENG0|F9ENG0_FUSNU;tr|Q7P7B3|Q7P7B3_FUSNV	tr|F9ENG0|F9ENG0_FUSNU	2	>tr|F9ENG0|F9ENG0_FUSNU Peptidyl-prolyl cis-trans isomerase OS=Fusobacterium nucleatum subsp. animalis ATCC 51191 GN=HMPREF9094_1465 PE=3 SV=1;>tr|Q7P7B3|Q7P7B3_FUSNV Peptidyl-prolyl cis-trans isomerase OS=Fusobacterium nucleatum subsp. vincentii ATCC 4925	-0.819392	-0.532643	0.286748	0.0824856	0.339009	0.997766	0.996879	0.286748	0	1746900	3561800	4127900	7231500	6567500	24343000	-0.903997	-0.894534	-0.659644	-0.464245	-0.720979	-0.412706
437	tr|C4FPT0|C4FPT0_9FIRM	tr|C4FPT0|C4FPT0_9FIRM	4	>tr|C4FPT0|C4FPT0_9FIRM Cobalt chelatase (CbiK) OS=Veillonella dispar ATCC 17748 GN=cbiK PE=4 SV=1	0.391029	-0.291433	-0.682462	0.430569	0.339857	0.997766	0.996879	-0.682462	0	2908700	9621300	11089000	22977000	6747100	13975000	-0.181716	0.591653	0.76315	1.1101	-0.684036	-1.30036
991	tr|F9ELL8|F9ELL8_FUSNU	tr|F9ELL8|F9ELL8_FUSNU	19	>tr|F9ELL8|F9ELL8_FUSNU 60 kDa chaperonin OS=Fusobacterium nucleatum subsp. animalis ATCC 51191 GN=groL PE=3 SV=1	4.34528	3.9205	-0.424778	0.358255	0.340176	0.997766	0.996879	-0.424778	0	62055000	95213000	191160000	238340000	123260000	427720000	4.15357	4.01975	4.8625	4.2957	3.2941	4.17169
350	tr|C4FNZ9|C4FNZ9_9FIRM	tr|C4FNZ9|C4FNZ9_9FIRM	9	>tr|C4FNZ9|C4FNZ9_9FIRM Periplasmic binding protein OS=Veillonella dispar ATCC 17748 GN=VEIDISOL_00621 PE=4 SV=1	1.73998	1.41841	-0.321569	0.21963	0.340288	0.997766	0.996879	-0.321569	0	14196000	19877000	18233000	24842000	38079000	73429000	2.06398	1.67683	1.47914	1.21638	1.68565	1.35321
741	tr|C4FSI6|C4FSI6_9FIRM	tr|C4FSI6|C4FSI6_9FIRM	5	>tr|C4FSI6|C4FSI6_9FIRM CsbD-like protein OS=Veillonella dispar ATCC 17748 GN=VEIDISOL_01876 PE=3 SV=1	3.53269	3.20857	-0.324124	0.226628	0.340422	0.997766	0.996879	-0.324124	0	43031000	70611000	68766000	119950000	141250000	179670000	3.63495	3.57267	3.39044	3.36064	3.48065	2.78441
1402	tr|Q7P6B1|Q7P6B1_FUSNV	tr|Q7P6B1|Q7P6B1_FUSNV	3	>tr|Q7P6B1|Q7P6B1_FUSNV DNA topoisomerase 1 OS=Fusobacterium nucleatum subsp. vincentii ATCC 49256 GN=topA PE=3 SV=1	-2.0057	-2.5332	-0.527499	0.403901	0.34085	0.997766	0.996879	-0.527499	0	1665300	975980	1401800	1959800	1575600	5892400	-0.971764	-2.83069	-2.21465	-2.24226	-2.67569	-2.68166
1525	tr|Q8DS18|Q8DS18_STRMU;tr|F5VWW8|F5VWW8_STROR	tr|Q8DS18|Q8DS18_STRMU	3	>tr|Q8DS18|Q8DS18_STRMU 30S ribosomal protein S19 OS=Streptococcus mutans serotype c (strain ATCC 700610 / UA159) GN=rpsS PE=3 SV=2;>tr|F5VWW8|F5VWW8_STROR 30S ribosomal protein S19 OS=Streptococcus oralis SK255 GN=rpsS PE=3 SV=1	-2.04485	-3.01478	-0.969933	0.451036	0.341722	0.997766	0.996879	-0.969933	0	319410	7111300	833550	658750	1323800	7012900	-3.311	0.139545	-2.96309	-3.727	-2.91413	-2.40322
877	tr|F5VWW2|F5VWW2_STROR;sp|Q8DS23|RL14_STRMU	tr|F5VWW2|F5VWW2_STROR	2	>tr|F5VWW2|F5VWW2_STROR 50S ribosomal protein L14 OS=Streptococcus oralis SK255 GN=rplN PE=3 SV=1;>sp|Q8DS23|RL14_STRMU 50S ribosomal protein L14 OS=Streptococcus mutans serotype c (strain ATCC 700610 / UA159) GN=rplN PE=3 SV=1	-3.43599	-2.67697	0.759022	0.440406	0.342253	0.997766	0.996879	0.759022	0	358020	349480	938750	577440	1438100	13772000	-3.14935	-4.36666	-2.79196	-3.90641	-2.80072	-1.32377
1556	zz|FGCZCont0256_P15252|REF_HEVBR	zz|FGCZCont0256_P15252|REF_HEVBR	5	>zz|FGCZCont0256_P15252|REF_HEVBR blastpHomologue_1.0e-96	0.239088	-2.92787	-3.16695	0.498137	0.342377	0.997766	0.996879	-3.16695	1	41002000	12005000	475280	23925000	NA	390910	3.56653	0.922693	-3.77196	1.16516	NA	-7.02089
922	tr|F9EJZ1|F9EJZ1_FUSNU	tr|F9EJZ1|F9EJZ1_FUSNU	2	>tr|F9EJZ1|F9EJZ1_FUSNU Threonine ammonia-lyase OS=Fusobacterium nucleatum subsp. animalis ATCC 51191 GN=ilvA PE=4 SV=1	-2.02823	-1.14347	0.884757	0.448466	0.342625	0.997766	0.996879	0.884757	0	775670	1070400	2577000	2116100	2387700	52409000	-2.05411	-2.69258	-1.338	-2.13776	-2.10646	0.813811
314	tr|C4FNN4|C4FNN4_9FIRM	tr|C4FNN4|C4FNN4_9FIRM	8	>tr|C4FNN4|C4FNN4_9FIRM Tex-like protein N-terminal domain protein OS=Veillonella dispar ATCC 17748 GN=VEIDISOL_00575 PE=4 SV=1	-0.319647	0.0172204	0.336868	0.261412	0.342835	0.997766	0.996879	0.336868	0	2850100	5669900	4457100	8000900	15513000	30013000	-0.210547	-0.199227	-0.549169	-0.326554	0.456016	-0.0778016
1171	tr|J3F137|J3F137_ACTNH;tr|F9PIK8|F9PIK8_9ACTO;tr|F9EFB1|F9EFB1_9ACTO	tr|J3F137|J3F137_ACTNH	2	>tr|J3F137|J3F137_ACTNH ATP synthase subunit alpha OS=Actinomyces naeslundii (strain ATCC 12104 / DSM 43013 / JCM 8349 / NCTC 10301 / Howell 279) GN=atpA PE=3 SV=1;>tr|F9PIK8|F9PIK8_9ACTO ATP synthase subunit alpha OS=Actinomyces sp. oral taxon 175 str. F0	-1.3587	-0.804553	0.55415	0.414229	0.343676	0.997766	0.996879	0.55415	0	1492900	3118600	1798000	2975400	13150000	17184000	-1.12658	-1.09327	-1.85626	-1.67365	0.229727	-0.969741
913	tr|F9EJS8|F9EJS8_FUSNU;tr|Q7P7B6|Q7P7B6_FUSNV	tr|F9EJS8|F9EJS8_FUSNU	6	>tr|F9EJS8|F9EJS8_FUSNU UDP-glucose 4-epimerase OS=Fusobacterium nucleatum subsp. animalis ATCC 51191 GN=galE PE=3 SV=1;>tr|Q7P7B6|Q7P7B6_FUSNV UDP-glucose 4-epimerase OS=Fusobacterium nucleatum subsp. vincentii ATCC 49256 GN=FNV1899 PE=3 SV=1	-0.0274091	-0.405841	-0.378432	0.329099	0.346068	0.997766	0.996879	-0.378432	0	2379500	5940200	9324000	7135700	6777600	30401000	-0.466195	-0.129575	0.513543	-0.482407	-0.67786	-0.0572568
791	tr|F5VSC1|F5VSC1_STROR;sp|P59133|RS4_STRMU	tr|F5VSC1|F5VSC1_STROR	5	>tr|F5VSC1|F5VSC1_STROR 30S ribosomal protein S4 OS=Streptococcus oralis SK255 GN=rpsD PE=3 SV=1;>sp|P59133|RS4_STRMU 30S ribosomal protein S4 OS=Streptococcus mutans serotype c (strain ATCC 700610 / UA159) GN=rpsD PE=3 SV=1	-0.595564	-1.58588	-0.990316	0.456923	0.346894	0.997766	0.996879	-0.990316	0	2244700	5149500	3506200	611930	4719900	36681000	-0.54881	-0.34321	-0.894672	-3.82741	-1.17333	0.243094
1197	tr|Q7P2K8|Q7P2K8_FUSNV	tr|Q7P2K8|Q7P2K8_FUSNV	38	>tr|Q7P2K8|Q7P2K8_FUSNV FUSOBACTERIUM OUTER MEMBRANE PROTEIN FAMILY OS=Fusobacterium nucleatum subsp. vincentii ATCC 49256 GN=FNV0828 PE=4 SV=1	4.4268	4.04229	-0.384516	0.337281	0.347123	0.997766	0.996879	-0.384516	0	63747000	120320000	173020000	176010000	153010000	578200000	4.19168	4.36978	4.71895	3.88285	3.59016	4.65385
725	tr|C4FSE8|C4FSE8_9FIRM	tr|C4FSE8|C4FSE8_9FIRM	2	>tr|C4FSE8|C4FSE8_9FIRM 2Fe-2S iron-sulfur cluster-binding domain protein OS=Veillonella dispar ATCC 17748 GN=VEIDISOL_01838 PE=4 SV=1	-1.43124	-0.930551	0.500691	0.395154	0.348171	0.997766	0.996879	0.500691	1	1830800	1672700	NA	4005200	5721000	21480000	-0.837543	-2.02494	NA	-1.26889	-0.909932	-0.612833
566	tr|C4FR13|C4FR13_9FIRM	tr|C4FR13|C4FR13_9FIRM	8	>tr|C4FR13|C4FR13_9FIRM Uridylate kinase OS=Veillonella dispar ATCC 17748 GN=pyrH PE=3 SV=1	1.07012	1.35208	0.28196	0.0924348	0.348196	0.997766	0.996879	0.28196	0	7491100	11750000	14622000	25832000	34097000	68937000	1.15842	0.890583	1.16136	1.2696	1.5344	1.25225
792	tr|F5VSF4|F5VSF4_STROR	tr|F5VSF4|F5VSF4_STROR	2	>tr|F5VSF4|F5VSF4_STROR Gram positive anchor OS=Streptococcus oralis SK255 GN=HMPREF9968_0883 PE=4 SV=1	-4.02715	-4.35623	-0.329083	0.0224047	0.348307	0.912539	0.996879	-0.329083	1	NA	430370	405940	407580	499470	1963900	NA	-4.05528	-3.99901	-4.38083	-4.24882	-4.43903
1455	tr|Q7P7A7|Q7P7A7_FUSNV	tr|Q7P7A7|Q7P7A7_FUSNV	3	>tr|Q7P7A7|Q7P7A7_FUSNV Phosphoenolpyruvate-protein phosphotransferase OS=Fusobacterium nucleatum subsp. vincentii ATCC 49256 GN=FNV1646 PE=3 SV=1	-3.35723	-2.74928	0.607947	0.430335	0.348492	0.997766	0.996879	0.607947	0	189460	487150	1465300	1169100	1064600	8532300	-4.0509	-3.86993	-2.15086	-2.94579	-3.21251	-2.08955
527	tr|C4FQM5|C4FQM5_9FIRM	tr|C4FQM5|C4FQM5_9FIRM	14	>tr|C4FQM5|C4FQM5_9FIRM Aspartyl/glutamyl-tRNA(Asn/Gln) amidotransferase subunit B OS=Veillonella dispar ATCC 17748 GN=gatB PE=3 SV=1	2.001	2.30812	0.307127	0.206901	0.350506	0.997766	0.996879	0.307127	0	16543000	25048000	21250000	46726000	64837000	144250000	2.28073	2.02266	1.6996	2.07674	2.41442	2.43321
1051	tr|F9EMS2|F9EMS2_FUSNU;tr|Q7P2X4|Q7P2X4_FUSNV	tr|F9EMS2|F9EMS2_FUSNU	5	>tr|F9EMS2|F9EMS2_FUSNU Translation initiation factor IF-2 OS=Fusobacterium nucleatum subsp. animalis ATCC 51191 GN=infB PE=3 SV=1;>tr|Q7P2X4|Q7P2X4_FUSNV Translation initiation factor IF-2 OS=Fusobacterium nucleatum subsp. vincentii ATCC 49256 GN=infB PE=	-1.57048	-1.11004	0.460445	0.394648	0.351576	0.997766	0.996879	0.460445	0	659810	1978200	4143800	4788100	4704900	15578000	-2.28328	-1.77406	-0.654109	-1.02575	-1.17769	-1.12668
614	tr|C4FRF3|C4FRF3_9FIRM	tr|C4FRF3|C4FRF3_9FIRM	4	>tr|C4FRF3|C4FRF3_9FIRM Bacterial cytochrome ubiquinol oxidase OS=Veillonella dispar ATCC 17748 GN=VEIDISOL_01491 PE=4 SV=1	0.577753	0.999444	0.421691	0.375688	0.352582	0.997766	0.996879	0.421691	0	6964700	10955000	6056200	16532000	32161000	54698000	1.0552	0.785806	-0.107747	0.661788	1.45436	0.882186
1448	tr|Q7P770|Q7P770_FUSNV	tr|Q7P770|Q7P770_FUSNV	11	>tr|Q7P770|Q7P770_FUSNV Thioredoxin reductase OS=Fusobacterium nucleatum subsp. vincentii ATCC 49256 GN=FNV1476 PE=4 SV=1	1.78931	2.20396	0.414649	0.372544	0.3535	0.997766	0.996879	0.414649	0	9094200	23803000	25970000	44122000	38085000	196470000	1.43313	1.94641	1.98841	1.99865	1.68586	2.92738
1239	tr|Q7P3C7|Q7P3C7_FUSNV	tr|Q7P3C7|Q7P3C7_FUSNV	8	>tr|Q7P3C7|Q7P3C7_FUSNV Outer membrane protein (Fragment) OS=Fusobacterium nucleatum subsp. vincentii ATCC 49256 GN=FNV0021 PE=4 SV=1	1.72851	1.42072	-0.307788	0.222696	0.355169	0.997766	0.996879	-0.307788	0	11495000	18318000	23851000	29184000	24462000	93913000	1.76501	1.55467	1.86586	1.43575	1.07966	1.74676
1381	tr|Q7P5Y9|Q7P5Y9_FUSNV;tr|F9EJS2|F9EJS2_FUSNU	tr|Q7P5Y9|Q7P5Y9_FUSNV	5	>tr|Q7P5Y9|Q7P5Y9_FUSNV Phenylalanine--tRNA ligase alpha subunit OS=Fusobacterium nucleatum subsp. vincentii ATCC 49256 GN=pheS PE=3 SV=1;>tr|F9EJS2|F9EJS2_FUSNU Phenylalanine--tRNA ligase alpha subunit OS=Fusobacterium nucleatum subsp. animalis ATCC 51191	0.438077	0.161966	-0.276111	0.0919505	0.3563	0.997766	0.996879	-0.276111	0	4634300	7508300	10007000	11435000	13305000	33132000	0.478114	0.220791	0.615327	0.159791	0.245772	0.0803348
158	tr|C4FME3|C4FME3_9FIRM	tr|C4FME3|C4FME3_9FIRM	4	>tr|C4FME3|C4FME3_9FIRM Alcohol dehydrogenase, iron-dependent OS=Veillonella dispar ATCC 17748 GN=VEIDISOL_00256 PE=4 SV=1	-3.23287	-2.45441	0.778459	0.477254	0.357093	0.997766	0.996879	0.778459	1	558420	462960	NA	991650	4564700	4907700	-2.51963	-3.94611	NA	-3.16998	-1.21911	-2.97414
246	tr|C4FNB2|C4FNB2_9FIRM	tr|C4FNB2|C4FNB2_9FIRM	10	>tr|C4FNB2|C4FNB2_9FIRM 50S ribosomal protein L1 OS=Veillonella dispar ATCC 17748 GN=rplA PE=3 SV=1	4.20545	4.48495	0.2795	0.118595	0.358231	0.997766	0.996879	0.2795	0	65316000	99244000	130100000	228620000	329820000	550040000	4.22613	4.08176	4.30846	4.239	4.64186	4.57399
508	tr|C4FQD5|C4FQD5_9FIRM	tr|C4FQD5|C4FQD5_9FIRM	2	>tr|C4FQD5|C4FQD5_9FIRM Uncharacterized protein OS=Veillonella dispar ATCC 17748 GN=VEIDISOL_01001 PE=4 SV=1	-2.06543	-2.417	-0.351567	0.322332	0.359452	0.997766	0.996879	-0.351567	0	954800	1428100	1440800	1735800	2670100	5172600	-1.75977	-2.26139	-2.17514	-2.40755	-1.95339	-2.89005
182	tr|C4FMN3|C4FMN3_9FIRM	tr|C4FMN3|C4FMN3_9FIRM	6	>tr|C4FMN3|C4FMN3_9FIRM DNA gyrase subunit A OS=Veillonella dispar ATCC 17748 GN=gyrA PE=3 SV=1	-0.437546	-0.0248852	0.412661	0.385195	0.362443	0.997766	0.996879	0.412661	0	3023800	6275900	2959900	7102100	13744000	34048000	-0.12674	-0.0473563	-1.13854	-0.488834	0.290224	0.123955
881	tr|F5VWW7|F5VWW7_STROR	tr|F5VWW7|F5VWW7_STROR	3	>tr|F5VWW7|F5VWW7_STROR 50S ribosomal protein L22 OS=Streptococcus oralis SK255 GN=rplV PE=3 SV=1	-1.30447	-0.625774	0.678694	0.455674	0.363062	0.997766	0.996879	0.678694	0	548630	7432800	2186800	5542800	6395000	26227000	-2.54468	0.205676	-1.5744	-0.82642	-0.757426	-0.293474
1170	tr|J3A7Z6|J3A7Z6_ACTNH;tr|F9PGL3|F9PGL3_9ACTO	tr|J3A7Z6|J3A7Z6_ACTNH	2	>tr|J3A7Z6|J3A7Z6_ACTNH Glycine radical domain protein OS=Actinomyces naeslundii (strain ATCC 12104 / DSM 43013 / JCM 8349 / NCTC 10301 / Howell 279) GN=HMPREF1129_0523 PE=4 SV=1;>tr|F9PGL3|F9PGL3_9ACTO Glycine radical domain protein OS=Actinomyces sp. ora	-3.44279	-3.97328	-0.530491	0.432769	0.363272	0.997766	0.996879	-0.530491	0	203350	462600	1206700	808850	659970	1770200	-3.95067	-3.94727	-2.43043	-3.44746	-3.86727	-4.60512
553	tr|C4FQY2|C4FQY2_9FIRM	tr|C4FQY2|C4FQY2_9FIRM	26	>tr|C4FQY2|C4FQY2_9FIRM Glutamate--ammonia ligase, catalytic domain protein OS=Veillonella dispar ATCC 17748 GN=glnA PE=3 SV=1	3.93626	4.34739	0.411127	0.38677	0.364101	0.997766	0.996879	0.411127	0	66153000	104240000	69677000	162440000	266340000	682640000	4.24417	4.15522	3.40939	3.77359	4.34913	4.91943
759	tr|C4FSM5|C4FSM5_9FIRM	tr|C4FSM5|C4FSM5_9FIRM	2	>tr|C4FSM5|C4FSM5_9FIRM Phosphoribosylformylglycinamidine cyclo-ligase OS=Veillonella dispar ATCC 17748 GN=purM PE=3 SV=1	-4.56293	-3.41362	1.14931	0.550924	0.364118	0.997766	0.996879	1.14931	2	139060	291720	NA	253250	NA	10236000	-4.48902	-4.63684	NA	-5.02887	NA	-1.79837
770	tr|C4FSS6|C4FSS6_9FIRM	tr|C4FSS6|C4FSS6_9FIRM	7	>tr|C4FSS6|C4FSS6_9FIRM Uncharacterized protein OS=Veillonella dispar ATCC 17748 GN=VEIDISOL_01971 PE=4 SV=1	-0.19198	0.271019	0.462999	0.414741	0.365358	0.997766	0.996879	0.462999	0	2614900	4003800	9085300	8939500	23090000	31272000	-0.332558	-0.719584	0.476203	-0.175491	1.00063	-0.012076
697	tr|C4FS65|C4FS65_9FIRM	tr|C4FS65|C4FS65_9FIRM	19	>tr|C4FS65|C4FS65_9FIRM ABC transporter, substrate-binding protein OS=Veillonella dispar ATCC 17748 GN=VEIDISOL_01755 PE=3 SV=1	6.05361	5.55097	-0.502633	0.428291	0.36553	0.997766	0.996879	-0.502633	0	139280000	394870000	692020000	1071200000	477650000	794250000	5.29886	6.14714	6.71482	6.34231	5.14896	5.16164
1022	tr|F9EMB2|F9EMB2_FUSNU	tr|F9EMB2|F9EMB2_FUSNU	2	>tr|F9EMB2|F9EMB2_FUSNU FeS cluster assembly scaffold IscU (Fragment) OS=Fusobacterium nucleatum subsp. animalis ATCC 51191 GN=iscU PE=4 SV=1	-1.20628	-1.86905	-0.66277	0.459734	0.368326	0.997766	0.996879	-0.66277	0	1074600	2142000	5042700	6657100	2451600	4951600	-1.59232	-1.65508	-0.371434	-0.576954	-2.0703	-2.95989
633	tr|C4FRL1|C4FRL1_9FIRM	tr|C4FRL1|C4FRL1_9FIRM	2	>tr|C4FRL1|C4FRL1_9FIRM Lipid A biosynthesis (KDO)2-(Lauroyl)-lipid IVA acyltransferase OS=Veillonella dispar ATCC 17748 GN=VEIDISOL_01549 PE=4 SV=1	-3.96282	-3.36059	0.602227	0.452318	0.368455	0.997766	0.996879	0.602227	0	305120	619850	202130	435310	1704800	4201000	-3.37584	-3.50964	-5.00298	-4.29119	-2.56777	-3.22282
603	tr|C4FRB3|C4FRB3_9FIRM	tr|C4FRB3|C4FRB3_9FIRM	2	>tr|C4FRB3|C4FRB3_9FIRM Phosphoheptose isomerase OS=Veillonella dispar ATCC 17748 GN=gmhA PE=3 SV=1	-2.79838	-3.22794	-0.429562	0.404357	0.36873	0.997766	0.996879	-0.429562	0	645950	762030	882460	576770	1678300	4297200	-2.31335	-3.20079	-2.88099	-3.90799	-2.58922	-3.18661
429	tr|C4FPR7|C4FPR7_9FIRM	tr|C4FPR7|C4FPR7_9FIRM	7	>tr|C4FPR7|C4FPR7_9FIRM UPF0234 protein VEIDISOL_00893 OS=Veillonella dispar ATCC 17748 GN=VEIDISOL_00893 PE=3 SV=1	0.968561	0.573573	-0.394988	0.384834	0.369921	0.997766	0.996879	-0.394988	0	7169900	10481000	13912000	14952000	27995000	30185000	1.09633	0.719653	1.0897	0.524988	1.26439	-0.0686616
313	tr|C4FNN2|C4FNN2_9FIRM	tr|C4FNN2|C4FNN2_9FIRM	2	>tr|C4FNN2|C4FNN2_9FIRM Thymidylate synthase OS=Veillonella dispar ATCC 17748 GN=thyA PE=3 SV=1	-0.516809	-0.823011	-0.306202	0.260975	0.370403	0.997766	0.996879	-0.306202	0	2662000	4045300	4488700	6034800	7496400	14708000	-0.307269	-0.704161	-0.538997	-0.710606	-0.539832	-1.2186
1150	tr|F9ER64|F9ER64_FUSNU	tr|F9ER64|F9ER64_FUSNU	9	>tr|F9ER64|F9ER64_FUSNU Major outer membrane protein OS=Fusobacterium nucleatum subsp. animalis ATCC 51191 GN=HMPREF9094_2419 PE=4 SV=1	7.1612	6.74555	-0.415644	0.400585	0.371368	0.997766	0.996879	-0.415644	0	416950000	861490000	1051800000	1228300000	1000300000	3528600000	6.85215	7.31386	7.31759	6.52868	6.16114	7.54684
1413	tr|Q7P6M9|Q7P6M9_FUSNV;tr|F9ELV8|F9ELV8_FUSNU	tr|Q7P6M9|Q7P6M9_FUSNV	3	>tr|Q7P6M9|Q7P6M9_FUSNV Cysteine synthase OS=Fusobacterium nucleatum subsp. vincentii ATCC 49256 GN=FNV1397 PE=4 SV=1;>tr|F9ELV8|F9ELV8_FUSNU Cysteine synthase A (Fragment) OS=Fusobacterium nucleatum subsp. animalis ATCC 51191 GN=cysK PE=4 SV=1	-0.168787	0.347458	0.516245	0.439227	0.371376	0.997766	0.996879	0.516245	0	1712900	6066300	9389600	8670300	11701000	66291000	-0.93184	-0.0981585	0.523637	-0.217131	0.0698615	1.18964
1098	tr|F9ENX5|F9ENX5_FUSNU	tr|F9ENX5|F9ENX5_FUSNU	7	>tr|F9ENX5|F9ENX5_FUSNU Peptidase T OS=Fusobacterium nucleatum subsp. animalis ATCC 51191 GN=pepT PE=3 SV=1	-0.236083	0.0385335	0.274616	0.144992	0.371557	0.997766	0.996879	0.274616	0	3162800	4817000	5671900	10271000	10131000	36369000	-0.0630723	-0.443038	-0.202138	0.0135918	-0.127423	0.229431
777	tr|C4FSV4|C4FSV4_9FIRM	tr|C4FSV4|C4FSV4_9FIRM	27	>tr|C4FSV4|C4FSV4_9FIRM Hep/Hag repeat protein OS=Veillonella dispar ATCC 17748 GN=VEIDISOL_02002 PE=4 SV=1	2.55381	2.29976	-0.254053	0.0148958	0.371673	0.861329	0.996879	-0.254053	0	20450000	34227000	39460000	52220000	58259000	141570000	2.58108	2.48961	2.59074	2.22812	2.26793	2.40321
556	tr|C4FQY6|C4FQY6_9FIRM	tr|C4FQY6|C4FQY6_9FIRM	2	>tr|C4FQY6|C4FQY6_9FIRM tRNA methylthiotransferase YqeV OS=Veillonella dispar ATCC 17748 GN=yqeV PE=4 SV=1	-4.41245	-3.99654	0.415918	0.403666	0.37333	0.997766	0.996879	0.415918	0	245740	319730	194930	412610	622540	3160000	-3.68244	-4.49972	-5.0552	-4.36412	-3.94722	-3.67827
1199	tr|Q7P2M0|Q7P2M0_FUSNV	tr|Q7P2M0|Q7P2M0_FUSNV	10	>tr|Q7P2M0|Q7P2M0_FUSNV L-BETA-LYSINE 5,6-AMINOMUTASE BETA SUBUNIT OS=Fusobacterium nucleatum subsp. vincentii ATCC 49256 GN=FNV1031 PE=4 SV=1	2.14827	2.55209	0.403811	0.396881	0.373722	0.997766	0.996879	0.403811	0	11458000	37812000	27026000	42198000	74916000	219690000	1.76044	2.63859	2.0458	1.93793	2.61228	3.10605
336	tr|C4FNT7|C4FNT7_9FIRM	tr|C4FNT7|C4FNT7_9FIRM	4	>tr|C4FNT7|C4FNT7_9FIRM Alcohol dehydrogenase, iron-dependent OS=Veillonella dispar ATCC 17748 GN=VEIDISOL_00328 PE=4 SV=1	-0.548164	-0.105201	0.442963	0.418226	0.373992	0.997766	0.996879	0.442963	0	3613100	4055000	3105500	6165700	10079000	43079000	0.125491	-0.700579	-1.0694	-0.681382	-0.134469	0.500249
1340	tr|Q7P592|Q7P592_FUSNV	tr|Q7P592|Q7P592_FUSNV	8	>tr|Q7P592|Q7P592_FUSNV Uncharacterized protein OS=Fusobacterium nucleatum subsp. vincentii ATCC 49256 GN=FNV0922 PE=4 SV=1	2.16655	1.84066	-0.325884	0.312941	0.37401	0.997766	0.996879	-0.325884	0	14426000	20965000	41300000	45273000	37883000	97682000	2.08675	1.75653	2.65636	2.03372	1.67858	1.80969
1295	tr|Q7P4H1|Q7P4H1_FUSNV;tr|F9EL58|F9EL58_FUSNU	tr|Q7P4H1|Q7P4H1_FUSNV	5	>tr|Q7P4H1|Q7P4H1_FUSNV Aminotransferase OS=Fusobacterium nucleatum subsp. vincentii ATCC 49256 GN=FNV0547 PE=3 SV=1;>tr|F9EL58|F9EL58_FUSNU Aspartate/aromatic aminotransferase OS=Fusobacterium nucleatum subsp. animalis ATCC 51191 GN=HMPREF9094_0662 PE=4 S	-1.83479	-1.47734	0.357451	0.358059	0.374151	0.997766	0.996879	0.357451	0	786820	1865000	2135900	3262500	2589300	18081000	-2.03389	-1.86219	-1.6083	-1.5482	-1.99547	-0.888356
26	sp|P45596|PTHP_STRMU	sp|P45596|PTHP_STRMU	3	>sp|P45596|PTHP_STRMU Phosphocarrier protein HPr OS=Streptococcus mutans serotype c (strain ATCC 700610 / UA159) GN=ptsH PE=1 SV=3	0.408589	-0.274883	-0.683473	0.471312	0.377233	0.997766	0.996879	-0.683473	0	4696000	16465000	4109000	3370700	12899000	42425000	0.49685	1.39517	-0.666252	-1.50377	0.203337	0.475781
1203	tr|Q7P2M7|Q7P2M7_FUSNV;tr|F9EKR9|F9EKR9_FUSNU	tr|Q7P2M7|Q7P2M7_FUSNV	5	>tr|Q7P2M7|Q7P2M7_FUSNV Hypothetical Cytosolic Protein OS=Fusobacterium nucleatum subsp. vincentii ATCC 49256 GN=FNV0966 PE=3 SV=1;>tr|F9EKR9|F9EKR9_FUSNU Uncharacterized protein OS=Fusobacterium nucleatum subsp. animalis ATCC 51191 GN=HMPREF9094_0523 PE=3	0.963985	0.622434	-0.341552	0.345321	0.377738	0.997766	0.996879	-0.341552	0	8143800	8858300	14478000	21458000	15507000	40332000	1.27676	0.468081	1.14711	1.01695	0.455487	0.394861
1165	tr|F9PNQ6|F9PNQ6_9ACTO	tr|F9PNQ6|F9PNQ6_9ACTO	2	>tr|F9PNQ6|F9PNQ6_9ACTO ABC transporter, ATP-binding protein OS=Actinomyces sp. oral taxon 175 str. F0384 GN=HMPREF9058_0550 PE=3 SV=1	-3.89325	-4.50491	-0.611663	0.476441	0.378187	0.997766	0.996879	-0.611663	1	104210	477180	882350	NA	437890	1797300	-4.89771	-3.90086	-2.88117	NA	-4.429	-4.58082
1545	zz|FGCZCont0000_P61626|LYSC_HUMAN;sp|P61626|LYSC_HUMAN	zz|FGCZCont0000_P61626|LYSC_HUMAN	3	>zz|FGCZCont0000_P61626|LYSC_HUMAN blastpHomologue_5.0e-107;>sp|P61626|LYSC_HUMAN Lysozyme C OS=Homo sapiens GN=LYZ PE=1 SV=1	-0.218048	-0.841681	-0.623633	0.466703	0.378804	0.997766	0.996879	-0.623633	0	1777400	15614000	3060400	4844400	5939200	20901000	-0.879477	1.3158	-1.09047	-1.00983	-0.858677	-0.656538
1498	tr|Q7P852|Q7P852_FUSNV;tr|F9EKA1|F9EKA1_FUSNU	tr|Q7P852|Q7P852_FUSNV	2	>tr|Q7P852|Q7P852_FUSNV ATP-dependent 6-phosphofructokinase OS=Fusobacterium nucleatum subsp. vincentii ATCC 49256 GN=pfkA PE=3 SV=1;>tr|F9EKA1|F9EKA1_FUSNU ATP-dependent 6-phosphofructokinase OS=Fusobacterium nucleatum subsp. animalis ATCC 51191 GN=pfkA P	-0.697117	-0.94689	-0.249773	0.0142219	0.378839	0.861329	0.996879	-0.249773	0	1969400	4226600	3962300	4698400	5770400	18051000	-0.734164	-0.638591	-0.718596	-1.0515	-0.898159	-0.891012
641	tr|C4FRM2|C4FRM2_9FIRM	tr|C4FRM2|C4FRM2_9FIRM	4	>tr|C4FRM2|C4FRM2_9FIRM Sugar isomerase, KpsF/GutQ family OS=Veillonella dispar ATCC 17748 GN=VEIDISOL_01560 PE=3 SV=1	-1.29071	-0.926896	0.363809	0.374548	0.379591	0.997766	0.996879	0.363809	0	1997900	2747300	1774200	4411400	6889900	16989000	-0.713811	-1.28286	-1.87544	-1.13734	-0.655357	-0.987995
1394	tr|Q7P659|Q7P659_FUSNV;tr|F9ENE7|F9ENE7_FUSNU	tr|Q7P659|Q7P659_FUSNV	4	>tr|Q7P659|Q7P659_FUSNV M18 family aminopeptidase OS=Fusobacterium nucleatum subsp. vincentii ATCC 49256 GN=FNV1087 PE=3 SV=1;>tr|F9ENE7|F9ENE7_FUSNU M18 family aminopeptidase (Fragment) OS=Fusobacterium nucleatum subsp. animalis ATCC 51191 GN=HMPREF9094_1	-1.08427	-0.803741	0.280532	0.206539	0.380645	0.997766	0.996879	0.280532	0	1262900	3454300	3376700	4708200	6880500	20273000	-1.36359	-0.940369	-0.948858	-1.04866	-0.657226	-0.705333
904	tr|F9EJE5|F9EJE5_FUSNU	tr|F9EJE5|F9EJE5_FUSNU	10	>tr|F9EJE5|F9EJE5_FUSNU Tyrosine phenol-lyase OS=Fusobacterium nucleatum subsp. animalis ATCC 51191 GN=tpl PE=3 SV=1	-0.802903	-0.309104	0.493799	0.444974	0.380803	0.997766	0.996879	0.493799	0	1703000	2673900	5900300	9119300	4663400	40738000	-0.940052	-1.32336	-0.145296	-0.148373	-1.18982	0.410881
333	tr|C4FNT0|C4FNT0_9FIRM	tr|C4FNT0|C4FNT0_9FIRM	3	>tr|C4FNT0|C4FNT0_9FIRM BMC domain protein OS=Veillonella dispar ATCC 17748 GN=VEIDISOL_00321 PE=4 SV=1	-0.786238	-0.0561767	0.730062	0.479092	0.381094	0.997766	0.996879	0.730062	0	3201700	2951600	2962300	3251900	31501000	30695000	-0.0457553	-1.17558	-1.13738	-1.55263	1.42596	-0.0418632
263	tr|C4FND2|C4FND2_9FIRM	tr|C4FND2|C4FND2_9FIRM	10	>tr|C4FND2|C4FND2_9FIRM 30S ribosomal protein S3 OS=Veillonella dispar ATCC 17748 GN=rpsC PE=3 SV=1	3.69807	4.10569	0.407616	0.411234	0.381659	0.997766	0.996879	0.407616	0	57719000	75720000	67613000	116960000	267200000	572230000	4.05096	3.67715	3.3661	3.32626	4.35355	4.63725
701	tr|C4FS76|C4FS76_9FIRM	tr|C4FS76|C4FS76_9FIRM	2	>tr|C4FS76|C4FS76_9FIRM Biotin synthase OS=Veillonella dispar ATCC 17748 GN=bioB PE=3 SV=1	-4.38331	-3.67016	0.713149	0.479474	0.382664	0.997766	0.996879	0.713149	0	309210	293440	180630	232580	1174800	5513300	-3.35698	-4.62805	-5.1649	-5.14482	-3.07763	-2.78803
219	tr|C4FN46|C4FN46_9FIRM	tr|C4FN46|C4FN46_9FIRM	3	>tr|C4FN46|C4FN46_9FIRM ABC transporter, ATP-binding protein OS=Veillonella dispar ATCC 17748 GN=VEIDISOL_00370 PE=4 SV=1	-0.710885	-0.324131	0.386754	0.400383	0.383453	0.997766	0.996879	0.386754	0	2506400	4869500	2621700	6323100	13188000	22215000	-0.392592	-0.426826	-1.31324	-0.647053	0.233678	-0.559018
1241	tr|Q7P3G5|Q7P3G5_FUSNV	tr|Q7P3G5|Q7P3G5_FUSNV	2	>tr|Q7P3G5|Q7P3G5_FUSNV 50S ribosomal protein L35 OS=Fusobacterium nucleatum subsp. vincentii ATCC 49256 GN=rpmI PE=3 SV=1	-0.919655	-1.84963	-0.929976	0.491117	0.383494	0.997766	0.996879	-0.929976	0	1178100	1819400	9916900	6045500	5007700	3024400	-1.46206	-1.89921	0.602305	-0.708193	-1.09228	-3.74842
1427	tr|Q7P6V9|Q7P6V9_FUSNV	tr|Q7P6V9|Q7P6V9_FUSNV	26	>tr|Q7P6V9|Q7P6V9_FUSNV DNA-directed RNA polymerase subunit beta OS=Fusobacterium nucleatum subsp. vincentii ATCC 49256 GN=rpoC PE=3 SV=1	2.23061	2.59116	0.360552	0.379115	0.384017	0.997766	0.996879	0.360552	0	11741000	33690000	35313000	60014000	55191000	227520000	1.795	2.46596	2.43087	2.41757	2.19385	3.16207
1435	tr|Q7P6Z1|Q7P6Z1_FUSNV	tr|Q7P6Z1|Q7P6Z1_FUSNV	3	>tr|Q7P6Z1|Q7P6Z1_FUSNV Arginine--tRNA ligase OS=Fusobacterium nucleatum subsp. vincentii ATCC 49256 GN=argS PE=3 SV=1	-2.78128	-2.5133	0.267982	0.160607	0.384505	0.997766	0.996879	0.267982	0	402040	1159200	943050	1819700	1556900	6582200	-2.98507	-2.57339	-2.78538	-2.34327	-2.69203	-2.50459
1128	tr|F9EPT2|F9EPT2_FUSNU;tr|Q7P627|Q7P627_FUSNV	tr|F9EPT2|F9EPT2_FUSNU	2	>tr|F9EPT2|F9EPT2_FUSNU Penicillin-binding protein 1A family protein (Fragment) OS=Fusobacterium nucleatum subsp. animalis ATCC 51191 GN=HMPREF9094_1937 PE=4 SV=1;>tr|Q7P627|Q7P627_FUSNV Multimodular transpeptidase-transglycosylase PBP 1A OS=Fusobacterium	-2.46694	-1.63645	0.830487	0.489282	0.385498	0.997766	0.996879	0.830487	0	1629100	684740	791740	938970	5770300	19508000	-1.0029	-3.36074	-3.03718	-3.24432	-0.898182	-0.766856
1355	tr|Q7P5J9|Q7P5J9_FUSNV;tr|F9EMJ5|F9EMJ5_FUSNU	tr|Q7P5J9|Q7P5J9_FUSNV	2	>tr|Q7P5J9|Q7P5J9_FUSNV ABC transporter substrate-binding protein OS=Fusobacterium nucleatum subsp. vincentii ATCC 49256 GN=FNV0996 PE=4 SV=1;>tr|F9EMJ5|F9EMJ5_FUSNU Lipoprotein OS=Fusobacterium nucleatum subsp. animalis ATCC 51191 GN=metQ PE=3 SV=1	-2.40679	-3.23204	-0.82525	0.489432	0.385891	0.997766	0.996879	-0.82525	0	466790	775740	2696500	2301800	1618400	1353900	-2.77353	-3.17412	-1.27273	-2.02321	-2.63898	-5.03394
691	tr|C4FS38|C4FS38_9FIRM	tr|C4FS38|C4FS38_9FIRM	6	>tr|C4FS38|C4FS38_9FIRM Tryptophan synthase beta chain OS=Veillonella dispar ATCC 17748 GN=trpB PE=3 SV=1	-0.666392	-0.0814679	0.584924	0.469508	0.386018	0.997766	0.996879	0.584924	0	3306800	5771600	1835500	5205400	17380000	32630000	0	-0.172638	-1.82654	-0.911948	0.611629	0.0559152
322	tr|C4FNQ5|C4FNQ5_9FIRM	tr|C4FNQ5|C4FNQ5_9FIRM	10	>tr|C4FNQ5|C4FNQ5_9FIRM Ribonucleoside-diphosphate reductase OS=Veillonella dispar ATCC 17748 GN=VEIDISOL_00296 PE=3 SV=1	0.238953	0.758198	0.519246	0.458051	0.386355	0.997766	0.996879	0.519246	0	5106900	9187600	4870400	8883400	38026000	51150000	0.615678	0.52267	-0.42149	-0.184065	1.68374	0.774919
636	tr|C4FRL4|C4FRL4_9FIRM	tr|C4FRL4|C4FRL4_9FIRM	2	>tr|C4FRL4|C4FRL4_9FIRM Acyl-[acyl-carrier-protein]--UDP-N-acetylglucosamine O-acyltransferase OS=Veillonella dispar ATCC 17748 GN=lpxA PE=3 SV=1	-3.56865	-3.18387	0.38478	0.406458	0.388206	0.997766	0.996879	0.38478	0	432120	540920	375890	924690	1442300	3555400	-2.88286	-3.71335	-4.10975	-3.26519	-2.79673	-3.4897
1412	tr|Q7P6M1|Q7P6M1_FUSNV;tr|F9EKW7|F9EKW7_FUSNU	tr|Q7P6M1|Q7P6M1_FUSNV	3	>tr|Q7P6M1|Q7P6M1_FUSNV Precorrin-8X methylmutase OS=Fusobacterium nucleatum subsp. vincentii ATCC 49256 GN=FNV1437 PE=4 SV=1;>tr|F9EKW7|F9EKW7_FUSNU Precorrin-8X methylmutase OS=Fusobacterium nucleatum subsp. animalis ATCC 51191 GN=cobH PE=4 SV=1	-0.760529	-0.452896	0.307633	0.311864	0.388918	0.997766	0.996879	0.307633	0	1343300	4541200	4695300	7788700	8181500	21988000	-1.27616	-0.531218	-0.474207	-0.36316	-0.420081	-0.575446
781	tr|C4FSW5|C4FSW5_9FIRM	tr|C4FSW5|C4FSW5_9FIRM	3	>tr|C4FSW5|C4FSW5_9FIRM Uncharacterized protein OS=Veillonella dispar ATCC 17748 GN=VEIDISOL_02013 PE=4 SV=1	-0.756706	-1.25096	-0.494253	0.455573	0.38929	0.997766	0.996879	-0.494253	0	2701600	2869200	3834400	3769100	9076300	8354200	-0.28635	-1.21793	-0.765838	-1.35163	-0.277957	-2.12329
579	tr|C4FR64|C4FR64_9FIRM	tr|C4FR64|C4FR64_9FIRM	3	>tr|C4FR64|C4FR64_9FIRM Cell division ATP-binding protein FtsE OS=Veillonella dispar ATCC 17748 GN=ftsE PE=4 SV=1	-1.76607	-1.44472	0.321347	0.339184	0.389487	0.997766	0.996879	0.321347	0	1158500	2143500	1457700	2698700	5138400	12564000	-1.48582	-1.65403	-2.15835	-1.80657	-1.057	-1.4706
171	tr|C4FMG7|C4FMG7_9FIRM	tr|C4FMG7|C4FMG7_9FIRM	6	>tr|C4FMG7|C4FMG7_9FIRM UDP-galactopyranose mutase OS=Veillonella dispar ATCC 17748 GN=glf PE=4 SV=1	0.251224	0.540846	0.289622	0.268532	0.38998	0.997766	0.996879	0.289622	0	4792600	8014800	6129400	12542000	19128000	45681000	0.525695	0.318425	-0.0904485	0.28563	0.742855	0.594052
1326	tr|Q7P520|Q7P520_FUSNV;tr|F9EPN7|F9EPN7_FUSNU	tr|Q7P520|Q7P520_FUSNV	10	>tr|Q7P520|Q7P520_FUSNV DNA-directed RNA polymerase subunit alpha OS=Fusobacterium nucleatum subsp. vincentii ATCC 49256 GN=rpoA PE=3 SV=1;>tr|F9EPN7|F9EPN7_FUSNU DNA-directed RNA polymerase subunit alpha OS=Fusobacterium nucleatum subsp. animalis ATCC 511	1.56597	1.88569	0.319715	0.340504	0.391366	0.997766	0.996879	0.319715	0	7806300	19390000	23449000	38015000	34169000	134730000	1.2168	1.63973	1.84138	1.79576	1.53729	2.32401
1132	tr|F9EQ32|F9EQ32_FUSNU	tr|F9EQ32|F9EQ32_FUSNU	4	>tr|F9EQ32|F9EQ32_FUSNU Acetyltransferase OS=Fusobacterium nucleatum subsp. animalis ATCC 51191 GN=HMPREF9094_2037 PE=4 SV=1	-0.287835	-0.796287	-0.508452	0.461877	0.391613	0.997766	0.996879	-0.508452	0	2872000	4004100	6784100	11644000	6465400	10030000	-0.199704	-0.719471	0.0556699	0.184456	-0.742434	-1.83088
631	tr|C4FRK9|C4FRK9_9FIRM	tr|C4FRK9|C4FRK9_9FIRM	3	>tr|C4FRK9|C4FRK9_9FIRM Outer membrane protein OS=Veillonella dispar ATCC 17748 GN=VEIDISOL_01547 PE=4 SV=1	2.40064	2.04139	-0.35925	0.391375	0.391791	0.997766	0.996879	-0.35925	0	21612000	27654000	33895000	51202000	30414000	154690000	2.65937	2.17068	2.37187	2.20131	1.37788	2.54497
561	tr|C4FR00|C4FR00_9FIRM	tr|C4FR00|C4FR00_9FIRM	2	>tr|C4FR00|C4FR00_9FIRM DNA mismatch repair protein MutL OS=Veillonella dispar ATCC 17748 GN=mutL PE=3 SV=1	-3.64637	-3.1173	0.529068	0.467294	0.392446	0.997766	0.996879	0.529068	0	413190	274670	675460	639190	1791900	4581000	-2.94632	-4.72691	-3.26588	-3.76805	-2.49953	-3.08432
1454	tr|Q7P797|Q7P797_FUSNV	tr|Q7P797|Q7P797_FUSNV	2	>tr|Q7P797|Q7P797_FUSNV Uncharacterized protein OS=Fusobacterium nucleatum subsp. vincentii ATCC 49256 GN=FNV1657 PE=4 SV=1	-1.07004	-1.87853	-0.808493	0.495726	0.393014	0.997766	0.996879	-0.808493	0	1785000	1622200	5426200	7535500	3464900	3255100	-0.873432	-2.07079	-0.2659	-0.408167	-1.59659	-3.63084
717	tr|C4FSC3|C4FSC3_9FIRM	tr|C4FSC3|C4FSC3_9FIRM	2	>tr|C4FSC3|C4FSC3_9FIRM NLPA lipoprotein OS=Veillonella dispar ATCC 17748 GN=VEIDISOL_01813 PE=4 SV=1	-3.22089	-2.8324	0.388485	0.418111	0.394097	0.997766	0.996879	0.388485	0	400790	481680	942410	1469500	1788500	3854000	-2.98948	-3.88682	-2.78636	-2.63436	-2.50214	-3.36071
407	tr|C4FPI8|C4FPI8_9FIRM	tr|C4FPI8|C4FPI8_9FIRM	4	>tr|C4FPI8|C4FPI8_9FIRM Iron-only hydrogenase maturation rSAM protein HydG OS=Veillonella dispar ATCC 17748 GN=hydG PE=4 SV=1	-1.80055	-1.32992	0.470629	0.456139	0.395097	0.997766	0.996879	0.470629	0	1348200	1647000	1536500	2065100	4010800	24194000	-1.271	-2.0481	-2.08255	-2.17099	-1.39625	-0.422526
1518	tr|Q7P8J6|Q7P8J6_FUSNV	tr|Q7P8J6|Q7P8J6_FUSNV	26	>tr|Q7P8J6|Q7P8J6_FUSNV Tryptophanase OS=Fusobacterium nucleatum subsp. vincentii ATCC 49256 GN=FNV2304 PE=4 SV=1	0.599884	1.10379	0.503906	0.46554	0.395563	0.997766	0.996879	0.503906	0	2528000	9794400	19310000	34089000	19096000	56129000	-0.380436	0.618322	1.56177	1.64731	0.740563	0.923492
610	tr|C4FRD2|C4FRD2_9FIRM	tr|C4FRD2|C4FRD2_9FIRM	18	>tr|C4FRD2|C4FRD2_9FIRM Methionine--tRNA ligase OS=Veillonella dispar ATCC 17748 GN=metG PE=3 SV=1	2.5898	2.91332	0.323519	0.355647	0.395626	0.997766	0.996879	0.323519	0	21435000	42443000	32476000	59935000	97182000	256780000	2.64772	2.81138	2.31029	2.41578	2.9686	3.35557
1207	tr|Q7P2P7|Q7P2P7_FUSNV	tr|Q7P2P7|Q7P2P7_FUSNV	6	>tr|Q7P2P7|Q7P2P7_FUSNV Hypothetical Cytosolic Protein OS=Fusobacterium nucleatum subsp. vincentii ATCC 49256 GN=FNV1342 PE=4 SV=1	3.31136	2.85988	-0.451476	0.451037	0.395984	0.997766	0.996879	-0.451476	0	26678000	47599000	104540000	144580000	86002000	121860000	2.95769	2.98285	3.99352	3.61497	2.80125	2.16342
275	tr|C4FNE4|C4FNE4_9FIRM	tr|C4FNE4|C4FNE4_9FIRM	2	>tr|C4FNE4|C4FNE4_9FIRM 50S ribosomal protein L30 OS=Veillonella dispar ATCC 17748 GN=rpmD PE=3 SV=1	1.70827	1.09041	-0.617864	0.48515	0.396439	0.997766	0.996879	-0.617864	0	10875000	14792000	30153000	37377000	44982000	24304000	1.68646	1.23492	2.20343	1.77271	1.91378	-0.41527
64	sp|Q2FH01|TDCB_STAA3	sp|Q2FH01|TDCB_STAA3	5	>sp|Q2FH01|TDCB_STAA3 L-threonine dehydratase catabolic TdcB OS=Staphylococcus aureus (strain USA300) GN=tdcB PE=3 SV=1	-2.38642	-1.77416	0.612252	0.524421	0.39751	0.997766	0.996879	0.612252	3	613480	NA	NA	NA	2303100	13193000	-2.38642	NA	NA	NA	-2.15586	-1.39246
547	tr|C4FQW6|C4FQW6_9FIRM	tr|C4FQW6|C4FQW6_9FIRM	8	>tr|C4FQW6|C4FQW6_9FIRM Cobyric acid synthase OS=Veillonella dispar ATCC 17748 GN=cobQ PE=3 SV=1	1.61856	1.90415	0.285585	0.278515	0.397712	0.997766	0.996879	0.285585	0	11821000	19647000	17158000	31190000	48717000	121840000	1.80462	1.65942	1.39164	1.52628	2.023	2.16316
386	tr|C4FPE2|C4FPE2_9FIRM	tr|C4FPE2|C4FPE2_9FIRM	23	>tr|C4FPE2|C4FPE2_9FIRM Trigger factor OS=Veillonella dispar ATCC 17748 GN=tig PE=3 SV=1	6.22476	5.93525	-0.289516	0.290818	0.397986	0.997766	0.996879	-0.289516	0	312280000	401920000	438540000	618050000	825300000	1633100000	6.44266	6.1736	6.05803	5.59335	5.8978	6.31459
895	tr|F5VXB6|F5VXB6_STROR	tr|F5VXB6|F5VXB6_STROR	2	>tr|F5VXB6|F5VXB6_STROR ABC transporter, permease protein OS=Streptococcus oralis SK255 GN=HMPREF9968_1140 PE=3 SV=1	-4.26456	-5.03669	-0.772136	0.51993	0.398227	0.997766	0.996879	-0.772136	1	NA	629060	196790	101890	297450	2780800	NA	-3.48758	-5.04153	-6.2688	-4.95855	-3.88273
1544	tr|Q8DWG0|Q8DWG0_STRMU;tr|F5VS34|F5VS34_STROR	tr|Q8DWG0|Q8DWG0_STRMU	6	>tr|Q8DWG0|Q8DWG0_STRMU Fructose-1,6-biphosphate aldolase OS=Streptococcus mutans serotype c (strain ATCC 700610 / UA159) GN=fbaA PE=3 SV=1;>tr|F5VS34|F5VS34_STROR Fructose-1,6-bisphosphate aldolase, class II OS=Streptococcus oralis SK255 GN=fba PE=3 SV=1	1.32611	0.741125	-0.584981	0.483279	0.398463	0.997766	0.996879	-0.584981	0	6701800	29905000	10539000	7672400	24206000	82616000	1.00069	2.28772	0.689906	-0.383648	1.06526	1.54176
1422	tr|Q7P6S1|Q7P6S1_FUSNV	tr|Q7P6S1|Q7P6S1_FUSNV	2	>tr|Q7P6S1|Q7P6S1_FUSNV ABC transporter permease protein OS=Fusobacterium nucleatum subsp. vincentii ATCC 49256 GN=FNV1454 PE=4 SV=1	-1.45144	-0.872961	0.578481	0.482497	0.398565	0.997766	0.996879	0.578481	0	548310	2351900	5323000	6358100	3467700	24786000	-2.54551	-1.51527	-0.293547	-0.639536	-1.59549	-0.38386
1353	tr|Q7P5J6|Q7P5J6_FUSNV	tr|Q7P5J6|Q7P5J6_FUSNV	3	>tr|Q7P5J6|Q7P5J6_FUSNV Uncharacterized protein OS=Fusobacterium nucleatum subsp. vincentii ATCC 49256 GN=FNV0999 PE=4 SV=1	-3.17906	-3.78568	-0.606614	0.499662	0.398754	0.997766	0.996879	-0.606614	1	149450	1158500	1090700	548950	804540	NA	-4.38694	-2.57429	-2.57595	-3.97531	-3.59604	NA
97	sp|Q8DTN5|RL31B_STRMU	sp|Q8DTN5|RL31B_STRMU	3	>sp|Q8DTN5|RL31B_STRMU 50S ribosomal protein L31 type B OS=Streptococcus mutans serotype c (strain ATCC 700610 / UA159) GN=rpmE2 PE=2 SV=1	-2.38657	-2.83124	-0.444673	0.410422	0.399007	0.997766	0.996879	-0.444673	2	461710	1719000	NA	NA	1257200	5907100	-2.78903	-1.98411	NA	NA	-2.98481	-2.67768
1052	tr|F9EMV1|F9EMV1_FUSNU;tr|Q7P4I8|Q7P4I8_FUSNV	tr|F9EMV1|F9EMV1_FUSNU	4	>tr|F9EMV1|F9EMV1_FUSNU Uncharacterized protein OS=Fusobacterium nucleatum subsp. animalis ATCC 51191 GN=HMPREF9094_1256 PE=4 SV=1;>tr|Q7P4I8|Q7P4I8_FUSNV Uncharacterized protein OS=Fusobacterium nucleatum subsp. vincentii ATCC 49256 GN=FNV0590 PE=4 SV=1	-0.0475085	-0.357981	-0.310473	0.342384	0.399608	0.997766	0.996879	-0.310473	0	3036600	4971700	8462700	9865500	6839000	25046000	-0.120756	-0.395762	0.373992	-0.0412636	-0.66551	-0.367169
627	tr|C4FRK4|C4FRK4_9FIRM	tr|C4FRK4|C4FRK4_9FIRM	14	>tr|C4FRK4|C4FRK4_9FIRM Outer membrane efflux protein OS=Veillonella dispar ATCC 17748 GN=VEIDISOL_01542 PE=4 SV=1	2.76461	2.47915	-0.285463	0.286061	0.400475	0.997766	0.996879	-0.285463	0	28490000	30512000	49781000	58303000	69748000	154680000	3.05078	2.31777	2.92528	2.37818	2.5144	2.54487
420	tr|C4FPM2|C4FPM2_9FIRM	tr|C4FPM2|C4FPM2_9FIRM	5	>tr|C4FPM2|C4FPM2_9FIRM UPF0297 protein VEIDISOL_00848 OS=Veillonella dispar ATCC 17748 GN=VEIDISOL_00848 PE=3 SV=1	0.545325	0.868173	0.322849	0.366272	0.401302	0.997766	0.996879	0.322849	0	3864900	8567200	13044000	21725000	25371000	41515000	0.220928	0.418107	0.996938	1.03379	1.12963	0.4411
752	tr|C4FSL7|C4FSL7_9FIRM	tr|C4FSL7|C4FSL7_9FIRM	22	>tr|C4FSL7|C4FSL7_9FIRM Phosphoribosylformylglycinamidine synthase OS=Veillonella dispar ATCC 17748 GN=VEIDISOL_01908 PE=4 SV=1	1.4789	1.92678	0.44788	0.458045	0.402383	0.997766	0.996879	0.44788	0	12964000	17620000	13115000	22037000	49311000	169110000	1.93537	1.49657	1.00475	1.05321	2.0396	2.68753
1508	tr|Q7P870|Q7P870_FUSNV	tr|Q7P870|Q7P870_FUSNV	2	>tr|Q7P870|Q7P870_FUSNV Electron transfer flavoprotein beta-subunit OS=Fusobacterium nucleatum subsp. vincentii ATCC 49256 GN=FNV2164 PE=4 SV=1	2.80144	2.51425	-0.287183	0.296541	0.402442	0.997766	0.996879	-0.287183	0	24881000	36694000	50703000	79063000	51290000	165840000	2.85891	2.5937	2.9517	2.79298	2.09348	2.6563
378	tr|C4FPD0|C4FPD0_9FIRM	tr|C4FPD0|C4FPD0_9FIRM	18	>tr|C4FPD0|C4FPD0_9FIRM Putative selenium metabolism hydrolase OS=Veillonella dispar ATCC 17748 GN=VEIDISOL_00754 PE=4 SV=1	4.08615	3.76519	-0.320954	0.365835	0.402464	0.997766	0.996879	-0.320954	0	87974000	82546000	91659000	146730000	155330000	396320000	4.648	3.80624	3.8042	3.63507	3.61077	4.04974
5	sp|P01833|PIGR_HUMAN	sp|P01833|PIGR_HUMAN	5	>sp|P01833|PIGR_HUMAN Polymeric immunoglobulin receptor OS=Homo sapiens GN=PIGR PE=1 SV=4	0.00377913	-0.514712	-0.518491	0.477173	0.402769	0.997766	0.996879	-0.518491	0	2987100	9360000	4960500	5062400	4422000	47853000	-0.144039	0.550473	-0.395098	-0.949883	-1.2626	0.668349
8	sp|P01871|IGHM_HUMAN	sp|P01871|IGHM_HUMAN	2	>sp|P01871|IGHM_HUMAN Immunoglobulin heavy constant mu OS=Homo sapiens GN=IGHM PE=1 SV=4	-4.0054	-3.20799	0.797407	0.526771	0.403087	0.997766	0.996879	0.797407	1	191470	NA	412810	331450	1004700	11093000	-4.03595	NA	-3.97485	-4.6624	-3.29181	-1.66977
1195	tr|Q7P2K3|Q7P2K3_FUSNV	tr|Q7P2K3|Q7P2K3_FUSNV	10	>tr|Q7P2K3|Q7P2K3_FUSNV FUSOBACTERIUM OUTER MEMBRANE PROTEIN FAMILY OS=Fusobacterium nucleatum subsp. vincentii ATCC 49256 GN=FNV0938 PE=4 SV=1	1.61042	1.34871	-0.261711	0.203012	0.403712	0.997766	0.996879	-0.261711	0	8704500	19725000	22703000	31510000	30289000	64013000	1.37108	1.66535	1.79483	1.54018	1.37224	1.13371
1382	tr|Q7P5Z0|Q7P5Z0_FUSNV;tr|F9EJS3|F9EJS3_FUSNU	tr|Q7P5Z0|Q7P5Z0_FUSNV	11	>tr|Q7P5Z0|Q7P5Z0_FUSNV Phenylalanine--tRNA ligase beta subunit OS=Fusobacterium nucleatum subsp. vincentii ATCC 49256 GN=pheT PE=3 SV=1;>tr|F9EJS3|F9EJS3_FUSNU Phenylalanine--tRNA ligase beta subunit (Fragment) OS=Fusobacterium nucleatum subsp. animalis A	1.54037	1.93036	0.389989	0.43549	0.405077	0.997766	0.996879	0.389989	0	5430100	23756000	25730000	36966000	40561000	129550000	0.702608	1.94345	1.97504	1.75766	1.77211	2.2613
283	tr|C4FNF4|C4FNF4_9FIRM	tr|C4FNF4|C4FNF4_9FIRM	3	>tr|C4FNF4|C4FNF4_9FIRM 50S ribosomal protein L17 OS=Veillonella dispar ATCC 17748 GN=rplQ PE=3 SV=1	1.79512	2.09317	0.298046	0.332026	0.40581	0.997766	0.996879	0.298046	0	11252000	19796000	25817000	51902000	66772000	85948000	1.73474	1.67072	1.9799	2.21981	2.45469	1.605
1328	tr|Q7P522|Q7P522_FUSNV	tr|Q7P522|Q7P522_FUSNV	3	>tr|Q7P522|Q7P522_FUSNV Acylamino-acid-releasing enzyme OS=Fusobacterium nucleatum subsp. vincentii ATCC 49256 GN=FNV0672 PE=4 SV=1	-0.184459	-0.727584	-0.543125	0.485851	0.406434	0.997766	0.996879	-0.543125	0	1589500	5890000	10086000	12261000	3682700	17678000	-1.03776	-0.142268	0.626649	0.254771	-1.51312	-0.924409
446	tr|C4FPV0|C4FPV0_9FIRM	tr|C4FPV0|C4FPV0_9FIRM	3	>tr|C4FPV0|C4FPV0_9FIRM UDP-N-acetylmuramoylalanine--D-glutamate ligase OS=Veillonella dispar ATCC 17748 GN=murD PE=3 SV=1	-2.15666	-1.86371	0.292959	0.323456	0.407007	0.997766	0.996879	0.292959	0	755880	1689700	1258900	2305600	4003400	8106800	-2.09072	-2.00982	-2.36946	-2.02096	-1.39878	-2.17137
43	sp|Q2FEV0|ASP23_STAA3	sp|Q2FEV0|ASP23_STAA3	4	>sp|Q2FEV0|ASP23_STAA3 Alkaline shock protein 23 OS=Staphylococcus aureus (strain USA300) GN=asp23 PE=3 SV=1	-4.90894	-3.303	1.60594	0.598196	0.407625	0.997766	0.996879	1.60594	2	NA	391800	131480	NA	161980	18927000	NA	-4.1957	-5.62218	NA	-5.79079	-0.815216
190	tr|C4FMR6|C4FMR6_9FIRM	tr|C4FMR6|C4FMR6_9FIRM	7	>tr|C4FMR6|C4FMR6_9FIRM Hemerythrin HHE cation binding domain protein OS=Veillonella dispar ATCC 17748 GN=VEIDISOL_00183 PE=4 SV=1	1.01201	0.738653	-0.273359	0.269199	0.408139	0.997766	0.996879	-0.273359	0	6711200	11469000	14802000	22937000	15618000	47100000	1.00268	0.854381	1.17898	1.10772	0.465253	0.642981
563	tr|C4FR05|C4FR05_9FIRM	tr|C4FR05|C4FR05_9FIRM	11	>tr|C4FR05|C4FR05_9FIRM Proline--tRNA ligase OS=Veillonella dispar ATCC 17748 GN=proS PE=3 SV=1	1.1535	1.51492	0.361423	0.421964	0.409047	0.997766	0.996879	0.361423	0	10029000	15039000	10103000	20570000	36398000	107410000	1.57174	1.25968	0.629074	0.959397	1.62382	1.96154
466	tr|C4FPZ8|C4FPZ8_9FIRM	tr|C4FPZ8|C4FPZ8_9FIRM	6	>tr|C4FPZ8|C4FPZ8_9FIRM Branched-chain-amino-acid transaminase OS=Veillonella dispar ATCC 17748 GN=ilvE PE=4 SV=1	2.04259	2.32371	0.28112	0.297601	0.409106	0.997766	0.996879	0.28112	0	15905000	21657000	28017000	69059000	65231000	105950000	2.22501	1.8051	2.09765	2.60875	2.42272	1.93965
114	tr|A0A0H2XF50|A0A0H2XF50_STAA3	tr|A0A0H2XF50|A0A0H2XF50_STAA3	4	>tr|A0A0H2XF50|A0A0H2XF50_STAA3 DNA-binding protein HU OS=Staphylococcus aureus (strain USA300) GN=hup PE=3 SV=1	0.629631	0.0947511	-0.53488	0.487741	0.409354	0.997766	0.996879	-0.53488	0	5126800	18870000	5185000	5871000	15179000	46027000	0.621187	1.59907	-0.331367	-0.74808	0.426212	0.606121
1261	tr|Q7P3X0|Q7P3X0_FUSNV	tr|Q7P3X0|Q7P3X0_FUSNV	2	>tr|Q7P3X0|Q7P3X0_FUSNV UDP-3-O-[3-hydroxymyristoyl] glucosamine N-acyltransferase (Fragment) OS=Fusobacterium nucleatum subsp. vincentii ATCC 49256 GN=FNV0257 PE=3 SV=1	-1.00816	-1.25229	-0.244137	0.113521	0.409469	0.997766	0.996879	-0.244137	0	1470200	3168200	3727600	4044800	4120700	15428000	-1.14828	-1.06967	-0.806511	-1.25549	-1.35924	-1.14215
464	tr|C4FPX8|C4FPX8_9FIRM	tr|C4FPX8|C4FPX8_9FIRM	22	>tr|C4FPX8|C4FPX8_9FIRM Enolase OS=Veillonella dispar ATCC 17748 GN=eno PE=3 SV=1	7.53111	7.19732	-0.333789	0.39628	0.409507	0.997766	0.996879	-0.333789	0	784770000	1107800000	939700000	1393000000	2082600000	3948400000	7.74805	7.68995	7.15532	6.70004	7.16528	7.72664
2	sp|O06942|DNAK_STRMU	sp|O06942|DNAK_STRMU	9	>sp|O06942|DNAK_STRMU Chaperone protein DnaK OS=Streptococcus mutans serotype c (strain ATCC 700610 / UA159) GN=dnaK PE=2 SV=2	-1.4219	-2.55973	-1.13783	0.520995	0.410182	0.997766	0.996879	-1.13783	0	1522500	5705800	825450	260260	1751200	28572000	-1.09877	-0.189787	-2.97715	-4.99169	-2.531	-0.1565
95	sp|Q8DS37|RL17_STRMU	sp|Q8DS37|RL17_STRMU	4	>sp|Q8DS37|RL17_STRMU 50S ribosomal protein L17 OS=Streptococcus mutans serotype c (strain ATCC 700610 / UA159) GN=rplQ PE=3 SV=1	-4.91245	-5.43647	-0.524012	0.505948	0.410233	0.997766	0.996879	-0.524012	2	NA	375090	136900	NA	205940	1069600	NA	-4.26089	-5.56402	NA	-5.46199	-5.41094
1182	tr|Q7P289|Q7P289_FUSNV;tr|F9EQ12|F9EQ12_FUSNU	tr|Q7P289|Q7P289_FUSNV	2	>tr|Q7P289|Q7P289_FUSNV Bis(5-nucleosyl)-tetraphosphatase (Asymmetrical) OS=Fusobacterium nucleatum subsp. vincentii ATCC 49256 GN=FNV0289 PE=4 SV=1;>tr|F9EQ12|F9EQ12_FUSNU HIT family protein OS=Fusobacterium nucleatum subsp. animalis ATCC 51191 GN=HMPREF	-0.249621	-0.673104	-0.423484	0.459218	0.410285	0.997766	0.996879	-0.423484	0	2092900	4213500	9512600	9952900	5997900	15402000	-0.648003	-0.643234	0.542376	-0.029252	-0.84521	-1.14485
493	tr|C4FQ99|C4FQ99_9FIRM	tr|C4FQ99|C4FQ99_9FIRM	8	>tr|C4FQ99|C4FQ99_9FIRM Uncharacterized protein OS=Veillonella dispar ATCC 17748 GN=VEIDISOL_01447 PE=4 SV=1	6.16904	5.9078	-0.261247	0.225715	0.410289	0.997766	0.996879	-0.261247	0	232730000	361580000	582020000	789070000	722100000	1412500000	6.02614	6.01542	6.46558	5.92603	5.71488	6.08248
1240	tr|Q7P3G0|Q7P3G0_FUSNV;tr|F9EPK0|F9EPK0_FUSNU	tr|Q7P3G0|Q7P3G0_FUSNV	5	>tr|Q7P3G0|Q7P3G0_FUSNV Phosphonates-binding protein OS=Fusobacterium nucleatum subsp. vincentii ATCC 49256 GN=FNV0162 PE=4 SV=1;>tr|F9EPK0|F9EPK0_FUSNU Phosphonate ABC superfamily ATP binding cassette transporter, binding protein OS=Fusobacterium nucleatu	1.45079	0.91089	-0.539899	0.493078	0.413369	0.997766	0.996879	-0.539899	0	12399000	20832000	10860000	8077100	30102000	90218000	1.87225	1.74701	0.733105	-0.313645	1.36376	1.68256
896	tr|F5VXE3|F5VXE3_STROR	tr|F5VXE3|F5VXE3_STROR	2	>tr|F5VXE3|F5VXE3_STROR Phosphate acetyltransferase OS=Streptococcus oralis SK255 GN=pta PE=4 SV=1	-4.04803	-4.84999	-0.801953	0.537494	0.413576	0.997766	0.996879	-0.801953	1	NA	716160	232340	168480	175820	4034400	NA	-3.29364	-4.80243	-5.5839	-5.67852	-3.28754
121	tr|A0A0H2XGY3|A0A0H2XGY3_STAA3	tr|A0A0H2XGY3|A0A0H2XGY3_STAA3	7	>tr|A0A0H2XGY3|A0A0H2XGY3_STAA3 Arginine deiminase OS=Staphylococcus aureus (strain USA300) GN=arcA PE=3 SV=1	-6.26837	-4.61837	1.65	0.697094	0.413746	0.997766	0.996879	1.65	3	146040	28468	NA	NA	NA	1755600	-4.41964	-8.1171	NA	NA	NA	-4.61837
827	tr|F5VU22|F5VU22_STROR	tr|F5VU22|F5VU22_STROR	4	>tr|F5VU22|F5VU22_STROR Protein translocase subunit SecA OS=Streptococcus oralis SK255 GN=secA PE=3 SV=1	-3.17617	-4.2498	-1.07363	0.549075	0.414026	0.997766	0.996879	-1.07363	1	NA	1218600	449050	361820	127640	8533300	NA	-2.49865	-3.8537	-4.54301	-6.11704	-2.08936
817	tr|F5VTP7|F5VTP7_STROR	tr|F5VTP7|F5VTP7_STROR	2	>tr|F5VTP7|F5VTP7_STROR Bacterial regulatory protein, LacI family OS=Streptococcus oralis SK255 GN=HMPREF9968_1525 PE=4 SV=1	-5.38918	-4.84785	0.541334	0.454275	0.414762	0.997766	0.996879	0.541334	3	NA	176400	NA	NA	264670	1801300	NA	-5.38918	NA	NA	-5.11843	-4.57726
523	tr|C4FQL9|C4FQL9_9FIRM	tr|C4FQL9|C4FQL9_9FIRM	3	>tr|C4FQL9|C4FQL9_9FIRM RND transporter, HAE1 family OS=Veillonella dispar ATCC 17748 GN=VEIDISOL_01087 PE=3 SV=1	-2.25923	-1.89009	0.369142	0.438063	0.415666	0.997766	0.996879	0.369142	0	1209400	1098800	1001100	2342100	3231900	9144100	-1.42491	-2.65342	-2.69937	-1.99957	-1.69192	-1.97879
1321	tr|Q7P4W2|Q7P4W2_FUSNV	tr|Q7P4W2|Q7P4W2_FUSNV	3	>tr|Q7P4W2|Q7P4W2_FUSNV Aminoacyl-histidine dipeptidase OS=Fusobacterium nucleatum subsp. vincentii ATCC 49256 GN=FNV0679 PE=4 SV=1	-0.816986	-1.09125	-0.274261	0.296608	0.416127	0.997766	0.996879	-0.274261	0	1790700	3589700	4016100	6312200	4250200	13913000	-0.868916	-0.882865	-0.699178	-0.649403	-1.31686	-1.30747
488	tr|C4FQ86|C4FQ86_9FIRM	tr|C4FQ86|C4FQ86_9FIRM	15	>tr|C4FQ86|C4FQ86_9FIRM OstA-like protein OS=Veillonella dispar ATCC 17748 GN=VEIDISOL_01434 PE=4 SV=1	1.58332	1.2346	-0.348719	0.423188	0.416321	0.997766	0.996879	-0.348719	0	10607000	19693000	17694000	14387000	33972000	91316000	1.65111	1.66292	1.43593	0.47253	1.52937	1.7019
483	tr|C4FQ65|C4FQ65_9FIRM	tr|C4FQ65|C4FQ65_9FIRM	5	>tr|C4FQ65|C4FQ65_9FIRM ABC transporter, ATP-binding protein OS=Veillonella dispar ATCC 17748 GN=VEIDISOL_01413 PE=4 SV=1	-1.34748	-1.00957	0.337914	0.416296	0.418253	0.997766	0.996879	0.337914	0	1944000	2528800	1764800	3848500	6640900	16865000	-0.752554	-1.40681	-1.88309	-1.32324	-0.70576	-0.999712
1380	tr|Q7P5Y8|Q7P5Y8_FUSNV	tr|Q7P5Y8|Q7P5Y8_FUSNV	4	>tr|Q7P5Y8|Q7P5Y8_FUSNV DNA gyrase subunit A OS=Fusobacterium nucleatum subsp. vincentii ATCC 49256 GN=gyrA PE=3 SV=1	-2.39621	-2.06	0.336214	0.417364	0.419855	0.997766	0.996879	0.336214	0	474080	1018600	2045900	2429000	2197200	8969000	-2.75158	-2.76677	-1.67029	-1.94996	-2.22032	-2.00971
850	tr|F5VVS9|F5VVS9_STROR	tr|F5VVS9|F5VVS9_STROR	2	>tr|F5VVS9|F5VVS9_STROR PTS system protein fructose-specific EIIABC component OS=Streptococcus oralis SK255 GN=fruA PE=4 SV=1	-5.25065	-4.55837	0.692276	NA	0.421178	NA	0.996879	0.692276	4	NA	193520	NA	NA	NA	1822700	NA	-5.25065	NA	NA	NA	-4.55837
761	tr|C4FSN2|C4FSN2_9FIRM	tr|C4FSN2|C4FSN2_9FIRM	5	>tr|C4FSN2|C4FSN2_9FIRM 1,4-dihydroxy-2-naphthoyl-CoA synthase OS=Veillonella dispar ATCC 17748 GN=menB PE=3 SV=1	0.256296	0.538775	0.282479	0.335407	0.421727	0.997766	0.996879	0.282479	0	4061000	8232200	7091100	10492000	19572000	51941000	0.291041	0.358452	0.119394	0.0425834	0.774277	0.799464
1342	tr|Q7P5C0|Q7P5C0_FUSNV	tr|Q7P5C0|Q7P5C0_FUSNV	4	>tr|Q7P5C0|Q7P5C0_FUSNV Uncharacterized protein OS=Fusobacterium nucleatum subsp. vincentii ATCC 49256 GN=FNV0933 PE=4 SV=1	2.14186	1.9023	-0.239565	0.14581	0.423139	0.997766	0.996879	-0.239565	0	13756000	26860000	31780000	39356000	39894000	118190000	2.01938	2.12711	2.2791	1.84297	1.74941	2.11451
1109	tr|F9EP67|F9EP67_FUSNU	tr|F9EP67|F9EP67_FUSNU	7	>tr|F9EP67|F9EP67_FUSNU Uracil phosphoribosyltransferase OS=Fusobacterium nucleatum subsp. animalis ATCC 51191 GN=upp PE=3 SV=1	-2.97215	-3.47323	-0.501077	0.352844	0.424757	0.997766	0.996879	-0.501077	3	460390	787710	NA	NA	NA	3592200	-2.79309	-3.15122	NA	NA	NA	-3.47323
836	tr|F5VUN4|F5VUN4_STROR	tr|F5VUN4|F5VUN4_STROR	12	>tr|F5VUN4|F5VUN4_STROR 30S ribosomal protein S2 OS=Streptococcus oralis SK255 GN=rpsB PE=3 SV=1	-0.343722	0.612202	0.955924	0.531643	0.42523	0.997766	0.996879	0.955924	0	657680	14231000	6897800	4771700	17172000	130410000	-2.28786	1.17709	0.0796007	-1.03042	0.595142	2.27188
1415	tr|Q7P6N5|Q7P6N5_FUSNV;tr|F9ELW5|F9ELW5_FUSNU	tr|Q7P6N5|Q7P6N5_FUSNV	3	>tr|Q7P6N5|Q7P6N5_FUSNV UDP-N-acetylmuramoyl-L-alanyl-D-glutamate--2,6-diaminopimelate ligase OS=Fusobacterium nucleatum subsp. vincentii ATCC 49256 GN=murE PE=3 SV=1;>tr|F9ELW5|F9ELW5_FUSNU UDP-N-acetylmuramyl-tripeptide synthetase OS=Fusobacterium nuclea	-3.18773	-1.99896	1.18877	0.562226	0.425955	0.997766	0.996879	1.18877	1	107600	2339600	NA	3450400	595390	22811000	-4.85236	-1.52311	NA	-1.47194	-4.00828	-0.516673
981	tr|F9ELH0|F9ELH0_FUSNU	tr|F9ELH0|F9ELH0_FUSNU	3	>tr|F9ELH0|F9ELH0_FUSNU 50S ribosomal protein L27 OS=Fusobacterium nucleatum subsp. animalis ATCC 51191 GN=rpmA PE=3 SV=1	0.672312	0.248555	-0.423757	0.480061	0.426174	0.997766	0.996879	-0.423757	0	4389500	8948200	14332000	19023000	17505000	19979000	0.401234	0.483183	1.13252	0.852922	0.621442	-0.728698
1397	tr|Q7P688|Q7P688_FUSNV	tr|Q7P688|Q7P688_FUSNV	3	>tr|Q7P688|Q7P688_FUSNV Cell division protein FtsA OS=Fusobacterium nucleatum subsp. vincentii ATCC 49256 GN=ftsA PE=3 SV=1	-0.291175	-0.693746	-0.402571	0.472763	0.427051	0.997766	0.996879	-0.402571	0	1841900	4084400	10217000	4755800	6751600	25109000	-0.82898	-0.689775	0.645229	-1.03496	-0.683123	-0.363151
848	tr|F5VVP8|F5VVP8_STROR	tr|F5VVP8|F5VVP8_STROR	2	>tr|F5VVP8|F5VVP8_STROR 50S ribosomal protein L19 OS=Streptococcus oralis SK255 GN=rplS PE=3 SV=1	-3.20917	-2.31009	0.899082	0.597044	0.427577	0.997766	0.996879	0.899082	2	NA	1158100	452230	NA	797990	16726000	NA	-2.57481	-3.84354	NA	-3.60723	-1.01295
1065	tr|F9EN80|F9EN80_FUSNU;tr|Q7P3E8|Q7P3E8_FUSNV	tr|F9EN80|F9EN80_FUSNU	5	>tr|F9EN80|F9EN80_FUSNU 30S ribosomal protein S9 OS=Fusobacterium nucleatum subsp. animalis ATCC 51191 GN=rpsI PE=3 SV=1;>tr|Q7P3E8|Q7P3E8_FUSNV SSU ribosomal protein S9P OS=Fusobacterium nucleatum subsp. vincentii ATCC 49256 GN=FNV0080 PE=4 SV=1	2.08677	1.79596	-0.290806	0.369484	0.428135	0.997766	0.996879	-0.290806	0	9806900	28748000	36834000	40584000	38987000	96195000	1.54001	2.22871	2.49159	1.88482	1.71792	1.78516
1144	tr|F9EQW6|F9EQW6_FUSNU	tr|F9EQW6|F9EQW6_FUSNU	7	>tr|F9EQW6|F9EQW6_FUSNU Aldehyde dehydrogenase OS=Fusobacterium nucleatum subsp. animalis ATCC 51191 GN=aldA PE=3 SV=1	-0.623196	-0.358987	0.264209	0.304381	0.429952	0.997766	0.996879	0.264209	0	1880500	3820800	5371700	9005600	6954700	26632000	-0.799599	-0.789553	-0.280434	-0.165459	-0.642538	-0.268964
1283	tr|Q7P4C9|Q7P4C9_FUSNV;tr|F9EKI2|F9EKI2_FUSNU	tr|Q7P4C9|Q7P4C9_FUSNV	3	>tr|Q7P4C9|Q7P4C9_FUSNV 50S ribosomal protein L14 OS=Fusobacterium nucleatum subsp. vincentii ATCC 49256 GN=rplN PE=3 SV=1;>tr|F9EKI2|F9EKI2_FUSNU 50S ribosomal protein L14 OS=Fusobacterium nucleatum subsp. animalis ATCC 51191 GN=rplN PE=3 SV=1	0.0270326	-0.208299	-0.235332	0.147184	0.430177	0.997766	0.996879	-0.235332	0	3387900	5697800	7703500	8516100	9210400	29132000	0.0343236	-0.191885	0.238659	-0.241569	-0.257874	-0.125455
1177	tr|Q7P275|Q7P275_FUSNV	tr|Q7P275|Q7P275_FUSNV	11	>tr|Q7P275|Q7P275_FUSNV 60 kDa chaperonin OS=Fusobacterium nucleatum subsp. vincentii ATCC 49256 GN=FNV0157 PE=3 SV=1	0.229074	0.643549	0.414476	0.481855	0.430245	0.997766	0.996879	0.414476	0	2865500	5270900	15004000	22600000	14476000	42585000	-0.202913	-0.30836	1.19849	1.08757	0.361278	0.481802
667	tr|C4FRT6|C4FRT6_9FIRM	tr|C4FRT6|C4FRT6_9FIRM	7	>tr|C4FRT6|C4FRT6_9FIRM FAD dependent oxidoreductase OS=Veillonella dispar ATCC 17748 GN=VEIDISOL_01625 PE=4 SV=1	0.554369	1.04101	0.486641	0.505994	0.43343	0.997766	0.996879	0.486641	0	8359400	12663000	4146500	19113000	18459000	84065000	1.31378	1.0025	-0.653171	0.85935	0.694106	1.56957
1158	tr|F9PH82|F9PH82_9ACTO;tr|J2ZSG3|J2ZSG3_ACTNH	tr|F9PH82|F9PH82_9ACTO	2	>tr|F9PH82|F9PH82_9ACTO Phosphoenolpyruvate carboxykinase [GTP] OS=Actinomyces sp. oral taxon 175 str. F0384 GN=pckG PE=3 SV=1;>tr|J2ZSG3|J2ZSG3_ACTNH Phosphoenolpyruvate carboxykinase (GTP)-like protein OS=Actinomyces naeslundii (strain ATCC 12104 / DSM 4	0.0429537	-0.460563	-0.503516	0.509264	0.433443	0.997766	0.996879	-0.503516	0	1435100	7570400	13802000	9678300	7825400	18714000	-1.18252	0.23311	1.07827	-0.067353	-0.481017	-0.833318
1136	tr|F9EQA2|F9EQA2_FUSNU	tr|F9EQA2|F9EQA2_FUSNU	18	>tr|F9EQA2|F9EQA2_FUSNU L-lysine 2,3-aminomutase OS=Fusobacterium nucleatum subsp. animalis ATCC 51191 GN=kamA PE=4 SV=1	3.32689	3.69067	0.363777	0.462103	0.43402	0.997766	0.996879	0.363777	0	33196000	78617000	51710000	100770000	144320000	505380000	3.26735	3.7333	2.98002	3.12336	3.51009	4.43855
972	tr|F9ELC2|F9ELC2_FUSNU	tr|F9ELC2|F9ELC2_FUSNU	4	>tr|F9ELC2|F9ELC2_FUSNU Peptidylprolyl isomerase OS=Fusobacterium nucleatum subsp. animalis ATCC 51191 GN=HMPREF9094_0727 PE=4 SV=1	1.1552	0.858256	-0.296943	0.395906	0.435176	0.997766	0.996879	-0.296943	0	7146100	12608000	16996000	14291000	18350000	76817000	1.09162	0.995989	1.37798	0.463413	0.685996	1.42536
668	tr|C4FRT8|C4FRT8_9FIRM	tr|C4FRT8|C4FRT8_9FIRM	6	>tr|C4FRT8|C4FRT8_9FIRM Electron transfer flavoprotein subunit beta OS=Veillonella dispar ATCC 17748 GN=etfB PE=4 SV=1	0.339703	0.605682	0.265979	0.326051	0.435282	0.997766	0.996879	0.265979	0	4570800	8126700	7611600	13605000	24126000	39460000	0.458569	0.339161	0.22138	0.396421	1.06073	0.3599
559	tr|C4FQZ5|C4FQZ5_9FIRM	tr|C4FQZ5|C4FQZ5_9FIRM	4	>tr|C4FQZ5|C4FQZ5_9FIRM Elongation factor 4 OS=Veillonella dispar ATCC 17748 GN=lepA PE=3 SV=1	-2.13325	-1.24047	0.892779	0.540835	0.436739	0.997766	0.996879	0.892779	0	117830	4838200	2759300	4709000	5509800	10807000	-4.7237	-0.43647	-1.23959	-1.04843	-0.961439	-1.71154
938	tr|F9EKJ4|F9EKJ4_FUSNU	tr|F9EKJ4|F9EKJ4_FUSNU	4	>tr|F9EKJ4|F9EKJ4_FUSNU 30S ribosomal protein S10 OS=Fusobacterium nucleatum subsp. animalis ATCC 51191 GN=rpsJ PE=3 SV=1	2.05589	1.78394	-0.271951	0.349424	0.437536	0.997766	0.996879	-0.271951	0	12713000	20894000	37270000	40925000	34698000	103180000	1.90768	1.75146	2.50853	1.89621	1.55833	1.89728
1344	tr|Q7P5E0|Q7P5E0_FUSNV	tr|Q7P5E0|Q7P5E0_FUSNV	4	>tr|Q7P5E0|Q7P5E0_FUSNV Phosphomethylpyrimidine synthase OS=Fusobacterium nucleatum subsp. vincentii ATCC 49256 GN=thiC PE=3 SV=1	-1.01817	-1.58104	-0.562875	0.522492	0.43755	0.997766	0.996879	-0.562875	0	1219900	3428400	4041200	7823200	4097700	4771700	-1.41267	-0.951625	-0.690207	-0.357141	-1.3669	-3.01908
340	tr|C4FNV8|C4FNV8_9FIRM	tr|C4FNV8|C4FNV8_9FIRM	2	>tr|C4FNV8|C4FNV8_9FIRM DHHA1 domain protein OS=Veillonella dispar ATCC 17748 GN=VEIDISOL_00212 PE=4 SV=1	-2.89602	-2.63331	0.262709	0.32547	0.438675	0.997766	0.996879	0.262709	0	438860	857430	931740	1546800	2099600	4672000	-2.86093	-3.02438	-2.80275	-2.56454	-2.28254	-3.05286
292	tr|C4FNH4|C4FNH4_9FIRM	tr|C4FNH4|C4FNH4_9FIRM	3	>tr|C4FNH4|C4FNH4_9FIRM Enoyl-CoA hydratase/isomerase family protein OS=Veillonella dispar ATCC 17748 GN=VEIDISOL_00515 PE=4 SV=1	-3.60186	-3.11634	0.485515	0.512234	0.439112	0.997766	0.996879	0.485515	0	130570	792310	765980	524480	1449100	6513700	-4.57826	-3.14251	-3.08481	-4.03741	-2.79029	-2.52133
744	tr|C4FSJ0|C4FSJ0_9FIRM	tr|C4FSJ0|C4FSJ0_9FIRM	4	>tr|C4FSJ0|C4FSJ0_9FIRM LL-diaminopimelate aminotransferase OS=Veillonella dispar ATCC 17748 GN=VEIDISOL_01880 PE=3 SV=1	-1.15429	-0.816605	0.337681	0.451617	0.439536	0.997766	0.996879	0.337681	0	1874500	2494100	2775300	6814900	8469000	12091000	-0.804126	-1.42747	-1.23126	-0.54505	-0.372789	-1.53198
532	tr|C4FQQ9|C4FQQ9_9FIRM	tr|C4FQQ9|C4FQQ9_9FIRM	20	>tr|C4FQQ9|C4FQQ9_9FIRM Leucine--tRNA ligase OS=Veillonella dispar ATCC 17748 GN=leuS PE=3 SV=1	1.93654	2.22678	0.290233	0.394657	0.439953	0.997766	0.996879	0.290233	0	15322000	24803000	20241000	36274000	61527000	160680000	2.17211	2.00795	1.62956	1.73192	2.34267	2.60574
180	tr|C4FML9|C4FML9_9FIRM	tr|C4FML9|C4FML9_9FIRM	9	>tr|C4FML9|C4FML9_9FIRM Molybdopterin binding domain protein OS=Veillonella dispar ATCC 17748 GN=VEIDISOL_00232 PE=4 SV=1	0.455096	0.69962	0.244525	0.254402	0.440114	0.997766	0.996879	0.244525	0	4573300	8945700	8756800	16847000	23464000	40178000	0.459344	0.482765	0.423179	0.687492	1.02263	0.388742
723	tr|C4FSE3|C4FSE3_9FIRM	tr|C4FSE3|C4FSE3_9FIRM	3	>tr|C4FSE3|C4FSE3_9FIRM Transporter, small conductance mechanosensitive ion channel MscS family protein OS=Veillonella dispar ATCC 17748 GN=VEIDISOL_01833 PE=4 SV=1	-3.68255	-3.33962	0.342923	0.459443	0.441828	0.997766	0.996879	0.342923	0	375910	558940	328670	641560	1252900	4088200	-3.08027	-3.66434	-4.30303	-3.76301	-2.9895	-3.26636
914	tr|F9EJT1|F9EJT1_FUSNU	tr|F9EJT1|F9EJT1_FUSNU	5	>tr|F9EJT1|F9EJT1_FUSNU MFS superfamily major facilitator transporter OS=Fusobacterium nucleatum subsp. animalis ATCC 51191 GN=HMPREF9094_0185 PE=4 SV=1	1.29793	1.07187	-0.22606	0.126934	0.441912	0.997766	0.996879	-0.22606	0	8880900	13939000	16648000	22149000	21844000	68020000	1.39951	1.14609	1.3482	1.06012	0.924665	1.23083
1268	tr|Q7P419|Q7P419_FUSNV	tr|Q7P419|Q7P419_FUSNV	5	>tr|Q7P419|Q7P419_FUSNV Chaperone protein htpG OS=Fusobacterium nucleatum subsp. vincentii ATCC 49256 GN=FNV0325 PE=4 SV=1	-2.2497	-2.67221	-0.422515	0.499821	0.442178	0.997766	0.996879	-0.422515	0	597560	1166500	1920400	2458200	1894900	3196400	-2.42366	-2.564	-1.76143	-1.93369	-2.423	-3.65995
598	tr|C4FRA1|C4FRA1_9FIRM	tr|C4FRA1|C4FRA1_9FIRM	5	>tr|C4FRA1|C4FRA1_9FIRM ABC transporter, ATP-binding protein OS=Veillonella dispar ATCC 17748 GN=VEIDISOL_01324 PE=4 SV=1	-1.85712	-1.56667	0.290441	0.400089	0.44232	0.997766	0.996879	0.290441	0	1137600	2127500	1237200	3975500	3102400	11070000	-1.51161	-1.66524	-2.39449	-1.27902	-1.74791	-1.67309
185	tr|C4FMP3|C4FMP3_9FIRM	tr|C4FMP3|C4FMP3_9FIRM	6	>tr|C4FMP3|C4FMP3_9FIRM Putative cob(I)yrinic acid a,c-diamide adenosyltransferase OS=Veillonella dispar ATCC 17748 GN=VEIDISOL_00066 PE=4 SV=1	-0.421365	-0.77695	-0.355585	0.470622	0.443327	0.997766	0.996879	-0.355585	0	3789000	4518800	3449100	6624800	8474300	13335000	0.192831	-0.538613	-0.918313	-0.583578	-0.371932	-1.37534
733	tr|C4FSG4|C4FSG4_9FIRM	tr|C4FSG4|C4FSG4_9FIRM	10	>tr|C4FSG4|C4FSG4_9FIRM ABC transporter, substrate-binding protein, family 3 OS=Veillonella dispar ATCC 17748 GN=VEIDISOL_01854 PE=3 SV=1	0.925778	0.655601	-0.270177	0.361544	0.443968	0.997766	0.996879	-0.270177	0	8740600	10894000	10060000	13734000	20380000	49667000	1.37695	0.777455	0.622933	0.409272	0.829672	0.72786
1077	tr|F9ENI2|F9ENI2_FUSNU	tr|F9ENI2|F9ENI2_FUSNU	2	>tr|F9ENI2|F9ENI2_FUSNU Alpha-1,4 glucan phosphorylase OS=Fusobacterium nucleatum subsp. animalis ATCC 51191 GN=HMPREF9094_1487 PE=3 SV=1	-2.95947	-2.55693	0.402539	0.495056	0.44401	0.997766	0.996879	0.402539	0	216380	1228100	1127100	1779000	1134800	8105400	-3.86269	-2.48704	-2.52869	-2.37407	-3.12507	-2.17165
1179	tr|Q7P282|Q7P282_FUSNV	tr|Q7P282|Q7P282_FUSNV	7	>tr|Q7P282|Q7P282_FUSNV PROTEIN TRANSLOCASE SUBUNIT SECA OS=Fusobacterium nucleatum subsp. vincentii ATCC 49256 GN=FNV0218 PE=4 SV=1	-2.6198	-3.00593	-0.386125	0.191787	0.444554	0.997766	0.996879	-0.386125	2	465670	1103600	1202400	1118600	NA	NA	-2.77693	-2.6469	-2.43557	-3.00593	NA	NA
243	tr|C4FNA7|C4FNA7_9FIRM	tr|C4FNA7|C4FNA7_9FIRM	6	>tr|C4FNA7|C4FNA7_9FIRM Uncharacterized protein OS=Veillonella dispar ATCC 17748 GN=VEIDISOL_00439 PE=4 SV=1	0.696542	0.990402	0.29386	0.410383	0.444565	0.997766	0.996879	0.29386	0	6409700	12274000	7479800	16025000	23922000	71148000	0.937561	0.955835	0.19623	0.61937	1.0491	1.30274
1071	tr|F9END2|F9END2_FUSNU	tr|F9END2|F9END2_FUSNU	14	>tr|F9END2|F9END2_FUSNU Pyruvate phosphate dikinase OS=Fusobacterium nucleatum subsp. animalis ATCC 51191 GN=ppdK PE=4 SV=1	0.924099	1.17921	0.255115	0.320295	0.445607	0.997766	0.996879	0.255115	0	5642700	13408000	12428000	19588000	24315000	84269000	0.757014	1.088	0.927286	0.892781	1.07141	1.57345
7	sp|P01857|IGHG1_HUMAN	sp|P01857|IGHG1_HUMAN	3	>sp|P01857|IGHG1_HUMAN Immunoglobulin heavy constant gamma 1 OS=Homo sapiens GN=IGHG1 PE=1 SV=1	-1.77551	-1.10148	0.674033	0.540355	0.445631	0.997766	0.996879	0.674033	0	315810	5763200	1837900	2414100	6272200	22172000	-3.32706	-0.174816	-1.82466	-1.95834	-0.783977	-0.562117
1399	tr|Q7P695|Q7P695_FUSNV	tr|Q7P695|Q7P695_FUSNV	8	>tr|Q7P695|Q7P695_FUSNV Aspartyl/glutamyl-tRNA(Asn/Gln) amidotransferase subunit B OS=Fusobacterium nucleatum subsp. vincentii ATCC 49256 GN=gatB PE=3 SV=1	-0.642463	-0.398483	0.24398	0.273806	0.445905	0.997766	0.996879	0.24398	0	1935900	3820500	5015400	6770700	7589500	29257000	-0.758468	-0.789671	-0.37925	-0.553911	-0.522931	-0.118607
879	tr|F5VWW5|F5VWW5_STROR	tr|F5VWW5|F5VWW5_STROR	2	>tr|F5VWW5|F5VWW5_STROR 50S ribosomal protein L16 OS=Streptococcus oralis SK255 GN=rplP PE=3 SV=1	-3.95195	-4.56603	-0.614083	0.583339	0.446086	0.997766	0.996879	-0.614083	2	NA	513340	375230	179220	NA	3252100	NA	-3.79162	-4.11228	-5.49974	NA	-3.63232
1405	tr|Q7P6G3|Q7P6G3_FUSNV;tr|F9EN63|F9EN63_FUSNU	tr|Q7P6G3|Q7P6G3_FUSNV	17	>tr|Q7P6G3|Q7P6G3_FUSNV Polyribonucleotide nucleotidyltransferase OS=Fusobacterium nucleatum subsp. vincentii ATCC 49256 GN=pnp PE=3 SV=1;>tr|F9EN63|F9EN63_FUSNU Polyribonucleotide nucleotidyltransferase OS=Fusobacterium nucleatum subsp. animalis ATCC 5119	1.52176	1.82971	0.307946	0.433369	0.446377	0.997766	0.996879	0.307946	0	7067300	22742000	19984000	31385000	35722000	137470000	1.07592	1.87821	1.61116	1.53477	1.59815	2.35621
1325	tr|Q7P519|Q7P519_FUSNV;tr|F9EPN6|F9EPN6_FUSNU	tr|Q7P519|Q7P519_FUSNV	3	>tr|Q7P519|Q7P519_FUSNV 50S ribosomal protein L17 OS=Fusobacterium nucleatum subsp. vincentii ATCC 49256 GN=rplQ PE=3 SV=1;>tr|F9EPN6|F9EPN6_FUSNU 50S ribosomal protein L17 OS=Fusobacterium nucleatum subsp. animalis ATCC 51191 GN=rplQ PE=3 SV=1	-0.0328354	-0.287047	-0.254212	0.327786	0.449081	0.997766	0.996879	-0.254212	0	3056000	5406000	7948500	10304000	7658200	25025000	-0.111734	-0.270509	0.283737	0.0179602	-0.510591	-0.368511
1117	tr|F9EPC3|F9EPC3_FUSNU	tr|F9EPC3|F9EPC3_FUSNU	5	>tr|F9EPC3|F9EPC3_FUSNU Uncharacterized protein OS=Fusobacterium nucleatum subsp. animalis ATCC 51191 GN=HMPREF9094_1778 PE=4 SV=1	0.261768	0.594617	0.332848	0.463149	0.449248	0.997766	0.996879	0.332848	0	5831400	9156000	4498600	16879000	16098000	45482000	0.803612	0.517517	-0.535825	0.690077	0.506704	0.587069
941	tr|F9EKM1|F9EKM1_FUSNU	tr|F9EKM1|F9EKM1_FUSNU	2	>tr|F9EKM1|F9EKM1_FUSNU Riboflavin biosynthesis protein RibBA OS=Fusobacterium nucleatum subsp. animalis ATCC 51191 GN=ribA PE=3 SV=1	-3.3532	-2.91826	0.434939	0.512186	0.449267	0.997766	0.996879	0.434939	0	160860	818690	1012300	1972600	1224500	3531500	-4.28272	-3.09352	-2.68335	-2.23339	-3.0209	-3.50049
1424	tr|Q7P6U3|Q7P6U3_FUSNV;tr|F9ELM4|F9ELM4_FUSNU	tr|Q7P6U3|Q7P6U3_FUSNV	4	>tr|Q7P6U3|Q7P6U3_FUSNV 50S ribosomal protein L9 OS=Fusobacterium nucleatum subsp. vincentii ATCC 49256 GN=rplI PE=3 SV=1;>tr|F9ELM4|F9ELM4_FUSNU 50S ribosomal protein L9 OS=Fusobacterium nucleatum subsp. animalis ATCC 51191 GN=rplI PE=3 SV=1	-0.942254	-1.59329	-0.651039	0.542791	0.44962	0.997766	0.996879	-0.651039	0	1233800	2686600	6030500	7310100	5399900	3901000	-1.39662	-1.31628	-0.11387	-0.449523	-0.989028	-3.34133
976	tr|F9ELE1|F9ELE1_FUSNU	tr|F9ELE1|F9ELE1_FUSNU	3	>tr|F9ELE1|F9ELE1_FUSNU Single-stranded DNA-binding protein (Fragment) OS=Fusobacterium nucleatum subsp. animalis ATCC 51191 GN=ssb PE=3 SV=1	-2.56838	-3.30125	-0.732875	0.604646	0.449708	0.997766	0.996879	-0.732875	2	1202100	544580	NA	670330	NA	5143000	-1.43349	-3.70326	NA	-3.70327	NA	-2.89923
1174	tr|Q5ADM7|Q5ADM7_CANAL	tr|Q5ADM7|Q5ADM7_CANAL	2	>tr|Q5ADM7|Q5ADM7_CANAL Glyceraldehyde-3-phosphate dehydrogenase OS=Candida albicans (strain SC5314 / ATCC MYA-2876) GN=TDH3 PE=3 SV=1	-2.32258	-1.77313	0.549449	0.534251	0.450258	0.997766	0.996879	0.549449	0	206340	2401800	2218200	3035200	3149300	9336600	-3.92999	-1.48387	-1.55387	-1.64655	-1.72737	-1.94547
653	tr|C4FRP4|C4FRP4_9FIRM	tr|C4FRP4|C4FRP4_9FIRM	5	>tr|C4FRP4|C4FRP4_9FIRM Dihydroorotate dehydrogenase B (NAD(+)), electron transfer subunit OS=Veillonella dispar ATCC 17748 GN=pyrK PE=3 SV=1	-0.263962	0.192798	0.45676	0.519199	0.450563	0.997766	0.996879	0.45676	0	5274200	5444100	2849600	7467300	20493000	34861000	0.661342	-0.260006	-1.19322	-0.420548	0.837243	0.161698
403	tr|C4FPH1|C4FPH1_9FIRM	tr|C4FPH1|C4FPH1_9FIRM	19	>tr|C4FPH1|C4FPH1_9FIRM Acetate kinase OS=Veillonella dispar ATCC 17748 GN=ackA PE=3 SV=1	5.42778	5.74021	0.312432	0.446491	0.450814	0.997766	0.996879	0.312432	0	139680000	315140000	236770000	457610000	747190000	1593100000	5.30292	5.80982	5.17059	5.18405	5.76165	6.27492
1127	tr|F9EPS2|F9EPS2_FUSNU;tr|Q7P678|Q7P678_FUSNV	tr|F9EPS2|F9EPS2_FUSNU	17	>tr|F9EPS2|F9EPS2_FUSNU Pyridoxal 5-phosphate synthase subunit PdxS OS=Fusobacterium nucleatum subsp. animalis ATCC 51191 GN=pdxS PE=3 SV=1;>tr|Q7P678|Q7P678_FUSNV Pyridoxal 5-phosphate synthase subunit PdxS OS=Fusobacterium nucleatum subsp. vincentii AT	8.12948	7.81378	-0.315696	0.450704	0.451253	0.997766	0.996879	-0.315696	0	829030000	1399700000	2429400000	3517000000	2145700000	5559200000	7.82578	8.03974	8.52291	7.9613	7.20616	8.27388
710	tr|C4FS98|C4FS98_9FIRM	tr|C4FS98|C4FS98_9FIRM	4	>tr|C4FS98|C4FS98_9FIRM Adenosylmethionine-8-amino-7-oxononanoate aminotransferase OS=Veillonella dispar ATCC 17748 GN=bioA PE=3 SV=1	-0.577637	-0.316752	0.260884	0.35575	0.451315	0.997766	0.996879	0.260884	0	2748600	4277300	3616100	7805600	11270000	21538000	-0.261917	-0.620758	-0.850235	-0.360208	0.0184708	-0.60852
967	tr|F9EL90|F9EL90_FUSNU	tr|F9EL90|F9EL90_FUSNU	6	>tr|F9EL90|F9EL90_FUSNU Fe3+ ABC superfamily ATP binding cassette transporter, binding protein OS=Fusobacterium nucleatum subsp. animalis ATCC 51191 GN=HMPREF9094_0695 PE=4 SV=1	4.07739	3.80139	-0.276002	0.393619	0.451648	0.997766	0.996879	-0.276002	0	48958000	87931000	150030000	192160000	135690000	378490000	3.81775	3.90076	4.51367	4.00241	3.42566	3.97611
806	tr|F5VT04|F5VT04_STROR	tr|F5VT04|F5VT04_STROR	4	>tr|F5VT04|F5VT04_STROR Phosphoenolpyruvate-protein phosphotransferase OS=Streptococcus oralis SK255 GN=ptsP PE=3 SV=1	-0.825298	-1.55162	-0.726324	0.549203	0.451832	0.997766	0.996879	-0.726324	0	1247600	7439600	2642100	914600	3708200	34154000	-1.38086	0.207044	-1.30208	-3.28013	-1.50367	0.128926
401	tr|C4FPG3|C4FPG3_9FIRM	tr|C4FPG3|C4FPG3_9FIRM	2	>tr|C4FPG3|C4FPG3_9FIRM Transporter, DASS family OS=Veillonella dispar ATCC 17748 GN=VEIDISOL_00787 PE=4 SV=1	-0.116448	0.311454	0.427902	0.515452	0.453638	0.997766	0.996879	0.427902	0	4416000	7203200	3450200	7251300	14117000	61436000	0.409761	0.158749	-0.917854	-0.460522	0.326891	1.06799
1438	tr|Q7P711|Q7P711_FUSNV;tr|F9EQL0|F9EQL0_FUSNU	tr|Q7P711|Q7P711_FUSNV	2	>tr|Q7P711|Q7P711_FUSNV Transketolase OS=Fusobacterium nucleatum subsp. vincentii ATCC 49256 GN=FNV1548 PE=4 SV=1;>tr|F9EQL0|F9EQL0_FUSNU Transketolase OS=Fusobacterium nucleatum subsp. animalis ATCC 51191 GN=tktA PE=4 SV=1	-0.869646	-0.342254	0.527392	0.535685	0.454264	0.997766	0.996879	0.527392	0	1862600	4450900	2769000	15670000	2910300	36151000	-0.813148	-0.561257	-1.23453	0.588862	-1.83544	0.219815
1200	tr|Q7P2M1|Q7P2M1_FUSNV	tr|Q7P2M1|Q7P2M1_FUSNV	16	>tr|Q7P2M1|Q7P2M1_FUSNV L-BETA-LYSINE 5,6-AMINOMUTASE ALPHA SUBUNIT OS=Fusobacterium nucleatum subsp. vincentii ATCC 49256 GN=FNV1030 PE=4 SV=1	2.77459	3.15713	0.382536	0.501328	0.455105	0.997766	0.996879	0.382536	0	17528000	57296000	42599000	61173000	102890000	379650000	2.36266	3.26016	2.70095	2.44362	3.04675	3.98101
1038	tr|F9EMH2|F9EMH2_FUSNU;tr|Q7P3G9|Q7P3G9_FUSNV;tr|F9EMM4|F9EMM4_FUSNU	tr|F9EMH2|F9EMH2_FUSNU	3	>tr|F9EMH2|F9EMH2_FUSNU Flavodoxin OS=Fusobacterium nucleatum subsp. animalis ATCC 51191 GN=fprA2 PE=4 SV=1;>tr|Q7P3G9|Q7P3G9_FUSNV Flavoprotein (Fragment) OS=Fusobacterium nucleatum subsp. vincentii ATCC 49256 GN=FNV0102 PE=3 SV=1;>tr|F9EMM4|F9EMM4_FUSNU	-0.746515	-0.452007	0.294508	0.434171	0.456061	0.997766	0.996879	0.294508	0	1935000	2910200	5359500	7901800	9973400	18363000	-0.759127	-1.19671	-0.283708	-0.343527	-0.148892	-0.863602
804	tr|F5VSQ3|F5VSQ3_STROR	tr|F5VSQ3|F5VSQ3_STROR	19	>tr|F5VSQ3|F5VSQ3_STROR Enolase OS=Streptococcus oralis SK255 GN=eno PE=3 SV=1	4.17726	3.49092	-0.686337	0.551347	0.456164	0.997766	0.996879	-0.686337	0	40108000	262980000	72033000	57331000	104230000	742100000	3.5353	5.53921	3.45727	2.35529	3.06447	5.05302
279	tr|C4FNE8|C4FNE8_9FIRM	tr|C4FNE8|C4FNE8_9FIRM	3	>tr|C4FNE8|C4FNE8_9FIRM Methionine aminopeptidase OS=Veillonella dispar ATCC 17748 GN=map PE=3 SV=1	0.680701	0.350784	-0.329917	0.473974	0.457603	0.997766	0.996879	-0.329917	0	5607200	8005900	12867000	19856000	15900000	25337000	0.748073	0.316763	0.977267	0.911287	0.489758	-0.348693
1033	tr|F9EME6|F9EME6_FUSNU	tr|F9EME6|F9EME6_FUSNU	3	>tr|F9EME6|F9EME6_FUSNU Ethanolamine utilization protein EutQ OS=Fusobacterium nucleatum subsp. animalis ATCC 51191 GN=eutQ PE=4 SV=1	-2.41819	-2.04236	0.375829	0.501741	0.457668	0.997766	0.996879	0.375829	0	440680	927550	2314500	2977600	2498600	6982600	-2.85507	-2.90681	-1.49268	-1.67264	-2.0443	-2.41014
867	tr|F5VWK5|F5VWK5_STROR	tr|F5VWK5|F5VWK5_STROR	3	>tr|F5VWK5|F5VWK5_STROR Glycosyl hydrolase family 85 OS=Streptococcus oralis SK255 GN=HMPREF9968_0322 PE=4 SV=1	-2.62597	-3.34419	-0.718221	0.612424	0.459355	0.997766	0.996879	-0.718221	2	778100	761280	NA	NA	445380	7562200	-2.04967	-3.20226	NA	NA	-4.40578	-2.2826
316	tr|C4FNP1|C4FNP1_9FIRM	tr|C4FNP1|C4FNP1_9FIRM	16	>tr|C4FNP1|C4FNP1_9FIRM DEAD/DEAH box helicase OS=Veillonella dispar ATCC 17748 GN=VEIDISOL_00582 PE=3 SV=1	2.31302	2.71825	0.405233	0.515556	0.459464	0.997766	0.996879	0.405233	0	22574000	38190000	19347000	40549000	97393000	247940000	2.72106	2.65346	1.56452	1.88364	2.97157	3.29954
1162	tr|F9PID3|F9PID3_9ACTO	tr|F9PID3|F9PID3_9ACTO	2	>tr|F9PID3|F9PID3_9ACTO 10 kDa chaperonin OS=Actinomyces sp. oral taxon 175 str. F0384 GN=groS PE=3 SV=1	-1.1914	-1.55351	-0.362107	0.49797	0.459826	0.997766	0.996879	-0.362107	0	855780	2880800	4783400	3607700	4529500	8913800	-1.91487	-1.2119	-0.447442	-1.41123	-1.22971	-2.01959
1105	tr|F9EP28|F9EP28_FUSNU;tr|Q7P2D0|Q7P2D0_FUSNV	tr|F9EP28|F9EP28_FUSNU	6	>tr|F9EP28|F9EP28_FUSNU Phosphoglucomutase OS=Fusobacterium nucleatum subsp. animalis ATCC 51191 GN=pgm PE=3 SV=1;>tr|Q7P2D0|Q7P2D0_FUSNV PHOSPHOGLUCOMUTASE OS=Fusobacterium nucleatum subsp. vincentii ATCC 49256 GN=FNV0355 PE=3 SV=1	-0.0342529	0.308307	0.34256	0.486648	0.459928	0.997766	0.996879	0.34256	0	2480400	4581700	11556000	14015000	11597000	41239000	-0.407364	-0.517939	0.822544	0.436855	0.0576363	0.430431
854	tr|F5VVU9|F5VVU9_STROR;tr|Q8DSN3|Q8DSN3_STRMU	tr|F5VVU9|F5VVU9_STROR	2	>tr|F5VVU9|F5VVU9_STROR Acyl carrier protein OS=Streptococcus oralis SK255 GN=acpP PE=3 SV=1;>tr|Q8DSN3|Q8DSN3_STRMU Acyl carrier protein OS=Streptococcus mutans serotype c (strain ATCC 700610 / UA159) GN=acp PE=3 SV=1	3.07257	2.63402	-0.438555	0.526838	0.460883	0.997766	0.996879	-0.438555	0	15405000	99914000	50507000	46606000	80424000	221530000	2.17976	4.09183	2.94612	2.07323	2.70942	3.11939
982	tr|F9ELH5|F9ELH5_FUSNU	tr|F9ELH5|F9ELH5_FUSNU	15	>tr|F9ELH5|F9ELH5_FUSNU Galactoside ABC superfamily ATP binding cassette transporter, binding protein OS=Fusobacterium nucleatum subsp. animalis ATCC 51191 GN=mglB PE=4 SV=1	7.05441	6.74655	-0.307858	0.460037	0.461399	0.997766	0.996879	-0.307858	0	428760000	820110000	862120000	1072100000	1212700000	3366000000	6.89172	7.24024	7.03126	6.34346	6.4248	7.47139
481	tr|C4FQ62|C4FQ62_9FIRM	tr|C4FQ62|C4FQ62_9FIRM	5	>tr|C4FQ62|C4FQ62_9FIRM Chain length determinant protein OS=Veillonella dispar ATCC 17748 GN=VEIDISOL_01410 PE=4 SV=1	0.164514	-0.124289	-0.288802	0.436504	0.461417	0.997766	0.996879	-0.288802	0	3972500	4959800	10131000	9068600	12311000	25216000	0.259828	-0.399346	0.633059	-0.155965	0.139449	-0.35635
469	tr|C4FQ30|C4FQ30_9FIRM	tr|C4FQ30|C4FQ30_9FIRM	12	>tr|C4FQ30|C4FQ30_9FIRM 3-oxoacyl-[acyl-carrier-protein] synthase 2 OS=Veillonella dispar ATCC 17748 GN=fabF PE=3 SV=1	3.77088	3.99909	0.228207	0.245949	0.461452	0.997766	0.996879	0.228207	0	57491000	72395000	82769000	173870000	198360000	431420000	4.04536	3.60999	3.6573	3.86619	3.94561	4.18547
549	tr|C4FQX0|C4FQX0_9FIRM	tr|C4FQX0|C4FQX0_9FIRM	3	>tr|C4FQX0|C4FQX0_9FIRM Nucleoside diphosphate kinase OS=Veillonella dispar ATCC 17748 GN=ndk PE=3 SV=1	0.943213	0.698417	-0.244796	0.34882	0.466909	0.997766	0.996879	-0.244796	0	7206800	10001000	13785000	13728000	18059000	59712000	1.10361	0.649541	1.07649	0.408677	0.664107	1.02247
557	tr|C4FQY9|C4FQY9_9FIRM	tr|C4FQY9|C4FQY9_9FIRM	8	>tr|C4FQY9|C4FQY9_9FIRM Chaperone protein DnaJ OS=Veillonella dispar ATCC 17748 GN=dnaJ PE=3 SV=1	0.993022	1.21048	0.217463	0.190853	0.467577	0.997766	0.996879	0.217463	0	7148400	13011000	11729000	25428000	30666000	58664000	1.09208	1.04305	0.843939	1.24813	1.38918	0.994146
1270	tr|Q7P435|Q7P435_FUSNV;tr|F9EMA8|F9EMA8_FUSNU	tr|Q7P435|Q7P435_FUSNV	6	>tr|Q7P435|Q7P435_FUSNV Tyrosine--tRNA ligase OS=Fusobacterium nucleatum subsp. vincentii ATCC 49256 GN=tyrS PE=3 SV=1;>tr|F9EMA8|F9EMA8_FUSNU Tyrosine--tRNA ligase OS=Fusobacterium nucleatum subsp. animalis ATCC 51191 GN=tyrS PE=3 SV=1	-0.494408	-0.262906	0.231503	0.291986	0.467597	0.997766	0.996879	0.231503	0	2170500	5388800	4268200	6916000	9067200	31818000	-0.596428	-0.275275	-0.611521	-0.524995	-0.279331	0.015609
274	tr|C4FNE3|C4FNE3_9FIRM	tr|C4FNE3|C4FNE3_9FIRM	11	>tr|C4FNE3|C4FNE3_9FIRM 30S ribosomal protein S5 OS=Veillonella dispar ATCC 17748 GN=rpsE PE=3 SV=1	4.4258	4.08602	-0.339785	0.497653	0.468671	0.997766	0.996879	-0.339785	0	78216000	94837000	180780000	129360000	201770000	643750000	4.48146	4.01383	4.78212	3.46349	3.96895	4.82562
1334	tr|Q7P548|Q7P548_FUSNV	tr|Q7P548|Q7P548_FUSNV	12	>tr|Q7P548|Q7P548_FUSNV Hydroxylamine reductase OS=Fusobacterium nucleatum subsp. vincentii ATCC 49256 GN=hcp PE=3 SV=1	4.033	3.73717	-0.295823	0.4619	0.470069	0.997766	0.996879	-0.295823	0	51281000	99110000	115400000	119510000	133930000	508410000	3.88343	4.07974	4.13582	3.35563	3.40778	4.44811
959	tr|F9EL40|F9EL40_FUSNU;tr|Q7P3X1|Q7P3X1_FUSNV	tr|F9EL40|F9EL40_FUSNU	7	>tr|F9EL40|F9EL40_FUSNU Outer membrane protein OmpH OS=Fusobacterium nucleatum subsp. animalis ATCC 51191 GN=HMPREF9094_0644 PE=4 SV=1;>tr|Q7P3X1|Q7P3X1_FUSNV Outer membrane protein OmpH OS=Fusobacterium nucleatum subsp. vincentii ATCC 49256 GN=FNV0256 PE=	4.02299	3.75792	-0.265067	0.41792	0.472031	0.997766	0.996879	-0.265067	0	53045000	82563000	132160000	196680000	120580000	378390000	3.93134	3.80655	4.33108	4.03407	3.264	3.97569
612	tr|C4FRE1|C4FRE1_9FIRM	tr|C4FRE1|C4FRE1_9FIRM	5	>tr|C4FRE1|C4FRE1_9FIRM Bifunctional protein GlmU OS=Veillonella dispar ATCC 17748 GN=glmU PE=3 SV=1	-0.240527	0.14873	0.389258	0.526502	0.4727	0.997766	0.996879	0.389258	0	4457200	6913400	2755000	11410000	16675000	26689000	0.422916	0.0973341	-1.24183	0.15681	0.554926	-0.265544
98	sp|Q8DTS9|ENO_STRMU	sp|Q8DTS9|ENO_STRMU	19	>sp|Q8DTS9|ENO_STRMU Enolase OS=Streptococcus mutans serotype c (strain ATCC 700610 / UA159) GN=eno PE=1 SV=1	0.805913	-0.357829	-1.16374	0.57806	0.472949	0.997766	0.996879	-1.16374	0	8153500	54306000	1581800	1584800	10809000	80322000	1.27845	3.18	-2.04071	-2.53149	-0.0387193	1.49672
1069	tr|F9END0|F9END0_FUSNU	tr|F9END0|F9END0_FUSNU	6	>tr|F9END0|F9END0_FUSNU Fructose-1,6-bisphosphatase class 3 OS=Fusobacterium nucleatum subsp. animalis ATCC 51191 GN=fbp PE=3 SV=1	-1.22118	-0.882104	0.339081	0.504518	0.473732	0.997766	0.996879	0.339081	0	899720	3968300	3068400	4767500	4122100	26850000	-1.84394	-0.732903	-1.08671	-1.03162	-1.35877	-0.255925
665	tr|C4FRT2|C4FRT2_9FIRM	tr|C4FRT2|C4FRT2_9FIRM	2	>tr|C4FRT2|C4FRT2_9FIRM Aminotransferase, class I/II OS=Veillonella dispar ATCC 17748 GN=VEIDISOL_01621 PE=4 SV=1	-3.30515	-2.92997	0.37518	0.31958	0.474211	0.997766	0.996879	0.37518	2	NA	710670	NA	1449400	1236800	4453200	NA	-3.30515	NA	-2.65311	-3.00721	-3.12957
816	tr|F5VTL4|F5VTL4_STROR	tr|F5VTL4|F5VTL4_STROR	3	>tr|F5VTL4|F5VTL4_STROR Oligopeptide-binding protein AmiA OS=Streptococcus oralis SK255 GN=amiA PE=4 SV=1	-1.71411	-1.10881	0.605303	NA	0.474701	NA	0.996879	0.605303	4	NA	2059100	NA	NA	NA	15753000	NA	-1.71411	NA	NA	NA	-1.10881
1262	tr|Q7P3X2|Q7P3X2_FUSNV	tr|Q7P3X2|Q7P3X2_FUSNV	2	>tr|Q7P3X2|Q7P3X2_FUSNV Outer membrane protein OS=Fusobacterium nucleatum subsp. vincentii ATCC 49256 GN=FNV0255 PE=4 SV=1	-0.387341	-0.643982	-0.256641	0.408956	0.476126	0.997766	0.996879	-0.256641	0	2247100	4750800	5877000	4406100	8778600	23496000	-0.547296	-0.463734	-0.150993	-1.13897	-0.323624	-0.469349
228	tr|C4FN76|C4FN76_9FIRM	tr|C4FN76|C4FN76_9FIRM	7	>tr|C4FN76|C4FN76_9FIRM UDP-N-acetylglucosamine 2-epimerase OS=Veillonella dispar ATCC 17748 GN=VEIDISOL_00400 PE=3 SV=1	0.272424	0.582488	0.310064	0.486858	0.476186	0.997766	0.996879	0.310064	0	5856600	4981700	8618800	15989000	21599000	36199000	0.809721	-0.392756	0.400308	0.616307	0.90922	0.221938
1281	tr|Q7P4C7|Q7P4C7_FUSNV;tr|F9EKI4|F9EKI4_FUSNU	tr|Q7P4C7|Q7P4C7_FUSNV	3	>tr|Q7P4C7|Q7P4C7_FUSNV 50S ribosomal protein L29 OS=Fusobacterium nucleatum subsp. vincentii ATCC 49256 GN=rpmC PE=3 SV=1;>tr|F9EKI4|F9EKI4_FUSNU 50S ribosomal protein L29 OS=Fusobacterium nucleatum subsp. animalis ATCC 51191 GN=rpmC PE=3 SV=1	-1.24408	-1.60978	-0.365699	0.521894	0.476353	0.997766	0.996879	-0.365699	0	1168600	2642000	3451300	5461900	3860800	6460500	-1.47353	-1.34131	-0.917395	-0.846443	-1.44844	-2.53444
1061	tr|F9EN09|F9EN09_FUSNU;tr|Q7P591|Q7P591_FUSNV	tr|F9EN09|F9EN09_FUSNU	2	>tr|F9EN09|F9EN09_FUSNU Carbon starvation protein CstA OS=Fusobacterium nucleatum subsp. animalis ATCC 51191 GN=cstA PE=4 SV=1;>tr|Q7P591|Q7P591_FUSNV Carbon starvation protein A OS=Fusobacterium nucleatum subsp. vincentii ATCC 49256 GN=FNV0758 PE=4 SV=1	-0.472875	-0.888897	-0.416022	0.540054	0.477138	0.997766	0.996879	-0.416022	0	1216200	4882000	8745600	8489700	4774300	14303000	-1.41697	-0.422992	0.421336	-0.245797	-1.15764	-1.26326
84	sp|Q2FJN4|AHPC_STAA3	sp|Q2FJN4|AHPC_STAA3	8	>sp|Q2FJN4|AHPC_STAA3 Alkyl hydroperoxide reductase C OS=Staphylococcus aureus (strain USA300) GN=ahpC PE=3 SV=1	-2.82384	-2.33019	0.493651	0.566219	0.477401	0.997766	0.996879	0.493651	1	538510	NA	770350	1122000	1431700	15049000	-2.57106	NA	-3.07662	-3.00179	-2.80683	-1.18194
1209	tr|Q7P2T8|Q7P2T8_FUSNV	tr|Q7P2T8|Q7P2T8_FUSNV	7	>tr|Q7P2T8|Q7P2T8_FUSNV METHYLTRANSFERASE OS=Fusobacterium nucleatum subsp. vincentii ATCC 49256 GN=FNV1363 PE=4 SV=1	-1.05142	-0.840131	0.211286	0.188168	0.477608	0.997766	0.996879	0.211286	0	1390100	3427000	3317400	4781400	6173200	20507000	-1.22765	-0.952236	-0.974368	-1.02765	-0.805762	-0.686977
1542	tr|Q8DW98|Q8DW98_STRMU	tr|Q8DW98|Q8DW98_STRMU	3	>tr|Q8DW98|Q8DW98_STRMU 50S ribosomal protein L13 OS=Streptococcus mutans serotype c (strain ATCC 700610 / UA159) GN=rplM PE=3 SV=1	-3.59859	-1.96676	1.63183	0.652312	0.478287	0.997766	0.996879	1.63183	2	237890	3691000	86436	NA	NA	9213100	-3.72843	-0.841245	-6.22611	NA	NA	-1.96676
669	tr|C4FRT9|C4FRT9_9FIRM	tr|C4FRT9|C4FRT9_9FIRM	5	>tr|C4FRT9|C4FRT9_9FIRM Electron transfer flavoprotein subunit alpha OS=Veillonella dispar ATCC 17748 GN=etfA PE=4 SV=1	-0.108593	0.262502	0.371095	0.526941	0.478491	0.997766	0.996879	0.371095	0	4070500	5493500	5035000	6828600	26049000	34913000	0.294351	-0.246496	-0.373634	-0.542315	1.16574	0.164082
985	tr|F9ELK2|F9ELK2_FUSNU	tr|F9ELK2|F9ELK2_FUSNU	30	>tr|F9ELK2|F9ELK2_FUSNU Pyruvate-flavodoxin oxidoreductase OS=Fusobacterium nucleatum subsp. animalis ATCC 51191 GN=por PE=3 SV=1	4.12404	4.43342	0.309378	0.490826	0.479029	0.997766	0.996879	0.309378	0	44703000	129570000	120880000	177760000	266880000	741640000	3.68895	4.48055	4.20262	3.89633	4.35191	5.05202
855	tr|F5VVV5|F5VVV5_STROR	tr|F5VVV5|F5VVV5_STROR	3	>tr|F5VVV5|F5VVV5_STROR Serine--tRNA ligase OS=Streptococcus oralis SK255 GN=serS PE=3 SV=1	-2.5728	-3.08636	-0.513555	0.596422	0.479787	0.997766	0.996879	-0.513555	2	NA	935780	1365900	NA	671010	7349800	NA	-2.8936	-2.25201	NA	-3.84455	-2.32817
1222	tr|Q7P339|Q7P339_FUSNV	tr|Q7P339|Q7P339_FUSNV	3	>tr|Q7P339|Q7P339_FUSNV CELL SURFACE PROTEIN OS=Fusobacterium nucleatum subsp. vincentii ATCC 49256 GN=FNV1729 PE=4 SV=1	-1.21544	-2.28266	-1.06722	0.583609	0.48036	0.997766	0.996879	-1.06722	0	381300	31372000	843760	2094700	2303300	6435600	-3.0601	2.35935	-2.94556	-2.15161	-2.15574	-2.54062
618	tr|C4FRI3|C4FRI3_9FIRM	tr|C4FRI3|C4FRI3_9FIRM	12	>tr|C4FRI3|C4FRI3_9FIRM ATP-dependent zinc metalloprotease FtsH OS=Veillonella dispar ATCC 17748 GN=ftsH PE=3 SV=1	1.41484	1.67194	0.2571	0.420533	0.480492	0.997766	0.996879	0.2571	0	8755300	17964000	16550000	23531000	40584000	117150000	1.37933	1.52549	1.3397	1.14254	1.77289	2.10038
538	tr|C4FQT2|C4FQT2_9FIRM	tr|C4FQT2|C4FQT2_9FIRM	3	>tr|C4FQT2|C4FQT2_9FIRM Uncharacterized protein OS=Veillonella dispar ATCC 17748 GN=VEIDISOL_01150 PE=4 SV=1	-2.3585	-2.64654	-0.288036	0.47138	0.480493	0.997766	0.996879	-0.288036	0	820950	1267200	1027700	1644700	2183500	4182800	-1.97373	-2.44016	-2.66162	-2.48097	-2.22888	-3.22977
1431	tr|Q7P6W3|Q7P6W3_FUSNV;tr|F9EJI6|F9EJI6_FUSNU	tr|Q7P6W3|Q7P6W3_FUSNV	12	>tr|Q7P6W3|Q7P6W3_FUSNV 50S ribosomal protein L1 OS=Fusobacterium nucleatum subsp. vincentii ATCC 49256 GN=rplA PE=3 SV=1;>tr|F9EJI6|F9EJI6_FUSNU 50S ribosomal protein L1 OS=Fusobacterium nucleatum subsp. animalis ATCC 51191 GN=rplA PE=3 SV=1	3.35447	3.10654	-0.247934	0.399525	0.48119	0.997766	0.996879	-0.247934	0	32195000	62318000	71850000	78136000	94900000	300420000	3.22398	3.38582	3.45361	2.77692	2.93606	3.60662
965	tr|F9EL60|F9EL60_FUSNU	tr|F9EL60|F9EL60_FUSNU	6	>tr|F9EL60|F9EL60_FUSNU Uncharacterized protein (Fragment) OS=Fusobacterium nucleatum subsp. animalis ATCC 51191 GN=HMPREF9094_0664 PE=4 SV=1	-0.527755	-0.251564	0.276191	0.457319	0.481449	0.997766	0.996879	0.276191	0	1522600	5939000	5101600	7395500	8309300	33081000	-1.09867	-0.129877	-0.354714	-0.433706	-0.398857	0.0778709
591	tr|C4FR88|C4FR88_9FIRM	tr|C4FR88|C4FR88_9FIRM	7	>tr|C4FR88|C4FR88_9FIRM Transcription termination/antitermination protein NusA OS=Veillonella dispar ATCC 17748 GN=nusA PE=3 SV=1	1.77549	1.99874	0.223253	0.306366	0.482773	0.997766	0.996879	0.223253	0	12260000	19746000	22836000	37886000	62379000	99774000	1.85628	1.66694	1.80324	1.79113	2.3615	1.84359
471	tr|C4FQ33|C4FQ33_9FIRM	tr|C4FQ33|C4FQ33_9FIRM	3	>tr|C4FQ33|C4FQ33_9FIRM 3-oxoacyl-[acyl-carrier-protein] reductase OS=Veillonella dispar ATCC 17748 GN=fabG PE=4 SV=1	1.93705	2.1773	0.240252	0.383737	0.483837	0.997766	0.996879	0.240252	0	10786000	27409000	25800000	53900000	67505000	96548000	1.67482	2.15737	1.97895	2.27125	2.46964	1.79102
703	tr|C4FS79|C4FS79_9FIRM	tr|C4FS79|C4FS79_9FIRM	3	>tr|C4FS79|C4FS79_9FIRM Uroporphyrinogen decarboxylase OS=Veillonella dispar ATCC 17748 GN=hemE PE=3 SV=1	-2.62858	-2.25773	0.370855	0.535519	0.485302	0.997766	0.996879	0.370855	0	1053300	641390	929310	1708300	2447600	7615600	-1.62068	-3.45855	-2.80651	-2.4293	-2.07254	-2.27135
153	tr|C4FMC3|C4FMC3_9FIRM	tr|C4FMC3|C4FMC3_9FIRM	2	>tr|C4FMC3|C4FMC3_9FIRM LICD family protein OS=Veillonella dispar ATCC 17748 GN=VEIDISOL_00020 PE=4 SV=1	-3.20161	-2.80847	0.393138	0.544648	0.486509	0.997766	0.996879	0.393138	0	614950	943100	320370	1136200	1460700	5967600	-2.38302	-2.88195	-4.33986	-2.98467	-2.77937	-2.66138
1489	tr|Q7P7Z4|Q7P7Z4_FUSNV;tr|F9EL11|F9EL11_FUSNU	tr|Q7P7Z4|Q7P7Z4_FUSNV	4	>tr|Q7P7Z4|Q7P7Z4_FUSNV Uncharacterized protein OS=Fusobacterium nucleatum subsp. vincentii ATCC 49256 GN=FNV2041 PE=4 SV=1;>tr|F9EL11|F9EL11_FUSNU Uncharacterized protein OS=Fusobacterium nucleatum subsp. animalis ATCC 51191 GN=HMPREF9094_0615 PE=4 SV=1	0.751384	0.395991	-0.355393	0.530762	0.486619	0.997766	0.996879	-0.355393	0	5721000	6480800	18205000	20340000	10581000	38291000	0.776536	0.000692638	1.47692	0.944084	-0.0679122	0.3118
1521	tr|Q7P8L5|Q7P8L5_FUSNV;tr|F9EQL5|F9EQL5_FUSNU	tr|Q7P8L5|Q7P8L5_FUSNV	2	>tr|Q7P8L5|Q7P8L5_FUSNV GTPase Obg OS=Fusobacterium nucleatum subsp. vincentii ATCC 49256 GN=obg PE=3 SV=1;>tr|F9EQL5|F9EQL5_FUSNU GTPase Obg OS=Fusobacterium nucleatum subsp. animalis ATCC 51191 GN=cgtA PE=3 SV=1	-2.10093	-1.80683	0.294103	0.430237	0.487959	0.997766	0.996879	0.294103	1	694620	NA	1636900	1897000	3700900	11390000	-2.21045	NA	-1.99141	-2.28661	-1.50636	-1.62751
189	tr|C4FMQ0|C4FMQ0_9FIRM	tr|C4FMQ0|C4FMQ0_9FIRM	5	>tr|C4FMQ0|C4FMQ0_9FIRM Nitrite/sulfite reductase ferredoxin domain protein OS=Veillonella dispar ATCC 17748 GN=VEIDISOL_00073 PE=3 SV=1	0.0290007	0.274072	0.245071	0.410335	0.488292	0.997766	0.996879	0.245071	0	4270600	7067400	4924400	10287000	15959000	38288000	0.362333	0.130284	-0.405614	0.0157116	0.494829	0.311675
290	tr|C4FNH2|C4FNH2_9FIRM	tr|C4FNH2|C4FNH2_9FIRM	7	>tr|C4FNH2|C4FNH2_9FIRM 50S ribosomal protein L13 OS=Veillonella dispar ATCC 17748 GN=rplM PE=3 SV=1	3.57604	3.77992	0.203882	0.178138	0.489053	0.997766	0.996879	0.203882	0	39047000	71208000	82095000	139830000	177730000	378240000	3.49732	3.58526	3.64553	3.56948	3.79523	3.97505
1390	tr|Q7P641|Q7P641_FUSNV	tr|Q7P641|Q7P641_FUSNV	14	>tr|Q7P641|Q7P641_FUSNV Hydroxymethylpyrimidine-binding protein OS=Fusobacterium nucleatum subsp. vincentii ATCC 49256 GN=FNV1191 PE=4 SV=1	5.12173	4.82892	-0.292814	0.491861	0.48918	0.997766	0.996879	-0.292814	0	98502000	163670000	348490000	411300000	265870000	764840000	4.80813	4.82996	5.72711	5.03875	4.34672	5.10129
1130	tr|F9EPY1|F9EPY1_FUSNU	tr|F9EPY1|F9EPY1_FUSNU	2	>tr|F9EPY1|F9EPY1_FUSNU MORN repeat protein (Fragment) OS=Fusobacterium nucleatum subsp. animalis ATCC 51191 GN=HMPREF9094_1986 PE=4 SV=1	-3.20785	-2.62503	0.58282	NA	0.489539	NA	0.996879	0.58282	4	NA	NA	703240	1479600	NA	NA	NA	NA	-3.20785	-2.62503	NA	NA
503	tr|C4FQB6|C4FQB6_9FIRM	tr|C4FQB6|C4FQB6_9FIRM	27	>tr|C4FQB6|C4FQB6_9FIRM Phosphoenolpyruvate synthase OS=Veillonella dispar ATCC 17748 GN=ppsA PE=3 SV=1	4.17858	4.4845	0.305912	0.504955	0.489805	0.997766	0.996879	0.305912	0	78562000	114330000	88558000	170470000	307570000	749070000	4.48771	4.2934	3.75464	3.8393	4.54622	5.06797
15	sp|P13470|GTFC_STRMU	sp|P13470|GTFC_STRMU	34	>sp|P13470|GTFC_STRMU Glucosyltransferase-SI OS=Streptococcus mutans serotype c (strain ATCC 700610 / UA159) GN=gtfC PE=1 SV=2	0.279272	1.07498	0.795705	0.587623	0.490284	0.997766	0.996879	0.795705	0	4728700	32543000	1536000	14212000	24374000	90885000	0.50668	2.41415	-2.08302	0.455864	1.07473	1.69434
712	tr|C4FSB3|C4FSB3_9FIRM	tr|C4FSB3|C4FSB3_9FIRM	2	>tr|C4FSB3|C4FSB3_9FIRM Uncharacterized protein OS=Veillonella dispar ATCC 17748 GN=VEIDISOL_01803 PE=4 SV=1	-0.315746	-0.930705	-0.61496	0.580938	0.491172	0.997766	0.996879	-0.61496	0	2040000	3899900	9210700	11356000	10063000	5452300	-0.68427	-0.758907	0.49594	0.15035	-0.136645	-2.80582
722	tr|C4FSD9|C4FSD9_9FIRM	tr|C4FSD9|C4FSD9_9FIRM	4	>tr|C4FSD9|C4FSD9_9FIRM Nicotinate phosphoribosyltransferase OS=Veillonella dispar ATCC 17748 GN=pncB PE=3 SV=1	-1.96626	-1.74178	0.224484	0.345743	0.491401	0.997766	0.996879	0.224484	0	950780	1810400	1390400	2290300	3780900	10762000	-1.76575	-1.90663	-2.22641	-2.03003	-1.47708	-1.71822
1234	tr|Q7P388|Q7P388_FUSNV	tr|Q7P388|Q7P388_FUSNV	6	>tr|Q7P388|Q7P388_FUSNV FUSOBACTERIUM OUTER MEMBRANE PROTEIN FAMILY OS=Fusobacterium nucleatum subsp. vincentii ATCC 49256 GN=FNV2156 PE=4 SV=1	1.73788	1.54247	-0.195409	0.0764838	0.491637	0.997766	0.996879	-0.195409	0	11245000	20836000	21741000	28090000	37336000	84882000	1.73386	1.7473	1.73249	1.38372	1.65867	1.58504
22	sp|P30575|ENO1_CANAL	sp|P30575|ENO1_CANAL	4	>sp|P30575|ENO1_CANAL Enolase 1 OS=Candida albicans (strain SC5314 / ATCC MYA-2876) GN=ENO1 PE=2 SV=1	-2.34051	-1.63898	0.701532	0.587247	0.493266	0.997766	0.996879	0.701532	0	135740	2688400	2869900	5419200	3538000	6635100	-4.52325	-1.31527	-1.183	-0.857132	-1.568	-2.49179
997	tr|F9ELS5|F9ELS5_FUSNU	tr|F9ELS5|F9ELS5_FUSNU	6	>tr|F9ELS5|F9ELS5_FUSNU Butyrate-acetoacetate CoA-transferase OS=Fusobacterium nucleatum subsp. animalis ATCC 51191 GN=ctfA PE=4 SV=1	-2.78716	-3.15375	-0.366589	0.543934	0.493285	0.997766	0.996879	-0.366589	0	414350	1093800	960560	1993800	1132000	2406500	-2.94235	-2.66024	-2.75889	-2.21884	-3.12845	-4.11396
1318	tr|Q7P4V1|Q7P4V1_FUSNV	tr|Q7P4V1|Q7P4V1_FUSNV	30	>tr|Q7P4V1|Q7P4V1_FUSNV Pyruvate-flavodoxin oxidoreductase OS=Fusobacterium nucleatum subsp. vincentii ATCC 49256 GN=FNV0715 PE=3 SV=1	-0.481609	-0.92702	-0.445411	0.56533	0.493799	0.997766	0.996879	-0.445411	0	4401600	6373800	1836500	6889900	4919100	15505000	0.405134	-0.0242061	-1.82575	-0.530144	-1.11672	-1.13419
1309	tr|Q7P4P0|Q7P4P0_FUSNV;tr|F9EM87|F9EM87_FUSNU	tr|Q7P4P0|Q7P4P0_FUSNV	4	>tr|Q7P4P0|Q7P4P0_FUSNV 30S ribosomal protein S6 OS=Fusobacterium nucleatum subsp. vincentii ATCC 49256 GN=rpsF PE=3 SV=1;>tr|F9EM87|F9EM87_FUSNU 30S ribosomal protein S6 OS=Fusobacterium nucleatum subsp. animalis ATCC 51191 GN=rpsF PE=3 SV=1	1.10935	0.825414	-0.283938	0.49031	0.493837	0.997766	0.996879	-0.283938	0	8596000	9564800	17161000	27521000	17117000	43878000	1.35332	0.582845	1.39189	1.35585	0.590749	0.529643
518	tr|C4FQF6|C4FQF6_9FIRM	tr|C4FQF6|C4FQF6_9FIRM	21	>tr|C4FQF6|C4FQF6_9FIRM ATPase family associated with various cellular activities (AAA) OS=Veillonella dispar ATCC 17748 GN=VEIDISOL_01023 PE=3 SV=1	3.01789	3.22588	0.207985	0.25261	0.494513	0.997766	0.996879	0.207985	0	25012000	52722000	54346000	96292000	108950000	279480000	2.86634	3.13573	3.0516	3.06146	3.12512	3.49106
328	tr|C4FNS0|C4FNS0_9FIRM	tr|C4FNS0|C4FNS0_9FIRM	7	>tr|C4FNS0|C4FNS0_9FIRM Diol dehydratase / glycerol dehydratase reactivase large subunit OS=Veillonella dispar ATCC 17748 GN=VEIDISOL_00311 PE=4 SV=1	-0.387765	0.0294454	0.417211	0.560476	0.49463	0.997766	0.996879	0.417211	0	4749300	5309900	2505000	6187800	16474000	36303000	0.512838	-0.297335	-1.3788	-0.67651	0.53832	0.226526
1373	tr|Q7P5S0|Q7P5S0_FUSNV	tr|Q7P5S0|Q7P5S0_FUSNV	7	>tr|Q7P5S0|Q7P5S0_FUSNV Dipeptide-binding protein OS=Fusobacterium nucleatum subsp. vincentii ATCC 49256 GN=FNV1219 PE=4 SV=1	-0.151942	-0.475409	-0.323467	0.525038	0.494803	0.997766	0.996879	-0.323467	0	2197100	5345300	8681500	9166800	4642200	29806000	-0.579173	-0.287397	0.410744	-0.141298	-1.19606	-0.0888713
6	sp|P01834|IGKC_HUMAN	sp|P01834|IGKC_HUMAN	3	>sp|P01834|IGKC_HUMAN Immunoglobulin kappa constant OS=Homo sapiens GN=IGKC PE=1 SV=2	0.49709	1.03347	0.536384	0.579302	0.495673	0.997766	0.996879	0.536384	0	2982100	13914000	9200100	7104400	29171000	130100000	-0.146412	1.1434	0.494282	-0.488393	1.32074	2.26808
226	tr|C4FN73|C4FN73_9FIRM	tr|C4FN73|C4FN73_9FIRM	3	>tr|C4FN73|C4FN73_9FIRM UPF0237 protein VEIDISOL_00397 OS=Veillonella dispar ATCC 17748 GN=VEIDISOL_00397 PE=3 SV=1	-0.152311	0.0513146	0.203626	0.231679	0.498078	0.997766	0.996879	0.203626	0	2938400	5004400	6978500	10937000	11777000	31041000	-0.167325	-0.385957	0.0963478	0.0991518	0.0787267	-0.0239347
1487	tr|Q7P7Y2|Q7P7Y2_FUSNV	tr|Q7P7Y2|Q7P7Y2_FUSNV	7	>tr|Q7P7Y2|Q7P7Y2_FUSNV Phosphate acetyltransferase OS=Fusobacterium nucleatum subsp. vincentii ATCC 49256 GN=FNV1962 PE=4 SV=1	2.89492	3.21215	0.317229	0.527143	0.49903	0.997766	0.996879	0.317229	0	17497000	46387000	68285000	77180000	97550000	361470000	2.36015	2.94428	3.38034	2.76016	2.97377	3.90252
608	tr|C4FRC0|C4FRC0_9FIRM	tr|C4FRC0|C4FRC0_9FIRM	4	>tr|C4FRC0|C4FRC0_9FIRM Aminotransferase, class I/II OS=Veillonella dispar ATCC 17748 GN=VEIDISOL_01343 PE=4 SV=1	-1.5944	-1.36362	0.230783	0.399362	0.500041	0.997766	0.996879	0.230783	0	951210	2977100	1799100	4054000	4464900	11667000	-1.76511	-1.16272	-1.85538	-1.2524	-1.24938	-1.58907
1361	tr|Q7P5L8|Q7P5L8_FUSNV;tr|F9EL74|F9EL74_FUSNU	tr|Q7P5L8|Q7P5L8_FUSNV	7	>tr|Q7P5L8|Q7P5L8_FUSNV S-adenosylmethionine synthase OS=Fusobacterium nucleatum subsp. vincentii ATCC 49256 GN=metK PE=3 SV=1;>tr|F9EL74|F9EL74_FUSNU Methionine adenosyltransferase OS=Fusobacterium nucleatum subsp. animalis ATCC 51191 GN=metK PE=3 SV=1	0.771637	0.567493	-0.204144	0.249793	0.500364	0.997766	0.996879	-0.204144	0	5048500	10553000	12942000	15466000	14795000	50056000	0.599385	0.729892	0.985635	0.571017	0.391125	0.740338
946	tr|F9EKW1|F9EKW1_FUSNU;tr|Q7P6M6|Q7P6M6_FUSNV	tr|F9EKW1|F9EKW1_FUSNU	3	>tr|F9EKW1|F9EKW1_FUSNU Uncharacterized protein OS=Fusobacterium nucleatum subsp. animalis ATCC 51191 GN=HMPREF9094_0565 PE=4 SV=1;>tr|Q7P6M6|Q7P6M6_FUSNV Uncharacterized protein OS=Fusobacterium nucleatum subsp. vincentii ATCC 49256 GN=FNV1431 PE=4 SV=1	-1.2754	-1.07657	0.19883	0.211963	0.503256	0.997766	0.996879	0.19883	0	1310000	2868000	2653400	5564600	4451900	15302000	-1.31172	-1.21856	-1.29593	-0.821074	-1.25338	-1.15527
1535	tr|Q8DUK4|Q8DUK4_STRMU	tr|Q8DUK4|Q8DUK4_STRMU	2	>tr|Q8DUK4|Q8DUK4_STRMU Putative ABC transporter, ATP-binding protein OS=Streptococcus mutans serotype c (strain ATCC 700610 / UA159) GN=SMU_923 PE=4 SV=1	-3.8228	-4.2655	-0.442705	0.601384	0.505468	0.997766	0.996879	-0.442705	2	134490	810130	NA	NA	529960	2059100	-4.53635	-3.10924	NA	NA	-4.16769	-4.36332
1178	tr|Q7P276|Q7P276_FUSNV;tr|F9EPB7|F9EPB7_FUSNU	tr|Q7P276|Q7P276_FUSNV	8	>tr|Q7P276|Q7P276_FUSNV Hypothetical Cytosolic Protein OS=Fusobacterium nucleatum subsp. vincentii ATCC 49256 GN=FNV0038 PE=4 SV=1;>tr|F9EPB7|F9EPB7_FUSNU Pyridoxamine 5-phosphate oxidase OS=Fusobacterium nucleatum subsp. animalis ATCC 51191 GN=pdxH PE=4	4.50248	4.21719	-0.285296	0.512639	0.506142	0.997766	0.996879	-0.285296	0	69569000	113970000	196650000	353030000	234900000	307470000	4.31549	4.28869	4.90327	4.83071	4.17713	3.64373
635	tr|C4FRL3|C4FRL3_9FIRM	tr|C4FRL3|C4FRL3_9FIRM	4	>tr|C4FRL3|C4FRL3_9FIRM 3-hydroxyacyl-[acyl-carrier-protein] dehydratase FabZ OS=Veillonella dispar ATCC 17748 GN=fabZ PE=3 SV=1	-0.625076	-0.205574	0.419501	0.574354	0.506606	0.997766	0.996879	0.419501	0	3457400	6140500	1795400	11351000	11405000	19093000	0.0630903	-0.0799762	-1.85834	0.14975	0.034776	-0.801249
198	tr|C4FMX1|C4FMX1_9FIRM	tr|C4FMX1|C4FMX1_9FIRM	5	>tr|C4FMX1|C4FMX1_9FIRM Transcriptional regulator, MarR family OS=Veillonella dispar ATCC 17748 GN=VEIDISOL_00126 PE=4 SV=1	0.232876	-0.0259426	-0.258818	0.482383	0.507535	0.997766	0.996879	-0.258818	0	4962800	5829100	7935100	9830200	15230000	23597000	0.575131	-0.157812	0.281308	-0.0461452	0.430805	-0.462488
195	tr|C4FMS8|C4FMS8_9FIRM	tr|C4FMS8|C4FMS8_9FIRM	7	>tr|C4FMS8|C4FMS8_9FIRM Hydrogenase, Fe-only OS=Veillonella dispar ATCC 17748 GN=VEIDISOL_00082 PE=4 SV=1	-0.0591813	0.41519	0.474371	0.585073	0.508189	0.997766	0.996879	0.474371	0	6563100	6877600	2762000	6849200	21860000	53881000	0.971065	0.0895693	-1.23818	-0.538213	0.925667	0.858115
771	tr|C4FSS8|C4FSS8_9FIRM	tr|C4FSS8|C4FSS8_9FIRM	5	>tr|C4FSS8|C4FSS8_9FIRM Putative D-amino-acid transaminase OS=Veillonella dispar ATCC 17748 GN=VEIDISOL_01973 PE=3 SV=1	-0.643458	-0.834634	-0.191176	0.148645	0.508748	0.997766	0.996879	-0.191176	0	2014000	4251400	4308200	5362300	6959600	16959000	-0.702441	-0.629842	-0.598091	-0.871506	-0.641574	-0.990822
494	tr|C4FQA1|C4FQA1_9FIRM	tr|C4FQA1|C4FQA1_9FIRM	23	>tr|C4FQA1|C4FQA1_9FIRM Ferrous iron transport protein B OS=Veillonella dispar ATCC 17748 GN=feoB PE=3 SV=1	5.14388	5.36953	0.225647	0.408949	0.509279	0.997766	0.996879	0.225647	0	108650000	208200000	258090000	451260000	471130000	1193800000	4.94704	5.18987	5.29473	5.16502	5.13014	5.81342
1253	tr|Q7P3S0|Q7P3S0_FUSNV;tr|F9ERD1|F9ERD1_FUSNU	tr|Q7P3S0|Q7P3S0_FUSNV	2	>tr|Q7P3S0|Q7P3S0_FUSNV Uncharacterized protein OS=Fusobacterium nucleatum subsp. vincentii ATCC 49256 GN=FNV0235 PE=4 SV=1;>tr|F9ERD1|F9ERD1_FUSNU Uncharacterized protein OS=Fusobacterium nucleatum subsp. animalis ATCC 51191 GN=HMPREF9094_2486 PE=4 SV=1	-1.37576	-1.6415	-0.265741	0.496671	0.509772	0.997766	0.996879	-0.265741	0	1138000	2102200	3414000	3950700	2261100	12680000	-1.51112	-1.68313	-0.933041	-1.28755	-2.18106	-1.4559
1493	tr|Q7P801|Q7P801_FUSNV	tr|Q7P801|Q7P801_FUSNV	3	>tr|Q7P801|Q7P801_FUSNV Gls24 protein OS=Fusobacterium nucleatum subsp. vincentii ATCC 49256 GN=FNV2026 PE=4 SV=1	2.99559	2.75617	-0.239425	0.451404	0.510387	0.997766	0.996879	-0.239425	0	23256000	50165000	58684000	112910000	69000000	149520000	2.76323	3.06138	3.16217	3.27827	2.49963	2.4906
402	tr|C4FPH0|C4FPH0_9FIRM	tr|C4FPH0|C4FPH0_9FIRM	3	>tr|C4FPH0|C4FPH0_9FIRM Uncharacterized protein OS=Veillonella dispar ATCC 17748 GN=VEIDISOL_00794 PE=4 SV=1	-1.95604	-2.32217	-0.366124	0.565185	0.510709	0.997766	0.996879	-0.366124	0	1072400	1515800	1517300	844220	2472300	12193000	-1.59523	-2.17225	-2.10065	-3.38917	-2.05879	-1.51854
824	tr|F5VTY5|F5VTY5_STROR	tr|F5VTY5|F5VTY5_STROR	2	>tr|F5VTY5|F5VTY5_STROR 2,3-bisphosphoglycerate-dependent phosphoglycerate mutase OS=Streptococcus oralis SK255 GN=gpmA PE=3 SV=1	-1.86595	-0.724228	1.14172	0.611136	0.510998	0.997766	0.996879	1.14172	0	230960	10410000	1120600	597210	15359000	68648000	-3.77031	0.709487	-2.53701	-3.86056	0.442355	1.24553
490	tr|C4FQ89|C4FQ89_9FIRM	tr|C4FQ89|C4FQ89_9FIRM	3	>tr|C4FQ89|C4FQ89_9FIRM Hydrogenase expression/formation protein HypE OS=Veillonella dispar ATCC 17748 GN=hypE PE=4 SV=1	-1.47267	-1.20781	0.264857	0.499025	0.511676	0.997766	0.996879	0.264857	0	1511200	2597200	1694300	3454000	6711300	12635000	-1.10932	-1.36689	-1.94179	-1.47052	-0.691321	-1.46159
1543	tr|Q8DWB9|Q8DWB9_STRMU	tr|Q8DWB9|Q8DWB9_STRMU	13	>tr|Q8DWB9|Q8DWB9_STRMU Aldehyde-alcohol dehydrogenase OS=Streptococcus mutans serotype c (strain ATCC 700610 / UA159) GN=adhE PE=3 SV=1	-0.281624	-1.48284	-1.20121	0.612811	0.512445	0.997766	0.996879	-1.20121	0	1679500	30140000	1431400	278180	8924900	50469000	-0.959736	2.29943	-2.18457	-4.90101	-0.300991	0.753481
1169	tr|J2ZQZ3|J2ZQZ3_ACTNH;tr|F9PNP4|F9PNP4_9ACTO;tr|F9EDZ7|F9EDZ7_9ACTO	tr|J2ZQZ3|J2ZQZ3_ACTNH	3	>tr|J2ZQZ3|J2ZQZ3_ACTNH 60 kDa chaperonin OS=Actinomyces naeslundii (strain ATCC 12104 / DSM 43013 / JCM 8349 / NCTC 10301 / Howell 279) GN=groL PE=3 SV=1;>tr|F9PNP4|F9PNP4_9ACTO 60 kDa chaperonin OS=Actinomyces sp. oral taxon 175 str. F0384 GN=groL PE=3 S	-2.6621	-3.13643	-0.474328	0.590626	0.513592	0.997766	0.996879	-0.474328	0	208140	1038100	2591000	1498200	1158200	3109300	-3.91769	-2.73841	-1.3302	-2.60802	-3.09712	-3.70414
396	tr|C4FPF5|C4FPF5_9FIRM	tr|C4FPF5|C4FPF5_9FIRM	8	>tr|C4FPF5|C4FPF5_9FIRM LAO/AO transport system ATPase OS=Veillonella dispar ATCC 17748 GN=VEIDISOL_00779 PE=4 SV=1	2.76872	2.95968	0.190954	0.183348	0.513618	0.997766	0.996879	0.190954	0	19866000	42903000	50245000	88872000	96596000	201330000	2.54003	2.8275	2.93864	2.95225	2.96032	2.96646
1391	tr|Q7P651|Q7P651_FUSNV;tr|F9EJD2|F9EJD2_FUSNU	tr|Q7P651|Q7P651_FUSNV	6	>tr|Q7P651|Q7P651_FUSNV ATP-dependent RNA helicase OS=Fusobacterium nucleatum subsp. vincentii ATCC 49256 GN=FNV1213 PE=3 SV=1;>tr|F9EJD2|F9EJD2_FUSNU ATP-dependent RNA helicase OS=Fusobacterium nucleatum subsp. animalis ATCC 51191 GN=HMPREF9094_0036 PE=4	-1.26261	-1.01591	0.246709	0.474836	0.513942	0.997766	0.996879	0.246709	0	1576300	2742400	2379600	3456100	4968100	23415000	-1.04957	-1.28553	-1.45274	-1.46969	-1.10315	-0.474872
1238	tr|Q7P399|Q7P399_FUSNV	tr|Q7P399|Q7P399_FUSNV	7	>tr|Q7P399|Q7P399_FUSNV SERINE PROTEASE OS=Fusobacterium nucleatum subsp. vincentii ATCC 49256 GN=FNV2311 PE=4 SV=1	0.535075	0.216097	-0.318977	0.551677	0.515782	0.997766	0.996879	-0.318977	0	4041700	9129400	11438000	14033000	6759000	55011000	0.284293	0.513166	0.807766	0.438602	-0.681623	0.891312
1310	tr|Q7P4P1|Q7P4P1_FUSNV	tr|Q7P4P1|Q7P4P1_FUSNV	3	>tr|Q7P4P1|Q7P4P1_FUSNV Prolyl-tRNA synthetase OS=Fusobacterium nucleatum subsp. vincentii ATCC 49256 GN=FNV0429 PE=3 SV=1	-0.392515	-0.620151	-0.227636	0.434073	0.515844	0.997766	0.996879	-0.227636	0	2546500	4080500	6020600	7699100	5269500	23648000	-0.370107	-0.691204	-0.116235	-0.378917	-1.0225	-0.459035
1430	tr|Q7P6W2|Q7P6W2_FUSNV;tr|F9EJI5|F9EJI5_FUSNU	tr|Q7P6W2|Q7P6W2_FUSNV	5	>tr|Q7P6W2|Q7P6W2_FUSNV 50S ribosomal protein L10 OS=Fusobacterium nucleatum subsp. vincentii ATCC 49256 GN=rplJ PE=3 SV=1;>tr|F9EJI5|F9EJI5_FUSNU 50S ribosomal protein L10 OS=Fusobacterium nucleatum subsp. animalis ATCC 51191 GN=rplJ PE=4 SV=1	1.27413	1.49452	0.220396	0.411601	0.516415	0.997766	0.996879	0.220396	0	9198000	11858000	18104000	25818000	31503000	96406000	1.44921	0.904266	1.46891	1.26886	1.42605	1.78866
459	tr|C4FPX3|C4FPX3_9FIRM	tr|C4FPX3|C4FPX3_9FIRM	5	>tr|C4FPX3|C4FPX3_9FIRM Putative sugar-binding domain protein OS=Veillonella dispar ATCC 17748 GN=VEIDISOL_00949 PE=4 SV=1	-1.63508	-1.17658	0.458509	0.591848	0.51681	0.997766	0.996879	0.458509	0	1358100	2719700	1279000	1549800	9087200	20449000	-1.26064	-1.29796	-2.34665	-2.5619	-0.276314	-0.691507
940	tr|F9EKL7|F9EKL7_FUSNU	tr|F9EKL7|F9EKL7_FUSNU	6	>tr|F9EKL7|F9EKL7_FUSNU Nickel ABC superfamily ATP binding cassette transporter, binding protein OS=Fusobacterium nucleatum subsp. animalis ATCC 51191 GN=nikA PE=4 SV=1	1.03287	0.83314	-0.199732	0.299546	0.516947	0.997766	0.996879	-0.199732	0	6761500	14364000	12147000	19444000	16772000	60894000	1.01325	1.191	0.894358	0.882733	0.562868	1.05382
447	tr|C4FPV1|C4FPV1_9FIRM	tr|C4FPV1|C4FPV1_9FIRM	2	>tr|C4FPV1|C4FPV1_9FIRM UDP-N-acetylglucosamine--N-acetylmuramyl-(pentapeptide) pyrophosphoryl-undecaprenol N-acetylglucosamine transferase OS=Veillonella dispar ATCC 17748 GN=murG PE=3 SV=1	-4.63998	-4.20728	0.432694	0.588049	0.516964	0.997766	0.996879	0.432694	0	236990	353500	113290	357950	908570	1737800	-3.7338	-4.34955	-5.83657	-4.55765	-3.42952	-4.63467
359	tr|C4FP25|C4FP25_9FIRM	tr|C4FP25|C4FP25_9FIRM	13	>tr|C4FP25|C4FP25_9FIRM Uncharacterized protein OS=Veillonella dispar ATCC 17748 GN=VEIDISOL_00647 PE=4 SV=1	4.47149	4.04194	-0.429552	0.587554	0.517006	0.997766	0.996879	-0.429552	0	48821000	96960000	308960000	376170000	201040000	239580000	3.81378	4.04694	5.55376	4.91717	3.96399	3.24468
325	tr|C4FNR7|C4FNR7_9FIRM	tr|C4FNR7|C4FNR7_9FIRM	17	>tr|C4FNR7|C4FNR7_9FIRM Dehydratase large subunit OS=Veillonella dispar ATCC 17748 GN=VEIDISOL_00308 PE=4 SV=1	3.80902	3.57547	-0.233549	0.453432	0.51706	0.997766	0.996879	-0.233549	0	66612000	78415000	71354000	112630000	164850000	330510000	4.25396	3.72945	3.44364	3.27489	3.69222	3.7593
602	tr|C4FRB1|C4FRB1_9FIRM	tr|C4FRB1|C4FRB1_9FIRM	4	>tr|C4FRB1|C4FRB1_9FIRM ADP-L-glycero-D-manno-heptose-6-epimerase OS=Veillonella dispar ATCC 17748 GN=hldD PE=3 SV=1	0.360998	0.566396	0.205398	0.34633	0.518284	0.997766	0.996879	0.205398	0	5152100	7612000	7570200	13938000	20586000	41135000	0.628161	0.241306	0.213527	0.429352	0.843443	0.426393
582	tr|C4FR68|C4FR68_9FIRM	tr|C4FR68|C4FR68_9FIRM	6	>tr|C4FR68|C4FR68_9FIRM Uncharacterized protein OS=Veillonella dispar ATCC 17748 GN=VEIDISOL_01291 PE=4 SV=1	0.18045	0.440243	0.259794	0.505887	0.519029	0.997766	0.996879	0.259794	0	5094700	7418300	5396900	9785200	18867000	47280000	0.61229	0.202756	-0.273696	-0.0523936	0.724042	0.649081
620	tr|C4FRI9|C4FRI9_9FIRM	tr|C4FRI9|C4FRI9_9FIRM	16	>tr|C4FRI9|C4FRI9_9FIRM Lysine--tRNA ligase OS=Veillonella dispar ATCC 17748 GN=lysS PE=3 SV=1	2.46968	2.68888	0.219199	0.416363	0.519417	0.997766	0.996879	0.219199	0	25341000	29745000	31025000	63842000	76521000	196000000	2.88486	2.2797	2.24448	2.50178	2.6413	2.92355
211	tr|C4FN20|C4FN20_9FIRM	tr|C4FN20|C4FN20_9FIRM	14	>tr|C4FN20|C4FN20_9FIRM CTP synthase OS=Veillonella dispar ATCC 17748 GN=pyrG PE=3 SV=1	2.62431	2.84336	0.219048	0.418766	0.520388	0.997766	0.996879	0.219048	0	26085000	38069000	32208000	65982000	91052000	219410000	2.92585	2.64872	2.29836	2.54668	2.87938	3.10401
183	tr|C4FMN8|C4FMN8_9FIRM	tr|C4FMN8|C4FMN8_9FIRM	2	>tr|C4FMN8|C4FMN8_9FIRM Sporulation initiation inhibitor protein Soj OS=Veillonella dispar ATCC 17748 GN=soj PE=4 SV=1	-1.54203	-1.3422	0.199833	0.320104	0.520941	0.997766	0.996879	0.199833	0	1256100	1949000	2370000	3970400	4720600	11787000	-1.37124	-1.7963	-1.45856	-1.28077	-1.17313	-1.57271
1532	tr|Q8DU36|Q8DU36_STRMU	tr|Q8DU36|Q8DU36_STRMU	3	>tr|Q8DU36|Q8DU36_STRMU Putative ABC transporter OS=Streptococcus mutans serotype c (strain ATCC 700610 / UA159) GN=SMU_1121c PE=4 SV=1	-2.34762	-3.25972	-0.912094	0.67833	0.522623	0.997766	0.996879	-0.912094	2	NA	2820600	593650	NA	332980	10781000	NA	-1.24348	-3.45177	NA	-4.80404	-1.7154
1497	tr|Q7P843|Q7P843_FUSNV;tr|F9EK93|F9EK93_FUSNU	tr|Q7P843|Q7P843_FUSNV	2	>tr|Q7P843|Q7P843_FUSNV Carbamoyl-phosphate synthase small chain OS=Fusobacterium nucleatum subsp. vincentii ATCC 49256 GN=carA PE=3 SV=1;>tr|F9EK93|F9EK93_FUSNU Carbamoyl-phosphate synthase small chain OS=Fusobacterium nucleatum subsp. animalis ATCC 51191	-2.60668	-3.25784	-0.651158	0.631779	0.523042	0.997766	0.996879	-0.651158	1	NA	979160	1243200	1761600	261220	7719600	NA	-2.82583	-2.38753	-2.38746	-5.1364	-2.24965
840	tr|F5VV46|F5VV46_STROR	tr|F5VV46|F5VV46_STROR	2	>tr|F5VV46|F5VV46_STROR UPF0109 protein HMPREF9968_0088 OS=Streptococcus oralis SK255 GN=HMPREF9968_0088 PE=3 SV=1	-2.12543	-2.82905	-0.703626	0.614731	0.523122	0.997766	0.996879	-0.703626	0	375650	2651900	1673800	235020	2273000	15042000	-3.08125	-1.33572	-1.95932	-5.13061	-2.17388	-1.18268
801	tr|F5VSN0|F5VSN0_STROR	tr|F5VSN0|F5VSN0_STROR	11	>tr|F5VSN0|F5VSN0_STROR DNA-directed RNA polymerase subunit beta OS=Streptococcus oralis SK255 GN=rpoC PE=3 SV=1	-1.93288	-2.91676	-0.983877	0.642782	0.523282	0.997766	0.996879	-0.983877	1	NA	3644000	809440	276280	868930	25327000	NA	-0.860411	-3.00535	-4.91034	-3.49061	-0.349324
1425	tr|Q7P6U4|Q7P6U4_FUSNV;tr|F9ELM3|F9ELM3_FUSNU	tr|Q7P6U4|Q7P6U4_FUSNV	4	>tr|Q7P6U4|Q7P6U4_FUSNV Replicative DNA helicase OS=Fusobacterium nucleatum subsp. vincentii ATCC 49256 GN=FNV1597 PE=3 SV=1;>tr|F9ELM3|F9ELM3_FUSNU Replicative DNA helicase OS=Fusobacterium nucleatum subsp. animalis ATCC 51191 GN=dnaB PE=3 SV=1	-2.57655	-2.30864	0.267911	0.52511	0.524294	0.997766	0.996879	0.267911	0	770510	700960	1284600	1889700	1944200	7736200	-2.06356	-3.32572	-2.34036	-2.29186	-2.38783	-2.24621
16	sp|P13645|K1C10_HUMAN;zz|FGCZCont0160_P13645|K1C10_HUMAN;zz|FGCZCont0126_P13645|K1C10_HUMAN;CON__P13645;zz|FGCZCont0158_P13645|K1C10_HUMAN;zz|FGCZCont0045_P13645|K1C10_HUMAN;zz|FGCZCont0030_P13645|K1C10_HUMAN	sp|P13645|K1C10_HUMAN	19	>sp|P13645|K1C10_HUMAN Keratin, type I cytoskeletal 10 OS=Homo sapiens GN=KRT10 PE=1 SV=6;>zz|FGCZCont0160_P13645|K1C10_HUMAN blastpHomologue_0.0;>zz|FGCZCont0126_P13645|K1C10_HUMAN blastpHomologue_0.0;>P13645 SWISS-PROT:P13645 Tax_Id=9606 Gene_Symbol=KRT1	4.2862	4.54982	0.263614	0.52026	0.524313	0.997766	0.996879	0.263614	0	91304000	100520000	109260000	360820000	387480000	366940000	4.70063	4.10087	4.05711	4.86043	4.86248	3.92654
1247	tr|Q7P3M2|Q7P3M2_FUSNV	tr|Q7P3M2|Q7P3M2_FUSNV	4	>tr|Q7P3M2|Q7P3M2_FUSNV Fumarate reductase flavoprotein subunit OS=Fusobacterium nucleatum subsp. vincentii ATCC 49256 GN=FNV0151 PE=4 SV=1	-0.358156	-0.0352077	0.322949	0.510719	0.524448	0.997766	0.996879	0.322949	2	NA	6138200	4196900	7963800	NA	37128000	NA	-0.0805365	-0.635776	-0.332883	NA	0.262468
1161	tr|F9PI61|F9PI61_9ACTO	tr|F9PI61|F9PI61_9ACTO	10	>tr|F9PI61|F9PI61_9ACTO Cna protein B-type domain protein OS=Actinomyces sp. oral taxon 175 str. F0384 GN=HMPREF9058_1614 PE=4 SV=1	2.64658	3.00914	0.362554	0.580644	0.524621	0.997766	0.996879	0.362554	0	12202000	54142000	49417000	48696000	122810000	300180000	1.84956	3.17548	2.91471	2.13297	3.28909	3.60535
1172	tr|J3JK77|J3JK77_ACTNH;tr|F9PIS2|F9PIS2_9ACTO;tr|F9EFE2|F9EFE2_9ACTO	tr|J3JK77|J3JK77_ACTNH	2	>tr|J3JK77|J3JK77_ACTNH PF11314 family protein OS=Actinomyces naeslundii (strain ATCC 12104 / DSM 43013 / JCM 8349 / NCTC 10301 / Howell 279) GN=HMPREF1129_1184 PE=4 SV=1;>tr|F9PIS2|F9PIS2_9ACTO Uncharacterized protein OS=Actinomyces sp. oral taxon 175 str	-2.12707	-1.70695	0.420126	0.594452	0.525	0.997766	0.996879	0.420126	0	270620	2507900	2440800	2304300	3729800	11563000	-3.54582	-1.41922	-1.41618	-2.02173	-1.49571	-1.60339
390	tr|C4FPE7|C4FPE7_9FIRM	tr|C4FPE7|C4FPE7_9FIRM	3	>tr|C4FPE7|C4FPE7_9FIRM Polyprenyl synthetase OS=Veillonella dispar ATCC 17748 GN=VEIDISOL_00771 PE=3 SV=1	-3.06782	-3.42478	-0.356958	0.576556	0.52507	0.997766	0.996879	-0.356958	1	446080	NA	660640	986140	1388400	2213200	-2.83782	NA	-3.29782	-3.17757	-2.84888	-4.24789
950	tr|F9EKZ5|F9EKZ5_FUSNU;tr|Q7P874|Q7P874_FUSNV	tr|F9EKZ5|F9EKZ5_FUSNU	3	>tr|F9EKZ5|F9EKZ5_FUSNU Murein hydrolase export regulator LrgB OS=Fusobacterium nucleatum subsp. animalis ATCC 51191 GN=lrgB PE=4 SV=1;>tr|Q7P874|Q7P874_FUSNV Murein hydrolase export regulator OS=Fusobacterium nucleatum subsp. vincentii ATCC 49256 GN=FNV21	1.45513	1.17759	-0.27754	0.53659	0.525422	0.997766	0.996879	-0.27754	0	6469400	17910000	24317000	21087000	19425000	95623000	0.950694	1.52098	1.89372	0.993202	0.763953	1.77562
1406	tr|Q7P6G6|Q7P6G6_FUSNV;tr|F9EN58|F9EN58_FUSNU	tr|Q7P6G6|Q7P6G6_FUSNV	4	>tr|Q7P6G6|Q7P6G6_FUSNV ADP-L-glycero-D-manno-heptose-6-epimerase OS=Fusobacterium nucleatum subsp. vincentii ATCC 49256 GN=FNV1174 PE=3 SV=1;>tr|F9EN58|F9EN58_FUSNU ADP-L-glycero-D-manno-heptose-6-epimerase OS=Fusobacterium nucleatum subsp. animalis ATCC	-0.657936	-0.406877	0.251059	0.507194	0.526243	0.997766	0.996879	0.251059	0	1310800	4729900	5709500	7983000	7371800	25663000	-1.31086	-0.470328	-0.192625	-0.329604	-0.562783	-0.328245
775	tr|C4FSU6|C4FSU6_9FIRM	tr|C4FSU6|C4FSU6_9FIRM	13	>tr|C4FSU6|C4FSU6_9FIRM Malic enzyme, NAD binding domain protein OS=Veillonella dispar ATCC 17748 GN=VEIDISOL_01991 PE=4 SV=1	2.89505	3.14051	0.24546	0.500911	0.527494	0.997766	0.996879	0.24546	0	33648000	43322000	38535000	70226000	129120000	269390000	3.28651	2.84204	2.55659	2.63157	3.3577	3.43225
1506	tr|Q7P868|Q7P868_FUSNV	tr|Q7P868|Q7P868_FUSNV	17	>tr|Q7P868|Q7P868_FUSNV Acyl-CoA dehydrogenase, short-chain specific OS=Fusobacterium nucleatum subsp. vincentii ATCC 49256 GN=FNV2166 PE=3 SV=1	6.66542	6.40244	-0.262984	0.526719	0.528433	0.997766	0.996879	-0.262984	0	253320000	633910000	840650000	1095100000	853140000	2342700000	6.14623	6.85508	6.99495	6.37237	5.94323	6.89171
1333	tr|Q7P545|Q7P545_FUSNV	tr|Q7P545|Q7P545_FUSNV	6	>tr|Q7P545|Q7P545_FUSNV Transcriptional regulator, MarR family OS=Fusobacterium nucleatum subsp. vincentii ATCC 49256 GN=FNV0728 PE=4 SV=1	1.05018	1.25124	0.201059	0.362139	0.528449	0.997766	0.996879	0.201059	0	6552600	11330000	16618000	23982000	24704000	80094000	0.968797	0.836144	1.3456	1.1684	1.09314	1.49218
1507	tr|Q7P869|Q7P869_FUSNV	tr|Q7P869|Q7P869_FUSNV	4	>tr|Q7P869|Q7P869_FUSNV Electron transfer flavoprotein beta-subunit OS=Fusobacterium nucleatum subsp. vincentii ATCC 49256 GN=FNV2165 PE=4 SV=1	2.85674	2.62674	-0.230003	0.473034	0.528658	0.997766	0.996879	-0.230003	0	21457000	42161000	56976000	65608000	56863000	219760000	2.64917	2.80141	3.11965	2.53894	2.23472	3.10656
343	tr|C4FNX8|C4FNX8_9FIRM	tr|C4FNX8|C4FNX8_9FIRM	7	>tr|C4FNX8|C4FNX8_9FIRM Prephenate dehydratase OS=Veillonella dispar ATCC 17748 GN=VEIDISOL_00286 PE=4 SV=1	-0.0858709	-0.346541	-0.26067	0.525961	0.529539	0.997766	0.996879	-0.26067	0	2479800	5267900	8979300	10154000	9688500	18531000	-0.407706	-0.309212	0.459306	-0.00201028	-0.188577	-0.849036
19	sp|P23467|PTPRB_HUMAN	sp|P23467|PTPRB_HUMAN	2	>sp|P23467|PTPRB_HUMAN Receptor-type tyrosine-protein phosphatase beta OS=Homo sapiens GN=PTPRB PE=1 SV=3	-2.92451	-3.12796	-0.203454	0.38349	0.530326	0.997766	0.996879	-0.203454	0	397510	939700	879970	1169700	1335000	3453500	-3.00112	-2.88735	-2.88506	-2.94509	-2.90259	-3.53621
548	tr|C4FQW9|C4FQW9_9FIRM	tr|C4FQW9|C4FQW9_9FIRM	6	>tr|C4FQW9|C4FQW9_9FIRM ATP:cob(I)alamin adenosyltransferase OS=Veillonella dispar ATCC 17748 GN=VEIDISOL_01187 PE=4 SV=1	1.40476	1.21868	-0.186085	0.241739	0.530749	0.997766	0.996879	-0.186085	0	9867400	14982000	17397000	21513000	30466000	69072000	1.54872	1.25401	1.41156	1.02044	1.38022	1.25537
486	tr|C4FQ69|C4FQ69_9FIRM	tr|C4FQ69|C4FQ69_9FIRM	13	>tr|C4FQ69|C4FQ69_9FIRM Receptor family ligand-binding protein OS=Veillonella dispar ATCC 17748 GN=VEIDISOL_01417 PE=4 SV=1	3.81061	3.61232	-0.198291	0.358074	0.531627	0.997766	0.996879	-0.198291	0	56128000	74970000	88777000	117400000	156290000	357840000	4.01137	3.66226	3.7582	3.33137	3.6192	3.88638
18	sp|P23280|CAH6_HUMAN	sp|P23280|CAH6_HUMAN	8	>sp|P23280|CAH6_HUMAN Carbonic anhydrase 6 OS=Homo sapiens GN=CA6 PE=1 SV=3	2.12775	1.676	-0.451752	0.607553	0.532973	0.997766	0.996879	-0.451752	0	12468000	42884000	20909000	12715000	45421000	181050000	1.88011	2.82684	1.67631	0.304286	1.92708	2.79665
512	tr|C4FQE7|C4FQE7_9FIRM	tr|C4FQE7|C4FQE7_9FIRM	11	>tr|C4FQE7|C4FQE7_9FIRM FeS assembly ATPase SufC OS=Veillonella dispar ATCC 17748 GN=sufC PE=4 SV=1	1.60179	1.41464	-0.187151	0.270102	0.533105	0.997766	0.996879	-0.187151	0	10144000	20578000	18356000	27936000	37218000	67281000	1.58789	1.72867	1.48882	1.37623	1.65433	1.21335
1481	tr|Q7P7X3|Q7P7X3_FUSNV;tr|F9ELH8|F9ELH8_FUSNU	tr|Q7P7X3|Q7P7X3_FUSNV	4	>tr|Q7P7X3|Q7P7X3_FUSNV Thioredoxin reductase OS=Fusobacterium nucleatum subsp. vincentii ATCC 49256 GN=FNV1971 PE=4 SV=1;>tr|F9ELH8|F9ELH8_FUSNU Thioredoxin-disulfide reductase OS=Fusobacterium nucleatum subsp. animalis ATCC 51191 GN=trxB2 PE=4 SV=1	-1.40031	-1.21711	0.183199	0.227757	0.534163	0.997766	0.996879	0.183199	0	1307600	2697000	2184200	4040300	4129500	16466000	-1.31432	-1.3105	-1.57611	-1.25701	-1.35631	-1.03801
739	tr|C4FSI3|C4FSI3_9FIRM	tr|C4FSI3|C4FSI3_9FIRM	4	>tr|C4FSI3|C4FSI3_9FIRM Selenium metabolism protein YedF OS=Veillonella dispar ATCC 17748 GN=yedF PE=3 SV=1	1.30887	1.07438	-0.234485	0.495462	0.534284	0.997766	0.996879	-0.234485	0	11411000	13332000	13939000	17554000	33019000	58485000	1.75462	1.0795	1.09249	0.743476	1.49041	0.989258
822	tr|F5VTU9|F5VTU9_STROR	tr|F5VTU9|F5VTU9_STROR	3	>tr|F5VTU9|F5VTU9_STROR Uncharacterized protein OS=Streptococcus oralis SK255 GN=HMPREF9968_1706 PE=4 SV=1	-2.64511	-3.13895	-0.493835	0.65346	0.534501	0.997766	0.996879	-0.493835	2	NA	1914800	587220	NA	799290	5924800	NA	-1.82278	-3.46745	NA	-3.605	-2.67289
329	tr|C4FNS2|C4FNS2_9FIRM	tr|C4FNS2|C4FNS2_9FIRM	3	>tr|C4FNS2|C4FNS2_9FIRM ATP:cob(I)alamin adenosyltransferase OS=Veillonella dispar ATCC 17748 GN=VEIDISOL_00313 PE=4 SV=1	-2.96879	-2.63773	0.331065	0.582202	0.534923	0.997766	0.996879	0.331065	0	687340	823900	536700	1351400	2724000	4159500	-2.22537	-3.08404	-3.59697	-2.74845	-1.92603	-3.2387
659	tr|C4FRQ5|C4FRQ5_9FIRM	tr|C4FRQ5|C4FRQ5_9FIRM	2	>tr|C4FRQ5|C4FRQ5_9FIRM UPF0109 protein VEIDISOL_01594 OS=Veillonella dispar ATCC 17748 GN=VEIDISOL_01594 PE=3 SV=1	-1.77789	-1.48679	0.291106	0.561731	0.535016	0.997766	0.996879	0.291106	0	1390900	1940000	1317800	2118000	5396400	13685000	-1.22683	-1.80322	-2.30362	-2.13654	-0.989916	-1.3339
698	tr|C4FS68|C4FS68_9FIRM	tr|C4FS68|C4FS68_9FIRM	12	>tr|C4FS68|C4FS68_9FIRM PAS domain S-box protein OS=Veillonella dispar ATCC 17748 GN=VEIDISOL_01758 PE=4 SV=1	1.42957	1.6617	0.232127	0.493195	0.535392	0.997766	0.996879	0.232127	0	6199200	19939000	21508000	41464000	37706000	75557000	0.890257	1.68149	1.71698	1.91403	1.67217	1.39891
810	tr|F5VT49|F5VT49_STROR	tr|F5VT49|F5VT49_STROR	4	>tr|F5VT49|F5VT49_STROR Receptor family ligand-binding region OS=Streptococcus oralis SK255 GN=HMPREF9968_0744 PE=4 SV=1	-3.60582	-4.41808	-0.812256	0.650642	0.536845	0.997766	0.996879	-0.812256	1	NA	1460500	204840	121040	403300	5904800	NA	-2.22783	-4.98381	-6.03425	-4.54168	-2.6783
519	tr|C4FQF9|C4FQF9_9FIRM	tr|C4FQF9|C4FQF9_9FIRM	3	>tr|C4FQF9|C4FQF9_9FIRM Bifunctional enzyme IspD/IspF OS=Veillonella dispar ATCC 17748 GN=ispDF PE=3 SV=1	-2.64118	-3.06896	-0.427782	0.608936	0.537559	0.997766	0.996879	-0.427782	0	593080	1178700	846570	354450	2293300	6708700	-2.43432	-2.54844	-2.94077	-4.57103	-2.1617	-2.47415
622	tr|C4FRJ4|C4FRJ4_9FIRM	tr|C4FRJ4|C4FRJ4_9FIRM	3	>tr|C4FRJ4|C4FRJ4_9FIRM Probable transaldolase OS=Veillonella dispar ATCC 17748 GN=tal PE=3 SV=1	-0.0688096	0.169163	0.237973	0.509258	0.537792	0.997766	0.996879	0.237973	0	3900900	6503000	4787200	7856500	15604000	40331000	0.234062	0.00580703	-0.446298	-0.351356	0.464025	0.394821
1408	tr|Q7P6H2|Q7P6H2_FUSNV	tr|Q7P6H2|Q7P6H2_FUSNV	4	>tr|Q7P6H2|Q7P6H2_FUSNV S-layer protein OS=Fusobacterium nucleatum subsp. vincentii ATCC 49256 GN=FNV1357 PE=4 SV=1	-2.94011	-2.51474	0.425368	0.608827	0.537806	0.997766	0.996879	0.425368	0	480710	382180	1798900	1499800	1217000	9555800	-2.7319	-4.23289	-1.85554	-2.60656	-3.02931	-1.90835
917	tr|F9EJX1|F9EJX1_FUSNU	tr|F9EJX1|F9EJX1_FUSNU	8	>tr|F9EJX1|F9EJX1_FUSNU Serine protease OS=Fusobacterium nucleatum subsp. animalis ATCC 51191 GN=HMPREF9094_0225 PE=4 SV=1	1.53952	1.35944	-0.180084	0.214575	0.538387	0.997766	0.996879	-0.180084	0	9868000	18212000	18807000	28793000	25291000	82300000	1.54881	1.54599	1.52376	1.41738	1.1253	1.53563
718	tr|C4FSC9|C4FSC9_9FIRM	tr|C4FSC9|C4FSC9_9FIRM	3	>tr|C4FSC9|C4FSC9_9FIRM Cys/Met metabolism PLP-dependent enzyme OS=Veillonella dispar ATCC 17748 GN=VEIDISOL_01819 PE=3 SV=1	-1.94736	-1.52448	0.422878	0.609196	0.538528	0.997766	0.996879	0.422878	0	1439100	2560000	671180	2061500	5832500	12208000	-1.17857	-1.38847	-3.27503	-2.17336	-0.883501	-1.51657
1418	tr|Q7P6P3|Q7P6P3_FUSNV	tr|Q7P6P3|Q7P6P3_FUSNV	3	>tr|Q7P6P3|Q7P6P3_FUSNV Spermidine/putrescine-binding protein OS=Fusobacterium nucleatum subsp. vincentii ATCC 49256 GN=FNV1381 PE=4 SV=1	-3.12099	-2.87102	0.249979	0.532471	0.54059	0.997766	0.996879	0.249979	0	421800	540440	979210	916090	1672800	5676300	-2.9171	-3.71468	-2.73121	-3.27791	-2.59371	-2.74142
522	tr|C4FQL8|C4FQL8_9FIRM	tr|C4FQL8|C4FQL8_9FIRM	9	>tr|C4FQL8|C4FQL8_9FIRM Efflux transporter, RND family, MFP subunit OS=Veillonella dispar ATCC 17748 GN=VEIDISOL_01086 PE=3 SV=1	1.0672	1.27252	0.205321	0.429785	0.540911	0.997766	0.996879	0.205321	0	7741900	12674000	13006000	19194000	36720000	71766000	1.20507	1.0038	0.992738	0.865109	1.63588	1.31657
391	tr|C4FPE9|C4FPE9_9FIRM	tr|C4FPE9|C4FPE9_9FIRM	18	>tr|C4FPE9|C4FPE9_9FIRM Valine--tRNA ligase OS=Veillonella dispar ATCC 17748 GN=valS PE=3 SV=1	1.83106	2.1689	0.33784	0.592271	0.541104	0.997766	0.996879	0.33784	0	15044000	27815000	14686000	25284000	66143000	184240000	2.14617	2.17937	1.16765	1.2404	2.44173	2.82458
796	tr|F5VSJ9|F5VSJ9_STROR	tr|F5VSJ9|F5VSJ9_STROR	13	>tr|F5VSJ9|F5VSJ9_STROR Elongation factor G OS=Streptococcus oralis SK255 GN=fusA PE=3 SV=1	0.164568	-0.75273	-0.917298	0.636435	0.54281	0.997766	0.996879	-0.917298	0	1692200	21571000	5095700	967300	4359500	126860000	-0.949064	1.79915	-0.35638	-3.20383	-1.2821	2.22774
763	tr|C4FSQ1|C4FSQ1_9FIRM	tr|C4FSQ1|C4FSQ1_9FIRM	25	>tr|C4FSQ1|C4FSQ1_9FIRM Conserved carboxylase domain protein OS=Veillonella dispar ATCC 17748 GN=VEIDISOL_01945 PE=4 SV=1	6.61433	6.87959	0.265265	0.554269	0.543582	0.997766	0.996879	0.265265	0	399210000	668830000	456920000	1084500000	1597200000	3379400000	6.79056	6.93527	6.11715	6.35912	6.80191	7.47774
1502	tr|Q7P862|Q7P862_FUSNV	tr|Q7P862|Q7P862_FUSNV	8	>tr|Q7P862|Q7P862_FUSNV Iron-sulfur cluster-binding protein OS=Fusobacterium nucleatum subsp. vincentii ATCC 49256 GN=FNV2172 PE=4 SV=1	1.68301	2.01151	0.328501	0.592766	0.544277	0.997766	0.996879	0.328501	0	10951000	30993000	13177000	24954000	54555000	163550000	1.69633	2.34117	1.01154	1.2225	2.17798	2.63406
1420	tr|Q7P6R6|Q7P6R6_FUSNV;tr|F9EM50|F9EM50_FUSNU	tr|Q7P6R6|Q7P6R6_FUSNV	2	>tr|Q7P6R6|Q7P6R6_FUSNV ABC transporter permease protein OS=Fusobacterium nucleatum subsp. vincentii ATCC 49256 GN=FNV1459 PE=4 SV=1;>tr|F9EM50|F9EM50_FUSNU ABC superfamily ATP binding cassette transporter, membrane protein OS=Fusobacterium nucleatum subsp	-3.589	-3.27491	0.314084	0.591395	0.547837	0.997766	0.996879	0.314084	0	143120	819210	694350	1420600	697040	3875400	-4.44825	-3.09257	-3.22617	-2.68045	-3.79244	-3.35186
675	tr|C4FRW3|C4FRW3_9FIRM	tr|C4FRW3|C4FRW3_9FIRM	3	>tr|C4FRW3|C4FRW3_9FIRM 3-isopropylmalate dehydrogenase OS=Veillonella dispar ATCC 17748 GN=leuB PE=3 SV=1	-3.18676	-2.901	0.285753	0.577215	0.548362	0.997766	0.996879	0.285753	0	425900	607770	748630	1503300	2005200	3013700	-2.9034	-3.53907	-3.1178	-2.60339	-2.34553	-3.75409
357	tr|C4FP23|C4FP23_9FIRM	tr|C4FP23|C4FP23_9FIRM	2	>tr|C4FP23|C4FP23_9FIRM UDP-N-acetylenolpyruvoylglucosamine reductase OS=Veillonella dispar ATCC 17748 GN=murB PE=3 SV=1	-3.83271	-3.41325	0.419463	0.632081	0.551501	0.997766	0.996879	0.419463	1	NA	448560	509430	703580	2115500	2102200	NA	-3.99337	-3.67205	-3.63734	-2.27221	-4.33019
1206	tr|Q7P2P5|Q7P2P5_FUSNV;tr|F9EMY8|F9EMY8_FUSNU	tr|Q7P2P5|Q7P2P5_FUSNV	5	>tr|Q7P2P5|Q7P2P5_FUSNV BIOTIN CARBOXYL CARRIER PROTEIN OF GLUTACONYL-COA DECARBOXYLASE OS=Fusobacterium nucleatum subsp. vincentii ATCC 49256 GN=FNV1351 PE=4 SV=1;>tr|F9EMY8|F9EMY8_FUSNU Glutaconyl-CoA decarboxylase OS=Fusobacterium nucleatum subsp. anima	3.13957	2.87241	-0.267152	0.573398	0.554854	0.997766	0.996879	-0.267152	0	28200000	37014000	89864000	94458000	61505000	238850000	3.03629	2.60669	3.77572	3.03527	2.34218	3.2398
251	tr|C4FNB9|C4FNB9_9FIRM	tr|C4FNB9|C4FNB9_9FIRM	46	>tr|C4FNB9|C4FNB9_9FIRM DNA-directed RNA polymerase subunit beta OS=Veillonella dispar ATCC 17748 GN=rpoC PE=3 SV=1	4.7673	5.01698	0.249682	0.557972	0.555412	0.997766	0.996879	0.249682	0	114100000	176120000	133530000	274530000	410880000	1057800000	5.01637	4.93961	4.34592	4.48821	4.94277	5.61996
803	tr|F5VSP2|F5VSP2_STROR	tr|F5VSP2|F5VSP2_STROR	2	>tr|F5VSP2|F5VSP2_STROR Dihydroxy-acid dehydratase OS=Streptococcus oralis SK255 GN=ilvD PE=3 SV=1	-2.85813	-3.3624	-0.504271	0.719231	0.556456	0.997766	0.996879	-0.504271	3	NA	958240	NA	NA	608180	5661400	NA	-2.85813	NA	NA	-3.97917	-2.74563
1003	tr|F9ELY3|F9ELY3_FUSNU	tr|F9ELY3|F9ELY3_FUSNU	2	>tr|F9ELY3|F9ELY3_FUSNU OfeT family oxidase-dependent iron (Fe2+) transporter OS=Fusobacterium nucleatum subsp. animalis ATCC 51191 GN=HMPREF9094_0938 PE=4 SV=1	-0.396357	-0.59755	-0.201192	0.46406	0.556992	0.997766	0.996879	-0.201192	0	2081300	4535200	6526800	8048900	6857500	18960000	-0.655877	-0.533195	0	-0.318408	-0.661811	-0.81243
957	tr|F9EL38|F9EL38_FUSNU;tr|Q7P6W6|Q7P6W6_FUSNV	tr|F9EL38|F9EL38_FUSNU	12	>tr|F9EL38|F9EL38_FUSNU Glycerophosphodiester phosphodiesterase OS=Fusobacterium nucleatum subsp. animalis ATCC 51191 GN=glpQ2 PE=4 SV=1;>tr|Q7P6W6|Q7P6W6_FUSNV Glycerophosphoryl diester phosphodiesterase OS=Fusobacterium nucleatum subsp. vincentii ATCC 49	4.23094	3.99707	-0.233871	0.541121	0.557226	0.997766	0.996879	-0.233871	0	52698000	105790000	158580000	232230000	134770000	467670000	3.92204	4.1773	4.59347	4.26034	3.41635	4.31451
859	tr|F5VVY5|F5VVY5_STROR	tr|F5VVY5|F5VVY5_STROR	6	>tr|F5VVY5|F5VVY5_STROR Beta-N-acetylglucosaminidase OS=Streptococcus oralis SK255 GN=HMPREF9968_1296 PE=4 SV=1	-2.57633	-1.77571	0.800624	0.7023	0.557319	0.997766	0.996879	0.800624	2	NA	3343200	362140	NA	1597000	18015000	NA	-0.989262	-4.1634	NA	-2.65721	-0.894205
271	tr|C4FNE0|C4FNE0_9FIRM	tr|C4FNE0|C4FNE0_9FIRM	6	>tr|C4FNE0|C4FNE0_9FIRM 30S ribosomal protein S8 OS=Veillonella dispar ATCC 17748 GN=rpsH PE=3 SV=1	4.00602	3.75216	-0.253865	0.565634	0.557428	0.997766	0.996879	-0.253865	0	42135000	91589000	143660000	197440000	223770000	219750000	3.60514	3.96171	4.45121	4.03932	4.11066	3.10649
1232	tr|Q7P370|Q7P370_FUSNV;tr|F9EPP7|F9EPP7_FUSNU	tr|Q7P370|Q7P370_FUSNV	8	>tr|Q7P370|Q7P370_FUSNV Hypothetical Exported Protein OS=Fusobacterium nucleatum subsp. vincentii ATCC 49256 GN=FNV2019 PE=4 SV=1;>tr|F9EPP7|F9EPP7_FUSNU Heat shock protein HslJ OS=Fusobacterium nucleatum subsp. animalis ATCC 51191 GN=hslJ PE=4 SV=1	1.35954	1.63762	0.278081	0.585232	0.557551	0.997766	0.996879	0.278081	0	10014000	9547400	24918000	42912000	26118000	96048000	1.56961	0.580121	1.92887	1.96078	1.16936	1.78271
1129	tr|F9EPT5|F9EPT5_FUSNU	tr|F9EPT5|F9EPT5_FUSNU	4	>tr|F9EPT5|F9EPT5_FUSNU Glutamate-1-semialdehyde 2,1-aminomutase OS=Fusobacterium nucleatum subsp. animalis ATCC 51191 GN=hemL PE=3 SV=1	-3.03925	-2.8304	0.208854	0.493335	0.558656	0.997766	0.996879	0.208854	0	418260	709010	883020	1164900	1093100	7186200	-2.92904	-3.30864	-2.88008	-2.95069	-3.17634	-2.36417
1009	tr|F9EM75|F9EM75_FUSNU;tr|Q7P802|Q7P802_FUSNV	tr|F9EM75|F9EM75_FUSNU	3	>tr|F9EM75|F9EM75_FUSNU Uncharacterized protein OS=Fusobacterium nucleatum subsp. animalis ATCC 51191 GN=HMPREF9094_1030 PE=4 SV=1;>tr|Q7P802|Q7P802_FUSNV Uncharacterized protein OS=Fusobacterium nucleatum subsp. vincentii ATCC 49256 GN=FNV2025 PE=4 SV=1	-1.00368	-0.826374	0.177309	0.323644	0.559152	0.997766	0.996879	0.177309	0	1437200	3048300	4004800	5304900	5953300	19869000	-1.18044	-1.12737	-0.703235	-0.886162	-0.85543	-0.737529
1235	tr|Q7P389|Q7P389_FUSNV	tr|Q7P389|Q7P389_FUSNV	24	>tr|Q7P389|Q7P389_FUSNV FUSOBACTERIUM OUTER MEMBRANE PROTEIN FAMILY OS=Fusobacterium nucleatum subsp. vincentii ATCC 49256 GN=FNV2154 PE=4 SV=1	3.78037	4.02664	0.246265	0.560689	0.559245	0.997766	0.996879	0.246265	0	40306000	90538000	94911000	151160000	158680000	619560000	3.54228	3.94445	3.85439	3.67558	3.63998	4.76435
455	tr|C4FPW3|C4FPW3_9FIRM	tr|C4FPW3|C4FPW3_9FIRM	2	>tr|C4FPW3|C4FPW3_9FIRM Uncharacterized protein OS=Veillonella dispar ATCC 17748 GN=VEIDISOL_00939 PE=4 SV=1	-0.236032	-0.559694	-0.323662	0.609188	0.559281	0.997766	0.996879	-0.323662	0	2729900	4180300	7596700	10768000	9951000	11551000	-0.271588	-0.655065	0.218558	0.0779444	-0.151971	-1.60506
418	tr|C4FPL8|C4FPL8_9FIRM	tr|C4FPL8|C4FPL8_9FIRM	4	>tr|C4FPL8|C4FPL8_9FIRM HupH hydrogenase expression protein, C-terminal conserved region OS=Veillonella dispar ATCC 17748 GN=VEIDISOL_00844 PE=4 SV=1	-1.24311	-1.5018	-0.258693	0.57361	0.559622	0.997766	0.996879	-0.258693	0	1862900	2354600	2463500	3760800	5513000	8012300	-0.81292	-1.51355	-1.40285	-1.35463	-0.960644	-2.19013
166	tr|C4FMG2|C4FMG2_9FIRM	tr|C4FMG2|C4FMG2_9FIRM	6	>tr|C4FMG2|C4FMG2_9FIRM Response regulator receiver domain protein OS=Veillonella dispar ATCC 17748 GN=VEIDISOL_00196 PE=4 SV=1	1.88389	2.05937	0.175485	0.307524	0.559842	0.997766	0.996879	0.175485	0	11125000	24518000	25152000	42008000	60017000	105820000	1.71866	1.99067	1.94233	1.93178	2.30864	1.93769
119	tr|A0A0H2XG15|A0A0H2XG15_STAA3;tr|Q8DW32|Q8DW32_STRMU;tr|F5VWA3|F5VWA3_STROR	tr|A0A0H2XG15|A0A0H2XG15_STAA3	2	>tr|A0A0H2XG15|A0A0H2XG15_STAA3 FeS assembly ATPase SufC OS=Staphylococcus aureus (strain USA300) GN=sufC PE=4 SV=1;>tr|Q8DW32|Q8DW32_STRMU Putative ABC transporter, ATP-binding protein OS=Streptococcus mutans serotype c (strain ATCC 700610 / UA159) GN=SMU	-4.49055	-3.84089	0.649662	0.66542	0.560592	0.997766	0.996879	0.649662	1	91500	477730	NA	140340	1351000	5459800	-5.08196	-3.89914	NA	-5.83277	-2.88627	-2.80362
853	tr|F5VVU8|F5VVU8_STROR	tr|F5VVU8|F5VVU8_STROR	2	>tr|F5VVU8|F5VVU8_STROR Putative enoyl-[acyl-carrier-protein] reductase II OS=Streptococcus oralis SK255 GN=HMPREF9968_1257 PE=4 SV=1	-3.1128	-2.51136	0.601441	0.64526	0.560902	0.997766	0.996879	0.601441	0	90952	2551300	898930	809760	1708400	12157000	-5.09047	-1.39356	-2.85437	-3.44593	-2.56488	-1.52327
330	tr|C4FNS4|C4FNS4_9FIRM	tr|C4FNS4|C4FNS4_9FIRM	3	>tr|C4FNS4|C4FNS4_9FIRM BMC domain protein OS=Veillonella dispar ATCC 17748 GN=VEIDISOL_00315 PE=4 SV=1	-0.0336732	-0.491131	-0.457457	0.649672	0.561391	0.997766	0.996879	-0.457457	1	6013500	NA	3458200	3504000	12318000	28462000	0.847173	NA	-0.91452	-1.45095	0.140227	-0.16267
346	tr|C4FNY2|C4FNY2_9FIRM	tr|C4FNY2|C4FNY2_9FIRM	7	>tr|C4FNY2|C4FNY2_9FIRM 3-deoxy-7-phosphoheptulonate synthase OS=Veillonella dispar ATCC 17748 GN=aroF PE=4 SV=1	2.65282	2.29727	-0.355547	0.621071	0.561643	0.997766	0.996879	-0.355547	0	14786000	28175000	81677000	104540000	47942000	92204000	2.12167	2.1986	3.63818	3.17338	2.00104	1.71738
878	tr|F5VWW4|F5VWW4_STROR	tr|F5VWW4|F5VWW4_STROR	3	>tr|F5VWW4|F5VWW4_STROR 50S ribosomal protein L29 OS=Streptococcus oralis SK255 GN=rpmC PE=3 SV=1	0.484867	-0.14768	-0.632547	0.647225	0.561801	0.997766	0.996879	-0.632547	0	2314400	37979000	4055600	3575700	11563000	56242000	-0.505492	2.64518	-0.685086	-1.42336	0.0536159	0.926709
1537	tr|Q8DVD4|Q8DVD4_STRMU	tr|Q8DVD4|Q8DVD4_STRMU	3	>tr|Q8DVD4|Q8DVD4_STRMU Putative cell division protein DivIVA OS=Streptococcus mutans serotype c (strain ATCC 700610 / UA159) GN=divIVA PE=4 SV=1	-3.15773	-3.8315	-0.673762	0.700406	0.562007	0.997766	0.996879	-0.673762	2	125120	2111100	NA	NA	532480	3528600	-4.63866	-1.67681	NA	NA	-4.16119	-3.5018
1277	tr|Q7P489|Q7P489_FUSNV	tr|Q7P489|Q7P489_FUSNV	2	>tr|Q7P489|Q7P489_FUSNV Malonyl CoA-acyl carrier protein transacylase OS=Fusobacterium nucleatum subsp. vincentii ATCC 49256 GN=FNV0460 PE=3 SV=1	0.336743	0.14179	-0.194953	0.459056	0.563226	0.997766	0.996879	-0.194953	0	3455500	7355800	11048000	12792000	12522000	30542000	0.0623116	0.190102	0.757817	0.312508	0.162719	-0.0498557
253	tr|C4FNC2|C4FNC2_9FIRM	tr|C4FNC2|C4FNC2_9FIRM	8	>tr|C4FNC2|C4FNC2_9FIRM 30S ribosomal protein S7 OS=Veillonella dispar ATCC 17748 GN=rpsG PE=3 SV=1	3.70032	3.9186	0.218287	0.528635	0.56421	0.997766	0.996879	0.218287	0	55325000	91402000	58244000	145750000	200830000	426550000	3.99095	3.95866	3.15134	3.62595	3.96255	4.16731
572	tr|C4FR34|C4FR34_9FIRM	tr|C4FR34|C4FR34_9FIRM	10	>tr|C4FR34|C4FR34_9FIRM Uncharacterized protein OS=Veillonella dispar ATCC 17748 GN=VEIDISOL_01252 PE=4 SV=1	3.81881	3.6231	-0.19571	0.468463	0.565223	0.997766	0.996879	-0.19571	0	66759000	75160000	75939000	126700000	159810000	335740000	4.25708	3.66605	3.5333	3.43519	3.6497	3.78441
161	tr|C4FMF1|C4FMF1_9FIRM	tr|C4FMF1|C4FMF1_9FIRM	7	>tr|C4FMF1|C4FMF1_9FIRM Uncharacterized protein OS=Veillonella dispar ATCC 17748 GN=VEIDISOL_00246 PE=4 SV=1	0.649696	0.408042	-0.241654	0.567674	0.5664	0.997766	0.996879	-0.241654	0	5197900	9254200	11180000	16431000	21648000	25449000	0.640698	0.533472	0.774918	0.653443	0.912323	-0.341638
1546	zz|FGCZCont0031_P02788|TRFL_HUMAN;sp|P02788|TRFL_HUMAN	zz|FGCZCont0031_P02788|TRFL_HUMAN	10	>zz|FGCZCont0031_P02788|TRFL_HUMAN blastpHomologue_0.0;>sp|P02788|TRFL_HUMAN Lactotransferrin OS=Homo sapiens GN=LTF PE=1 SV=6	1.78858	1.60233	-0.186252	0.428669	0.566545	0.997766	0.996879	-0.186252	0	15041000	16900000	22559000	34589000	33290000	87752000	2.14589	1.43417	1.78567	1.66714	1.5016	1.63823
332	tr|C4FNS8|C4FNS8_9FIRM	tr|C4FNS8|C4FNS8_9FIRM	6	>tr|C4FNS8|C4FNS8_9FIRM BMC domain protein OS=Veillonella dispar ATCC 17748 GN=VEIDISOL_00319 PE=4 SV=1	0.40207	0.0067542	-0.395315	0.634485	0.56702	0.997766	0.996879	-0.395315	0	8528000	8210700	4642800	6875200	25249000	22067000	1.34207	0.354541	-0.490397	-0.533053	1.12303	-0.56971
163	tr|C4FMF4|C4FMF4_9FIRM	tr|C4FMF4|C4FMF4_9FIRM	4	>tr|C4FMF4|C4FMF4_9FIRM Cysteine-rich domain protein OS=Veillonella dispar ATCC 17748 GN=VEIDISOL_00249 PE=4 SV=1	0.420194	0.702297	0.282102	0.601704	0.567759	0.997766	0.996879	0.282102	0	6101500	10073000	5420400	10301000	26973000	54482000	0.867753	0.66027	-0.26744	0.0175637	1.21347	0.875857
699	tr|C4FS69|C4FS69_9FIRM	tr|C4FS69|C4FS69_9FIRM	17	>tr|C4FS69|C4FS69_9FIRM Putative phosphoenolpyruvate carboxykinase (ATP) OS=Veillonella dispar ATCC 17748 GN=VEIDISOL_01759 PE=4 SV=1	2.19286	2.51705	0.32419	0.619524	0.567863	0.997766	0.996879	0.32419	0	21725000	35891000	16683000	34384000	90449000	208420000	2.66676	2.56061	1.35122	1.65905	2.87028	3.02182
1017	tr|F9EM94|F9EM94_FUSNU	tr|F9EM94|F9EM94_FUSNU	6	>tr|F9EM94|F9EM94_FUSNU Pyruvate kinase OS=Fusobacterium nucleatum subsp. animalis ATCC 51191 GN=pyk PE=3 SV=1	0.744659	0.953986	0.209328	0.518371	0.568265	0.997766	0.996879	0.209328	0	4167000	10584000	14732000	23877000	17517000	61789000	0.327543	0.734279	1.17215	1.16242	0.62238	1.07716
1082	tr|F9ENM0|F9ENM0_FUSNU	tr|F9ENM0|F9ENM0_FUSNU	10	>tr|F9ENM0|F9ENM0_FUSNU Cobalamin/Fe3+-siderophore ABC superfamily ATP binding cassette transporter, binding protein OS=Fusobacterium nucleatum subsp. animalis ATCC 51191 GN=HMPREF9094_1525 PE=4 SV=1	3.19008	2.99136	-0.198724	0.491356	0.569303	0.997766	0.996879	-0.198724	0	31776000	50596000	64161000	83363000	75705000	277960000	3.20542	3.07417	3.29065	2.86511	2.62662	3.48234
1303	tr|Q7P4J7|Q7P4J7_FUSNV	tr|Q7P4J7|Q7P4J7_FUSNV	4	>tr|Q7P4J7|Q7P4J7_FUSNV Aldehyde dehydrogenase B OS=Fusobacterium nucleatum subsp. vincentii ATCC 49256 GN=FNV0584 PE=4 SV=1	-2.97608	-3.36241	-0.386332	0.659442	0.569432	0.997766	0.996879	-0.386332	2	NA	644290	1149500	1323200	NA	2670200	NA	-3.4518	-2.50035	-2.77717	NA	-3.94765
413	tr|C4FPK7|C4FPK7_9FIRM	tr|C4FPK7|C4FPK7_9FIRM	5	>tr|C4FPK7|C4FPK7_9FIRM RNA polymerase sigma factor SigA OS=Veillonella dispar ATCC 17748 GN=rpoD PE=3 SV=1	0.391831	0.183303	-0.208528	0.520348	0.569902	0.997766	0.996879	-0.208528	0	6106300	7749600	6703800	10214000	16118000	32216000	0.868867	0.2681	0.038526	0.00601311	0.508404	0.0354919
619	tr|C4FRI8|C4FRI8_9FIRM	tr|C4FRI8|C4FRI8_9FIRM	6	>tr|C4FRI8|C4FRI8_9FIRM Transcription elongation factor GreA OS=Veillonella dispar ATCC 17748 GN=greA PE=3 SV=1	0.903532	0.576482	-0.32705	0.62373	0.57072	0.997766	0.996879	-0.32705	0	5022300	11185000	16119000	20468000	29541000	22185000	0.592014	0.81688	1.3017	0.952628	1.338	-0.56118
1467	tr|Q7P7J4|Q7P7J4_FUSNV	tr|Q7P7J4|Q7P7J4_FUSNV	2	>tr|Q7P7J4|Q7P7J4_FUSNV Uncharacterized protein OS=Fusobacterium nucleatum subsp. vincentii ATCC 49256 GN=FNV1815 PE=4 SV=1	-1.66615	-1.27574	0.390415	0.647251	0.571556	0.997766	0.996879	0.390415	1	526810	NA	3930700	2812300	4657900	18115000	-2.60218	NA	-0.730125	-1.75042	-1.19144	-0.885351
457	tr|C4FPX1|C4FPX1_9FIRM	tr|C4FPX1|C4FPX1_9FIRM	8	>tr|C4FPX1|C4FPX1_9FIRM Serine hydroxymethyltransferase OS=Veillonella dispar ATCC 17748 GN=glyA PE=3 SV=1	2.67404	2.37637	-0.297667	0.61462	0.571888	0.997766	0.996879	-0.297667	0	24084000	37924000	38796000	26351000	98083000	187330000	2.81279	2.64301	2.56631	1.29669	2.98124	2.85119
458	tr|C4FPX2|C4FPX2_9FIRM	tr|C4FPX2|C4FPX2_9FIRM	7	>tr|C4FPX2|C4FPX2_9FIRM Uracil phosphoribosyltransferase OS=Veillonella dispar ATCC 17748 GN=upp PE=3 SV=1	2.34284	2.1636	-0.179237	0.406921	0.571896	0.997766	0.996879	-0.179237	0	21773000	27412000	30104000	46102000	62735000	114450000	2.66988	2.15754	2.20109	2.05843	2.36929	2.06308
1050	tr|F9EMR7|F9EMR7_FUSNU;tr|Q7P776|Q7P776_FUSNV	tr|F9EMR7|F9EMR7_FUSNU	4	>tr|F9EMR7|F9EMR7_FUSNU ATP-dependent Clp protease proteolytic subunit OS=Fusobacterium nucleatum subsp. animalis ATCC 51191 GN=clpP PE=3 SV=1;>tr|Q7P776|Q7P776_FUSNV ATP-dependent Clp protease proteolytic subunit OS=Fusobacterium nucleatum subsp. vincenti	-1.61409	-2.13226	-0.518174	0.652216	0.572958	0.997766	0.996879	-0.518174	0	831140	1646300	3648800	511230	6186400	12169000	-1.95626	-2.04873	-0.837274	-4.07226	-0.802837	-1.52169
802	tr|F5VSN1|F5VSN1_STROR	tr|F5VSN1|F5VSN1_STROR	4	>tr|F5VSN1|F5VSN1_STROR DNA-directed RNA polymerase subunit beta OS=Streptococcus oralis SK255 GN=rpoB PE=3 SV=1	-2.71288	-3.59507	-0.882192	0.682518	0.573186	0.997766	0.996879	-0.882192	1	NA	1747300	587780	103660	1003200	14458000	NA	-1.95969	-3.46607	-6.24534	-3.29385	-1.24602
1474	tr|Q7P7Q2|Q7P7Q2_FUSNV	tr|Q7P7Q2|Q7P7Q2_FUSNV	4	>tr|Q7P7Q2|Q7P7Q2_FUSNV Long-chain-fatty-acid--CoA ligase OS=Fusobacterium nucleatum subsp. vincentii ATCC 49256 GN=FNV1920 PE=4 SV=1	-1.01558	-0.821539	0.194041	0.486709	0.57328	0.997766	0.996879	0.194041	0	1437600	3115500	3818200	5252300	4769100	24449000	-1.18005	-1.09476	-0.771934	-0.899733	-1.15913	-0.405756
61	sp|Q2FGH0|SODM1_STAA3	sp|Q2FGH0|SODM1_STAA3	4	>sp|Q2FGH0|SODM1_STAA3 Superoxide dismutase [Mn/Fe] 1 OS=Staphylococcus aureus (strain USA300) GN=sodA PE=3 SV=1	-2.91974	-1.82564	1.0941	0.788414	0.573586	0.997766	0.996879	1.0941	3	NA	919570	NA	NA	770220	31597000	NA	-2.91974	NA	NA	-3.65573	0.00446082
1034	tr|F9EMF7|F9EMF7_FUSNU	tr|F9EMF7|F9EMF7_FUSNU	2	>tr|F9EMF7|F9EMF7_FUSNU 3-oxoacyl-[acyl-carrier-protein] reductase OS=Fusobacterium nucleatum subsp. animalis ATCC 51191 GN=fabG PE=4 SV=1	-0.42675	-0.253105	0.173646	0.374125	0.574316	0.997766	0.996879	0.173646	0	2654100	4764700	4581900	7226200	8536000	32876000	-0.311479	-0.459365	-0.509408	-0.465244	-0.361998	0.0679284
1156	tr|F9ES01|F9ES01_FUSNU	tr|F9ES01|F9ES01_FUSNU	3	>tr|F9ES01|F9ES01_FUSNU Thioredoxin OS=Fusobacterium nucleatum subsp. animalis ATCC 51191 GN=trx PE=3 SV=1	2.00193	1.30852	-0.693418	0.660022	0.574322	0.997766	0.996879	-0.693418	0	2257100	45624000	81064000	12791000	76394000	57934000	-0.541006	2.91947	3.62734	0.312402	2.63903	0.974118
360	tr|C4FP26|C4FP26_9FIRM	tr|C4FP26|C4FP26_9FIRM	22	>tr|C4FP26|C4FP26_9FIRM Outer membrane autotransporter barrel domain protein OS=Veillonella dispar ATCC 17748 GN=VEIDISOL_00648 PE=4 SV=1	3.89871	3.65347	-0.245241	0.584945	0.574643	0.997766	0.996879	-0.245241	0	35132000	89259000	141100000	218030000	146280000	241500000	3.34765	3.92317	4.42532	4.17441	3.52857	3.25744
474	tr|C4FQ36|C4FQ36_9FIRM	tr|C4FQ36|C4FQ36_9FIRM	5	>tr|C4FQ36|C4FQ36_9FIRM 3-oxoacyl-[acyl-carrier-protein] synthase 3 OS=Veillonella dispar ATCC 17748 GN=fabH PE=3 SV=1	0.123271	0.362834	0.239562	0.580231	0.575249	0.997766	0.996879	0.239562	0	4110300	8349200	5233800	8207300	17247000	51289000	0.308135	0.379558	-0.317879	-0.291868	0.60111	0.779259
284	tr|C4FNF5|C4FNF5_9FIRM	tr|C4FNF5|C4FNF5_9FIRM	4	>tr|C4FNF5|C4FNF5_9FIRM Energy-coupling factor transporter ATP-binding protein EcfA OS=Veillonella dispar ATCC 17748 GN=ecfA PE=3 SV=1	-0.341352	-0.539709	-0.198356	0.50751	0.575614	0.997766	0.996879	-0.198356	0	2115400	5067100	6419500	8241000	8423700	17368000	-0.632855	-0.367335	-0.023867	-0.286287	-0.380133	-0.952705
783	tr|E8JEV1|E8JEV1_9ACTO	tr|E8JEV1|E8JEV1_9ACTO	4	>tr|E8JEV1|E8JEV1_9ACTO Glyceraldehyde-3-phosphate dehydrogenase OS=Actinomyces sp. oral taxon 178 str. F0338 GN=gap PE=3 SV=1	-3.05569	-3.3317	-0.276013	0.609938	0.576416	0.997766	0.996879	-0.276013	0	240860	734180	1416400	1162100	984210	3076500	-3.71085	-3.25647	-2.19973	-2.95397	-3.32002	-3.7211
1243	tr|Q7P3H5|Q7P3H5_FUSNV;tr|F9EKK5|F9EKK5_FUSNU	tr|Q7P3H5|Q7P3H5_FUSNV	4	>tr|Q7P3H5|Q7P3H5_FUSNV 30S ribosomal protein S8 OS=Fusobacterium nucleatum subsp. vincentii ATCC 49256 GN=rpsH PE=3 SV=1;>tr|F9EKK5|F9EKK5_FUSNU 30S ribosomal protein S8 OS=Fusobacterium nucleatum subsp. animalis ATCC 51191 GN=rpsH PE=3 SV=1	1.79923	1.99594	0.196711	0.507303	0.577396	0.997766	0.996879	0.196711	0	8387300	25686000	26526000	40957000	42915000	127930000	1.3185	2.06027	2.01891	1.89728	1.84936	2.24117
382	tr|C4FPD4|C4FPD4_9FIRM	tr|C4FPD4|C4FPD4_9FIRM	4	>tr|C4FPD4|C4FPD4_9FIRM Putative selenate reductase, YgfK subunit OS=Veillonella dispar ATCC 17748 GN=VEIDISOL_00758 PE=4 SV=1	-0.992055	-0.541181	0.450874	0.651544	0.577495	0.997766	0.996879	0.450874	0	4475800	3227800	1264400	3523700	9786200	31403000	0.428816	-1.0418	-2.36318	-1.44331	-0.174838	-0.00538983
1267	tr|Q7P411|Q7P411_FUSNV;tr|F9ELQ6|F9ELQ6_FUSNU	tr|Q7P411|Q7P411_FUSNV	9	>tr|Q7P411|Q7P411_FUSNV Glycerol kinase OS=Fusobacterium nucleatum subsp. vincentii ATCC 49256 GN=glpK PE=3 SV=1;>tr|F9ELQ6|F9ELQ6_FUSNU Glycerol kinase OS=Fusobacterium nucleatum subsp. animalis ATCC 51191 GN=glpK PE=3 SV=1	1.65029	1.87949	0.229201	0.573375	0.578248	0.997766	0.996879	0.229201	0	8824500	15958000	30333000	39798000	32355000	134200000	1.39048	1.34839	2.212	1.85818	1.46259	2.3177
594	tr|C4FR94|C4FR94_9FIRM	tr|C4FR94|C4FR94_9FIRM	2	>tr|C4FR94|C4FR94_9FIRM 30S ribosomal protein S20 OS=Veillonella dispar ATCC 17748 GN=rpsT PE=3 SV=1	2.5001	2.15598	-0.344126	0.638248	0.57966	0.997766	0.996879	-0.344126	0	16019000	28437000	54389000	83335000	78709000	56125000	2.23513	2.21244	3.05274	2.86465	2.67991	0.923378
821	tr|F5VTT4|F5VTT4_STROR;sp|Q8DSD7|RS6_STRMU	tr|F5VTT4|F5VTT4_STROR	2	>tr|F5VTT4|F5VTT4_STROR 30S ribosomal protein S6 OS=Streptococcus oralis SK255 GN=rpsF PE=3 SV=1;>sp|Q8DSD7|RS6_STRMU 30S ribosomal protein S6 OS=Streptococcus mutans serotype c (strain ATCC 700610 / UA159) GN=rpsF PE=3 SV=1	-0.721472	-1.13181	-0.410334	0.650675	0.580962	0.997766	0.996879	-0.410334	0	1317700	8937000	2569300	2460000	3794000	31699000	-1.30342	0.481309	-1.34231	-1.93269	-1.47234	0.00961579
977	tr|F9ELE5|F9ELE5_FUSNU;tr|Q7P5X2|Q7P5X2_FUSNV	tr|F9ELE5|F9ELE5_FUSNU	2	>tr|F9ELE5|F9ELE5_FUSNU ABC superfamily ATP binding cassette transporter, ABC protein OS=Fusobacterium nucleatum subsp. animalis ATCC 51191 GN=HMPREF9094_0750 PE=4 SV=1;>tr|Q7P5X2|Q7P5X2_FUSNV ABC transporter ATP-binding protein OS=Fusobacterium nucleatum	-2.37053	-2.58116	-0.210627	0.550665	0.581432	0.997766	0.996879	-0.210627	0	582970	1064900	1681600	2055800	1704300	4834500	-2.45868	-2.70029	-1.95262	-2.17713	-2.56817	-2.99817
152	tr|C4FMC2|C4FMC2_9FIRM	tr|C4FMC2|C4FMC2_9FIRM	2	>tr|C4FMC2|C4FMC2_9FIRM Glycosyltransferase, group 2 family protein OS=Veillonella dispar ATCC 17748 GN=VEIDISOL_00019 PE=4 SV=1	-4.99102	-4.63815	0.352867	0.648924	0.582553	0.997766	0.996879	0.352867	1	139640	163920	NA	192220	363510	2880900	-4.48312	-5.49892	NA	-5.40438	-4.68391	-3.82617
550	tr|C4FQX1|C4FQX1_9FIRM	tr|C4FQX1|C4FQX1_9FIRM	2	>tr|C4FQX1|C4FQX1_9FIRM Protease HtpX homolog OS=Veillonella dispar ATCC 17748 GN=htpX PE=3 SV=1	-2.16287	-1.98742	0.175449	0.430829	0.583173	0.997766	0.996879	0.175449	0	834990	1289700	1491800	2710400	2812700	7577200	-1.94971	-2.41384	-2.12506	-1.80068	-1.88215	-2.27943
865	tr|F5VWF8|F5VWF8_STROR	tr|F5VWF8|F5VWF8_STROR	8	>tr|F5VWF8|F5VWF8_STROR Aldehyde-alcohol dehydrogenase OS=Streptococcus oralis SK255 GN=adh PE=3 SV=1	-1.6911	-0.991096	0.700004	0.667908	0.583204	0.997766	0.996879	0.700004	0	208300	8351700	2244800	2006800	3869500	48265000	-3.9166	0.380006	-1.53671	-2.20999	-1.44536	0.682061
265	tr|C4FND4|C4FND4_9FIRM	tr|C4FND4|C4FND4_9FIRM	4	>tr|C4FND4|C4FND4_9FIRM 50S ribosomal protein L29 OS=Veillonella dispar ATCC 17748 GN=rpmC PE=3 SV=1	2.04511	1.84635	-0.198763	0.529519	0.58374	0.997766	0.996879	-0.198763	0	16719000	20009000	29113000	43407000	53487000	76166000	2.29572	1.68673	2.1529	1.9764	2.15091	1.41175
55	sp|Q2FG28|Y1656_STAA3	sp|Q2FG28|Y1656_STAA3	5	>sp|Q2FG28|Y1656_STAA3 Putative universal stress protein SAUSA300_1656 OS=Staphylococcus aureus (strain USA300) GN=SAUSA300_1656 PE=3 SV=1	-1.98353	-1.21354	0.769986	0.689143	0.583799	0.997766	0.996879	0.769986	1	865460	1625100	NA	797110	4057800	67016000	-1.89894	-2.06812	NA	-3.46737	-1.3803	1.20704
120	tr|A0A0H2XG28|A0A0H2XG28_STAA3;tr|Q8DWN6|Q8DWN6_STRMU;tr|F5VW33|F5VW33_STROR	tr|A0A0H2XG28|A0A0H2XG28_STAA3	2	>tr|A0A0H2XG28|A0A0H2XG28_STAA3 Ribosome-binding ATPase YchF OS=Staphylococcus aureus (strain USA300) GN=ychF PE=3 SV=1;>tr|Q8DWN6|Q8DWN6_STRMU Ribosome-binding ATPase YchF OS=Streptococcus mutans serotype c (strain ATCC 700610 / UA159) GN=ychF PE=3 SV=1;>	-4.30726	-5.20582	-0.898559	0.790603	0.584828	0.997766	0.996879	-0.898559	3	NA	363640	NA	72846	NA	3145000	NA	-4.30726	NA	-6.72575	NA	-3.68588
1057	tr|F9EMY3|F9EMY3_FUSNU	tr|F9EMY3|F9EMY3_FUSNU	8	>tr|F9EMY3|F9EMY3_FUSNU Outer membrane protein (Fragment) OS=Fusobacterium nucleatum subsp. animalis ATCC 51191 GN=HMPREF9094_1288 PE=4 SV=1	0.927307	0.600471	-0.326836	0.640106	0.585166	0.997766	0.996879	-0.326836	0	6639900	7033200	20837000	26678000	9071100	50887000	0.987546	0.123029	1.67135	1.31348	-0.278742	0.766674
554	tr|C4FQY4|C4FQY4_9FIRM	tr|C4FQY4|C4FQY4_9FIRM	3	>tr|C4FQY4|C4FQY4_9FIRM 30S ribosomal protein S21 OS=Veillonella dispar ATCC 17748 GN=rpsU PE=3 SV=1	1.06428	0.873412	-0.190865	0.510267	0.585231	0.997766	0.996879	-0.190865	0	7404100	10508000	16410000	21761000	24808000	42678000	1.14187	0.723501	1.32746	1.03605	1.0989	0.485291
1210	tr|Q7P2U0|Q7P2U0_FUSNV	tr|Q7P2U0|Q7P2U0_FUSNV	5	>tr|Q7P2U0|Q7P2U0_FUSNV Protein translocase subunit SecD OS=Fusobacterium nucleatum subsp. vincentii ATCC 49256 GN=secD PE=3 SV=1	0.177309	0.0185689	-0.158741	0.255483	0.585443	0.997766	0.996879	-0.158741	0	3609000	6874600	8146300	10733000	9834600	34613000	0.123883	0.0889167	0.319129	0.0735107	-0.168083	0.150279
625	tr|C4FRK0|C4FRK0_9FIRM	tr|C4FRK0|C4FRK0_9FIRM	2	>tr|C4FRK0|C4FRK0_9FIRM SpoIVB peptidase S55 OS=Veillonella dispar ATCC 17748 GN=VEIDISOL_01538 PE=4 SV=1	-2.89441	-3.08346	-0.189057	0.505853	0.585839	0.997766	0.996879	-0.189057	0	516940	738970	928670	844430	1484800	4523300	-2.62897	-3.24674	-2.8075	-3.38884	-2.75696	-3.10459
416	tr|C4FPL4|C4FPL4_9FIRM	tr|C4FPL4|C4FPL4_9FIRM	2	>tr|C4FPL4|C4FPL4_9FIRM Uptake hydrogenase small subunit OS=Veillonella dispar ATCC 17748 GN=hoxK PE=4 SV=1	-1.57111	-1.88003	-0.308926	0.636226	0.586324	0.997766	0.996879	-0.308926	0	1783900	2586700	1177200	1770500	4856100	8344600	-0.874306	-1.37295	-2.46607	-2.38059	-1.13437	-2.12513
362	tr|C4FP32|C4FP32_9FIRM	tr|C4FP32|C4FP32_9FIRM	3	>tr|C4FP32|C4FP32_9FIRM Uncharacterized protein OS=Veillonella dispar ATCC 17748 GN=VEIDISOL_00656 PE=4 SV=1	3.17408	2.90214	-0.271936	0.621473	0.586762	0.997766	0.996879	-0.271936	0	27281000	43819000	83722000	126420000	119310000	111740000	2.98936	2.8591	3.67379	3.43218	3.2495	2.02475
1450	tr|Q7P772|Q7P772_FUSNV;tr|F9EJE2|F9EJE2_FUSNU	tr|Q7P772|Q7P772_FUSNV	12	>tr|Q7P772|Q7P772_FUSNV Alkyl hydroperoxide reductase C22 OS=Fusobacterium nucleatum subsp. vincentii ATCC 49256 GN=FNV1474 PE=4 SV=1;>tr|F9EJE2|F9EJE2_FUSNU Alkyl hydroperoxide reductase C OS=Fusobacterium nucleatum subsp. animalis ATCC 51191 GN=ahpC PE=4	7.49945	7.27055	-0.2289	0.588245	0.587024	0.997766	0.996879	-0.2289	0	494990000	1018300000	1511000000	2335300000	1435900000	4011100000	7.0952	7.56396	7.83918	7.40367	6.65614	7.75183
748	tr|C4FSK8|C4FSK8_9FIRM	tr|C4FSK8|C4FSK8_9FIRM	3	>tr|C4FSK8|C4FSK8_9FIRM Uncharacterized protein OS=Veillonella dispar ATCC 17748 GN=VEIDISOL_01898 PE=4 SV=1	0.386726	-0.0333672	-0.420093	0.658026	0.587299	0.997766	0.996879	-0.420093	0	2465800	8490900	14722000	21197000	14831000	12375000	-0.415727	0.404728	1.17118	1.00029	0.394453	-1.49484
404	tr|C4FPH2|C4FPH2_9FIRM	tr|C4FPH2|C4FPH2_9FIRM	2	>tr|C4FPH2|C4FPH2_9FIRM Uncharacterized protein OS=Veillonella dispar ATCC 17748 GN=VEIDISOL_00796 PE=4 SV=1	-2.85668	-3.15613	-0.299448	0.634599	0.587667	0.997766	0.996879	-0.299448	0	486010	1096300	708640	466150	2085700	4893500	-2.71637	-2.65683	-3.19684	-4.19797	-2.29163	-2.97877
528	tr|C4FQN1|C4FQN1_9FIRM	tr|C4FQN1|C4FQN1_9FIRM	2	>tr|C4FQN1|C4FQN1_9FIRM GTPase Era OS=Veillonella dispar ATCC 17748 GN=era PE=3 SV=1	-4.24736	-3.97263	0.274731	0.624487	0.587963	0.997766	0.996879	0.274731	0	226040	438260	215140	347790	1037200	2469200	-3.80082	-4.02811	-4.91317	-4.59687	-3.24821	-4.07282
661	tr|C4FRR5|C4FRR5_9FIRM	tr|C4FRR5|C4FRR5_9FIRM	3	>tr|C4FRR5|C4FRR5_9FIRM Probable transcriptional regulatory protein VEIDISOL_01604 OS=Veillonella dispar ATCC 17748 GN=VEIDISOL_01604 PE=3 SV=1	-0.386744	-0.66631	-0.279567	0.626934	0.588044	0.997766	0.996879	-0.279567	0	2931500	4793800	4487700	6692000	12704000	11504000	-0.170655	-0.450258	-0.539317	-0.569833	0.182478	-1.61158
969	tr|F9ELA0|F9ELA0_FUSNU;tr|Q7P897|Q7P897_FUSNV	tr|F9ELA0|F9ELA0_FUSNU	3	>tr|F9ELA0|F9ELA0_FUSNU Oligopeptide ABC superfamily ATP binding cassette transporter, ABC protein OS=Fusobacterium nucleatum subsp. animalis ATCC 51191 GN=oppD2 PE=3 SV=1;>tr|Q7P897|Q7P897_FUSNV Dipeptide transport ATP-binding protein dppD OS=Fusobacteriu	0.241522	0.468727	0.227205	0.590064	0.589238	0.997766	0.996879	0.227205	0	3782400	9628700	6266500	8779800	18628000	55298000	0.190362	0.592803	-0.0585984	-0.20004	0.706585	0.899635
110	sp|Q9XB21|DBH_STRMU;tr|F5VWB1|F5VWB1_STROR	sp|Q9XB21|DBH_STRMU	2	>sp|Q9XB21|DBH_STRMU DNA-binding protein HU OS=Streptococcus mutans serotype c (strain ATCC 700610 / UA159) GN=hup PE=1 SV=1;>tr|F5VWB1|F5VWB1_STROR DNA-binding protein HU-beta OS=Streptococcus oralis SK255 GN=hupB PE=3 SV=1	-0.202204	-0.585133	-0.382929	0.655581	0.589452	0.997766	0.996879	-0.382929	0	2101200	13408000	3142800	3659700	7542700	34993000	-0.642396	1.088	-1.05221	-1.39174	-0.531401	0.167743
1504	tr|Q7P864|Q7P864_FUSNV	tr|Q7P864|Q7P864_FUSNV	6	>tr|Q7P864|Q7P864_FUSNV Iron-sulfur cluster-binding protein OS=Fusobacterium nucleatum subsp. vincentii ATCC 49256 GN=FNV2170 PE=4 SV=1	2.55014	2.36772	-0.182414	0.494008	0.590278	0.997766	0.996879	-0.182414	0	22753000	36301000	33166000	49571000	53441000	181000000	2.73225	2.5776	2.34056	2.15723	2.14973	2.79621
273	tr|C4FNE2|C4FNE2_9FIRM	tr|C4FNE2|C4FNE2_9FIRM	4	>tr|C4FNE2|C4FNE2_9FIRM 50S ribosomal protein L18 OS=Veillonella dispar ATCC 17748 GN=rplR PE=3 SV=1	2.3972	2.55441	0.157208	0.273357	0.590465	0.997766	0.996879	0.157208	0	18742000	33662000	31566000	57119000	74584000	171160000	2.45753	2.46472	2.26937	2.35024	2.60619	2.7068
818	tr|F5VTQ7|F5VTQ7_STROR	tr|F5VTQ7|F5VTQ7_STROR	6	>tr|F5VTQ7|F5VTQ7_STROR Putative PTS system mannose-specific EIIAB component OS=Streptococcus oralis SK255 GN=HMPREF9968_1535 PE=4 SV=1	-1.39784	-0.892644	0.505196	0.66774	0.590603	0.997766	0.996879	0.505196	0	410350	5939000	3024300	2377700	4816800	41658000	-2.95609	-0.129877	-1.10755	-1.97903	-1.1455	0.4466
1428	tr|Q7P6W0|Q7P6W0_FUSNV;tr|F9EJI2|F9EJI2_FUSNU	tr|Q7P6W0|Q7P6W0_FUSNV	21	>tr|Q7P6W0|Q7P6W0_FUSNV DNA-directed RNA polymerase subunit beta OS=Fusobacterium nucleatum subsp. vincentii ATCC 49256 GN=rpoB PE=3 SV=1;>tr|F9EJI2|F9EJI2_FUSNU DNA-directed RNA polymerase subunit beta OS=Fusobacterium nucleatum subsp. animalis ATCC 51191	1.85712	2.04082	0.183699	0.501837	0.591115	0.997766	0.996879	0.183699	0	9836300	24719000	26624000	39710000	42590000	143810000	1.54425	2.00288	2.02422	1.85517	1.83895	2.42832
558	tr|C4FQZ0|C4FQZ0_9FIRM	tr|C4FQZ0|C4FQZ0_9FIRM	32	>tr|C4FQZ0|C4FQZ0_9FIRM Chaperone protein DnaK OS=Veillonella dispar ATCC 17748 GN=dnaK PE=2 SV=1	5.52483	5.34487	-0.179963	0.486497	0.591241	0.997766	0.996879	-0.179963	0	194420000	248130000	268350000	403760000	542340000	1110800000	5.77135	5.45228	5.35086	5.01356	5.32289	5.69816
839	tr|F5VUZ8|F5VUZ8_STROR	tr|F5VUZ8|F5VUZ8_STROR	3	>tr|F5VUZ8|F5VUZ8_STROR Thioredoxin OS=Streptococcus oralis SK255 GN=trxA PE=3 SV=1	-1.15084	-0.690653	0.460182	0.665444	0.591287	0.997766	0.996879	0.460182	0	657750	7216000	2598200	2502200	7079100	41899000	-2.28771	0.161404	-1.3262	-1.90953	-0.618261	0.455827
1410	tr|Q7P6J3|Q7P6J3_FUSNV;tr|F9ELF7|F9ELF7_FUSNU	tr|Q7P6J3|Q7P6J3_FUSNV	3	>tr|Q7P6J3|Q7P6J3_FUSNV L-serine dehydratase OS=Fusobacterium nucleatum subsp. vincentii ATCC 49256 GN=FNV1410 PE=4 SV=1;>tr|F9ELF7|F9ELF7_FUSNU L-serine dehydratase OS=Fusobacterium nucleatum subsp. animalis ATCC 51191 GN=sda PE=4 SV=1	-2.97042	-2.63626	0.334151	0.650537	0.59301	0.997766	0.996879	0.334151	0	296070	1636200	600680	1214400	955740	11199000	-3.41849	-2.05794	-3.43482	-2.89402	-3.36022	-1.65455
28	sp|P63261|ACTG_HUMAN;sp|P60709|ACTB_HUMAN;CON__P60712;sp|P63267|ACTH_HUMAN;sp|P68133|ACTS_HUMAN;sp|P68032|ACTC_HUMAN;sp|P62736|ACTA_HUMAN	sp|P63261|ACTG_HUMAN	4	>sp|P63261|ACTG_HUMAN Actin, cytoplasmic 2 OS=Homo sapiens GN=ACTG1 PE=1 SV=1;>sp|P60709|ACTB_HUMAN Actin, cytoplasmic 1 OS=Homo sapiens GN=ACTB PE=1 SV=1;>P60712 SWISS-PROT:P60712 (Bos taurus) Actin, cytoplasmic 1;>sp|P63267|ACTH_HUMAN Actin, gamma-enteri	-1.24603	-1.8054	-0.55937	0.672677	0.593239	0.997766	0.996879	-0.55937	0	1206200	4808700	1788600	500740	5797300	24173000	-1.42867	-0.445617	-1.86381	-4.10049	-0.89179	-0.423915
601	tr|C4FRA6|C4FRA6_9FIRM	tr|C4FRA6|C4FRA6_9FIRM	4	>tr|C4FRA6|C4FRA6_9FIRM M18 family aminopeptidase OS=Veillonella dispar ATCC 17748 GN=VEIDISOL_01329 PE=3 SV=1	0.4564	0.627047	0.170647	0.447447	0.59441	0.997766	0.996879	0.170647	0	5172700	7131800	9843000	18044000	18931000	39747000	0.633814	0.14385	0.591535	0.780969	0.728679	0.371491
441	tr|C4FPT5|C4FPT5_9FIRM	tr|C4FPT5|C4FPT5_9FIRM	3	>tr|C4FPT5|C4FPT5_9FIRM Superoxide reductase OS=Veillonella dispar ATCC 17748 GN=nlr PE=4 SV=1	2.07176	1.86419	-0.207569	0.572151	0.594522	0.997766	0.996879	-0.207569	0	20236000	21156000	24070000	28652000	52813000	113400000	2.56617	1.77009	1.87902	1.41069	2.13355	2.04834
1212	tr|Q7P2W8|Q7P2W8_FUSNV;tr|F9EMG4|F9EMG4_FUSNU	tr|Q7P2W8|Q7P2W8_FUSNV	7	>tr|Q7P2W8|Q7P2W8_FUSNV ORNITHINE DECARBOXYLASE OS=Fusobacterium nucleatum subsp. vincentii ATCC 49256 GN=FNV1741 PE=3 SV=1;>tr|F9EMG4|F9EMG4_FUSNU Lysine decarboxylase OS=Fusobacterium nucleatum subsp. animalis ATCC 51191 GN=cad PE=3 SV=1	1.03538	0.813532	-0.221848	0.595514	0.596089	0.997766	0.996879	-0.221848	0	4646000	11739000	21783000	21501000	17801000	51201000	0.481686	0.889182	1.73527	1.01968	0.644403	0.776513
1021	tr|F9EMB1|F9EMB1_FUSNU	tr|F9EMB1|F9EMB1_FUSNU	4	>tr|F9EMB1|F9EMB1_FUSNU Cysteine desulfurase OS=Fusobacterium nucleatum subsp. animalis ATCC 51191 GN=iscS PE=3 SV=1	-1.35498	-1.10015	0.254828	0.62489	0.596619	0.997766	0.996879	0.254828	0	1050100	1978700	4109000	5821700	3055700	19443000	-1.62499	-1.77368	-0.666252	-0.759564	-1.76868	-0.772195
892	tr|F5VX95|F5VX95_STROR;tr|Q8DVU9|Q8DVU9_STRMU	tr|F5VX95|F5VX95_STROR	5	>tr|F5VX95|F5VX95_STROR Glutamine synthetase, type I OS=Streptococcus oralis SK255 GN=glnA PE=3 SV=1;>tr|Q8DVU9|Q8DVU9_STRMU Glutamine synthetase type 1 glutamate--ammonia ligase OS=Streptococcus mutans serotype c (strain ATCC 700610 / UA159) GN=glnA PE=3	-2.77209	-3.67845	-0.906355	0.702561	0.59748	0.997766	0.996879	-0.906355	1	NA	5556400	162780	228780	909920	6850900	NA	-0.229469	-5.31472	-5.16725	-3.42749	-2.4406
93	sp|Q8DS21|RL29_STRMU	sp|Q8DS21|RL29_STRMU	3	>sp|Q8DS21|RL29_STRMU 50S ribosomal protein L29 OS=Streptococcus mutans serotype c (strain ATCC 700610 / UA159) GN=rpmC PE=3 SV=1	-3.28088	-2.65433	0.62655	0.6972	0.59842	0.997766	0.996879	0.62655	1	245240	2997000	201910	NA	1759700	5526200	-3.68532	-1.15275	-5.00455	NA	-2.52436	-2.78429
32	sp|Q2FDQ4|ALF1_STAA3	sp|Q2FDQ4|ALF1_STAA3	16	>sp|Q2FDQ4|ALF1_STAA3 Fructose-bisphosphate aldolase class 1 OS=Staphylococcus aureus (strain USA300) GN=fda PE=3 SV=1	1.87353	2.08049	0.206962	0.579035	0.598489	0.997766	0.996879	0.206962	0	9464100	21417000	33212000	40518000	41689000	155100000	1.48961	1.78843	2.34256	1.8826	1.80967	2.54921
926	tr|F9EK36|F9EK36_FUSNU;tr|Q7P3G1|Q7P3G1_FUSNV	tr|F9EK36|F9EK36_FUSNU	7	>tr|F9EK36|F9EK36_FUSNU Serine 3-dehydrogenase OS=Fusobacterium nucleatum subsp. animalis ATCC 51191 GN=HMPREF9094_0290 PE=3 SV=1;>tr|Q7P3G1|Q7P3G1_FUSNV Short chain dehydrogenase OS=Fusobacterium nucleatum subsp. vincentii ATCC 49256 GN=FNV0065 PE=3 SV=1	0.705993	0.900089	0.194096	0.553524	0.59852	0.997766	0.996879	0.194096	0	4397100	9261400	14809000	24437000	16859000	56581000	0.403685	0.534635	1.17966	1.19399	0.569953	0.936321
1011	tr|F9EM78|F9EM78_FUSNU;tr|Q7P368|Q7P368_FUSNV	tr|F9EM78|F9EM78_FUSNU	4	>tr|F9EM78|F9EM78_FUSNU Elongation factor Ts OS=Fusobacterium nucleatum subsp. animalis ATCC 51191 GN=tsf PE=3 SV=1;>tr|Q7P368|Q7P368_FUSNV Elongation factor Ts OS=Fusobacterium nucleatum subsp. vincentii ATCC 49256 GN=tsf PE=3 SV=1	2.2302	2.01234	-0.217858	0.595798	0.59906	0.997766	0.996879	-0.217858	0	15305000	20470000	45609000	44819000	36806000	139350000	2.17054	1.7208	2.79925	2.01999	1.63909	2.37793
954	tr|F9EL03|F9EL03_FUSNU	tr|F9EL03|F9EL03_FUSNU	16	>tr|F9EL03|F9EL03_FUSNU Elongation factor Tu OS=Fusobacterium nucleatum subsp. animalis ATCC 51191 GN=ef1a PE=3 SV=1	5.98462	6.23072	0.246098	0.623632	0.599858	0.997766	0.996879	0.246098	0	171580000	408060000	471790000	683940000	823370000	2612800000	5.59431	6.19628	6.16326	5.73131	5.8946	7.06624
146	tr|A0A0H2XJG3|A0A0H2XJG3_STAA3	tr|A0A0H2XJG3|A0A0H2XJG3_STAA3	7	>tr|A0A0H2XJG3|A0A0H2XJG3_STAA3 Dihydrolipoamide acetyltransferase component of pyruvate dehydrogenase complex OS=Staphylococcus aureus (strain USA300) GN=SAUSA300_0995 PE=3 SV=1	-3.01601	-1.46984	1.54617	0.741181	0.600027	0.997766	0.996879	1.54617	2	NA	862240	NA	174840	13276000	54662000	NA	-3.01601	NA	-5.53344	0.242785	0.881133
1289	tr|Q7P4E5|Q7P4E5_FUSNV	tr|Q7P4E5|Q7P4E5_FUSNV	10	>tr|Q7P4E5|Q7P4E5_FUSNV Glutamate dehydrogenase OS=Fusobacterium nucleatum subsp. vincentii ATCC 49256 GN=FNV0417 PE=3 SV=1	5.98843	5.7808	-0.207629	0.584412	0.600692	0.997766	0.996879	-0.207629	0	178700000	338230000	555260000	807550000	512470000	1463800000	5.65191	5.91557	6.39781	5.95756	5.24531	6.13954
1269	tr|Q7P420|Q7P420_FUSNV;tr|F9EQ05|F9EQ05_FUSNU	tr|Q7P420|Q7P420_FUSNV	7	>tr|Q7P420|Q7P420_FUSNV Fructose-bisphosphate aldolase class 1 OS=Fusobacterium nucleatum subsp. vincentii ATCC 49256 GN=fda PE=3 SV=1;>tr|F9EQ05|F9EQ05_FUSNU Fructose-bisphosphate aldolase class 1 OS=Fusobacterium nucleatum subsp. animalis ATCC 51191 GN=f	2.84822	2.59988	-0.248336	0.626559	0.600841	0.997766	0.996879	-0.248336	0	21196000	30907000	78214000	97667000	76168000	115950000	2.63183	2.33701	3.5758	3.08076	2.63497	2.08391
255	tr|C4FNC4|C4FNC4_9FIRM	tr|C4FNC4|C4FNC4_9FIRM	25	>tr|C4FNC4|C4FNC4_9FIRM Elongation factor Tu OS=Veillonella dispar ATCC 17748 GN=tuf PE=3 SV=1	7.83236	8.0471	0.214737	0.595543	0.601179	0.997766	0.996879	0.214737	0	905290000	1332200000	1262800000	2461700000	3775800000	7192200000	7.95044	7.96582	7.58082	7.47546	7.98003	8.68581
229	tr|C4FN81|C4FN81_9FIRM	tr|C4FN81|C4FN81_9FIRM	4	>tr|C4FN81|C4FN81_9FIRM ATP synthase subunit b OS=Veillonella dispar ATCC 17748 GN=atpF PE=3 SV=1	-0.112144	0.0955649	0.207709	0.586283	0.601599	0.997766	0.996879	0.207709	0	3877800	5227500	5519500	10188000	18114000	24782000	0.225649	-0.320726	-0.241354	0.00254211	0.668271	-0.384118
1464	tr|Q7P7E3|Q7P7E3_FUSNV	tr|Q7P7E3|Q7P7E3_FUSNV	8	>tr|Q7P7E3|Q7P7E3_FUSNV Phosphoglycerate kinase OS=Fusobacterium nucleatum subsp. vincentii ATCC 49256 GN=FNV1631 PE=3 SV=1	-0.0700535	0.109184	0.179237	0.520788	0.602937	0.997766	0.996879	0.179237	0	3248800	5914200	6308600	14308000	13269000	24853000	-0.0250674	-0.136135	-0.0489577	0.465032	0.242062	-0.379542
376	tr|C4FPC7|C4FPC7_9FIRM	tr|C4FPC7|C4FPC7_9FIRM	5	>tr|C4FPC7|C4FPC7_9FIRM Flavodoxin OS=Veillonella dispar ATCC 17748 GN=VEIDISOL_00751 PE=4 SV=1	5.18937	4.79067	-0.398696	0.671085	0.603051	0.997766	0.996879	-0.398696	0	86587000	153780000	485960000	641240000	549800000	261860000	4.62549	4.73675	6.20587	5.64352	5.34159	3.3869
393	tr|C4FPF2|C4FPF2_9FIRM	tr|C4FPF2|C4FPF2_9FIRM	14	>tr|C4FPF2|C4FPF2_9FIRM Succinate CoA transferase OS=Veillonella dispar ATCC 17748 GN=VEIDISOL_00776 PE=4 SV=1	2.98199	3.15133	0.169335	0.476237	0.603389	0.997766	0.996879	0.169335	0	28521000	48715000	48111000	76662000	119220000	273170000	3.05233	3.01751	2.87615	2.75099	3.24847	3.45454
1349	tr|Q7P5H6|Q7P5H6_FUSNV;tr|F9EQ73|F9EQ73_FUSNU	tr|Q7P5H6|Q7P5H6_FUSNV	7	>tr|Q7P5H6|Q7P5H6_FUSNV Zn-dependent alcohol dehydrogenases and related dehydrogenases OS=Fusobacterium nucleatum subsp. vincentii ATCC 49256 GN=FNV1026 PE=4 SV=1;>tr|F9EQ73|F9EQ73_FUSNU Zinc-dependent alcohol dehydrogenase OS=Fusobacterium nucleatum subsp	4.34106	4.63821	0.297151	0.652339	0.603428	0.997766	0.996879	0.297151	0	49911000	166300000	131540000	188510000	245170000	1113900000	3.84506	4.85381	4.32431	3.97629	4.23572	5.70262
497	tr|C4FQA5|C4FQA5_9FIRM	tr|C4FQA5|C4FQA5_9FIRM	2	>tr|C4FQA5|C4FQA5_9FIRM Peptide chain release factor 3 OS=Veillonella dispar ATCC 17748 GN=prfC PE=3 SV=1	-1.96293	-2.23687	-0.273932	0.644743	0.60422	0.997766	0.996879	-0.273932	0	1107900	2394000	901050	1671000	3462600	5996200	-1.54909	-1.48873	-2.85098	-2.45936	-1.5975	-2.65373
1370	tr|Q7P5P9|Q7P5P9_FUSNV	tr|Q7P5P9|Q7P5P9_FUSNV	5	>tr|Q7P5P9|Q7P5P9_FUSNV Phosphoribosylaminoimidazole-succinocarboxamide synthase OS=Fusobacterium nucleatum subsp. vincentii ATCC 49256 GN=purC PE=3 SV=1	1.0494	1.21797	0.168575	0.4804	0.605572	0.997766	0.996879	0.168575	0	5244400	15963000	14467000	22921000	26929000	72639000	0.653315	1.34886	1.14602	1.10677	1.21123	1.33591
147	tr|A0A0H2XJH7|A0A0H2XJH7_STAA3	tr|A0A0H2XJH7|A0A0H2XJH7_STAA3	10	>tr|A0A0H2XJH7|A0A0H2XJH7_STAA3 Immunoglobulin G binding protein A OS=Staphylococcus aureus (strain USA300) GN=SAUSA300_0113 PE=4 SV=1	-0.828382	0.460007	1.28839	0.711609	0.60559	0.997766	0.996879	1.28839	1	NA	20761000	615950	850810	39347000	209240000	NA	1.74191	-3.39867	-3.37858	1.7305	3.0281
499	tr|C4FQB0|C4FQB0_9FIRM	tr|C4FQB0|C4FQB0_9FIRM	14	>tr|C4FQB0|C4FQB0_9FIRM Phenylalanine--tRNA ligase beta subunit OS=Veillonella dispar ATCC 17748 GN=pheT PE=3 SV=1	2.30137	2.49073	0.189358	0.560779	0.606431	0.997766	0.996879	0.189358	0	18417000	38145000	23098000	50198000	81756000	156730000	2.43274	2.6517	1.81967	2.17434	2.73192	2.56593
885	tr|F5VWX3|F5VWX3_STROR;sp|P48853|RS10_STRMU	tr|F5VWX3|F5VWX3_STROR	3	>tr|F5VWX3|F5VWX3_STROR 30S ribosomal protein S10 OS=Streptococcus oralis SK255 GN=rpsJ PE=3 SV=1;>sp|P48853|RS10_STRMU 30S ribosomal protein S10 OS=Streptococcus mutans serotype c (strain ATCC 700610 / UA159) GN=rpsJ PE=3 SV=1	-1.5843	-0.914532	0.669764	0.687379	0.606455	0.997766	0.996879	0.669764	0	1350300	10086000	366470	2143100	6221300	35087000	-1.2688	0.662199	-4.14629	-2.1205	-0.795134	0.172033
1246	tr|Q7P3J5|Q7P3J5_FUSNV	tr|Q7P3J5|Q7P3J5_FUSNV	7	>tr|Q7P3J5|Q7P3J5_FUSNV C4-dicarboxylate-binding protein OS=Fusobacterium nucleatum subsp. vincentii ATCC 49256 GN=FNV0073 PE=4 SV=1	4.27383	4.04126	-0.232574	0.623498	0.606839	0.997766	0.996879	-0.232574	0	61736000	111800000	140120000	179940000	130030000	651000000	4.14627	4.25993	4.41528	3.91293	3.36732	4.84353
1086	tr|F9ENP6|F9ENP6_FUSNU;tr|Q7P758|Q7P758_FUSNV	tr|F9ENP6|F9ENP6_FUSNU	7	>tr|F9ENP6|F9ENP6_FUSNU ABC superfamily ATP binding cassette transporter, ABC protein OS=Fusobacterium nucleatum subsp. animalis ATCC 51191 GN=HMPREF9094_1551 PE=4 SV=1;>tr|Q7P758|Q7P758_FUSNV ABC transporter ATP-binding protein OS=Fusobacterium nucleatum	-0.595492	-0.393748	0.201744	0.587269	0.607046	0.997766	0.996879	0.201744	0	2219500	5356300	3403800	6295800	6647800	35175000	-0.564803	-0.284323	-0.937349	-0.652946	-0.704338	0.17604
164	tr|C4FMF5|C4FMF5_9FIRM	tr|C4FMF5|C4FMF5_9FIRM	15	>tr|C4FMF5|C4FMF5_9FIRM Iron-sulfur cluster-binding protein OS=Veillonella dispar ATCC 17748 GN=VEIDISOL_00250 PE=4 SV=1	3.0835	3.35962	0.27612	0.649646	0.607468	0.997766	0.996879	0.27612	0	43318000	52397000	36530000	64398000	144300000	397720000	3.64437	3.12648	2.47966	2.51359	3.5099	4.05538
529	tr|C4FQP6|C4FQP6_9FIRM	tr|C4FQP6|C4FQP6_9FIRM	5	>tr|C4FQP6|C4FQP6_9FIRM Glycine--tRNA ligase alpha subunit OS=Veillonella dispar ATCC 17748 GN=glyQ PE=3 SV=1	-1.27906	-0.858528	0.420537	0.677507	0.60747	0.997766	0.996879	0.420537	0	3453800	2109600	1395700	2484900	5573700	37750000	0.0616145	-1.67788	-2.22093	-1.91897	-0.94565	0.289041
470	tr|C4FQ31|C4FQ31_9FIRM	tr|C4FQ31|C4FQ31_9FIRM	4	>tr|C4FQ31|C4FQ31_9FIRM Oxidoreductase, 2-nitropropane dioxygenase family protein OS=Veillonella dispar ATCC 17748 GN=VEIDISOL_01379 PE=4 SV=1	1.75023	1.54921	-0.201024	0.58716	0.607603	0.997766	0.996879	-0.201024	0	15158000	19996000	17355000	21662000	43411000	94262000	2.15687	1.68576	1.40808	1.02984	1.8651	1.75269
874	tr|F5VWV8|F5VWV8_STROR	tr|F5VWV8|F5VWV8_STROR	4	>tr|F5VWV8|F5VWV8_STROR 30S ribosomal protein S8 OS=Streptococcus oralis SK255 GN=rpsH PE=3 SV=1	-1.55737	-0.983652	0.57372	0.686049	0.60774	0.997766	0.996879	0.57372	0	280820	7331000	2531300	1858000	5314400	39830000	-3.49341	0.185051	-1.36376	-2.3149	-1.01088	0.374828
209	tr|C4FN15|C4FN15_9FIRM	tr|C4FN15|C4FN15_9FIRM	2	>tr|C4FN15|C4FN15_9FIRM Cof-like hydrolase OS=Veillonella dispar ATCC 17748 GN=VEIDISOL_00339 PE=4 SV=1	-1.9448	-1.77131	0.17349	0.514611	0.608336	0.997766	0.996879	0.17349	0	842220	1805400	1642900	2503000	4300600	8454900	-1.9375	-1.91076	-1.98615	-1.90909	-1.30072	-2.10413
1250	tr|Q7P3P6|Q7P3P6_FUSNV	tr|Q7P3P6|Q7P3P6_FUSNV	2	>tr|Q7P3P6|Q7P3P6_FUSNV Putative efflux pump component MtrF OS=Fusobacterium nucleatum subsp. vincentii ATCC 49256 GN=FNV0112 PE=4 SV=1	-0.216523	-0.365138	-0.148615	0.293006	0.610125	0.997766	0.996879	-0.148615	0	2720800	5424900	6055300	7839400	7380700	28156000	-0.276318	-0.26529	-0.107961	-0.354324	-0.561131	-0.179959
1028	tr|F9EMD5|F9EMD5_FUSNU	tr|F9EMD5|F9EMD5_FUSNU	6	>tr|F9EMD5|F9EMD5_FUSNU Ethanolamine ammonia-lyase large subunit OS=Fusobacterium nucleatum subsp. animalis ATCC 51191 GN=eutB PE=4 SV=1	-0.256283	-0.0594301	0.196853	0.588541	0.6119	0.997766	0.996879	0.196853	0	2278500	4730500	7651600	13632000	8721700	27036000	-0.527638	-0.470139	0.228926	0.399121	-0.332528	-0.244883
754	tr|C4FSL9|C4FSL9_9FIRM	tr|C4FSL9|C4FSL9_9FIRM	5	>tr|C4FSL9|C4FSL9_9FIRM Xanthine phosphoribosyltransferase OS=Veillonella dispar ATCC 17748 GN=xpt PE=3 SV=1	0.616488	0.818725	0.202237	0.598972	0.612663	0.997766	0.996879	0.202237	0	5810800	9980600	8643200	11365000	26975000	62333000	0.798599	0.646487	0.404378	0.151428	1.21357	1.09118
200	tr|C4FMY1|C4FMY1_9FIRM	tr|C4FMY1|C4FMY1_9FIRM	4	>tr|C4FMY1|C4FMY1_9FIRM FAD linked oxidase, C-terminal domain protein OS=Veillonella dispar ATCC 17748 GN=VEIDISOL_00136 PE=4 SV=1	-2.56834	-1.98536	0.582973	0.691845	0.61403	0.997766	0.996879	0.582973	0	1798900	937150	419660	525810	5531300	17224000	-0.862444	-2.89141	-3.95115	-4.03397	-0.956106	-0.966022
181	tr|C4FMM8|C4FMM8_9FIRM	tr|C4FMM8|C4FMM8_9FIRM	4	>tr|C4FMM8|C4FMM8_9FIRM Putative 5-methyltetrahydrofolate--homocysteine methyltransferase OS=Veillonella dispar ATCC 17748 GN=VEIDISOL_00058 PE=4 SV=1	-1.14347	-0.951712	0.191761	0.583675	0.614194	0.997766	0.996879	0.191761	0	1983700	2434100	2753500	4579600	7758900	14189000	-0.723915	-1.46389	-1.24262	-1.08638	-0.492703	-1.27606
269	tr|C4FND8|C4FND8_9FIRM	tr|C4FND8|C4FND8_9FIRM	13	>tr|C4FND8|C4FND8_9FIRM 50S ribosomal protein L5 OS=Veillonella dispar ATCC 17748 GN=rplE PE=3 SV=1	4.5914	4.75506	0.163665	0.489454	0.61514	0.997766	0.996879	0.163665	0	78847000	145820000	161990000	245690000	411030000	711140000	4.49284	4.65726	4.62411	4.33706	4.94327	4.98486
468	tr|C4FQ26|C4FQ26_9FIRM	tr|C4FQ26|C4FQ26_9FIRM	6	>tr|C4FQ26|C4FQ26_9FIRM Signal recognition particle receptor FtsY OS=Veillonella dispar ATCC 17748 GN=ftsY PE=3 SV=1	0.00352547	0.176276	0.17275	0.537248	0.616531	0.997766	0.996879	0.17275	0	4088200	5447700	6388200	15120000	12232000	28832000	0.300498	-0.259017	-0.0309043	0.540204	0.130634	-0.142011
53	sp|Q2FG18|RS4_STAA3	sp|Q2FG18|RS4_STAA3	5	>sp|Q2FG18|RS4_STAA3 30S ribosomal protein S4 OS=Staphylococcus aureus (strain USA300) GN=rpsD PE=3 SV=1	-2.09307	-2.97138	-0.878312	0.717597	0.616699	0.997766	0.996879	-0.878312	1	1103600	NA	1049400	97225	3859900	15519000	-1.5546	NA	-2.63153	-6.33262	-1.44876	-1.13275
585	tr|C4FR72|C4FR72_9FIRM	tr|C4FR72|C4FR72_9FIRM	8	>tr|C4FR72|C4FR72_9FIRM Ribosome hibernation promoting factor OS=Veillonella dispar ATCC 17748 GN=raiA PE=3 SV=1	2.54306	2.76393	0.22087	0.628572	0.616892	0.997766	0.996879	0.22087	0	27631000	35027000	28016000	47931000	99335000	230340000	3.00742	2.52416	2.09759	2.11141	2.9986	3.18177
220	tr|C4FN47|C4FN47_9FIRM	tr|C4FN47|C4FN47_9FIRM	2	>tr|C4FN47|C4FN47_9FIRM ABC transporter, ATP-binding protein OS=Veillonella dispar ATCC 17748 GN=VEIDISOL_00371 PE=4 SV=1	-0.586669	-0.383037	0.203631	0.611629	0.618405	0.997766	0.996879	0.203631	0	2865100	4334600	3359900	6698000	12899000	19302000	-0.203111	-0.600856	-0.956039	-0.568613	0.203337	-0.783836
1186	tr|Q7P2A3|Q7P2A3_FUSNV;tr|F9EQA7|F9EQA7_FUSNU	tr|Q7P2A3|Q7P2A3_FUSNV	2	>tr|Q7P2A3|Q7P2A3_FUSNV PROLINE SYNTHETASE ASSOCIATED PROTEIN OS=Fusobacterium nucleatum subsp. vincentii ATCC 49256 GN=FNV0214 PE=4 SV=1;>tr|F9EQA7|F9EQA7_FUSNU Proline synthetase associated protein OS=Fusobacterium nucleatum subsp. animalis ATCC 51191 GN	-3.37416	-3.67986	-0.305698	0.672037	0.618857	0.997766	0.996879	-0.305698	0	345150	443010	865280	1349400	842400	1610800	-3.20121	-4.01199	-2.9093	-2.75047	-3.53307	-4.75605
996	tr|F9ELS2|F9ELS2_FUSNU;tr|Q7P2K1|Q7P2K1_FUSNV	tr|F9ELS2|F9ELS2_FUSNU	3	>tr|F9ELS2|F9ELS2_FUSNU Multifunctional fusion protein OS=Fusobacterium nucleatum subsp. animalis ATCC 51191 GN=rnpA PE=3 SV=1;>tr|Q7P2K1|Q7P2K1_FUSNV Multifunctional fusion protein OS=Fusobacterium nucleatum subsp. vincentii ATCC 49256 GN=rph PE=3 SV=1	-0.804542	-0.632941	0.171601	0.540817	0.619162	0.997766	0.996879	0.171601	0	1360800	4249800	4531300	6167300	6164700	24382000	-1.25782	-0.630404	-0.525397	-0.681029	-0.807649	-0.410145
348	tr|C4FNZ5|C4FNZ5_9FIRM	tr|C4FNZ5|C4FNZ5_9FIRM	3	>tr|C4FNZ5|C4FNZ5_9FIRM Hydrogenase, Fe-only OS=Veillonella dispar ATCC 17748 GN=VEIDISOL_00617 PE=4 SV=1	-2.66007	-3.08759	-0.42752	0.7024	0.619198	0.997766	0.996879	-0.42752	1	778640	726860	NA	374710	1930900	7159100	-2.04869	-3.27146	NA	-4.49534	-2.39723	-2.37021
736	tr|C4FSH8|C4FSH8_9FIRM	tr|C4FSH8|C4FSH8_9FIRM	5	>tr|C4FSH8|C4FSH8_9FIRM Phosphomethylpyrimidine kinase OS=Veillonella dispar ATCC 17748 GN=thiD PE=4 SV=1	0.532156	0.726309	0.194153	0.599177	0.619513	0.997766	0.996879	0.194153	0	6082100	6124200	11513000	21398000	17448000	44407000	0.863242	-0.0839515	0.817176	1.01314	0.616976	0.548811
1149	tr|F9ER41|F9ER41_FUSNU	tr|F9ER41|F9ER41_FUSNU	4	>tr|F9ER41|F9ER41_FUSNU Uncharacterized protein OS=Fusobacterium nucleatum subsp. animalis ATCC 51191 GN=HMPREF9094_2396 PE=4 SV=1	1.89792	1.68314	-0.214782	0.628158	0.620381	0.997766	0.996879	-0.214782	0	11541000	17752000	34935000	33110000	26508000	128810000	1.77066	1.50773	2.41538	1.60763	1.18966	2.25214
807	tr|F5VT05|F5VT05_STROR	tr|F5VT05|F5VT05_STROR	3	>tr|F5VT05|F5VT05_STROR Phosphocarrier protein HPr OS=Streptococcus oralis SK255 GN=ptsH PE=4 SV=1	1.44329	1.78375	0.340456	0.680703	0.620516	0.997766	0.996879	0.340456	0	3759500	40457000	17359000	28178000	42841000	118320000	0.181759	2.73971	1.40841	1.38798	1.847	2.11627
1366	tr|Q7P5N0|Q7P5N0_FUSNV;tr|F9END8|F9END8_FUSNU	tr|Q7P5N0|Q7P5N0_FUSNV	13	>tr|Q7P5N0|Q7P5N0_FUSNV Electron transfer flavoprotein alpha-subunit OS=Fusobacterium nucleatum subsp. vincentii ATCC 49256 GN=FNV0958 PE=4 SV=1;>tr|F9END8|F9END8_FUSNU Electron transfer flavoprotein alpha subunit OS=Fusobacterium nucleatum subsp. animalis	4.12477	4.30954	0.184766	0.584025	0.621081	0.997766	0.996879	0.184766	0	55138000	94597000	136550000	205980000	200520000	662360000	3.98616	4.01004	4.37812	4.09699	3.96044	4.8712
451	tr|C4FPV7|C4FPV7_9FIRM	tr|C4FPV7|C4FPV7_9FIRM	18	>tr|C4FPV7|C4FPV7_9FIRM Cell division protein FtsZ OS=Veillonella dispar ATCC 17748 GN=ftsZ PE=3 SV=1	4.33895	4.17982	-0.159133	0.485851	0.621154	0.997766	0.996879	-0.159133	0	74707000	118520000	125200000	164150000	255260000	512410000	4.41643	4.34723	4.25318	3.78785	4.29095	4.46064
869	tr|F5VWQ1|F5VWQ1_STROR	tr|F5VWQ1|F5VWQ1_STROR	6	>tr|F5VWQ1|F5VWQ1_STROR Oligopeptide-binding protein SarA OS=Streptococcus oralis SK255 GN=sarA PE=4 SV=1	-2.0968	-1.4859	0.610898	0.699129	0.621584	0.997766	0.996879	0.610898	0	170820	3951400	2549400	1170400	2626100	42080000	-4.19761	-0.739286	-1.3535	-2.94428	-1.97615	0.462721
903	tr|F9EJE3|F9EJE3_FUSNU	tr|F9EJE3|F9EJE3_FUSNU	19	>tr|F9EJE3|F9EJE3_FUSNU Thioredoxin-disulfide reductase OS=Fusobacterium nucleatum subsp. animalis ATCC 51191 GN=trxB PE=4 SV=1	5.50924	5.71877	0.209528	0.625186	0.622003	0.997766	0.996879	0.209528	0	115190000	265990000	404490000	640830000	513860000	1582900000	5.02984	5.55623	5.94166	5.64265	5.24902	6.26465
884	tr|F5VWX1|F5VWX1_STROR	tr|F5VWX1|F5VWX1_STROR	3	>tr|F5VWX1|F5VWX1_STROR 50S ribosomal protein L4 OS=Streptococcus oralis SK255 GN=rplD PE=3 SV=1	-2.22163	-1.56828	0.653346	0.718536	0.622797	0.997766	0.996879	0.653346	1	NA	3177300	624910	1131200	2093400	45067000	NA	-1.06538	-3.37788	-2.99067	-2.28659	0.572408
222	tr|C4FN67|C4FN67_9FIRM	tr|C4FN67|C4FN67_9FIRM	20	>tr|C4FN67|C4FN67_9FIRM Glutamate dehydrogenase OS=Veillonella dispar ATCC 17748 GN=VEIDISOL_00391 PE=3 SV=1	5.04755	5.24626	0.198712	0.612955	0.622915	0.997766	0.996879	0.198712	0	133980000	182760000	196720000	339620000	439190000	1281500000	5.2439	4.99496	4.90378	4.77797	5.03401	5.9268
683	tr|C4FRY5|C4FRY5_9FIRM	tr|C4FRY5|C4FRY5_9FIRM	2	>tr|C4FRY5|C4FRY5_9FIRM Ribokinase OS=Veillonella dispar ATCC 17748 GN=rbsK PE=3 SV=1	-1.40281	-1.64762	-0.244803	0.658586	0.62607	0.997766	0.996879	-0.244803	0	1233300	1963900	3199800	4171800	4790500	6293000	-1.39719	-1.78491	-1.02633	-1.21339	-1.153	-2.57646
179	tr|C4FML6|C4FML6_9FIRM	tr|C4FML6|C4FML6_9FIRM	10	>tr|C4FML6|C4FML6_9FIRM FCD domain protein OS=Veillonella dispar ATCC 17748 GN=VEIDISOL_00229 PE=4 SV=1	0.292522	0.037993	-0.254529	0.663584	0.626233	0.997766	0.996879	-0.254529	0	6947300	8654800	4280400	7298000	13325000	38438000	1.05166	0.433322	-0.607411	-0.451779	0.247829	0.317929
628	tr|C4FRK6|C4FRK6_9FIRM	tr|C4FRK6|C4FRK6_9FIRM	25	>tr|C4FRK6|C4FRK6_9FIRM Outer membrane protein, OMP85 family OS=Veillonella dispar ATCC 17748 GN=VEIDISOL_01544 PE=4 SV=1	3.46042	3.61752	0.157098	0.499215	0.627465	0.997766	0.996879	0.157098	0	42228000	60685000	70529000	111800000	158900000	371400000	3.60827	3.34611	3.42689	3.26481	3.64188	3.94587
1237	tr|Q7P397|Q7P397_FUSNV	tr|Q7P397|Q7P397_FUSNV	4	>tr|Q7P397|Q7P397_FUSNV TETRATRICOPEPTIDE REPEAT FAMILY PROTEIN OS=Fusobacterium nucleatum subsp. vincentii ATCC 49256 GN=FNV2324 PE=4 SV=1	0.830505	0.655221	-0.175285	0.578335	0.628554	0.997766	0.996879	-0.175285	0	5368700	12196000	11850000	20704000	11933000	55334000	0.686499	0.9463	0.858716	0.96824	0.0967459	0.900676
99	sp|Q8DUG9|RL7_STRMU	sp|Q8DUG9|RL7_STRMU	6	>sp|Q8DUG9|RL7_STRMU 50S ribosomal protein L7/L12 OS=Streptococcus mutans serotype c (strain ATCC 700610 / UA159) GN=rplL PE=3 SV=1	-2.05842	-1.51824	0.540175	0.719344	0.628637	0.997766	0.996879	0.540175	1	679300	5868500	470840	NA	3200000	13710000	-2.24204	-0.147737	-3.78547	NA	-1.7055	-1.33098
306	tr|C4FNL3|C4FNL3_9FIRM	tr|C4FNL3|C4FNL3_9FIRM	9	>tr|C4FNL3|C4FNL3_9FIRM Pyruvate kinase OS=Veillonella dispar ATCC 17748 GN=pyk PE=3 SV=1	0.645614	0.781958	0.136344	0.185788	0.628741	0.997766	0.996879	0.136344	0	5662800	9746800	9654900	17314000	21516000	49337000	0.762051	0.611036	0.563754	0.724729	0.903947	0.717197
63	sp|Q2FH00|DHA1_STAA3	sp|Q2FH00|DHA1_STAA3	2	>sp|Q2FH00|DHA1_STAA3 Alanine dehydrogenase 1 OS=Staphylococcus aureus (strain USA300) GN=ald1 PE=3 SV=1	-4.67594	-4.3441	0.331838	0.692761	0.629139	0.997766	0.996879	0.331838	3	121870	NA	NA	NA	356710	2619300	-4.67594	NA	NA	NA	-4.70977	-3.97843
1215	tr|Q7P2X5|Q7P2X5_FUSNV;tr|F9EMR8|F9EMR8_FUSNU	tr|Q7P2X5|Q7P2X5_FUSNV	14	>tr|Q7P2X5|Q7P2X5_FUSNV Trigger factor OS=Fusobacterium nucleatum subsp. vincentii ATCC 49256 GN=tig PE=3 SV=1;>tr|F9EMR8|F9EMR8_FUSNU Trigger factor OS=Fusobacterium nucleatum subsp. animalis ATCC 51191 GN=tig PE=3 SV=1	4.30696	4.05736	-0.249599	0.665814	0.629827	0.997766	0.996879	-0.249599	0	41356000	126450000	195940000	199390000	134810000	596100000	3.57871	4.44409	4.89806	4.0527	3.41675	4.70261
871	tr|F5VWU5|F5VWU5_STROR	tr|F5VWU5|F5VWU5_STROR	4	>tr|F5VWU5|F5VWU5_STROR DNA-directed RNA polymerase subunit alpha OS=Streptococcus oralis SK255 GN=rpoA PE=3 SV=1	-1.08564	-1.55744	-0.471796	0.701831	0.630103	0.997766	0.996879	-0.471796	0	812620	5946200	2955500	806950	4513700	31763000	-1.98818	-0.128065	-1.14068	-3.45066	-1.2345	0.0128418
1251	tr|Q7P3Q0|Q7P3Q0_FUSNV	tr|Q7P3Q0|Q7P3Q0_FUSNV	5	>tr|Q7P3Q0|Q7P3Q0_FUSNV Uncharacterized protein OS=Fusobacterium nucleatum subsp. vincentii ATCC 49256 GN=FNV0183 PE=4 SV=1	2.3384	2.59275	0.254342	0.669073	0.630719	0.997766	0.996879	0.254342	0	11542000	37158000	40605000	59723000	43831000	279120000	1.77079	2.61249	2.63193	2.41095	1.87828	3.489
111	tr|A0A0H2XEE7|A0A0H2XEE7_STAA3	tr|A0A0H2XEE7|A0A0H2XEE7_STAA3	11	>tr|A0A0H2XEE7|A0A0H2XEE7_STAA3 Respiratory nitrate reductase, alpha subunit OS=Staphylococcus aureus (strain USA300) GN=SAUSA300_2343 PE=3 SV=1	-0.113036	-0.30765	-0.194614	0.62255	0.63132	0.997766	0.996879	-0.194614	0	3287700	4020000	8513700	7807500	11269000	21906000	-0.00820606	-0.713544	0.382643	-0.359877	0.0183493	-0.581422
1187	tr|Q7P2A5|Q7P2A5_FUSNV;tr|F9ENY0|F9ENY0_FUSNU	tr|Q7P2A5|Q7P2A5_FUSNV	5	>tr|Q7P2A5|Q7P2A5_FUSNV FORMIMINOTETRAHYDROFOLATE CYCLODEAMINASE OS=Fusobacterium nucleatum subsp. vincentii ATCC 49256 GN=FNV0264 PE=4 SV=1;>tr|F9ENY0|F9ENY0_FUSNU Formimidoyltetrahydrofolate cyclodeaminase OS=Fusobacterium nucleatum subsp. animalis ATCC	2.6587	2.47627	-0.182429	0.603442	0.632145	0.997766	0.996879	-0.182429	0	17455000	30901000	63805000	70200000	60926000	147470000	2.35675	2.33672	3.28264	2.63107	2.32923	2.46852
231	tr|C4FN84|C4FN84_9FIRM	tr|C4FN84|C4FN84_9FIRM	2	>tr|C4FN84|C4FN84_9FIRM ATP synthase gamma chain OS=Veillonella dispar ATCC 17748 GN=atpG PE=3 SV=1	-0.75741	-0.571236	0.186173	0.610849	0.632278	0.997766	0.996879	0.186173	0	2764300	3866600	2745800	5299700	9134000	22244000	-0.253848	-0.771732	-1.24665	-0.887498	-0.26928	-0.556932
127	tr|A0A0H2XHQ5|A0A0H2XHQ5_STAA3	tr|A0A0H2XHQ5|A0A0H2XHQ5_STAA3	2	>tr|A0A0H2XHQ5|A0A0H2XHQ5_STAA3 Uncharacterized protein OS=Staphylococcus aureus (strain USA300) GN=SAUSA300_1223 PE=4 SV=1	-3.95304	-4.24088	-0.287841	0.525626	0.635629	0.997766	0.996879	-0.287841	3	NA	NA	419110	NA	440450	2487900	NA	NA	-3.95304	NA	-4.42102	-4.06075
106	sp|Q8DWG2|RPOE_STRMU;tr|F5VX37|F5VX37_STROR	sp|Q8DWG2|RPOE_STRMU	2	>sp|Q8DWG2|RPOE_STRMU Probable DNA-directed RNA polymerase subunit delta OS=Streptococcus mutans serotype c (strain ATCC 700610 / UA159) GN=rpoE PE=3 SV=2;>tr|F5VX37|F5VX37_STROR Probable DNA-directed RNA polymerase subunit delta OS=Streptococcus oralis SK	-3.85912	-4.15427	-0.295151	0.600068	0.637243	0.997766	0.996879	-0.295151	3	NA	NA	447360	405180	NA	2717300	NA	NA	-3.85912	-4.38887	NA	-3.91968
479	tr|C4FQ49|C4FQ49_9FIRM	tr|C4FQ49|C4FQ49_9FIRM	4	>tr|C4FQ49|C4FQ49_9FIRM Nucleotide sugar dehydrogenase OS=Veillonella dispar ATCC 17748 GN=VEIDISOL_01397 PE=3 SV=1	-1.17652	-0.999391	0.177133	0.605284	0.638073	0.997766	0.996879	0.177133	0	1875500	2738700	2403000	5045600	7238000	12680000	-0.803371	-1.28755	-1.43865	-0.95441	-0.587865	-1.4559
767	tr|C4FSR4|C4FSR4_9FIRM	tr|C4FSR4|C4FSR4_9FIRM	7	>tr|C4FSR4|C4FSR4_9FIRM Lipoprotein OS=Veillonella dispar ATCC 17748 GN=VEIDISOL_01958 PE=3 SV=1	1.14098	0.869557	-0.27142	0.684217	0.638209	0.997766	0.996879	-0.27142	0	16822000	10814000	8334900	17782000	27070000	46697000	2.30442	0.766431	0.352083	0.76105	1.21838	0.629236
705	tr|C4FS85|C4FS85_9FIRM	tr|C4FS85|C4FS85_9FIRM	49	>tr|C4FS85|C4FS85_9FIRM Nitrate reductase, alpha subunit OS=Veillonella dispar ATCC 17748 GN=VEIDISOL_01775 PE=3 SV=1	6.07795	6.40926	0.331311	0.697982	0.638983	0.997766	0.996879	0.331311	0	362950000	465970000	238890000	457130000	1418600000	3230400000	6.65566	6.39475	5.18343	5.18262	6.63954	7.40562
570	tr|C4FR23|C4FR23_9FIRM	tr|C4FR23|C4FR23_9FIRM	3	>tr|C4FR23|C4FR23_9FIRM Methionyl-tRNA formyltransferase OS=Veillonella dispar ATCC 17748 GN=fmt PE=3 SV=1	-3.42815	-3.86368	-0.435529	0.708689	0.639872	0.997766	0.996879	-0.435529	0	324900	585430	614310	1813600	1009400	759870	-3.28686	-3.59508	-3.40251	-2.34784	-3.28542	-5.95778
1278	tr|Q7P4B5|Q7P4B5_FUSNV	tr|Q7P4B5|Q7P4B5_FUSNV	6	>tr|Q7P4B5|Q7P4B5_FUSNV Mercuric reductase OS=Fusobacterium nucleatum subsp. vincentii ATCC 49256 GN=FNV0488 PE=3 SV=1	-0.078064	0.0934416	0.171506	0.59705	0.640244	0.997766	0.996879	0.171506	0	2666200	5424000	8244500	13751000	8818800	35411000	-0.305035	-0.265538	0.336381	0.410957	-0.317368	0.186735
1530	tr|Q8DTF1|Q8DTF1_STRMU	tr|Q8DTF1|Q8DTF1_STRMU	13	>tr|Q8DTF1|Q8DTF1_STRMU Glucan-binding protein C, GbpC OS=Streptococcus mutans serotype c (strain ATCC 700610 / UA159) GN=gbpC PE=4 SV=1	1.72384	0.91385	-0.80999	0.717726	0.640263	0.997766	0.996879	-0.80999	0	11847000	77486000	5126000	1641300	50712000	225440000	1.80773	3.71163	-0.347844	-2.48379	2.07796	3.14738
323	tr|C4FNQ8|C4FNQ8_9FIRM	tr|C4FNQ8|C4FNQ8_9FIRM	2	>tr|C4FNQ8|C4FNQ8_9FIRM Alcohol dehydrogenase, iron-dependent OS=Veillonella dispar ATCC 17748 GN=VEIDISOL_00299 PE=4 SV=1	-2.02402	-1.82709	0.196926	0.642179	0.640743	0.997766	0.996879	0.196926	0	1152200	1359300	1374200	2326000	4421400	7915700	-1.49355	-2.33523	-2.24328	-2.00897	-1.26279	-2.20953
173	tr|C4FMI8|C4FMI8_9FIRM	tr|C4FMI8|C4FMI8_9FIRM	10	>tr|C4FMI8|C4FMI8_9FIRM Beta sliding clamp OS=Veillonella dispar ATCC 17748 GN=dnaN PE=3 SV=1	1.15153	1.30608	0.154553	0.536806	0.640888	0.997766	0.996879	0.154553	0	6424400	13507000	17436000	29013000	22228000	82627000	0.940806	1.099	1.41478	1.42775	0.948527	1.54198
1116	tr|F9EPA4|F9EPA4_FUSNU	tr|F9EPA4|F9EPA4_FUSNU	4	>tr|F9EPA4|F9EPA4_FUSNU Glutamyl-tRNA(Gln) amidotransferase subunit A OS=Fusobacterium nucleatum subsp. animalis ATCC 51191 GN=gatA PE=3 SV=1	-2.51965	-2.65837	-0.138724	0.396005	0.641637	0.997766	0.996879	-0.138724	0	526500	1212200	1190900	1752400	1531900	5249900	-2.60301	-2.50652	-2.44941	-2.39459	-2.7142	-2.86633
1260	tr|Q7P3W9|Q7P3W9_FUSNV	tr|Q7P3W9|Q7P3W9_FUSNV	6	>tr|Q7P3W9|Q7P3W9_FUSNV Imidazolonepropionase OS=Fusobacterium nucleatum subsp. vincentii ATCC 49256 GN=FNV0193 PE=4 SV=1	1.55494	1.36355	-0.191393	0.638025	0.642347	0.997766	0.996879	-0.191393	0	7695800	16281000	27866000	36677000	20959000	79271000	1.19661	1.37836	2.08986	1.74697	0.868032	1.47566
535	tr|C4FQS4|C4FQS4_9FIRM	tr|C4FQS4|C4FQS4_9FIRM	7	>tr|C4FQS4|C4FQS4_9FIRM 33 kDa chaperonin OS=Veillonella dispar ATCC 17748 GN=hslO PE=3 SV=1	0.1683	0.358523	0.190223	0.636755	0.64252	0.997766	0.996879	0.190223	0	5557500	7194000	4987100	12640000	18592000	33030000	0.735461	0.156837	-0.387397	0.296229	0.703937	0.0754031
88	sp|Q8CWW6|CH60_STRMU;tr|F5VUE4|F5VUE4_STROR	sp|Q8CWW6|CH60_STRMU	11	>sp|Q8CWW6|CH60_STRMU 60 kDa chaperonin OS=Streptococcus mutans serotype c (strain ATCC 700610 / UA159) GN=groL PE=3 SV=1;>tr|F5VUE4|F5VUE4_STROR 60 kDa chaperonin OS=Streptococcus oralis SK255 GN=groL PE=3 SV=1	-1.37771	-1.91391	-0.536204	0.715277	0.642544	0.997766	0.996879	-0.536204	0	286940	9890000	2640200	1853600	1384200	22055000	-3.46287	0.632849	-1.30311	-2.31813	-2.85303	-0.57058
607	tr|C4FRB9|C4FRB9_9FIRM	tr|C4FRB9|C4FRB9_9FIRM	2	>tr|C4FRB9|C4FRB9_9FIRM Iron-sulfur cluster carrier protein OS=Veillonella dispar ATCC 17748 GN=VEIDISOL_01342 PE=3 SV=1	-1.82781	-1.61254	0.215277	0.662394	0.642558	0.997766	0.996879	0.215277	0	1294600	1914100	1292400	1866100	4787800	13339000	-1.32847	-1.82332	-2.33164	-2.30898	-1.15377	-1.37486
910	tr|F9EJR8|F9EJR8_FUSNU;tr|Q7P5Y7|Q7P5Y7_FUSNV	tr|F9EJR8|F9EJR8_FUSNU	5	>tr|F9EJR8|F9EJR8_FUSNU DNA gyrase subunit B OS=Fusobacterium nucleatum subsp. animalis ATCC 51191 GN=gyrB PE=3 SV=1;>tr|Q7P5Y7|Q7P5Y7_FUSNV DNA gyrase subunit B OS=Fusobacterium nucleatum subsp. vincentii ATCC 49256 GN=gyrB PE=3 SV=1	-0.811967	-0.676623	0.135344	0.341319	0.642624	0.997766	0.996879	0.135344	0	1871300	3662100	3806500	5749300	6099900	24064000	-0.806547	-0.853001	-0.776353	-0.776607	-0.822119	-0.431143
1480	tr|Q7P7X0|Q7P7X0_FUSNV;tr|F9EPK7|F9EPK7_FUSNU	tr|Q7P7X0|Q7P7X0_FUSNV	7	>tr|Q7P7X0|Q7P7X0_FUSNV Fructose-1,6-bisphosphatase OS=Fusobacterium nucleatum subsp. vincentii ATCC 49256 GN=FNV1974 PE=3 SV=1;>tr|F9EPK7|F9EPK7_FUSNU Fructose-1,6-bisphosphatase OS=Fusobacterium nucleatum subsp. animalis ATCC 51191 GN=glpX PE=3 SV=1	0.150573	0.2998	0.149227	0.523864	0.645497	0.997766	0.996879	0.149227	0	3374300	6529700	8684000	12706000	11154000	45616000	0.0286255	0.011935	0.411159	0.303322	0.00430354	0.591775
1181	tr|Q7P288|Q7P288_FUSNV	tr|Q7P288|Q7P288_FUSNV	3	>tr|Q7P288|Q7P288_FUSNV Hypothetical Cytosolic Protein OS=Fusobacterium nucleatum subsp. vincentii ATCC 49256 GN=FNV0116 PE=4 SV=1	-0.374312	-0.608493	-0.234181	0.678941	0.646098	0.997766	0.996879	-0.234181	0	2246300	3458800	8400000	10884000	6014300	16074000	-0.5478	-0.938422	0.363285	0.0925365	-0.841471	-1.07655
1551	zz|FGCZCont0188_P08779|K1C16_HUMAN;sp|P08779|K1C16_HUMAN;CON__P08779;zz|FGCZCont0039_P08779|K1C16_HUMAN;zz|FGCZCont0013_P08779|K1C16_HUMAN;zz|FGCZCont0162_P08779|K1C16_HUMAN;zz|FGCZCont0046_P08779|K1C16_HUMAN;zz|FGCZCont0155_P08779|K1C16_HUMAN	zz|FGCZCont0188_P08779|K1C16_HUMAN	11	>zz|FGCZCont0188_P08779|K1C16_HUMAN blastpHomologue_0.0;>sp|P08779|K1C16_HUMAN Keratin, type I cytoskeletal 16 OS=Homo sapiens GN=KRT16 PE=1 SV=4;>P08779 SWISS-PROT:P08779 Tax_Id=9606 Gene_Symbol=KRT16 Keratin, type I cytoskeletal 16;>zz|FGCZCont0039_P0877	-0.351797	0.0296899	0.381487	0.71138	0.646952	0.997766	0.996879	0.381487	0	1678800	8893300	4396000	34687000	4521200	25321000	-0.960326	0.473978	-0.569043	1.671	-1.23222	-0.349703
298	tr|C4FNI5|C4FNI5_9FIRM	tr|C4FNI5|C4FNI5_9FIRM	17	>tr|C4FNI5|C4FNI5_9FIRM Ketol-acid reductoisomerase (NADP(+)) OS=Veillonella dispar ATCC 17748 GN=ilvC PE=3 SV=1	5.55377	5.4028	-0.150972	0.545853	0.648521	0.997766	0.996879	-0.150972	0	190560000	278120000	258220000	432560000	555120000	1144700000	5.74294	5.62293	5.29546	5.10739	5.35478	5.74624
569	tr|C4FR18|C4FR18_9FIRM	tr|C4FR18|C4FR18_9FIRM	6	>tr|C4FR18|C4FR18_9FIRM Kinase domain protein OS=Veillonella dispar ATCC 17748 GN=VEIDISOL_01236 PE=4 SV=1	-0.769577	-0.607382	0.162195	0.593455	0.649159	0.997766	0.996879	0.162195	0	2687600	2942600	3654900	5602300	8060500	22066000	-0.29371	-1.18015	-0.834869	-0.811879	-0.440484	-0.569782
1135	tr|F9EQ77|F9EQ77_FUSNU	tr|F9EQ77|F9EQ77_FUSNU	3	>tr|F9EQ77|F9EQ77_FUSNU LexA repressor OS=Fusobacterium nucleatum subsp. animalis ATCC 51191 GN=HMPREF9094_2082 PE=4 SV=1	-2.10067	-2.25637	-0.155706	0.573512	0.650201	0.997766	0.996879	-0.155706	0	618140	1564500	1867900	2572800	1843000	6868700	-2.3757	-2.12496	-1.80134	-1.87163	-2.46103	-2.43645
639	tr|C4FRL9|C4FRL9_9FIRM	tr|C4FRL9|C4FRL9_9FIRM	2	>tr|C4FRL9|C4FRL9_9FIRM Tetraacyldisaccharide 4-kinase OS=Veillonella dispar ATCC 17748 GN=lpxK PE=3 SV=1	-2.20463	-1.82124	0.38339	0.715431	0.651122	0.997766	0.996879	0.38339	0	1043800	2760900	497940	2071900	1568100	21451000	-1.63352	-1.27548	-3.7049	-2.16651	-2.68222	-0.614994
1089	tr|F9ENQ5|F9ENQ5_FUSNU	tr|F9ENQ5|F9ENQ5_FUSNU	8	>tr|F9ENQ5|F9ENQ5_FUSNU Methyltransferase OS=Fusobacterium nucleatum subsp. animalis ATCC 51191 GN=HMPREF9094_1560 PE=4 SV=1	0.187674	0.338282	0.150607	0.555331	0.651661	0.997766	0.996879	0.150607	0	3177000	6917400	9376000	12524000	11924000	46879000	-0.0567264	0.0981991	0.52155	0.283674	0.0957128	0.635458
465	tr|C4FPZ3|C4FPZ3_9FIRM	tr|C4FPZ3|C4FPZ3_9FIRM	2	>tr|C4FPZ3|C4FPZ3_9FIRM Efflux transporter, RND family, MFP subunit OS=Veillonella dispar ATCC 17748 GN=VEIDISOL_00969 PE=3 SV=1	-2.26017	-2.43327	-0.173099	0.527347	0.652042	0.997766	0.996879	-0.173099	1	654770	1462100	NA	1357600	1842400	8497400	-2.29414	-2.2262	NA	-2.74222	-2.46148	-2.09611
489	tr|C4FQ88|C4FQ88_9FIRM	tr|C4FQ88|C4FQ88_9FIRM	8	>tr|C4FQ88|C4FQ88_9FIRM Uncharacterized protein OS=Veillonella dispar ATCC 17748 GN=VEIDISOL_01436 PE=4 SV=1	2.14652	2.02175	-0.124775	0.15244	0.654544	0.997766	0.996879	-0.124775	0	15790000	24763000	30487000	44661000	48515000	112300000	2.21473	2.00554	2.21929	2.01518	2.01731	2.03275
216	tr|C4FN40|C4FN40_9FIRM	tr|C4FN40|C4FN40_9FIRM	12	>tr|C4FN40|C4FN40_9FIRM Argininosuccinate synthase OS=Veillonella dispar ATCC 17748 GN=argG PE=3 SV=1	4.1605	4.42909	0.268597	0.70324	0.655923	0.997766	0.996879	0.268597	0	71867000	123140000	86185000	109900000	352230000	873590000	4.36153	4.40442	3.71553	3.24147	4.73188	5.31393
199	tr|C4FMX8|C4FMX8_9FIRM	tr|C4FMX8|C4FMX8_9FIRM	8	>tr|C4FMX8|C4FMX8_9FIRM Lactaldehyde reductase OS=Veillonella dispar ATCC 17748 GN=fucO PE=4 SV=1	2.23452	2.49061	0.256087	0.701481	0.65757	0.997766	0.996879	0.256087	0	26986000	32575000	16257000	35951000	91342000	189350000	2.97395	2.41562	1.31398	1.71974	2.88373	2.86834
1359	tr|Q7P5L3|Q7P5L3_FUSNV;tr|F9EL80|F9EL80_FUSNU	tr|Q7P5L3|Q7P5L3_FUSNV	5	>tr|Q7P5L3|Q7P5L3_FUSNV ATP synthase subunit alpha OS=Fusobacterium nucleatum subsp. vincentii ATCC 49256 GN=atpA PE=3 SV=1;>tr|F9EL80|F9EL80_FUSNU ATP synthase subunit alpha OS=Fusobacterium nucleatum subsp. animalis ATCC 51191 GN=atpA PE=3 SV=1	-0.493633	-0.359997	0.133636	0.447533	0.658307	0.997766	0.996879	0.133636	0	2050800	4641800	5278400	7365800	7652800	29063000	-0.67679	-0.498448	-0.305662	-0.439186	-0.511557	-0.129248
568	tr|C4FR15|C4FR15_9FIRM	tr|C4FR15|C4FR15_9FIRM	12	>tr|C4FR15|C4FR15_9FIRM 30S ribosomal protein S2 OS=Veillonella dispar ATCC 17748 GN=rpsB PE=3 SV=1	4.32295	4.49082	0.167877	0.630158	0.658402	0.997766	0.996879	0.167877	0	88054000	115870000	105460000	188440000	331910000	652080000	4.64929	4.31341	4.00614	3.97578	4.65051	4.84618
1288	tr|Q7P4E0|Q7P4E0_FUSNV	tr|Q7P4E0|Q7P4E0_FUSNV	3	>tr|Q7P4E0|Q7P4E0_FUSNV Uncharacterized protein OS=Fusobacterium nucleatum subsp. vincentii ATCC 49256 GN=FNV0522 PE=4 SV=1	-2.77532	-3.03135	-0.256028	0.7042	0.659988	0.997766	0.996879	-0.256028	0	459790	822110	1195600	2128900	1440700	2329100	-2.79494	-3.08729	-2.44374	-2.12955	-2.79825	-4.16625
615	tr|C4FRG6|C4FRG6_9FIRM	tr|C4FRG6|C4FRG6_9FIRM	2	>tr|C4FRG6|C4FRG6_9FIRM ABC transporter, substrate-binding protein, family 5 OS=Veillonella dispar ATCC 17748 GN=VEIDISOL_01504 PE=4 SV=1	-3.60257	-3.39011	0.212455	0.669362	0.660649	0.997766	0.996879	0.212455	1	366450	523630	426050	617310	NA	4936600	-3.11638	-3.76193	-3.9294	-3.81548	NA	-2.96474
856	tr|F5VVW5|F5VVW5_STROR	tr|F5VVW5|F5VVW5_STROR	14	>tr|F5VVW5|F5VVW5_STROR Trigger factor OS=Streptococcus oralis SK255 GN=tig PE=3 SV=1	1.53816	1.91289	0.374736	0.724745	0.661901	0.997766	0.996879	0.374736	0	4311800	34541000	21783000	17181000	37590000	256930000	0.375934	2.50327	1.73527	0.714227	1.66795	3.35651
649	tr|C4FRP0|C4FRP0_9FIRM	tr|C4FRP0|C4FRP0_9FIRM	15	>tr|C4FRP0|C4FRP0_9FIRM Aspartate carbamoyltransferase OS=Veillonella dispar ATCC 17748 GN=pyrB PE=3 SV=1	2.78962	2.92358	0.133966	0.479838	0.662514	0.997766	0.996879	0.133966	0	21570000	49780000	41473000	77980000	110490000	187450000	2.65661	3.04986	2.66238	2.7742	3.14434	2.85221
755	tr|C4FSM0|C4FSM0_9FIRM	tr|C4FSM0|C4FSM0_9FIRM	4	>tr|C4FSM0|C4FSM0_9FIRM Uncharacterized protein OS=Veillonella dispar ATCC 17748 GN=VEIDISOL_01911 PE=4 SV=1	0.277285	0.126783	-0.150502	0.591163	0.662695	0.997766	0.996879	-0.150502	0	5607400	7010000	6372900	9812800	13677000	34507000	0.748124	0.118087	-0.0343569	-0.0485578	0.283533	0.145373
315	tr|C4FNN5|C4FNN5_9FIRM	tr|C4FNN5|C4FNN5_9FIRM	14	>tr|C4FNN5|C4FNN5_9FIRM Aldehyde dehydrogenase (NAD) family protein OS=Veillonella dispar ATCC 17748 GN=VEIDISOL_00576 PE=3 SV=1	2.75452	2.58856	-0.165964	0.636453	0.663155	0.997766	0.996879	-0.165964	0	32745000	40281000	31853000	57586000	93351000	149540000	3.24797	2.73319	2.2824	2.36133	2.91353	2.49082
1248	tr|Q7P3M5|Q7P3M5_FUSNV	tr|Q7P3M5|Q7P3M5_FUSNV	2	>tr|Q7P3M5|Q7P3M5_FUSNV Tail-specific protease (Fragment) OS=Fusobacterium nucleatum subsp. vincentii ATCC 49256 GN=FNV0187 PE=4 SV=1	-2.28968	-2.08643	0.203248	0.683112	0.663283	0.997766	0.996879	0.203248	0	1003400	902610	1385000	2820700	1602100	9848600	-1.68944	-2.94758	-2.23201	-1.74636	-2.65285	-1.86008
207	tr|C4FN03|C4FN03_9FIRM	tr|C4FN03|C4FN03_9FIRM	5	>tr|C4FN03|C4FN03_9FIRM Catalase OS=Veillonella dispar ATCC 17748 GN=VEIDISOL_00158 PE=3 SV=1	-2.86986	-2.03563	0.834233	0.737007	0.66347	0.997766	0.996879	0.834233	0	109530	422620	8039000	20415000	2220500	1518800	-4.82717	-4.08246	0.300038	0.949097	-2.20588	-4.85011
1046	tr|F9EMP2|F9EMP2_FUSNU;tr|Q7P8L1|Q7P8L1_FUSNV	tr|F9EMP2|F9EMP2_FUSNU	3	>tr|F9EMP2|F9EMP2_FUSNU PTS family porter component IIA / nitrogen regulatory IIA protein OS=Fusobacterium nucleatum subsp. animalis ATCC 51191 GN=HMPREF9094_1197 PE=4 SV=1;>tr|Q7P8L1|Q7P8L1_FUSNV Nitrogen regulatory IIA protein OS=Fusobacterium nucleatum	-2.67225	-2.94332	-0.271065	0.715928	0.66381	0.997766	0.996879	-0.271065	1	377520	707830	2101900	1173700	NA	4994200	-3.07422	-3.31113	-1.63141	-2.94045	NA	-2.94619
167	tr|C4FMG3|C4FMG3_9FIRM	tr|C4FMG3|C4FMG3_9FIRM	18	>tr|C4FMG3|C4FMG3_9FIRM Succinate dehydrogenase or fumarate reductase, flavoprotein subunit OS=Veillonella dispar ATCC 17748 GN=VEIDISOL_00197 PE=4 SV=1	3.91883	4.22258	0.303756	0.718999	0.664106	0.997766	0.996879	0.303756	0	102100000	101280000	45172000	117090000	253190000	745430000	4.85895	4.11214	2.78539	3.32777	4.2798	5.06018
1496	tr|Q7P842|Q7P842_FUSNV;tr|F9EK92|F9EK92_FUSNU	tr|Q7P842|Q7P842_FUSNV	3	>tr|Q7P842|Q7P842_FUSNV Carbamoyl-phosphate synthase large chain OS=Fusobacterium nucleatum subsp. vincentii ATCC 49256 GN=carB PE=3 SV=1;>tr|F9EK92|F9EK92_FUSNU Carbamoyl-phosphate synthase large chain OS=Fusobacterium nucleatum subsp. animalis ATCC 51191	-1.5375	-1.70603	-0.168526	0.646432	0.665558	0.997766	0.996879	-0.168526	0	834180	2166800	3206000	3648600	2415500	11361000	-1.95109	-1.63786	-1.02355	-1.39588	-2.09061	-1.63158
720	tr|C4FSD3|C4FSD3_9FIRM	tr|C4FSD3|C4FSD3_9FIRM	7	>tr|C4FSD3|C4FSD3_9FIRM Peptidase propeptide and YPEB domain protein OS=Veillonella dispar ATCC 17748 GN=VEIDISOL_01823 PE=4 SV=1	2.42448	2.25997	-0.164507	0.640791	0.666571	0.997766	0.996879	-0.164507	0	14462000	27641000	52915000	62345000	60259000	109770000	2.09028	2.16998	3.01318	2.46947	2.31415	1.9963
1550	zz|FGCZCont0187_P02533|K1C14_HUMAN;sp|P02533|K1C14_HUMAN;CON__P02533	zz|FGCZCont0187_P02533|K1C14_HUMAN	10	>zz|FGCZCont0187_P02533|K1C14_HUMAN blastpHomologue_0.0;>sp|P02533|K1C14_HUMAN Keratin, type I cytoskeletal 14 OS=Homo sapiens GN=KRT14 PE=1 SV=4;>P02533 SWISS-PROT:P02533 Tax_Id=9606 Gene_Symbol=KRT14 Keratin, type I cytoskeletal 14	-0.307286	-0.607755	-0.300469	0.721826	0.667433	0.997766	0.996879	-0.300469	0	2539700	7375200	3898400	17925000	6000000	10547000	-0.373895	0.194041	-0.742005	0.771958	-0.84473	-1.75049
1293	tr|Q7P4G6|Q7P4G6_FUSNV	tr|Q7P4G6|Q7P4G6_FUSNV	2	>tr|Q7P4G6|Q7P4G6_FUSNV Outer membrane porin F OS=Fusobacterium nucleatum subsp. vincentii ATCC 49256 GN=FNV0615 PE=3 SV=1	0.779272	0.639663	-0.139609	0.562248	0.669674	0.997766	0.996879	-0.139609	0	5175400	11045000	12239000	20204000	13262000	50130000	0.634553	0.798042	0.905222	0.934948	0.24134	0.742701
863	tr|F5VWB2|F5VWB2_STROR	tr|F5VWB2|F5VWB2_STROR	4	>tr|F5VWB2|F5VWB2_STROR L-lactate dehydrogenase OS=Streptococcus oralis SK255 GN=ldh PE=3 SV=1	-0.340321	0.050762	0.391083	0.733004	0.669675	0.997766	0.996879	0.391083	0	1230400	13426000	3984800	4042100	11136000	75921000	-1.40053	1.09	-0.710443	-1.2564	0.00209198	1.40659
29	sp|P72483|EFTU_STRMU	sp|P72483|EFTU_STRMU	17	>sp|P72483|EFTU_STRMU Elongation factor Tu OS=Streptococcus mutans serotype c (strain ATCC 700610 / UA159) GN=tuf PE=3 SV=2	0.375181	-0.00754439	-0.382725	0.732651	0.669884	0.997766	0.996879	-0.382725	0	2490400	20345000	5742100	3896400	9828800	78139000	-0.401664	1.71163	-0.184427	-1.30639	-0.16889	1.45265
326	tr|C4FNR8|C4FNR8_9FIRM	tr|C4FNR8|C4FNR8_9FIRM	8	>tr|C4FNR8|C4FNR8_9FIRM Dehydratase medium subunit OS=Veillonella dispar ATCC 17748 GN=VEIDISOL_00309 PE=4 SV=1	2.70643	2.91347	0.207048	0.695593	0.670402	0.997766	0.996879	0.207048	0	38797000	22280000	45114000	71587000	101630000	212500000	3.48822	1.84752	2.78354	2.65771	3.02988	3.05283
1031	tr|F9EMD9|F9EMD9_FUSNU	tr|F9EMD9|F9EMD9_FUSNU	6	>tr|F9EMD9|F9EMD9_FUSNU Carbon dioxide concentrating mechanism/carboxysome shell protein OS=Fusobacterium nucleatum subsp. animalis ATCC 51191 GN=HMPREF9094_1094 PE=4 SV=1	2.68302	2.92489	0.241862	0.712301	0.671058	0.997766	0.996879	0.241862	0	13777000	28549000	91979000	121050000	75058000	179930000	2.02154	2.21832	3.80921	3.37307	2.61487	2.78672
743	tr|C4FSI9|C4FSI9_9FIRM	tr|C4FSI9|C4FSI9_9FIRM	7	>tr|C4FSI9|C4FSI9_9FIRM Meso-diaminopimelate D-dehydrogenase OS=Veillonella dispar ATCC 17748 GN=VEIDISOL_01879 PE=3 SV=1	1.04831	1.17425	0.125942	0.429586	0.671298	0.997766	0.996879	0.125942	0	6895200	12655000	14035000	25985000	29773000	55186000	1.04099	1.00155	1.10237	1.27764	1.34871	0.896392
1393	tr|Q7P657|Q7P657_FUSNV;tr|F9ENE2|F9ENE2_FUSNU	tr|Q7P657|Q7P657_FUSNV	6	>tr|Q7P657|Q7P657_FUSNV Elongation factor 4 OS=Fusobacterium nucleatum subsp. vincentii ATCC 49256 GN=lepA PE=3 SV=1;>tr|F9ENE2|F9ENE2_FUSNU Elongation factor 4 OS=Fusobacterium nucleatum subsp. animalis ATCC 51191 GN=lepA PE=3 SV=1	-0.644067	-0.439571	0.204496	0.695943	0.671857	0.997766	0.996879	0.204496	0	1452300	3778600	6708800	10128000	5022000	27377000	-1.16564	-0.806164	0.0395994	-0.00550182	-1.08838	-0.224835
237	tr|C4FN94|C4FN94_9FIRM	tr|C4FN94|C4FN94_9FIRM	16	>tr|C4FN94|C4FN94_9FIRM Hydroxylamine reductase OS=Veillonella dispar ATCC 17748 GN=hcp PE=3 SV=1	3.88123	4.20403	0.322795	0.729336	0.672013	0.997766	0.996879	0.322795	0	91284000	114580000	41024000	100700000	254890000	813890000	4.70032	4.29667	2.64671	3.12241	4.28896	5.20071
351	tr|C4FP03|C4FP03_9FIRM	tr|C4FP03|C4FP03_9FIRM	3	>tr|C4FP03|C4FP03_9FIRM PTS system, Lactose/Cellobiose specific IIB subunit OS=Veillonella dispar ATCC 17748 GN=VEIDISOL_00625 PE=4 SV=1	-0.590964	-0.296833	0.294131	0.726047	0.672633	0.997766	0.996879	0.294131	0	2041300	3137900	6502000	10972000	18460000	10966000	-0.683367	-1.08404	-0.00548128	0.103503	0.69418	-1.68818
1113	tr|F9EP87|F9EP87_FUSNU;tr|Q7P7L9|Q7P7L9_FUSNV	tr|F9EP87|F9EP87_FUSNU	2	>tr|F9EP87|F9EP87_FUSNU Probable septum site-determining protein MinC OS=Fusobacterium nucleatum subsp. animalis ATCC 51191 GN=minC PE=3 SV=1;>tr|Q7P7L9|Q7P7L9_FUSNV Probable septum site-determining protein MinC OS=Fusobacterium nucleatum subsp. vincentii	-4.45239	-4.28386	0.168527	0.592389	0.673002	0.997766	0.996879	0.168527	1	NA	290070	338770	568510	461340	1813600	NA	-4.64532	-4.25945	-3.92763	-4.35757	-4.56638
212	tr|C4FN24|C4FN24_9FIRM	tr|C4FN24|C4FN24_9FIRM	13	>tr|C4FN24|C4FN24_9FIRM Peroxiredoxin OS=Veillonella dispar ATCC 17748 GN=ahpC PE=4 SV=1	3.75955	3.91049	0.150934	0.622896	0.67337	0.997766	0.996879	0.150934	0	34043000	83075000	117340000	206890000	159560000	379630000	3.30304	3.81579	4.15983	4.10299	3.64756	3.98092
947	tr|F9EKX3|F9EKX3_FUSNU;tr|Q7P6L6|Q7P6L6_FUSNV	tr|F9EKX3|F9EKX3_FUSNU	2	>tr|F9EKX3|F9EKX3_FUSNU D-3-phosphoglycerate dehydrogenase OS=Fusobacterium nucleatum subsp. animalis ATCC 51191 GN=serA PE=3 SV=1;>tr|Q7P6L6|Q7P6L6_FUSNV D-3-phosphoglycerate dehydrogenase OS=Fusobacterium nucleatum subsp. vincentii ATCC 49256 GN=FNV1442	-0.306835	-0.471554	-0.164719	0.658208	0.674817	0.997766	0.996879	-0.164719	0	1966600	4939500	7610400	8790700	5918000	25273000	-0.73618	-0.405479	0.221153	-0.19835	-0.863573	-0.352738
692	tr|C4FS39|C4FS39_9FIRM	tr|C4FS39|C4FS39_9FIRM	4	>tr|C4FS39|C4FS39_9FIRM Tryptophan synthase alpha chain OS=Veillonella dispar ATCC 17748 GN=trpA PE=3 SV=1	-1.734	-1.56754	0.16646	0.663675	0.67611	0.997766	0.996879	0.16646	0	1016600	1923900	1982800	2936200	5744300	8442100	-1.67092	-1.81569	-1.71539	-1.69171	-0.904366	-2.10655
461	tr|C4FPX5|C4FPX5_9FIRM	tr|C4FPX5|C4FPX5_9FIRM	22	>tr|C4FPX5|C4FPX5_9FIRM Phosphoglycerate kinase OS=Veillonella dispar ATCC 17748 GN=pgk PE=3 SV=1	6.68612	6.52182	-0.164294	0.66069	0.676443	0.997766	0.996879	-0.164294	0	368690000	663750000	578400000	810580000	1311800000	2619700000	6.67789	6.92387	6.45659	5.96266	6.53236	7.07046
1041	tr|F9EMK0|F9EMK0_FUSNU	tr|F9EMK0|F9EMK0_FUSNU	12	>tr|F9EMK0|F9EMK0_FUSNU Phosphoglycerate kinase OS=Fusobacterium nucleatum subsp. animalis ATCC 51191 GN=pgk PE=3 SV=1	2.1374	2.2854	0.148002	0.622966	0.676855	0.997766	0.996879	0.148002	0	11181000	28810000	35897000	59225000	45857000	151960000	1.72577	2.23193	2.45449	2.39955	1.94016	2.51649
1094	tr|F9ENV5|F9ENV5_FUSNU	tr|F9ENV5|F9ENV5_FUSNU	5	>tr|F9ENV5|F9ENV5_FUSNU ABC superfamily ATP binding cassette transporter binding protein OS=Fusobacterium nucleatum subsp. animalis ATCC 51191 GN=cbiK2 PE=4 SV=1	3.6748	3.54011	-0.134688	0.563655	0.677634	0.997766	0.996879	-0.134688	0	35744000	90274000	85986000	144050000	121680000	325310000	3.37211	3.94008	3.71221	3.60997	3.27643	3.73394
1100	tr|F9ENY3|F9ENY3_FUSNU;tr|Q7P2A9|Q7P2A9_FUSNV	tr|F9ENY3|F9ENY3_FUSNU	11	>tr|F9ENY3|F9ENY3_FUSNU Glutamate formimidoyltransferase OS=Fusobacterium nucleatum subsp. animalis ATCC 51191 GN=ftcD2 PE=4 SV=1;>tr|Q7P2A9|Q7P2A9_FUSNV GLUTAMATE FORMIMINOTRANSFERASE OS=Fusobacterium nucleatum subsp. vincentii ATCC 49256 GN=FNV0192 PE=4	3.65075	3.46829	-0.182458	0.687795	0.678345	0.997766	0.996879	-0.182458	0	33259000	62964000	127640000	169500000	93909000	309000000	3.27004	3.40124	4.28097	3.83153	2.92169	3.65166
898	tr|F5VXL7|F5VXL7_STROR	tr|F5VXL7|F5VXL7_STROR	9	>tr|F5VXL7|F5VXL7_STROR 50S ribosomal protein L7/L12 OS=Streptococcus oralis SK255 GN=rplL PE=3 SV=1	5.31556	4.9022	-0.413364	0.742583	0.679024	0.997766	0.996879	-0.413364	0	74586000	470230000	229260000	116510000	315100000	2220800000	4.41414	6.40837	5.12418	3.32101	4.57934	6.80624
1538	tr|Q8DVF0|Q8DVF0_STRMU	tr|Q8DVF0|Q8DVF0_STRMU	9	>tr|Q8DVF0|Q8DVF0_STRMU Peroxide resistance protein Dpr OS=Streptococcus mutans serotype c (strain ATCC 700610 / UA159) GN=dpr PE=3 SV=1	0.751718	0.0957541	-0.655964	0.748588	0.679358	0.997766	0.996879	-0.655964	0	5319300	51010000	2295400	1464100	26983000	91932000	0.673404	3.08636	-1.50461	-2.63937	1.21398	1.71266
1398	tr|Q7P689|Q7P689_FUSNV;tr|F9EQ24|F9EQ24_FUSNU	tr|Q7P689|Q7P689_FUSNV	11	>tr|Q7P689|Q7P689_FUSNV Cell division protein FtsZ OS=Fusobacterium nucleatum subsp. vincentii ATCC 49256 GN=ftsZ PE=3 SV=1;>tr|F9EQ24|F9EQ24_FUSNU Cell division protein FtsZ OS=Fusobacterium nucleatum subsp. animalis ATCC 51191 GN=ftsZ2 PE=3 SV=1	1.29376	1.17667	-0.117094	0.295623	0.679961	0.997766	0.996879	-0.117094	0	8146700	15883000	15688000	22481000	24544000	73990000	1.27727	1.34135	1.26268	1.08038	1.08425	1.36539
392	tr|C4FPF0|C4FPF0_9FIRM	tr|C4FPF0|C4FPF0_9FIRM	2	>tr|C4FPF0|C4FPF0_9FIRM Bifunctional protein FolC OS=Veillonella dispar ATCC 17748 GN=folC PE=3 SV=1	-1.75206	-1.55858	0.193486	0.699893	0.680164	0.997766	0.996879	0.193486	0	1269100	2374500	1233700	2023500	5088200	13077000	-1.35665	-1.50096	-2.39857	-2.1987	-1.07044	-1.40659
388	tr|C4FPE4|C4FPE4_9FIRM	tr|C4FPE4|C4FPE4_9FIRM	11	>tr|C4FPE4|C4FPE4_9FIRM ATP-dependent Clp protease ATP-binding subunit ClpX OS=Veillonella dispar ATCC 17748 GN=clpX PE=3 SV=1	0.868396	1.01803	0.149638	0.638914	0.681104	0.997766	0.996879	0.149638	0	8211200	9147800	11381000	16238000	27174000	66435000	1.28844	0.516177	0.800573	0.637352	1.22364	1.19311
663	tr|C4FRS4|C4FRS4_9FIRM	tr|C4FRS4|C4FRS4_9FIRM	8	>tr|C4FRS4|C4FRS4_9FIRM Protein translocase subunit SecD OS=Veillonella dispar ATCC 17748 GN=secD PE=3 SV=1	1.01661	1.14907	0.132468	0.567452	0.682035	0.997766	0.996879	0.132468	0	8006100	12968000	11058000	18869000	30135000	68416000	1.2526	1.03809	0.75912	0.841853	1.36526	1.24011
260	tr|C4FNC9|C4FNC9_9FIRM	tr|C4FNC9|C4FNC9_9FIRM	14	>tr|C4FNC9|C4FNC9_9FIRM 50S ribosomal protein L2 OS=Veillonella dispar ATCC 17748 GN=rplB PE=3 SV=1	5.07004	5.22764	0.157603	0.660079	0.682225	0.997766	0.996879	0.157603	0	132880000	223120000	168930000	326480000	537010000	1077400000	5.23222	5.29338	4.68451	4.72423	5.30936	5.64933
714	tr|C4FSB6|C4FSB6_9FIRM	tr|C4FSB6|C4FSB6_9FIRM	3	>tr|C4FSB6|C4FSB6_9FIRM 4-phosphoerythronate dehydrogenase OS=Veillonella dispar ATCC 17748 GN=pdxB PE=3 SV=1	0.964661	0.826548	-0.138113	0.603107	0.683032	0.997766	0.996879	-0.138113	0	7547600	11110000	12349000	18883000	26706000	41407000	1.16906	0.806818	0.918104	0.842863	1.19985	0.436934
909	tr|F9EJL7|F9EJL7_FUSNU	tr|F9EJL7|F9EJL7_FUSNU	16	>tr|F9EJL7|F9EJL7_FUSNU Formate--tetrahydrofolate ligase OS=Fusobacterium nucleatum subsp. animalis ATCC 51191 GN=fhs PE=3 SV=1	4.62471	4.44856	-0.176155	0.689445	0.683463	0.997766	0.996879	-0.176155	0	70259000	128330000	222100000	269290000	185640000	730970000	4.32947	4.46617	5.0785	4.46197	3.85486	5.02885
891	tr|F5VX94|F5VX94_STROR	tr|F5VX94|F5VX94_STROR	7	>tr|F5VX94|F5VX94_STROR Gram positive anchor OS=Streptococcus oralis SK255 GN=HMPREF9968_1241 PE=4 SV=1	1.32319	1.81684	0.493648	0.749509	0.683755	0.997766	0.996879	0.493648	0	2750700	49732000	14833000	13269000	25992000	366680000	-0.260835	3.04841	1.18199	0.362365	1.16274	3.92541
1084	tr|F9ENP0|F9ENP0_FUSNU	tr|F9ENP0|F9ENP0_FUSNU	26	>tr|F9ENP0|F9ENP0_FUSNU Chaperone protein DnaK OS=Fusobacterium nucleatum subsp. animalis ATCC 51191 GN=dnaK PE=2 SV=1	1.45285	1.32515	-0.127707	0.540717	0.684321	0.997766	0.996879	-0.127707	0	10099000	14811000	19022000	32920000	29170000	60937000	1.58159	1.23684	1.54013	1.59979	1.32069	1.05495
1302	tr|Q7P4J5|Q7P4J5_FUSNV	tr|Q7P4J5|Q7P4J5_FUSNV	10	>tr|Q7P4J5|Q7P4J5_FUSNV Xaa-Pro aminopeptidase OS=Fusobacterium nucleatum subsp. vincentii ATCC 49256 GN=FNV0587 PE=4 SV=1	1.95238	2.08041	0.12803	0.543802	0.684354	0.997766	0.996879	0.12803	0	11608000	28809000	23531000	56792000	47121000	104750000	1.77886	2.23188	1.84641	2.34242	1.97739	1.92143
436	tr|C4FPS9|C4FPS9_9FIRM	tr|C4FPS9|C4FPS9_9FIRM	17	>tr|C4FPS9|C4FPS9_9FIRM Sirohydrochlorin cobaltochelatase OS=Veillonella dispar ATCC 17748 GN=cbiK PE=4 SV=1	5.93337	5.74326	-0.190113	0.703356	0.684366	0.997766	0.996879	-0.190113	0	142670000	331560000	630780000	1002200000	734790000	833820000	5.33293	5.88579	6.58141	6.25164	5.73874	5.23941
20	sp|P23504|SPAP_STRMU	sp|P23504|SPAP_STRMU	45	>sp|P23504|SPAP_STRMU Cell surface antigen I/II OS=Streptococcus mutans serotype c (strain ATCC 700610 / UA159) GN=spaP PE=1 SV=2	3.53379	2.85242	-0.681368	0.752982	0.684375	0.997766	0.996879	-0.681368	0	39217000	260450000	19463000	7540700	186850000	764570000	3.50347	5.52475	1.57313	-0.407227	3.86375	5.10073
168	tr|C4FMG4|C4FMG4_9FIRM	tr|C4FMG4|C4FMG4_9FIRM	14	>tr|C4FMG4|C4FMG4_9FIRM Succinate dehydrogenase and fumarate reductase iron-sulfur protein OS=Veillonella dispar ATCC 17748 GN=VEIDISOL_00198 PE=4 SV=1	3.1573	3.42827	0.270974	0.73471	0.685086	0.997766	0.996879	0.270974	0	49211000	69782000	27904000	60761000	163970000	426070000	3.82506	3.55501	2.09183	2.43442	3.68489	4.16551
600	tr|C4FRA4|C4FRA4_9FIRM	tr|C4FRA4|C4FRA4_9FIRM	5	>tr|C4FRA4|C4FRA4_9FIRM ABC transporter substrate binding protein OS=Veillonella dispar ATCC 17748 GN=VEIDISOL_01327 PE=4 SV=1	0.398842	0.527883	0.129041	0.558331	0.685584	0.997766	0.996879	0.129041	0	5671000	8225400	6876800	14779000	17089000	42697000	0.764101	0.357216	0.0752106	0.509139	0.588507	0.486003
1108	tr|F9EP66|F9EP66_FUSNU	tr|F9EP66|F9EP66_FUSNU	3	>tr|F9EP66|F9EP66_FUSNU 50S ribosomal protein L31 OS=Fusobacterium nucleatum subsp. animalis ATCC 51191 GN=rpmE PE=3 SV=1	2.42288	2.1915	-0.231387	0.726084	0.686131	0.997766	0.996879	-0.231387	0	14589000	19561000	74882000	67332000	59266000	91712000	2.10266	1.65286	3.51312	2.57426	2.2914	1.70883
1352	tr|Q7P5J0|Q7P5J0_FUSNV	tr|Q7P5J0|Q7P5J0_FUSNV	5	>tr|Q7P5J0|Q7P5J0_FUSNV Peptidase T OS=Fusobacterium nucleatum subsp. vincentii ATCC 49256 GN=pepT PE=3 SV=1	-0.435491	-0.557945	-0.122454	0.498222	0.686913	0.997766	0.996879	-0.122454	0	2303300	4306100	5746000	7697400	7375200	19932000	-0.512302	-0.610721	-0.18345	-0.379218	-0.562152	-0.732465
1151	tr|F9ER66|F9ER66_FUSNU;tr|Q7P437|Q7P437_FUSNV	tr|F9ER66|F9ER66_FUSNU	2	>tr|F9ER66|F9ER66_FUSNU DNA polymerase subunit III (Fragment) OS=Fusobacterium nucleatum subsp. animalis ATCC 51191 GN=HMPREF9094_2421 PE=4 SV=1;>tr|Q7P437|Q7P437_FUSNV DNA polymerase III, beta chain OS=Fusobacterium nucleatum subsp. vincentii ATCC 49256 G	-0.491172	-0.361121	0.130051	0.576244	0.687921	0.997766	0.996879	0.130051	0	2215400	3990600	5753500	8190300	7013000	28553000	-0.567423	-0.724522	-0.181572	-0.294692	-0.631107	-0.157564
696	tr|C4FS64|C4FS64_9FIRM	tr|C4FS64|C4FS64_9FIRM	2	>tr|C4FS64|C4FS64_9FIRM ABC transporter, ATP-binding protein OS=Veillonella dispar ATCC 17748 GN=VEIDISOL_01754 PE=4 SV=1	-1.93057	-2.17874	-0.248172	0.733296	0.688362	0.997766	0.996879	-0.248172	0	583400	2045900	2132900	3842900	2955200	3768700	-2.45763	-1.72373	-1.61033	-1.32522	-1.81448	-3.39651
23	sp|P35908|K22E_HUMAN;zz|FGCZCont0242_P35908|K22E_HUMAN;zz|FGCZCont0146_P35908|K22E_HUMAN;CON__P35908	sp|P35908|K22E_HUMAN	23	>sp|P35908|K22E_HUMAN Keratin, type II cytoskeletal 2 epidermal OS=Homo sapiens GN=KRT2 PE=1 SV=2;>zz|FGCZCont0242_P35908|K22E_HUMAN blastpHomologue_0.0;>zz|FGCZCont0146_P35908|K22E_HUMAN blastpHomologue_0.0;>P35908 SWISS-PROT:P35908 Tax_Id=9606 Gene_Symbo	3.31208	3.48115	0.169068	0.690656	0.689088	0.997766	0.996879	0.169068	0	47844000	46671000	60150000	150720000	191010000	190490000	3.78515	2.9534	3.1977	3.67161	3.89391	2.87794
655	tr|C4FRP9|C4FRP9_9FIRM	tr|C4FRP9|C4FRP9_9FIRM	9	>tr|C4FRP9|C4FRP9_9FIRM Copper-exporting ATPase OS=Veillonella dispar ATCC 17748 GN=VEIDISOL_01588 PE=3 SV=1	0.975301	0.828649	-0.146652	0.653041	0.690159	0.997766	0.996879	-0.146652	0	6231800	14437000	11613000	24659000	23057000	37560000	0.897687	1.19859	0.829628	1.20631	0.998667	0.280971
12	sp|P08987|GTFB_STRMU	sp|P08987|GTFB_STRMU	44	>sp|P08987|GTFB_STRMU Glucosyltransferase-I OS=Streptococcus mutans serotype c (strain ATCC 700610 / UA159) GN=gtfB PE=3 SV=3	3.22618	2.53485	-0.691334	0.759695	0.692457	0.997766	0.996879	-0.691334	0	47048000	200450000	11251000	5734000	174200000	565040000	3.76138	5.13314	0.784032	-0.780235	3.76776	4.61702
1442	tr|Q7P753|Q7P753_FUSNV;tr|F9ENP2|F9ENP2_FUSNU	tr|Q7P753|Q7P753_FUSNV	3	>tr|Q7P753|Q7P753_FUSNV Chaperone protein DnaJ OS=Fusobacterium nucleatum subsp. vincentii ATCC 49256 GN=dnaJ PE=3 SV=1;>tr|F9ENP2|F9ENP2_FUSNU Chaperone protein DnaJ OS=Fusobacterium nucleatum subsp. animalis ATCC 51191 GN=dnaJ PE=3 SV=1	-2.4494	-2.28298	0.16642	0.695563	0.69389	0.997766	0.996879	0.16642	0	669060	946320	1408500	2348500	2761700	4995200	-2.26356	-2.87685	-2.20779	-1.99586	-1.90721	-2.94587
375	tr|C4FPC5|C4FPC5_9FIRM	tr|C4FPC5|C4FPC5_9FIRM	3	>tr|C4FPC5|C4FPC5_9FIRM Uncharacterized protein OS=Veillonella dispar ATCC 17748 GN=VEIDISOL_00749 PE=4 SV=1	-1.60375	-1.84452	-0.240772	0.738429	0.694835	0.997766	0.996879	-0.240772	0	914810	1635500	3415800	4755400	3629900	4934000	-1.82038	-2.05858	-0.932282	-1.03508	-1.53289	-2.96559
289	tr|C4FNG9|C4FNG9_9FIRM	tr|C4FNG9|C4FNG9_9FIRM	9	>tr|C4FNG9|C4FNG9_9FIRM 30S ribosomal protein S4 OS=Veillonella dispar ATCC 17748 GN=rpsD PE=3 SV=1	3.86982	4.02919	0.159364	0.687811	0.694841	0.997766	0.996879	0.159364	0	57960000	100140000	72039000	146410000	181750000	569500000	4.05687	4.09521	3.45739	3.6321	3.82586	4.6296
1146	tr|F9EQY6|F9EQY6_FUSNU	tr|F9EQY6|F9EQY6_FUSNU	3	>tr|F9EQY6|F9EQY6_FUSNU Uncharacterized protein (Fragment) OS=Fusobacterium nucleatum subsp. animalis ATCC 51191 GN=HMPREF9094_2341 PE=4 SV=1	0.420736	-0.0452037	-0.46594	0.758498	0.695168	0.997766	0.996879	-0.46594	0	3067100	5354300	20583000	29754000	22709000	6296600	-0.106598	-0.284881	1.65369	1.46209	0.977842	-2.57554
890	tr|F5VX84|F5VX84_STROR;sp|O06941|GRPE_STRMU	tr|F5VX84|F5VX84_STROR	2	>tr|F5VX84|F5VX84_STROR Protein GrpE OS=Streptococcus oralis SK255 GN=grpE PE=3 SV=1;>sp|O06941|GRPE_STRMU Protein GrpE OS=Streptococcus mutans serotype c (strain ATCC 700610 / UA159) GN=grpE PE=3 SV=2	-3.52537	-3.91057	-0.385201	0.756488	0.696304	0.997766	0.996879	-0.385201	0	85579	1662100	630560	251130	550950	6291300	-5.17673	-2.03445	-3.36492	-5.04032	-4.1145	-2.57689
677	tr|C4FRX1|C4FRX1_9FIRM	tr|C4FRX1|C4FRX1_9FIRM	7	>tr|C4FRX1|C4FRX1_9FIRM Pyrrolidone-carboxylate peptidase OS=Veillonella dispar ATCC 17748 GN=pcp PE=3 SV=1	1.0945	1.22444	0.129946	0.612215	0.697255	0.997766	0.996879	0.129946	0	8437700	14322000	11141000	20627000	34150000	65631000	1.32698	1.18662	0.769886	0.963166	1.53653	1.17364
1111	tr|F9EP84|F9EP84_FUSNU;tr|Q7P322|Q7P322_FUSNV	tr|F9EP84|F9EP84_FUSNU	3	>tr|F9EP84|F9EP84_FUSNU UNC-44 ankyrin OS=Fusobacterium nucleatum subsp. animalis ATCC 51191 GN=HMPREF9094_1739 PE=4 SV=1;>tr|Q7P322|Q7P322_FUSNV UNC-44 ANKYRINS OS=Fusobacterium nucleatum subsp. vincentii ATCC 49256 GN=FNV1508 PE=4 SV=1	-1.80021	-1.61721	0.182997	0.719422	0.699455	0.997766	0.996879	0.182997	0	842340	1842500	2173800	5344900	3688300	6748600	-1.9373	-1.88034	-1.58298	-0.875932	-1.51103	-2.46466
445	tr|C4FPU7|C4FPU7_9FIRM	tr|C4FPU7|C4FPU7_9FIRM	10	>tr|C4FPU7|C4FPU7_9FIRM UDP-N-acetylmuramoyl-L-alanyl-D-glutamate--2,6-diaminopimelate ligase OS=Veillonella dispar ATCC 17748 GN=murE PE=3 SV=1	0.74248	0.87322	0.13074	0.624242	0.69959	0.997766	0.996879	0.13074	0	6983400	10334000	9045700	15565000	26566000	53518000	1.059	0.698528	0.469913	0.579706	1.19265	0.847303
1491	tr|Q7P7Z6|Q7P7Z6_FUSNV;tr|F9EL05|F9EL05_FUSNU	tr|Q7P7Z6|Q7P7Z6_FUSNV	6	>tr|Q7P7Z6|Q7P7Z6_FUSNV 30S ribosomal protein S7 OS=Fusobacterium nucleatum subsp. vincentii ATCC 49256 GN=rpsG PE=3 SV=1;>tr|F9EL05|F9EL05_FUSNU 30S ribosomal protein S7 OS=Fusobacterium nucleatum subsp. animalis ATCC 51191 GN=rpsG PE=3 SV=1	2.51858	2.36323	-0.15535	0.691066	0.69988	0.997766	0.996879	-0.15535	0	12620000	34955000	57682000	55166000	59559000	149340000	1.89728	2.52109	3.13738	2.30286	2.29815	2.48868
505	tr|C4FQC3|C4FQC3_9FIRM	tr|C4FQC3|C4FQC3_9FIRM	4	>tr|C4FQC3|C4FQC3_9FIRM 4-oxalocrotonate tautomerase family enzyme OS=Veillonella dispar ATCC 17748 GN=dmpI PE=3 SV=1	0.867457	0.58599	-0.281468	0.751241	0.699952	0.997766	0.996879	-0.281468	0	5367900	8056500	19691000	31104000	24960000	18269000	0.686288	0.326186	1.5899	1.52252	1.10726	-0.871811
50	sp|Q2FFI3|NADE_STAA3	sp|Q2FFI3|NADE_STAA3	2	>sp|Q2FFI3|NADE_STAA3 NH(3)-dependent NAD(+) synthetase OS=Staphylococcus aureus (strain USA300) GN=nadE PE=3 SV=1	-4.52834	-4.88309	-0.354746	0.823149	0.700004	0.997766	0.996879	-0.354746	3	NA	313670	NA	NA	186020	2331100	NA	-4.52834	NA	NA	-5.6013	-4.16487
197	tr|C4FMW8|C4FMW8_9FIRM	tr|C4FMW8|C4FMW8_9FIRM	3	>tr|C4FMW8|C4FMW8_9FIRM Putative glycerol-3-phosphate transporter OS=Veillonella dispar ATCC 17748 GN=VEIDISOL_00123 PE=4 SV=1	-0.28904	-0.0634697	0.22557	0.740629	0.700652	0.997766	0.996879	0.22557	0	4490700	6116900	2807000	5491100	16610000	33525000	0.433524	-0.0857353	-1.21491	-0.839182	0.549578	0.0991953
1201	tr|Q7P2M2|Q7P2M2_FUSNV	tr|Q7P2M2|Q7P2M2_FUSNV	23	>tr|Q7P2M2|Q7P2M2_FUSNV LYSINE 2,3-AMINOMUTASE OS=Fusobacterium nucleatum subsp. vincentii ATCC 49256 GN=FNV1027 PE=4 SV=1	5.65309	5.84854	0.195443	0.730003	0.701726	0.997766	0.996879	0.195443	0	142710000	363780000	319370000	440560000	679760000	2186200000	5.33332	6.02449	5.60147	5.13234	5.63214	6.78112
317	tr|C4FNP6|C4FNP6_9FIRM	tr|C4FNP6|C4FNP6_9FIRM	4	>tr|C4FNP6|C4FNP6_9FIRM Glyoxalase family protein OS=Veillonella dispar ATCC 17748 GN=VEIDISOL_00587 PE=4 SV=1	-0.139887	0.064169	0.204056	0.734197	0.701806	0.997766	0.996879	0.204056	0	3666100	4069200	7141400	14125000	17840000	17923000	0.14612	-0.695351	0.129571	0.447501	0.6474	-0.902394
89	sp|Q8CWZ6|TIG_STRMU	sp|Q8CWZ6|TIG_STRMU	6	>sp|Q8CWZ6|TIG_STRMU Trigger factor OS=Streptococcus mutans serotype c (strain ATCC 700610 / UA159) GN=tig PE=3 SV=1	-2.53105	-2.21767	0.313376	0.758073	0.7034	0.997766	0.996879	0.313376	0	258940	3279900	831300	941020	2533800	13242000	-3.60832	-1.01785	-2.96698	-3.24135	-2.02514	-1.38653
1307	tr|Q7P4N7|Q7P4N7_FUSNV;tr|F9EQ54|F9EQ54_FUSNU	tr|Q7P4N7|Q7P4N7_FUSNV	9	>tr|Q7P4N7|Q7P4N7_FUSNV Anaerobic ribonucleoside-triphosphate reductase OS=Fusobacterium nucleatum subsp. vincentii ATCC 49256 GN=FNV0719 PE=4 SV=1;>tr|F9EQ54|F9EQ54_FUSNU Anaerobic ribonucleoside-triphosphate reductase large subunit OS=Fusobacterium nucle	-0.00618396	0.130893	0.137077	0.659558	0.703518	0.997766	0.996879	0.137077	0	2529900	7536600	7165400	12437000	8942200	40890000	-0.379371	0.226418	0.134402	0.274181	-0.29834	0.416838
999	tr|F9ELT0|F9ELT0_FUSNU	tr|F9ELT0|F9ELT0_FUSNU	15	>tr|F9ELT0|F9ELT0_FUSNU D-lysine 5,6-aminomutase OS=Fusobacterium nucleatum subsp. animalis ATCC 51191 GN=kamD PE=4 SV=1	-2.30863	-2.02098	0.287647	0.75591	0.703955	0.997766	0.996879	0.287647	0	403820	694300	4281400	2150200	2977400	8253300	-2.97881	-3.34	-0.607075	-2.11599	-1.80423	-2.14273
405	tr|C4FPI5|C4FPI5_9FIRM	tr|C4FPI5|C4FPI5_9FIRM	2	>tr|C4FPI5|C4FPI5_9FIRM 50S ribosomal protein L21 OS=Veillonella dispar ATCC 17748 GN=rplU PE=3 SV=1	1.33144	1.21433	-0.117106	0.545484	0.704168	0.997766	0.996879	-0.117106	0	9637800	14218000	16136000	23928000	33019000	58412000	1.51537	1.17573	1.30322	1.16533	1.49041	0.987261
565	tr|C4FR12|C4FR12_9FIRM	tr|C4FR12|C4FR12_9FIRM	8	>tr|C4FR12|C4FR12_9FIRM Ribosome-recycling factor OS=Veillonella dispar ATCC 17748 GN=frr PE=3 SV=1	1.79911	1.60284	-0.196262	0.735328	0.705632	0.997766	0.996879	-0.196262	0	11103000	16366000	32140000	50354000	46604000	47833000	1.71585	1.38615	2.29532	2.17857	1.96228	0.667681
370	tr|C4FP68|C4FP68_9FIRM	tr|C4FP68|C4FP68_9FIRM	2	>tr|C4FP68|C4FP68_9FIRM Putative toxin-antitoxin system, antitoxin component, Xre family OS=Veillonella dispar ATCC 17748 GN=VEIDISOL_00692 PE=4 SV=1	-3.53071	-3.28033	0.25038	0.75208	0.705806	0.997766	0.996879	0.25038	0	331840	471790	608010	2258800	1017400	1869900	-3.25692	-3.91785	-3.41735	-2.04889	-3.27461	-4.51748
1488	tr|Q7P7Y9|Q7P7Y9_FUSNV;tr|F9EL18|F9EL18_FUSNU	tr|Q7P7Y9|Q7P7Y9_FUSNV	5	>tr|Q7P7Y9|Q7P7Y9_FUSNV Rod shape-determining protein mreB OS=Fusobacterium nucleatum subsp. vincentii ATCC 49256 GN=FNV2058 PE=4 SV=1;>tr|F9EL18|F9EL18_FUSNU Exopolyphosphatase OS=Fusobacterium nucleatum subsp. animalis ATCC 51191 GN=ppx PE=4 SV=1	0.309547	0.42739	0.117843	0.564734	0.706112	0.997766	0.996879	0.117843	0	3364000	9329300	8373800	13508000	13450000	46862000	0.0242947	0.54556	0.358787	0.386676	0.260615	0.634878
706	tr|C4FS86|C4FS86_9FIRM	tr|C4FS86|C4FS86_9FIRM	21	>tr|C4FS86|C4FS86_9FIRM Nitrate reductase, beta subunit OS=Veillonella dispar ATCC 17748 GN=narH PE=4 SV=1	4.79329	5.05198	0.258688	0.755241	0.707458	0.997766	0.996879	0.258688	0	147660000	205870000	93006000	178500000	540530000	1288600000	5.38163	5.17304	3.8252	3.90198	5.31831	5.93564
1198	tr|Q7P2L5|Q7P2L5_FUSNV	tr|Q7P2L5|Q7P2L5_FUSNV	4	>tr|Q7P2L5|Q7P2L5_FUSNV Hypothetical Exported Protein OS=Fusobacterium nucleatum subsp. vincentii ATCC 49256 GN=FNV1062 PE=4 SV=1	-0.820095	-1.09827	-0.278175	0.75863	0.707999	0.997766	0.996879	-0.278175	0	853560	2914400	10271000	7011600	5190000	10582000	-1.91855	-1.19455	0.652819	-0.506299	-1.04332	-1.7452
1314	tr|Q7P4T5|Q7P4T5_FUSNV;tr|F9ELS4|F9ELS4_FUSNU	tr|Q7P4T5|Q7P4T5_FUSNV	9	>tr|Q7P4T5|Q7P4T5_FUSNV Butyrate-acetoacetate CoA-transferase subunit B OS=Fusobacterium nucleatum subsp. vincentii ATCC 49256 GN=FNV0788 PE=4 SV=1;>tr|F9ELS4|F9ELS4_FUSNU 3-oxoadipate CoA-succinyl transferase OS=Fusobacterium nucleatum subsp. animalis ATC	3.20663	3.07776	-0.128866	0.643428	0.708083	0.997766	0.996879	-0.128866	0	29836000	61003000	58181000	88885000	81452000	290700000	3.11618	3.35392	3.14978	2.95245	2.72681	3.55402
250	tr|C4FNB8|C4FNB8_9FIRM	tr|C4FNB8|C4FNB8_9FIRM	44	>tr|C4FNB8|C4FNB8_9FIRM DNA-directed RNA polymerase subunit beta OS=Veillonella dispar ATCC 17748 GN=rpoB PE=3 SV=1	4.56627	4.73878	0.172511	0.7243	0.708459	0.997766	0.996879	0.172511	0	97612000	144860000	125460000	189980000	361120000	959210000	4.79527	4.64738	4.25617	3.98687	4.76601	5.46348
224	tr|C4FN69|C4FN69_9FIRM	tr|C4FN69|C4FN69_9FIRM	2	>tr|C4FN69|C4FN69_9FIRM FCD domain protein OS=Veillonella dispar ATCC 17748 GN=VEIDISOL_00393 PE=4 SV=1	-3.65996	-3.38627	0.273694	0.787011	0.709003	0.997766	0.996879	0.273694	3	249670	NA	NA	605930	NA	5039600	-3.65996	NA	NA	-3.84082	NA	-2.93172
1540	tr|Q8DVV3|Q8DVV3_STRMU	tr|Q8DVV3|Q8DVV3_STRMU	14	>tr|Q8DVV3|Q8DVV3_STRMU Glyceraldehyde-3-phosphate dehydrogenase OS=Streptococcus mutans serotype c (strain ATCC 700610 / UA159) GN=gapC PE=3 SV=1	2.82478	2.35903	-0.465752	0.771825	0.7109	0.997766	0.996879	-0.465752	0	12886000	207360000	16828000	17493000	65903000	361260000	1.92683	5.18383	1.36368	0.738736	2.43675	3.90159
920	tr|F9EJX5|F9EJX5_FUSNU	tr|F9EJX5|F9EJX5_FUSNU	32	>tr|F9EJX5|F9EJX5_FUSNU Pyruvate-flavodoxin oxidoreductase OS=Fusobacterium nucleatum subsp. animalis ATCC 51191 GN=nifJ PE=3 SV=1	3.62313	3.82821	0.205082	0.746126	0.711481	0.997766	0.996879	0.205082	0	40004000	121440000	50789000	99369000	180780000	545870000	3.53162	4.38363	2.95414	3.10429	3.81853	4.56182
1228	tr|Q7P365|Q7P365_FUSNV	tr|Q7P365|Q7P365_FUSNV	5	>tr|Q7P365|Q7P365_FUSNV FUSOBACTERIUM OUTER MEMBRANE PROTEIN FAMILY OS=Fusobacterium nucleatum subsp. vincentii ATCC 49256 GN=FNV2034 PE=4 SV=1	1.27844	1.39409	0.115652	0.574552	0.711789	0.997766	0.996879	0.115652	0	8927800	16153000	13645000	24944000	27842000	91403000	1.40697	1.36656	1.06179	1.22196	1.25689	1.70343
[truncated: 508 more rows]

## Sheet: Proteins found in one condition
Protein ID	MSCRAMMs + 6 species	nrPeptides	Fasta.headers
37	sp|Q2FEP5|RS3_STAA3	6	>sp|Q2FEP5|RS3_STAA3 30S ribosomal protein S3 OS=Staphylococcus aureus (strain USA300) GN=rpsC PE=3 SV=1	NA	-2.14132	NA
[truncated: 19 more rows]

[truncated: 6 more sheets: p.mod<0.05 + pseudo Proteins, Fusobacterium nucleatum, Staphylococcus aureus, Veillonela dispar, Streptococcus oralis, Streptococcus mutans]
