# Supplementary material for: Staphylococcus aureus Interferes with Streptococci Spatial Distribution and with Protein Expression of Species within a Polymicrobial Oral Biofilm
Source: Antibiotics (Basel). 2021 Jan 26;10(2):116. doi: 10.3390/antibiotics10020116 (PMC7911025; doi:10.3390/antibiotics10020116)
Supplement: Supplementary file 1 [file antibiotics-10-00116-s001.zip › Supplements/Supplemental data 1_Proteomics/SF8300 biofilm vs control biofilm/Rep1_2_3_USA300_vs_Ctrl_Raw.xlsx]

## Sheet: All proteins
	ProteinName	TopProteinName	nrPeptides	Fasta.headers	Control 6 species	USA300 + 6 species	effectSize	p.ord	p.mod	q.ord	q.mod	log2FC	nrNAs	06_6_species_1.raw	10_6_species_2.raw	15_6_species_3.raw	04_6_sp_USA300_1.raw	05_6_sp_USA300_2.raw	16_6_sp_USA300_3.raw	06_6_species_1.transformed	10_6_species_2.transformed	15_6_species_3.transformed	04_6_sp_USA300_1.transformed	05_6_sp_USA300_2.transformed	16_6_sp_USA300_3.transformed
1462	tr|Q7P769|Q7P769_FUSNV;tr|F9EJE4|F9EJE4_FUSNU	tr|Q7P769|Q7P769_FUSNV	2	>tr|Q7P769|Q7P769_FUSNV Inner membrane protein OS=Fusobacterium nucleatum subsp. vincentii ATCC 49256 GN=FNV1477 PE=4 SV=1;>tr|F9EJE4|F9EJE4_FUSNU Inner membrane protein OS=Fusobacterium nucleatum subsp. animalis ATCC 51191 GN=HMPREF9094_0048 PE=4 SV=1	-4.13202	-1.11996	3.01206	0.000543748	9.20062e-05	0.211372	0.104667	3.01206	0	152050	293640	480740	2619000	12693000	1077400	-4.24583	-4.49517	-3.65507	-0.796293	-1.33513	-1.22846
1240	tr|Q7P350|Q7P350_FUSNV;tr|F9EQQ7|F9EQQ7_FUSNU	tr|Q7P350|Q7P350_FUSNV	2	>tr|Q7P350|Q7P350_FUSNV SPOIID HOMOLOG OS=Fusobacterium nucleatum subsp. vincentii ATCC 49256 GN=FNV1842 PE=4 SV=1;>tr|F9EQQ7|F9EQQ7_FUSNU SpoIID-like protein OS=Fusobacterium nucleatum subsp. animalis ATCC 51191 GN=HMPREF9094_2262 PE=4 SV=1	-1.65774	-4.58762	-2.92988	0.000844925	0.000138083	0.211372	0.104667	-2.92988	0	916810	1710700	2634600	171620	2131000	83227	-1.76868	-1.93331	-1.27124	-4.81075	-4.07358	-4.87854
44	sp|Q2FEZ3|PDP_STAA3	sp|Q2FEZ3|PDP_STAA3	12	>sp|Q2FEZ3|PDP_STAA3 Pyrimidine-nucleoside phosphorylase OS=Staphylococcus aureus (strain USA300) GN=pdp PE=3 SV=2	-3.69972	2.26752	5.96723	0.0123595	0.000298291	0.976403	0.120731	5.96723	2	335410	348930	NA	16091000	171140000	NA	-3.15505	-4.24438	NA	1.87799	2.65705	NA
60	sp|Q2FG40|KPYK_STAA3	sp|Q2FG40|KPYK_STAA3	8	>sp|Q2FG40|KPYK_STAA3 Pyruvate kinase OS=Staphylococcus aureus (strain USA300) GN=pyk PE=3 SV=1	-6.77067	1.02385	7.79452	0.0118081	0.000318551	0.976403	0.120731	7.79452	3	NA	61377	NA	8514300	62342000	NA	NA	-6.77067	NA	0.940368	1.10733	NA
147	tr|A0A0H2XI48|A0A0H2XI48_STAA3	tr|A0A0H2XI48|A0A0H2XI48_STAA3	12	>tr|A0A0H2XI48|A0A0H2XI48_STAA3 ABC transporter, substrate-binding protein OS=Staphylococcus aureus (strain USA300) GN=SAUSA300_0618 PE=3 SV=1	-4.59437	1.9779	6.57228	0.00247138	0.000553042	0.463692	0.163794	6.57228	3	NA	274270	NA	17049000	111000000	NA	NA	-4.59437	NA	1.96317	1.99263	NA
148	tr|A0A0H2XIA2|A0A0H2XIA2_STAA3;tr|A0A0H2XFP3|A0A0H2XFP3_STAA3	tr|A0A0H2XIA2|A0A0H2XIA2_STAA3	4	>tr|A0A0H2XIA2|A0A0H2XIA2_STAA3 Deoxyribose-phosphate aldolase OS=Staphylococcus aureus (strain USA300) GN=deoC PE=3 SV=1;>tr|A0A0H2XFP3|A0A0H2XFP3_STAA3 Deoxyribose-phosphate aldolase OS=Staphylococcus aureus (strain USA300) GN=deoC PE=3 SV=1	-5.64449	-0.0129751	5.63152	0.00291869	0.000937033	0.486772	0.163794	5.63152	3	55133	NA	NA	4502700	29752000	NA	-5.64449	NA	NA	0.00193144	-0.0278815	NA
152	tr|A0A0H2XIK4|A0A0H2XIK4_STAA3	tr|A0A0H2XIK4|A0A0H2XIK4_STAA3	4	>tr|A0A0H2XIK4|A0A0H2XIK4_STAA3 Ornithine aminotransferase OS=Staphylococcus aureus (strain USA300) GN=rocD PE=3 SV=1	-8.02554	-2.33826	5.68727	0.0212253	0.000960448	0.991495	0.163794	5.68727	3	NA	NA	21252	853560	7090400	NA	NA	NA	-8.02554	-2.44778	-2.22875	NA
55	sp|Q2FFZ9|Y1685_STAA3	sp|Q2FFZ9|Y1685_STAA3	3	>sp|Q2FFZ9|Y1685_STAA3 UPF0478 protein SAUSA300_1685 OS=Staphylococcus aureus (strain USA300) GN=SAUSA300_1685 PE=3 SV=1	-5.89464	-0.47155	5.42309	0.0264043	0.00115567	0.991495	0.163794	5.42309	3	NA	112130	NA	2989300	24251000	NA	NA	-5.89464	NA	-0.601487	-0.341614	NA
158	tr|A0A0H2XJ80|A0A0H2XJ80_STAA3	tr|A0A0H2XJ80|A0A0H2XJ80_STAA3	16	>tr|A0A0H2XJ80|A0A0H2XJ80_STAA3 Arginine deiminase OS=Staphylococcus aureus (strain USA300) GN=arcA PE=3 SV=1	-3.54615	2.46089	6.00704	0.0320023	0.00123384	0.991495	0.163794	6.00704	2	114180	1197700	NA	22023000	162920000	NA	-4.64074	-2.45155	NA	2.34027	2.58151	NA
132	tr|A0A0H2XH45|A0A0H2XH45_STAA3	tr|A0A0H2XH45|A0A0H2XH45_STAA3	3	>tr|A0A0H2XH45|A0A0H2XH45_STAA3 Putative lipoprotein OS=Staphylococcus aureus (strain USA300) GN=SAUSA300_0693 PE=4 SV=1	-5.24831	-0.0764023	5.1719	0.0141705	0.00127728	0.991495	0.163794	5.1719	3	NA	174910	NA	4466600	27604000	NA	NA	-5.24831	NA	-0.00992622	-0.142878	NA
43	sp|Q2FEV0|ASP23_STAA3	sp|Q2FEV0|ASP23_STAA3	4	>sp|Q2FEV0|ASP23_STAA3 Alkaline shock protein 23 OS=Staphylococcus aureus (strain USA300) GN=asp23 PE=3 SV=1	-4.77387	0.364017	5.13788	0.0297028	0.00128916	0.991495	0.163794	5.13788	2	NA	391800	131480	3890500	55952000	NA	NA	-4.07593	-5.47181	-0.21334	0.941373	NA
91	sp|Q2FJN4|AHPC_STAA3	sp|Q2FJN4|AHPC_STAA3	8	>sp|Q2FJN4|AHPC_STAA3 Alkyl hydroperoxide reductase C OS=Staphylococcus aureus (strain USA300) GN=ahpC PE=3 SV=1	-2.74831	0.58397	3.33228	0.0132999	0.00129652	0.991495	0.163794	3.33228	2	538510	NA	770350	5451900	53907000	NA	-2.50229	NA	-2.99433	0.283707	0.884234	NA
77	sp|Q2FHR7|ARCC1_STAA3	sp|Q2FHR7|ARCC1_STAA3	6	>sp|Q2FHR7|ARCC1_STAA3 Carbamate kinase 1 OS=Staphylococcus aureus (strain USA300) GN=arcC1 PE=3 SV=1	-5.1799	0.5637	5.7436	0.073165	0.00161113	0.991495	0.187882	5.7436	3	77225	NA	NA	5084400	56139000	NA	-5.1799	NA	NA	0.180907	0.946494	NA
1311	tr|Q7P4H1|Q7P4H1_FUSNV;tr|F9EL58|F9EL58_FUSNU	tr|Q7P4H1|Q7P4H1_FUSNV	5	>tr|Q7P4H1|Q7P4H1_FUSNV Aminotransferase OS=Fusobacterium nucleatum subsp. vincentii ATCC 49256 GN=FNV0547 PE=3 SV=1;>tr|F9EL58|F9EL58_FUSNU Aspartate/aromatic aminotransferase OS=Fusobacterium nucleatum subsp. animalis ATCC 51191 GN=HMPREF9094_0662 PE=4 S	-1.78418	-0.316164	1.46802	0.000825085	0.00192006	0.211372	0.199494	1.46802	0	786820	1865000	2135900	4006800	25752000	1759800	-1.97949	-1.80777	-1.56529	-0.169951	-0.249454	-0.529087
135	tr|A0A0H2XHD5|A0A0H2XHD5_STAA3	tr|A0A0H2XHD5|A0A0H2XHD5_STAA3	6	>tr|A0A0H2XHD5|A0A0H2XHD5_STAA3 Pyruvate dehydrogenase E1 component, alpha subunit OS=Staphylococcus aureus (strain USA300) GN=pdhA PE=4 SV=1	-5.83897	0.671975	6.51094	0.0429699	0.00197389	0.991495	0.199494	6.51094	2	NA	45037	271200	8086200	41412000	NA	NA	-7.22067	-4.45727	0.864376	0.479574	NA
38	sp|Q2FEP6|RL16_STAA3	sp|Q2FEP6|RL16_STAA3	2	>sp|Q2FEP6|RL16_STAA3 50S ribosomal protein L16 OS=Staphylococcus aureus (strain USA300) GN=rplP PE=3 SV=1	-5.7106	-1.0445	4.6661	0.0886555	0.00318239	0.991495	0.301532	4.6661	3	NA	NA	110880	1712500	19619000	NA	NA	NA	-5.7106	-1.4221	-0.666889	NA
80	sp|Q2FIL7|ENO_STAA3	sp|Q2FIL7|ENO_STAA3	7	>sp|Q2FIL7|ENO_STAA3 Enolase OS=Staphylococcus aureus (strain USA300) GN=eno PE=3 SV=1	-4.81361	-0.574845	4.23876	0.0526989	0.00396356	0.991495	0.350289	4.23876	2	209690	117670	NA	2896500	21848000	NA	-3.80268	-5.82454	NA	-0.647941	-0.501748	NA
79	sp|Q2FIA7|Y871_STAA3	sp|Q2FIA7|Y871_STAA3	6	>sp|Q2FIA7|Y871_STAA3 Uncharacterized protein SAUSA300_0871 OS=Staphylococcus aureus (strain USA300) GN=SAUSA300_0871 PE=3 SV=1	-2.61944	-0.0231721	2.59627	0.0266143	0.0041591	0.991495	0.350289	2.59627	2	588430	NA	848570	3467100	37731000	NA	-2.38007	NA	-2.85881	-0.383063	0.336719	NA
142	tr|A0A0H2XHU6|A0A0H2XHU6_STAA3	tr|A0A0H2XHU6|A0A0H2XHU6_STAA3	5	>tr|A0A0H2XHU6|A0A0H2XHU6_STAA3 D-alanine aminotransferase OS=Staphylococcus aureus (strain USA300) GN=dat PE=3 SV=1	-5.01677	-1.26783	3.74893	0.0686304	0.00469337	0.991495	0.374481	3.74893	3	NA	205110	NA	1622000	15449000	NA	NA	-5.01677	NA	-1.50208	-1.03359	NA
46	sp|Q2FF20|ATPF_STAA3	sp|Q2FF20|ATPF_STAA3	2	>sp|Q2FF20|ATPF_STAA3 ATP synthase subunit b OS=Staphylococcus aureus (strain USA300) GN=atpF PE=3 SV=1	-3.64656	-0.365453	3.28111	0.0258105	0.00583123	0.991495	0.407148	3.28111	3	234830	NA	NA	3696700	22711000	NA	-3.64656	NA	NA	-0.288608	-0.442298	NA
61	sp|Q2FG54|SYT_STAA3	sp|Q2FG54|SYT_STAA3	3	>sp|Q2FG54|SYT_STAA3 Threonine--tRNA ligase OS=Staphylococcus aureus (strain USA300) GN=thrS PE=3 SV=1	-5.07217	-1.75162	3.32055	0.0400086	0.00584016	0.991495	0.407148	3.32055	3	NA	197440	NA	1486100	8944500	NA	NA	-5.07217	NA	-1.63098	-1.87226	NA
1322	tr|Q7P4N4|Q7P4N4_FUSNV	tr|Q7P4N4|Q7P4N4_FUSNV	10	>tr|Q7P4N4|Q7P4N4_FUSNV Iron(III)-binding protein OS=Fusobacterium nucleatum subsp. vincentii ATCC 49256 GN=FNV0723 PE=4 SV=1	0.757005	-0.473684	-1.23069	0.00342954	0.00590848	0.514773	0.407148	-1.23069	0	6361800	9015700	12283000	3587100	24467000	1496500	0.902143	0.482831	0.886039	-0.332942	-0.328006	-0.760103
54	sp|Q2FFJ6|GATB_STAA3	sp|Q2FFJ6|GATB_STAA3	3	>sp|Q2FFJ6|GATB_STAA3 Aspartyl/glutamyl-tRNA(Asn/Gln) amidotransferase subunit B OS=Staphylococcus aureus (strain USA300) GN=gatB PE=3 SV=1	-6.56681	-2.0407	4.52611	0.153485	0.00727843	0.991495	0.464126	4.52611	3	NA	70617	NA	727480	12182000	NA	NA	-6.56681	NA	-2.68322	-1.39819	NA
1458	tr|Q7P755|Q7P755_FUSNV	tr|Q7P755|Q7P755_FUSNV	5	>tr|Q7P755|Q7P755_FUSNV Spermidine/putrescine-binding protein OS=Fusobacterium nucleatum subsp. vincentii ATCC 49256 GN=FNV1492 PE=4 SV=1	-2.76008	0.683522	3.4436	0.0343218	0.00734763	0.991495	0.464126	3.4436	0	983740	228790	1871100	6436600	35878000	6186300	-1.67153	-4.85794	-1.75077	0.528287	0.25944	1.26284
56	sp|Q2FG18|RS4_STAA3	sp|Q2FG18|RS4_STAA3	5	>sp|Q2FG18|RS4_STAA3 30S ribosomal protein S4 OS=Staphylococcus aureus (strain USA300) GN=rpsD PE=3 SV=1	-2.03708	0.342282	2.37937	0.0470799	0.00819358	0.991495	0.496859	2.37937	2	1103600	NA	1049400	6110500	35262000	NA	-1.51302	NA	-2.56115	0.4517	0.232863	NA
1013	tr|F9ELS5|F9ELS5_FUSNU	tr|F9ELS5|F9ELS5_FUSNU	6	>tr|F9ELS5|F9ELS5_FUSNU Butyrate-acetoacetate CoA-transferase OS=Fusobacterium nucleatum subsp. animalis ATCC 51191 GN=ctfA PE=4 SV=1	-2.71074	-3.82604	-1.1153	0.00556574	0.00980197	0.642628	0.532592	-1.1153	0	414350	1093800	960560	268650	3099400	173820	-2.86365	-2.58347	-2.6851	-4.15064	-3.49868	-3.8288
687	tr|C4FRW0|C4FRW0_9FIRM	tr|C4FRW0|C4FRW0_9FIRM	5	>tr|C4FRW0|C4FRW0_9FIRM 2-isopropylmalate synthase OS=Veillonella dispar ATCC 17748 GN=leuA PE=3 SV=1	-0.695566	-2.7303	-2.03473	0.0349952	0.0106254	0.991495	0.532592	-2.03473	0	2110900	4181600	3599800	388180	11607000	287800	-0.618864	-0.634007	-0.833826	-3.60846	-1.47239	-3.11005
144	tr|A0A0H2XHX6|A0A0H2XHX6_STAA3	tr|A0A0H2XHX6|A0A0H2XHX6_STAA3	4	>tr|A0A0H2XHX6|A0A0H2XHX6_STAA3 Glyceraldehyde-3-phosphate dehydrogenase OS=Staphylococcus aureus (strain USA300) GN=gap PE=3 SV=1	-3.03831	-0.686633	2.35168	0.0605578	0.0107754	0.991495	0.532592	2.35168	2	298140	969280	NA	1957400	27511000	NA	-3.31746	-2.75916	NA	-1.22521	-0.148057	NA
74	sp|Q2FHI1|EFTS_STAA3	sp|Q2FHI1|EFTS_STAA3	5	>sp|Q2FHI1|EFTS_STAA3 Elongation factor Ts OS=Staphylococcus aureus (strain USA300) GN=tsf PE=3 SV=1	-5.49939	-2.50238	2.997	0.0801339	0.0109152	0.991495	0.532592	2.997	2	58409	153950	NA	446090	10673000	NA	-5.56491	-5.43386	NA	-3.40363	-1.60113	NA
155	tr|A0A0H2XIR5|A0A0H2XIR5_STAA3;tr|A0A0H2XHH2|A0A0H2XHH2_STAA3	tr|A0A0H2XIR5|A0A0H2XIR5_STAA3	3	>tr|A0A0H2XIR5|A0A0H2XIR5_STAA3 Ornithine carbamoyltransferase OS=Staphylococcus aureus (strain USA300) GN=arcB PE=3 SV=1;>tr|A0A0H2XHH2|A0A0H2XHH2_STAA3 Ornithine carbamoyltransferase OS=Staphylococcus aureus (strain USA300) GN=argF PE=3 SV=1	-5.18099	-0.944012	4.23698	0.182266	0.0110562	0.991495	0.532592	4.23698	3	NA	183200	NA	1453000	26185000	NA	NA	-5.18099	NA	-1.66416	-0.223866	NA
35	sp|Q2FDV8|CLPL_STAA3	sp|Q2FDV8|CLPL_STAA3	2	>sp|Q2FDV8|CLPL_STAA3 ATP-dependent Clp protease ATP-binding subunit ClpL OS=Staphylococcus aureus (strain USA300) GN=clpL PE=3 SV=1	-5.0231	-2.98499	2.03811	0.0456601	0.0112008	0.991495	0.532592	2.03811	2	110660	161720	NA	484360	5258000	NA	-4.68391	-5.36228	NA	-3.28239	-2.68758	NA
1141	tr|F9EPN9|F9EPN9_FUSNU	tr|F9EPN9|F9EPN9_FUSNU	2	>tr|F9EPN9|F9EPN9_FUSNU 30S ribosomal protein S11 OS=Fusobacterium nucleatum subsp. animalis ATCC 51191 GN=rpsK PE=3 SV=1	0.324039	-0.719756	-1.0438	0.00418855	0.0112714	0.526432	0.532592	-1.0438	0	3986900	7491000	9330200	2269800	19580000	1818600	0.257867	0.213512	0.500739	-1.00709	-0.669942	-0.482238
937	tr|F9EJZ1|F9EJZ1_FUSNU	tr|F9EJZ1|F9EJZ1_FUSNU	2	>tr|F9EJZ1|F9EJZ1_FUSNU Threonine ammonia-lyase OS=Fusobacterium nucleatum subsp. animalis ATCC 51191 GN=ilvA PE=4 SV=1	-1.9721	-0.0436464	1.92845	0.0360519	0.0115956	0.991495	0.532592	1.92845	0	775670	1070400	2577000	2611900	53734000	2201400	-1.99917	-2.61491	-1.30221	-0.800292	0.879301	-0.209949
33	sp|Q2FDQ7|LDH2_STAA3	sp|Q2FDQ7|LDH2_STAA3	7	>sp|Q2FDQ7|LDH2_STAA3 L-lactate dehydrogenase 2 OS=Staphylococcus aureus (strain USA300) GN=ldh2 PE=3 SV=1	-3.14159	0.996017	4.13761	0.0984953	0.0119447	0.991495	0.532592	4.13761	2	NA	1943000	256570	7844200	65043000	NA	NA	-1.74821	-4.53498	0.819618	1.17242	NA
377	tr|C4FP33|C4FP33_9FIRM	tr|C4FP33|C4FP33_9FIRM	4	>tr|C4FP33|C4FP33_9FIRM Acetolactate synthase OS=Veillonella dispar ATCC 17748 GN=ilvB PE=3 SV=1	-3.15196	-0.839653	2.31231	0.0457854	0.013397	0.991495	0.558459	2.31231	0	232750	984070	735130	934240	35051000	1889300	-3.65883	-2.73715	-3.05991	-2.31474	0.223653	-0.427874
563	tr|C4FQX0|C4FQX0_9FIRM	tr|C4FQX0|C4FQX0_9FIRM	3	>tr|C4FQX0|C4FQX0_9FIRM Nucleoside diphosphate kinase OS=Veillonella dispar ATCC 17748 GN=ndk PE=3 SV=1	0.918465	-0.281001	-1.19947	0.0181142	0.0138671	0.991495	0.558459	-1.19947	0	7206800	10001000	13785000	2620800	26648000	2832300	1.07409	0.633606	1.0477	-0.795281	-0.196968	0.149246
302	tr|C4FNG4|C4FNG4_9FIRM	tr|C4FNG4|C4FNG4_9FIRM	2	>tr|C4FNG4|C4FNG4_9FIRM Prephenate dehydrogenase OS=Veillonella dispar ATCC 17748 GN=VEIDISOL_00496 PE=4 SV=1	-4.92971	-3.40518	1.52453	0.00164179	0.0139639	0.352047	0.558459	1.52453	2	NA	218370	193030	NA	3429300	224060	NA	-4.9257	-4.93372	NA	-3.34346	-3.4669
986	tr|F9ELC1|F9ELC1_FUSNU	tr|F9ELC1|F9ELC1_FUSNU	11	>tr|F9ELC1|F9ELC1_FUSNU Sigma-54 dependent DNA-binding response regulator OS=Fusobacterium nucleatum subsp. animalis ATCC 51191 GN=atoC PE=4 SV=1	-2.23461	-3.25478	-1.02017	0.00675377	0.0139983	0.724101	0.558459	-1.02017	0	545980	1312900	1679100	563020	3416600	242450	-2.4833	-2.31805	-1.90248	-3.06072	-3.34916	-3.35446
559	tr|C4FQV9|C4FQV9_9FIRM	tr|C4FQV9|C4FQV9_9FIRM	3	>tr|C4FQV9|C4FQV9_9FIRM Creatinase OS=Veillonella dispar ATCC 17748 GN=VEIDISOL_01177 PE=3 SV=1	-3.68129	-1.88654	1.79475	0.0409193	0.0144088	0.991495	0.560095	1.79475	0	390580	620740	229410	840370	11651000	761920	-2.9451	-3.40699	-4.69177	-2.47072	-1.46658	-1.72231
439	tr|C4FPN3|C4FPN3_9FIRM	tr|C4FPN3|C4FPN3_9FIRM	2	>tr|C4FPN3|C4FPN3_9FIRM Translation initiation factor IF-3 OS=Veillonella dispar ATCC 17748 GN=infC PE=3 SV=1	-1.69438	-0.421604	1.27277	0.0307099	0.0177053	0.991495	0.641486	1.27277	0	599810	2503700	2490900	4422700	21533000	1543200	-2.35366	-1.37964	-1.34983	-0.0244757	-0.524035	-0.716302
367	tr|C4FP07|C4FP07_9FIRM	tr|C4FP07|C4FP07_9FIRM	6	>tr|C4FP07|C4FP07_9FIRM TonB-dependent receptor plug domain protein OS=Veillonella dispar ATCC 17748 GN=VEIDISOL_00629 PE=3 SV=1	-0.144244	-1.859	-1.71476	0.047221	0.0177157	0.991495	0.641486	-1.71476	0	1655300	12019000	4978500	1532000	6457700	819390	-0.954077	0.900801	-0.379455	-1.58617	-2.37218	-1.61866
157	tr|A0A0H2XIV7|A0A0H2XIV7_STAA3	tr|A0A0H2XIV7|A0A0H2XIV7_STAA3	7	>tr|A0A0H2XIV7|A0A0H2XIV7_STAA3 Ornithine carbamoyltransferase OS=Staphylococcus aureus (strain USA300) GN=arcB PE=3 SV=1	-2.4325	1.03637	3.46888	0.204407	0.017772	0.991495	0.641486	3.46888	3	NA	1213500	NA	5781900	91877000	NA	NA	-2.4325	NA	0.370276	1.70247	NA
123	tr|A0A0H2XFA9|A0A0H2XFA9_STAA3	tr|A0A0H2XFA9|A0A0H2XFA9_STAA3	15	>tr|A0A0H2XFA9|A0A0H2XFA9_STAA3 Glutamine--fructose-6-phosphate aminotransferase [isomerizing] OS=Staphylococcus aureus (strain USA300) GN=glmS PE=3 SV=1	-3.45526	1.92657	5.38183	0.13549	0.02012	0.991495	0.709347	5.38183	2	1298500	NA	118140	12262000	142450000	NA	-1.28879	NA	-5.62173	1.47768	2.37546	NA
1009	tr|F9ELQ5|F9ELQ5_FUSNU;tr|Q7P412|Q7P412_FUSNV	tr|F9ELQ5|F9ELQ5_FUSNU	2	>tr|F9ELQ5|F9ELQ5_FUSNU MIP family glycerol uptake facilitator protein GlpF OS=Fusobacterium nucleatum subsp. animalis ATCC 51191 GN=glpF PE=3 SV=1;>tr|Q7P412|Q7P412_FUSNV Glycerol uptake facilitator protein OS=Fusobacterium nucleatum subsp. vincentii ATCC	0.102221	-1.54304	-1.64526	0.0523748	0.0207071	0.991495	0.713455	-1.64526	0	2943300	5639600	10501000	766020	15826000	1242400	-0.160552	-0.199178	0.666392	-2.60717	-0.996591	-1.02535
137	tr|A0A0H2XHK0|A0A0H2XHK0_STAA3	tr|A0A0H2XHK0|A0A0H2XHK0_STAA3	3	>tr|A0A0H2XHK0|A0A0H2XHK0_STAA3 Iron compound ABC transporter, iron compound-binding protein SirA OS=Staphylococcus aureus (strain USA300) GN=sirA PE=4 SV=1	-3.4629	-1.32951	2.13339	0.0242343	0.0219173	0.991495	0.737646	2.13339	3	NA	597320	NA	1882600	12356000	NA	NA	-3.4629	NA	-1.2826	-1.37642	NA
865	tr|F5VVS9|F5VVS9_STROR	tr|F5VVS9|F5VVS9_STROR	2	>tr|F5VVS9|F5VVS9_STROR PTS system protein fructose-specific EIIABC component OS=Streptococcus oralis SK255 GN=fruA PE=4 SV=1	-5.10132	-2.99369	2.10763	0.000717344	0.0225021	0.211372	0.737646	2.10763	3	NA	193520	NA	588680	4311000	NA	NA	-5.10132	NA	-2.99507	-2.99232	NA
1003	tr|F9ELK4|F9ELK4_FUSNU	tr|F9ELK4|F9ELK4_FUSNU	6	>tr|F9ELK4|F9ELK4_FUSNU Phosphate acetyltransferase OS=Fusobacterium nucleatum subsp. animalis ATCC 51191 GN=pta PE=4 SV=1	0.898339	1.89758	0.999243	0.0201977	0.022869	0.991495	0.737646	0.999243	0	5470600	11501000	14980000	12431000	134650000	9712900	0.694061	0.836758	1.1642	1.49784	2.28904	1.90586
130	tr|A0A0H2XGY3|A0A0H2XGY3_STAA3	tr|A0A0H2XGY3|A0A0H2XGY3_STAA3	7	>tr|A0A0H2XGY3|A0A0H2XGY3_STAA3 Arginine deiminase OS=Staphylococcus aureus (strain USA300) GN=arcA PE=3 SV=1	-6.09446	-1.99967	4.09479	0.0991813	0.0237169	0.991495	0.749058	4.09479	1	146040	28468	NA	1469800	18867000	200550	-4.30143	-7.88748	NA	-1.64723	-0.726868	-3.62491
440	tr|C4FPN5|C4FPN5_9FIRM	tr|C4FPN5|C4FPN5_9FIRM	2	>tr|C4FPN5|C4FPN5_9FIRM 50S ribosomal protein L20 OS=Veillonella dispar ATCC 17748 GN=rplT PE=3 SV=1	1.59764	0.69818	-0.899459	0.0200838	0.0296797	0.991495	0.918252	-0.899459	0	12902000	21252000	15221000	6641600	44439000	4905700	1.877	1.72935	1.18656	0.574471	0.587835	0.932232
1466	tr|Q7P791|Q7P791_FUSNV	tr|Q7P791|Q7P791_FUSNV	12	>tr|Q7P791|Q7P791_FUSNV Enolase OS=Fusobacterium nucleatum subsp. vincentii ATCC 49256 GN=eno PE=3 SV=1	-0.856371	-1.83307	-0.976703	0.0341734	0.031741	0.991495	0.962388	-0.976703	0	1485000	2965600	5150600	1244100	7805900	874910	-1.10376	-1.13352	-0.331832	-1.8928	-2.08121	-1.52521
1000	tr|F9ELJ6|F9ELJ6_FUSNU;tr|Q7P555|Q7P555_FUSNV	tr|F9ELJ6|F9ELJ6_FUSNU	4	>tr|F9ELJ6|F9ELJ6_FUSNU Phosphoenolpyruvate carboxykinase (ATP) OS=Fusobacterium nucleatum subsp. animalis ATCC 51191 GN=pckA PE=3 SV=1;>tr|Q7P555|Q7P555_FUSNV Phosphoenolpyruvate carboxykinase (ATP) OS=Fusobacterium nucleatum subsp. vincentii ATCC 49256 G	1.76256	-0.136741	-1.8993	0.0891455	0.0354444	0.991495	0.992727	-1.8993	0	20084000	7854800	39365000	2420900	29926000	3675900	2.48714	0.28245	2.51807	-0.912153	-0.0189328	0.520861
1565	zz|FGCZCont0187_P02533|K1C14_HUMAN;sp|P02533|K1C14_HUMAN;CON__P02533	zz|FGCZCont0187_P02533|K1C14_HUMAN	10	>zz|FGCZCont0187_P02533|K1C14_HUMAN blastpHomologue_0.0;>sp|P02533|K1C14_HUMAN Keratin, type I cytoskeletal 14 OS=Homo sapiens GN=KRT14 PE=1 SV=4;>P02533 SWISS-PROT:P02533 Tax_Id=9606 Gene_Symbol=KRT14 Keratin, type I cytoskeletal 14	-0.298397	-1.66244	-1.36404	0.0738724	0.0359568	0.991495	0.992727	-1.36404	0	2539700	7375200	3898400	741500	15289000	1037200	-0.363894	0.190864	-0.722159	-2.6551	-1.04957	-1.28266
293	tr|C4FNE8|C4FNE8_9FIRM	tr|C4FNE8|C4FNE8_9FIRM	3	>tr|C4FNE8|C4FNE8_9FIRM Methionine aminopeptidase OS=Veillonella dispar ATCC 17748 GN=map PE=3 SV=1	0.663114	-0.194649	-0.857763	0.0252182	0.0365557	0.991495	0.992727	-0.857763	0	5607200	8005900	12867000	3805100	22736000	2741300	0.728065	0.310148	0.951129	-0.246035	-0.440609	0.102697
1	CON__P02662;zz|FGCZCont0123_P02662|CASA1_BOVIN	CON__P02662	2	>P02662 SWISS-PROT:P02662 Alpha-S1-casein - Bos taurus (Bovine).;>zz|FGCZCont0123_P02662|CASA1_BOVIN blastpHomologue_1.0e-158	-2.68481	-0.112247	2.57256	0.119392	0.0366203	0.991495	0.992727	2.57256	1	1472700	339470	981520	NA	31971000	2056500	-1.11523	-4.28434	-2.65485	NA	0.0825072	-0.307001
31	sp|Q2FDM7|ARCC2_STAA3	sp|Q2FDM7|ARCC2_STAA3	3	>sp|Q2FDM7|ARCC2_STAA3 Carbamate kinase 2 OS=Staphylococcus aureus (strain USA300) GN=arcC2 PE=3 SV=1	-3.64718	-0.897106	2.75007	0.164117	0.0369085	0.991495	0.992727	2.75007	2	576390	224450	NA	1980700	20675000	NA	-2.40857	-4.88578	NA	-1.20778	-0.586434	NA
241	tr|C4FN74|C4FN74_9FIRM	tr|C4FN74|C4FN74_9FIRM	5	>tr|C4FN74|C4FN74_9FIRM UPF0210 protein VEIDISOL_00398 OS=Veillonella dispar ATCC 17748 GN=VEIDISOL_00398 PE=3 SV=1	-2.37353	-1.32119	1.05234	0.0548271	0.0379364	0.991495	0.992727	1.05234	0	561800	1321800	1204100	1778800	20163000	639260	-2.44392	-2.30823	-2.36845	-1.36615	-0.624916	-1.97251
432	tr|C4FPL8|C4FPL8_9FIRM	tr|C4FPL8|C4FPL8_9FIRM	4	>tr|C4FPL8|C4FPL8_9FIRM HupH hydrogenase expression protein, C-terminal conserved region OS=Veillonella dispar ATCC 17748 GN=VEIDISOL_00844 PE=4 SV=1	-1.20847	-2.1931	-0.984634	0.0478157	0.0384231	0.991495	0.992727	-0.984634	0	1862900	2354600	2463500	733230	7223800	769850	-0.791178	-1.4689	-1.36533	-2.67162	-2.20014	-1.70755
136	tr|A0A0H2XHG3|A0A0H2XHG3_STAA3	tr|A0A0H2XHG3|A0A0H2XHG3_STAA3	13	>tr|A0A0H2XHG3|A0A0H2XHG3_STAA3 Probable malate:quinone oxidoreductase OS=Staphylococcus aureus (strain USA300) GN=mqo PE=3 SV=1	-1.07295	1.37138	2.44434	0.101669	0.0384372	0.991495	0.992727	2.44434	0	1997100	2556700	2823100	22339000	170480000	1358300	-0.695271	-1.34919	-1.1744	2.36125	2.65112	-0.898218
1562	zz|FGCZCont0083_Q04695|K1C17_HUMAN;sp|Q04695|K1C17_HUMAN;CON__Q04695;CON__Q9QWL7	zz|FGCZCont0083_Q04695|K1C17_HUMAN	6	>zz|FGCZCont0083_Q04695|K1C17_HUMAN blastpHomologue_0.0;>sp|Q04695|K1C17_HUMAN Keratin, type I cytoskeletal 17 OS=Homo sapiens GN=KRT17 PE=1 SV=2;>Q04695 SWISS-PROT:Q04695 Tax_Id=9606 Gene_Symbol=KRT17 Keratin, type I cytoskeletal 17;>Q9QWL7 SWISS-PROT:Q9Q	-4.88902	-7.03443	-2.14541	0.137825	0.0392191	0.991495	0.992727	-2.14541	2	151570	260360	108050	NA	309500	NA	-4.25019	-4.67003	-5.74683	NA	-7.03443	NA
329	tr|C4FNN5|C4FNN5_9FIRM	tr|C4FNN5|C4FNN5_9FIRM	14	>tr|C4FNN5|C4FNN5_9FIRM Aldehyde dehydrogenase (NAD) family protein OS=Veillonella dispar ATCC 17748 GN=VEIDISOL_00576 PE=3 SV=1	2.68045	1.79238	-0.888068	0.0360064	0.0397424	0.991495	0.992727	-0.888068	0	32745000	40281000	31853000	13566000	98955000	9908200	3.1611	2.65889	2.22136	1.62654	1.81636	1.93424
754	tr|C4FSI5|C4FSI5_9FIRM	tr|C4FSI5|C4FSI5_9FIRM	8	>tr|C4FSI5|C4FSI5_9FIRM Nitroreductase family protein OS=Veillonella dispar ATCC 17748 GN=VEIDISOL_01875 PE=4 SV=1	1.17694	0.490583	-0.686357	0.000464308	0.0402349	0.211372	0.992727	-0.686357	0	7776600	14449000	15186000	6735700	42122000	3308800	1.179	1.16848	1.18334	0.595195	0.505661	0.370891
416	tr|C4FPH0|C4FPH0_9FIRM	tr|C4FPH0|C4FPH0_9FIRM	3	>tr|C4FPH0|C4FPH0_9FIRM Uncharacterized protein OS=Veillonella dispar ATCC 17748 GN=VEIDISOL_00794 PE=4 SV=1	-1.90206	-2.85113	-0.94907	0.0514831	0.042965	0.991495	0.992727	-0.94907	0	1072400	1515800	1517300	627300	6712300	245080	-1.55256	-2.10915	-2.04447	-2.90146	-2.31284	-3.33908
1026	tr|F9EM77|F9EM77_FUSNU	tr|F9EM77|F9EM77_FUSNU	6	>tr|F9EM77|F9EM77_FUSNU 30S ribosomal protein S2 OS=Fusobacterium nucleatum subsp. animalis ATCC 51191 GN=rpsB PE=3 SV=1	-4.48686	-2.90078	1.58608	0.107947	0.043625	0.991495	0.992727	1.58608	1	144160	157140	453360	825690	NA	251030	-4.31929	-5.40405	-3.73724	-2.49668	NA	-3.30489
119	tr|A0A0H2XES4|A0A0H2XES4_STAA3	tr|A0A0H2XES4|A0A0H2XES4_STAA3	10	>tr|A0A0H2XES4|A0A0H2XES4_STAA3 Ribonucleoside-diphosphate reductase OS=Staphylococcus aureus (strain USA300) GN=SAUSA300_0716 PE=3 SV=1	-4.88466	-1.01105	3.8736	0.145099	0.0448594	0.991495	0.992727	3.8736	1	NA	160280	283720	5133900	50224000	153720	NA	-5.37529	-4.39402	0.195179	0.775634	-4.00396
357	tr|C4FNX8|C4FNX8_9FIRM	tr|C4FNX8|C4FNX8_9FIRM	7	>tr|C4FNX8|C4FNX8_9FIRM Prephenate dehydratase OS=Veillonella dispar ATCC 17748 GN=VEIDISOL_00286 PE=4 SV=1	-0.0826913	-1.13803	-1.05534	0.0692499	0.0453688	0.991495	0.992727	-1.05534	0	2479800	5267900	8979300	1319600	17432000	1496800	-0.396802	-0.298293	0.447021	-1.80602	-0.848265	-0.759818
1383	tr|Q7P5N4|Q7P5N4_FUSNV;tr|F9END5|F9END5_FUSNU	tr|Q7P5N4|Q7P5N4_FUSNV	8	>tr|Q7P5N4|Q7P5N4_FUSNV Histidine ammonia-lyase OS=Fusobacterium nucleatum subsp. vincentii ATCC 49256 GN=hutH PE=3 SV=1;>tr|F9END5|F9END5_FUSNU Histidine ammonia-lyase OS=Fusobacterium nucleatum subsp. animalis ATCC 51191 GN=hutH PE=3 SV=1	2.45994	3.45676	0.996822	0.0643582	0.0463978	0.991495	0.992727	0.996822	0	14834000	39505000	44181000	30443000	405850000	31236000	2.06939	2.63061	2.67981	2.8172	3.98218	3.5709
1563	zz|FGCZCont0099_P35527|K1C9_HUMAN;sp|P35527|K1C9_HUMAN;CON__P35527;zz|FGCZCont0219_P35527|K1C9_HUMAN;zz|FGCZCont0195_P35527|K1C9_HUMAN	zz|FGCZCont0099_P35527|K1C9_HUMAN	24	>zz|FGCZCont0099_P35527|K1C9_HUMAN blastpHomologue_0.0;>sp|P35527|K1C9_HUMAN Keratin, type I cytoskeletal 9 OS=Homo sapiens GN=KRT9 PE=1 SV=3;>P35527 SWISS-PROT:P35527 Tax_Id=9606 Gene_Symbol=KRT9 Keratin, type I cytoskeletal 9;>zz|FGCZCont0219_P35527|K1C9	4.75597	3.91503	-0.840947	0.0398665	0.0467595	0.991495	0.992727	-0.840947	0	135830000	174720000	145860000	58843000	338930000	50351000	5.12255	4.79191	4.35345	3.78796	3.70566	4.25145
1281	tr|Q7P403|Q7P403_FUSNV;tr|F9EKK0|F9EKK0_FUSNU	tr|Q7P403|Q7P403_FUSNV	4	>tr|Q7P403|Q7P403_FUSNV 50S ribosomal protein L15 OS=Fusobacterium nucleatum subsp. vincentii ATCC 49256 GN=rplO PE=3 SV=1;>tr|F9EKK0|F9EKK0_FUSNU 50S ribosomal protein L15 OS=Fusobacterium nucleatum subsp. animalis ATCC 51191 GN=rplO PE=3 SV=1	1.19698	2.04859	0.851616	0.0419967	0.0467672	0.991495	0.992727	0.851616	0	6010000	16372000	17943000	19957000	138620000	7931100	0.823712	1.35012	1.41711	2.19516	2.33363	1.61699
327	tr|C4FNN2|C4FNN2_9FIRM	tr|C4FNN2|C4FNN2_9FIRM	2	>tr|C4FNN2|C4FNN2_9FIRM Thymidylate synthase OS=Veillonella dispar ATCC 17748 GN=thyA PE=3 SV=1	-0.501937	-1.89416	-1.39222	0.0968104	0.0473776	0.991495	0.992727	-1.39222	0	2662000	4045300	4488700	528180	12230000	1150000	-0.29905	-0.68218	-0.524581	-3.15481	-1.39215	-1.13551
1319	tr|Q7P4J7|Q7P4J7_FUSNV	tr|Q7P4J7|Q7P4J7_FUSNV	4	>tr|Q7P4J7|Q7P4J7_FUSNV Aldehyde dehydrogenase B OS=Fusobacterium nucleatum subsp. vincentii ATCC 49256 GN=FNV0584 PE=4 SV=1	-2.89317	-4.34386	-1.45069	0.13822	0.0539773	0.991495	0.992727	-1.45069	2	NA	644290	1149500	NA	1384500	159390	NA	-3.35286	-2.43348	NA	-4.73538	-3.95233
870	tr|F5VVV5|F5VVV5_STROR	tr|F5VVV5|F5VVV5_STROR	3	>tr|F5VVV5|F5VVV5_STROR Serine--tRNA ligase OS=Streptococcus oralis SK255 GN=serS PE=3 SV=1	-2.50103	-1.30389	1.19714	0.0863147	0.0541899	0.991495	0.992727	1.19714	2	NA	935780	1365900	2146900	11262000	NA	NA	-2.8103	-2.19177	-1.08909	-1.51869	NA
370	tr|C4FP22|C4FP22_9FIRM	tr|C4FP22|C4FP22_9FIRM	7	>tr|C4FP22|C4FP22_9FIRM UPF0342 protein VEIDISOL_00644 OS=Veillonella dispar ATCC 17748 GN=VEIDISOL_00644 PE=3 SV=1	0.804933	0.00977326	-0.795159	0.0434713	0.0545268	0.991495	0.992727	-0.795159	0	6552100	8395400	14236000	5491800	25290000	2572500	0.94278	0.379207	1.09281	0.294448	-0.277236	0.0121072
751	tr|C4FSH9|C4FSH9_9FIRM	tr|C4FSH9|C4FSH9_9FIRM	4	>tr|C4FSH9|C4FSH9_9FIRM Multifunctional fusion protein OS=Veillonella dispar ATCC 17748 GN=thiE PE=3 SV=1	-1.44944	-2.56389	-1.11445	0.0945704	0.0560452	0.991495	0.992727	-1.11445	0	1634800	1613600	2475000	964590	3364100	604970	-0.971259	-2.01826	-1.3588	-2.26764	-3.37292	-2.0511
58	sp|Q2FG27|ACKA_STAA3	sp|Q2FG27|ACKA_STAA3	15	>sp|Q2FG27|ACKA_STAA3 Acetate kinase OS=Staphylococcus aureus (strain USA300) GN=ackA PE=3 SV=1	-2.54307	0.781959	3.32503	0.137597	0.056293	0.991495	0.992727	3.32503	0	433730	895980	1617200	18792000	209000000	377210	-2.80063	-2.87348	-1.95512	2.10656	2.96374	-2.72442
1569	zz|FGCZCont0251_P13647|K2C5_HUMAN;sp|P13647|K2C5_HUMAN;CON__P13647;zz|FGCZCont0134_P13647|K2C5_HUMAN;zz|FGCZCont0037_P13647|K2C5_HUMAN	zz|FGCZCont0251_P13647|K2C5_HUMAN	12	>zz|FGCZCont0251_P13647|K2C5_HUMAN blastpHomologue_0.0;>sp|P13647|K2C5_HUMAN Keratin, type II cytoskeletal 5 OS=Homo sapiens GN=KRT5 PE=1 SV=3;>P13647 SWISS-PROT:P13647 Tax_Id=9606 Gene_Symbol=KRT5 Keratin, type II cytoskeletal 5;>zz|FGCZCont0134_P13647|K2	-0.806742	-1.99751	-1.19077	0.101551	0.0565153	0.991495	0.992727	-1.19077	0	1841500	5858600	2287300	671070	11835000	748370	-0.807107	-0.143796	-1.46932	-2.80211	-1.44254	-1.74789
1071	tr|F9EMV6|F9EMV6_FUSNU;tr|Q7P2Q7|Q7P2Q7_FUSNV	tr|F9EMV6|F9EMV6_FUSNU	3	>tr|F9EMV6|F9EMV6_FUSNU Mannose-6-phosphate isomerase OS=Fusobacterium nucleatum subsp. animalis ATCC 51191 GN=manA PE=4 SV=1;>tr|Q7P2Q7|Q7P2Q7_FUSNV Uncharacterized protein OS=Fusobacterium nucleatum subsp. vincentii ATCC 49256 GN=FNV1365 PE=4 SV=1	2.02763	-0.0689716	-2.0966	0.130758	0.0569225	0.991495	0.992727	-2.0966	0	11035000	22560000	41891000	1745400	17376000	10674000	1.66149	1.81618	2.60523	-1.39407	-0.853203	2.04036
116	sp|Q9UGM3|DMBT1_HUMAN	sp|Q9UGM3|DMBT1_HUMAN	2	>sp|Q9UGM3|DMBT1_HUMAN Deleted in malignant brain tumors 1 protein OS=Homo sapiens GN=DMBT1 PE=1 SV=2	-4.95414	-3.44725	1.50689	0.00026014	0.0572682	0.211372	0.992727	1.50689	3	NA	214140	NA	433180	3204300	NA	NA	-4.95414	NA	-3.44689	-3.44761	NA
78	sp|Q2FHV1|ISDA_STAA3	sp|Q2FHV1|ISDA_STAA3	3	>sp|Q2FHV1|ISDA_STAA3 Iron-regulated surface determinant protein A OS=Staphylococcus aureus (strain USA300) GN=isdA PE=3 SV=1	-3.15313	-1.63326	1.51987	0.0577383	0.0573808	0.991495	0.992727	1.51987	3	NA	739180	NA	1566400	9922200	NA	NA	-3.15313	NA	-1.55346	-1.71307	NA
358	tr|C4FNX9|C4FNX9_9FIRM	tr|C4FNX9|C4FNX9_9FIRM	2	>tr|C4FNX9|C4FNX9_9FIRM Chorismate synthase OS=Veillonella dispar ATCC 17748 GN=aroC PE=3 SV=1	-2.21354	-3.65717	-1.44364	0.128876	0.0580724	0.991495	0.992727	-1.44364	1	1262500	827380	1243100	284620	NA	261110	-1.32756	-2.98927	-2.32378	-4.06557	NA	-3.24877
785	tr|C4FSS8|C4FSS8_9FIRM	tr|C4FSS8|C4FSS8_9FIRM	5	>tr|C4FSS8|C4FSS8_9FIRM Putative D-amino-acid transaminase OS=Veillonella dispar ATCC 17748 GN=VEIDISOL_01973 PE=3 SV=1	-0.62523	-1.2803	-0.655067	0.0101062	0.0588704	0.940874	0.992727	-0.655067	0	2014000	4251400	4308200	1616000	12930000	1241300	-0.683653	-0.609942	-0.582094	-1.50754	-1.30674	-1.02661
847	tr|F5VUA7|F5VUA7_STROR	tr|F5VUA7|F5VUA7_STROR	5	>tr|F5VUA7|F5VUA7_STROR C5a peptidase family protein OS=Streptococcus oralis SK255 GN=HMPREF9968_1021 PE=4 SV=1	-3.61772	-1.83741	1.78031	0.129035	0.0589522	0.991495	0.992727	1.78031	0	84949	1201100	594570	1564600	15002000	338580	-5.04846	-2.44743	-3.35727	-1.55515	-1.07865	-2.87843
1168	tr|F9ERB8|F9ERB8_FUSNU	tr|F9ERB8|F9ERB8_FUSNU	3	>tr|F9ERB8|F9ERB8_FUSNU Aminoacyl-histidine dipeptidase OS=Fusobacterium nucleatum subsp. animalis ATCC 51191 GN=pepD3 PE=4 SV=1	-2.49049	-1.67828	0.812206	0.0573944	0.0600905	0.991495	0.992727	0.812206	0	453870	1271100	1204200	1382500	14188000	571120	-2.73805	-2.36509	-2.36833	-1.73742	-1.16426	-2.13317
958	tr|F9EKT1|F9EKT1_FUSNU	tr|F9EKT1|F9EKT1_FUSNU	3	>tr|F9EKT1|F9EKT1_FUSNU Outer membrane protein P1 OS=Fusobacterium nucleatum subsp. animalis ATCC 51191 GN=HMPREF9094_0535 PE=4 SV=1	-1.18272	-0.0864423	1.09628	0.101821	0.0610873	0.991495	0.992727	1.09628	0	1846700	1798200	3472800	5968300	17337000	2894700	-0.80322	-1.8608	-0.884156	0.417015	-0.856652	0.180309
4	sp|P01591|IGJ_HUMAN	sp|P01591|IGJ_HUMAN	2	>sp|P01591|IGJ_HUMAN Immunoglobulin J chain OS=Homo sapiens GN=JCHAIN PE=1 SV=4	-2.25149	-1.28394	0.967546	0.0879472	0.0614897	0.991495	0.992727	0.967546	0	590540	1789600	1087200	2387100	17199000	605420	-2.37513	-1.86776	-2.51156	-0.932864	-0.868916	-2.05004
455	tr|C4FPT5|C4FPT5_9FIRM	tr|C4FPT5|C4FPT5_9FIRM	3	>tr|C4FPT5|C4FPT5_9FIRM Superoxide reductase OS=Veillonella dispar ATCC 17748 GN=nlr PE=4 SV=1	2.01636	1.21747	-0.798886	0.0577626	0.0620796	0.991495	0.992727	-0.798886	0	20236000	21156000	24070000	8793100	84602000	5474900	2.49754	1.72277	1.82876	0.98783	1.57588	1.08871
462	tr|C4FPV2|C4FPV2_9FIRM	tr|C4FPV2|C4FPV2_9FIRM	5	>tr|C4FPV2|C4FPV2_9FIRM UDP-N-acetylmuramate--L-alanine ligase OS=Veillonella dispar ATCC 17748 GN=murC PE=3 SV=1	1.06159	0.36834	-0.693246	0.0282704	0.0628837	0.991495	0.992727	-0.693246	0	7407400	12796000	14116000	4467600	40056000	4127800	1.11194	0.991866	1.08095	-0.00959646	0.428483	0.686132
99	sp|Q8DS11|RS2_STRMU	sp|Q8DS11|RS2_STRMU	6	>sp|Q8DS11|RS2_STRMU 30S ribosomal protein S2 OS=Streptococcus mutans serotype c (strain ATCC 700610 / UA159) GN=rpsB PE=3 SV=1	-1.8993	-3.58079	-1.68149	0.214834	0.0631335	0.991495	0.992727	-1.68149	3	NA	1751200	NA	498450	2353100	NA	NA	-1.8993	NA	-3.24015	-3.92143	NA
1234	tr|Q7P309|Q7P309_FUSNV	tr|Q7P309|Q7P309_FUSNV	13	>tr|Q7P309|Q7P309_FUSNV FUSOBACTERIUM OUTER MEMBRANE PROTEIN FAMILY OS=Fusobacterium nucleatum subsp. vincentii ATCC 49256 GN=FNV1681 PE=4 SV=1	1.10141	1.84267	0.741254	0.0452946	0.0638806	0.991495	0.992727	0.741254	0	6334700	14535000	15710000	20682000	101180000	6955000	0.896257	1.17711	1.23087	2.24773	1.85049	1.42979
212	tr|C4FMX1|C4FMX1_9FIRM	tr|C4FMX1|C4FMX1_9FIRM	5	>tr|C4FMX1|C4FMX1_9FIRM Transcriptional regulator, MarR family OS=Veillonella dispar ATCC 17748 GN=VEIDISOL_00126 PE=4 SV=1	0.227466	-0.730044	-0.95751	0.0962756	0.0670003	0.991495	0.992727	-0.95751	0	4962800	5829100	7935100	3604700	11313000	1991700	0.559748	-0.151134	0.273784	-0.325732	-1.51176	-0.352639
45	sp|Q2FF16|UPP_STAA3	sp|Q2FF16|UPP_STAA3	2	>sp|Q2FF16|UPP_STAA3 Uracil phosphoribosyltransferase OS=Staphylococcus aureus (strain USA300) GN=upp PE=3 SV=1	-6.07479	-3.06717	3.00762	0.232916	0.0697537	0.991495	0.992727	3.00762	2	NA	NA	85503	943310	7911600	85482	NA	NA	-6.07479	-2.3005	-2.06057	-4.84043
397	tr|C4FPD5|C4FPD5_9FIRM	tr|C4FPD5|C4FPD5_9FIRM	2	>tr|C4FPD5|C4FPD5_9FIRM Dihydropyrimidinase OS=Veillonella dispar ATCC 17748 GN=hydA PE=4 SV=1	-2.49911	-3.2331	-0.733985	0.053912	0.0700854	0.991495	0.992727	-0.733985	0	708030	1098200	888270	436340	3299700	342860	-2.12496	-2.57763	-2.79474	-3.43619	-3.40258	-2.86052
1131	tr|F9EPA3|F9EPA3_FUSNU	tr|F9EPA3|F9EPA3_FUSNU	7	>tr|F9EPA3|F9EPA3_FUSNU Aspartyl/glutamyl-tRNA(Asn/Gln) amidotransferase subunit B OS=Fusobacterium nucleatum subsp. animalis ATCC 51191 GN=gatB PE=3 SV=1	-3.85442	-2.63846	1.21595	0.0963259	0.0739681	0.991495	0.992727	1.21595	2	NA	456290	NA	819470	6468700	302720	NA	-3.85442	NA	-2.50782	-2.36957	-3.038
697	tr|C4FRY5|C4FRY5_9FIRM	tr|C4FRY5|C4FRY5_9FIRM	2	>tr|C4FRY5|C4FRY5_9FIRM Ribokinase OS=Veillonella dispar ATCC 17748 GN=rbsK PE=3 SV=1	-1.36379	-2.20492	-0.841136	0.0909533	0.0753619	0.991495	0.992727	-0.841136	0	1233300	1963900	3199800	808580	5895600	844690	-1.35982	-1.73266	-0.998884	-2.52752	-2.51194	-1.57531
1016	tr|F9ELT9|F9ELT9_FUSNU	tr|F9ELT9|F9ELT9_FUSNU	3	>tr|F9ELT9|F9ELT9_FUSNU NH(3)-dependent NAD(+) synthetase OS=Fusobacterium nucleatum subsp. animalis ATCC 51191 GN=nadE PE=3 SV=1	-3.6876	-2.83866	0.848943	0.06613	0.0763197	0.991495	0.992727	0.848943	1	241060	409090	560810	NA	5696200	287290	-3.61046	-4.01315	-3.43919	NA	-2.56474	-3.11258
1184	tr|J2ZPN5|J2ZPN5_ACTNH;tr|F9PN91|F9PN91_9ACTO;tr|F9EEU1|F9EEU1_9ACTO	tr|J2ZPN5|J2ZPN5_ACTNH	6	>tr|J2ZPN5|J2ZPN5_ACTNH 50S ribosomal protein L7/L12 OS=Actinomyces naeslundii (strain ATCC 12104 / DSM 43013 / JCM 8349 / NCTC 10301 / Howell 279) GN=rplL PE=3 SV=1;>tr|F9PN91|F9PN91_9ACTO 50S ribosomal protein L7/L12 OS=Actinomyces sp. oral taxon 175 str	0.351643	-2.42495	-2.7766	0.167703	0.0769383	0.991495	0.992727	-2.7766	0	2746400	5984600	18029000	547630	1394600	3754200	-0.256016	-0.112863	1.42381	-3.10154	-4.72422	0.550905
1331	tr|Q7P4T9|Q7P4T9_FUSNV;tr|F9EM25|F9EM25_FUSNU	tr|Q7P4T9|Q7P4T9_FUSNV	3	>tr|Q7P4T9|Q7P4T9_FUSNV Citrate lyase beta chain OS=Fusobacterium nucleatum subsp. vincentii ATCC 49256 GN=FNV0822 PE=3 SV=1;>tr|F9EM25|F9EM25_FUSNU Citrate lyase, beta subunit OS=Fusobacterium nucleatum subsp. animalis ATCC 51191 GN=citE2 PE=3 SV=1	-2.51074	-1.12975	1.38099	0.148261	0.0782111	0.991495	0.992727	1.38099	0	1030200	441730	1541000	1374700	16573000	1541700	-1.60791	-3.90156	-2.02275	-1.74576	-0.925813	-0.717688
816	tr|F5VSN1|F5VSN1_STROR	tr|F5VSN1|F5VSN1_STROR	4	>tr|F5VSN1|F5VSN1_STROR DNA-directed RNA polymerase subunit beta OS=Streptococcus oralis SK255 GN=rpoB PE=3 SV=1	-2.63795	-1.19084	1.44711	0.19702	0.0787549	0.991495	0.992727	1.44711	2	NA	1747300	587780	1761400	15780000	NA	NA	-1.90254	-3.37337	-1.38063	-1.00106	NA
968	tr|F9EL01|F9EL01_FUSNU	tr|F9EL01|F9EL01_FUSNU	21	>tr|F9EL01|F9EL01_FUSNU Outer membrane protein (Fragment) OS=Fusobacterium nucleatum subsp. animalis ATCC 51191 GN=HMPREF9094_0605 PE=4 SV=1	2.03979	2.98906	0.949277	0.119633	0.0813105	0.991495	0.992727	0.949277	0	13058000	27943000	29180000	57051000	230550000	11212000	1.89357	2.12725	2.09854	3.74241	3.11434	2.11045
17	sp|P19961|AMY2B_HUMAN;sp|P04746|AMYP_HUMAN	sp|P19961|AMY2B_HUMAN	18	>sp|P19961|AMY2B_HUMAN Alpha-amylase 2B OS=Homo sapiens GN=AMY2B PE=1 SV=1;>sp|P04746|AMYP_HUMAN Pancreatic alpha-amylase OS=Homo sapiens GN=AMY2A PE=1 SV=2	1.23081	-0.221966	-1.45278	0.157168	0.0821588	0.991495	0.992727	-1.45278	0	5661400	37091000	8758600	4411900	43388000	1107700	0.741328	2.53895	0.412148	-0.0280772	0.551105	-1.18893
502	tr|C4FQ86|C4FQ86_9FIRM	tr|C4FQ86|C4FQ86_9FIRM	15	>tr|C4FQ86|C4FQ86_9FIRM OstA-like protein OS=Veillonella dispar ATCC 17748 GN=VEIDISOL_01434 PE=4 SV=1	1.54103	0.812787	-0.728239	0.0741304	0.082551	0.991495	0.992727	-0.728239	0	10607000	19693000	17694000	6260400	75468000	3752900	1.60695	1.6186	1.39753	0.487401	1.40055	0.550411
629	tr|C4FRG6|C4FRG6_9FIRM	tr|C4FRG6|C4FRG6_9FIRM	2	>tr|C4FRG6|C4FRG6_9FIRM ABC transporter, substrate-binding protein, family 5 OS=Veillonella dispar ATCC 17748 GN=VEIDISOL_01504 PE=4 SV=1	-3.50388	-4.42491	-0.921035	0.104857	0.0834123	0.991495	0.992727	-0.921035	1	366450	523630	426050	NA	2113700	90207	-3.03303	-3.65431	-3.8243	NA	-4.08608	-4.76374
41	sp|Q2FEQ6|RS5_STAA3	sp|Q2FEQ6|RS5_STAA3	7	>sp|Q2FEQ6|RS5_STAA3 30S ribosomal protein S5 OS=Staphylococcus aureus (strain USA300) GN=rpsE PE=3 SV=1	-2.63177	0.48723	3.119	0.178838	0.0835726	0.991495	0.992727	3.119	0	918110	1077400	528190	22707000	134160000	268860	-1.76673	-2.60543	-3.52316	2.38532	2.28345	-3.20708
52	sp|Q2FFI3|NADE_STAA3	sp|Q2FFI3|NADE_STAA3	2	>sp|Q2FFI3|NADE_STAA3 NH(3)-dependent NAD(+) synthetase OS=Staphylococcus aureus (strain USA300) GN=nadE PE=3 SV=1	-4.39924	-2.90856	1.49068	0.241903	0.0854064	0.991495	0.992727	1.49068	3	NA	313670	NA	788360	3639200	NA	NA	-4.39924	NA	-2.56483	-3.2523	NA
875	tr|F5VVY6|F5VVY6_STROR	tr|F5VVY6|F5VVY6_STROR	11	>tr|F5VVY6|F5VVY6_STROR Serine protease OS=Streptococcus oralis SK255 GN=HMPREF9968_1297 PE=3 SV=1	-3.65813	-0.200539	3.45759	0.214617	0.0867476	0.991495	0.992727	3.45759	1	59529	5361800	163890	3141100	32921000	NA	-5.53872	-0.272609	-5.16305	-0.528521	0.127443	NA
930	tr|F9EJT5|F9EJT5_FUSNU	tr|F9EJT5|F9EJT5_FUSNU	11	>tr|F9EJT5|F9EJT5_FUSNU Recombinase A OS=Fusobacterium nucleatum subsp. animalis ATCC 51191 GN=HMPREF9094_0189 PE=4 SV=1	3.07312	3.63134	0.558224	0.00752235	0.0875635	0.752737	0.992727	0.558224	0	27824000	56244000	61296000	48438000	360500000	31710000	2.93658	3.14416	3.13862	3.50132	3.80034	3.59237
1073	tr|F9EMY3|F9EMY3_FUSNU	tr|F9EMY3|F9EMY3_FUSNU	8	>tr|F9EMY3|F9EMY3_FUSNU Outer membrane protein (Fragment) OS=Fusobacterium nucleatum subsp. animalis ATCC 51191 GN=HMPREF9094_1288 PE=4 SV=1	0.903206	0.0352773	-0.867928	0.12158	0.0901729	0.991495	0.992727	-0.867928	0	6639900	7033200	20837000	4373400	34458000	2461700	0.961133	0.12184	1.62664	-0.0409881	0.197468	-0.0506476
788	tr|C4FST9|C4FST9_9FIRM	tr|C4FST9|C4FST9_9FIRM	3	>tr|C4FST9|C4FST9_9FIRM Uncharacterized protein OS=Veillonella dispar ATCC 17748 GN=VEIDISOL_01984 PE=4 SV=1	0.645531	-0.570035	-1.21557	0.159477	0.0908399	0.991495	0.992727	-1.21557	0	6352200	10646000	8154900	1219600	36081000	2452300	0.900061	0.724461	0.312072	-1.9221	0.268098	-0.0561009
447	tr|C4FPS4|C4FPS4_9FIRM	tr|C4FPS4|C4FPS4_9FIRM	3	>tr|C4FPS4|C4FPS4_9FIRM Precorrin-6A reductase OS=Veillonella dispar ATCC 17748 GN=cobK PE=4 SV=1	-1.62403	-2.45537	-0.831334	0.116537	0.0913914	0.991495	0.992727	-0.831334	0	1405200	2009000	1574600	568520	9003600	454880	-1.17992	-1.69965	-1.99253	-3.0464	-1.86215	-2.45754
1086	tr|F9END1|F9END1_FUSNU	tr|F9END1|F9END1_FUSNU	8	>tr|F9END1|F9END1_FUSNU Phosphoenolpyruvate synthase OS=Fusobacterium nucleatum subsp. animalis ATCC 51191 GN=ppsA PE=4 SV=1	-1.72696	-0.840203	0.88676	0.111426	0.0915814	0.991495	0.992727	0.88676	1	674710	2317400	2241900	NA	21991000	1107900	-2.19142	-1.49205	-1.49742	NA	-0.491737	-1.18867
664	tr|C4FRP1|C4FRP1_9FIRM	tr|C4FRP1|C4FRP1_9FIRM	19	>tr|C4FRP1|C4FRP1_9FIRM Dihydroorotase OS=Veillonella dispar ATCC 17748 GN=pyrC PE=3 SV=1	3.91516	3.24106	-0.674098	0.0708242	0.0918232	0.991495	0.992727	-0.674098	0	66696000	107490000	80345000	34680000	320270000	22374000	4.14192	4.08572	3.51783	3.00915	3.61876	3.09528
235	tr|C4FN62|C4FN62_9FIRM	tr|C4FN62|C4FN62_9FIRM	3	>tr|C4FN62|C4FN62_9FIRM Rhodanese-like protein OS=Veillonella dispar ATCC 17748 GN=VEIDISOL_00386 PE=4 SV=1	-1.68917	-2.63969	-0.950525	0.137513	0.0920605	0.991495	0.992727	-0.950525	0	978040	1345700	2964800	553220	4408300	684800	-1.67955	-2.28218	-1.10577	-3.08658	-2.95807	-1.87442
444	tr|C4FPS0|C4FPS0_9FIRM	tr|C4FPS0|C4FPS0_9FIRM	2	>tr|C4FPS0|C4FPS0_9FIRM Precorrin-6Y C5,15-methyltransferase (Decarboxylating), CbiT subunit OS=Veillonella dispar ATCC 17748 GN=cbiT PE=4 SV=1	-3.28124	-2.22069	1.06055	0.153426	0.0944024	0.991495	0.992727	1.06055	0	451740	534510	546750	1426100	10183000	252400	-2.74453	-3.62441	-3.47477	-1.69169	-1.67325	-3.29713
796	tr|C4FSW6|C4FSW6_9FIRM	tr|C4FSW6|C4FSW6_9FIRM	12	>tr|C4FSW6|C4FSW6_9FIRM Putative translation elongation factor Tu (Fragment) OS=Veillonella dispar ATCC 17748 GN=VEIDISOL_02018 PE=4 SV=1	4.0274	4.68023	0.652834	0.0694086	0.0961565	0.991495	0.992727	0.652834	0	75878000	100440000	96552000	119280000	762800000	50701000	4.31975	3.98711	3.77532	4.82882	4.95054	4.26133
574	tr|C4FQZ7|C4FQZ7_9FIRM	tr|C4FQZ7|C4FQZ7_9FIRM	2	>tr|C4FQZ7|C4FQZ7_9FIRM Aluminum resistance protein OS=Veillonella dispar ATCC 17748 GN=VEIDISOL_01215 PE=4 SV=1	-2.7568	-3.55073	-0.793931	0.119341	0.0979544	0.991495	0.992727	-0.793931	0	507430	1186200	655500	263010	4041600	238320	-2.58425	-2.46558	-3.22056	-4.18189	-3.09135	-3.37895
353	tr|C4FNV6|C4FNV6_9FIRM	tr|C4FNV6|C4FNV6_9FIRM	12	>tr|C4FNV6|C4FNV6_9FIRM Ribonuclease J OS=Veillonella dispar ATCC 17748 GN=rnj PE=3 SV=1	1.05888	1.83109	0.772204	0.116444	0.0994213	0.991495	0.992727	0.772204	0	8352300	15002000	10574000	19350000	125680000	5757100	1.27747	1.22308	0.6761	2.14966	2.18325	1.16035
1525	tr|Q7P876|Q7P876_FUSNV	tr|Q7P876|Q7P876_FUSNV	8	>tr|Q7P876|Q7P876_FUSNV Uncharacterized protein OS=Fusobacterium nucleatum subsp. vincentii ATCC 49256 GN=FNV2158 PE=4 SV=1	1.69266	2.58365	0.890986	0.141954	0.100176	0.991495	0.992727	0.890986	0	11852000	15133000	28844000	38881000	188320000	8826900	1.75997	1.23572	2.08231	3.17758	2.80385	1.76952
418	tr|C4FPH2|C4FPH2_9FIRM	tr|C4FPH2|C4FPH2_9FIRM	2	>tr|C4FPH2|C4FPH2_9FIRM Uncharacterized protein OS=Veillonella dispar ATCC 17748 GN=VEIDISOL_00796 PE=4 SV=1	-2.7784	-4.09358	-1.31518	0.181796	0.102344	0.991495	0.992727	-1.31518	0	486010	1096300	708640	95714	4016100	217570	-2.64372	-2.58015	-3.11133	-5.67089	-3.10106	-3.5088
32	sp|Q2FDQ4|ALF1_STAA3	sp|Q2FDQ4|ALF1_STAA3	16	>sp|Q2FDQ4|ALF1_STAA3 Fructose-bisphosphate aldolase class 1 OS=Staphylococcus aureus (strain USA300) GN=fda PE=3 SV=1	1.82342	2.89336	1.06994	0.168322	0.103556	0.991495	0.992727	1.06994	0	9464100	21417000	33212000	49060000	285660000	8505800	1.44977	1.7406	2.2799	3.52012	3.44326	1.7167
710	tr|C4FS64|C4FS64_9FIRM	tr|C4FS64|C4FS64_9FIRM	2	>tr|C4FS64|C4FS64_9FIRM ABC transporter, ATP-binding protein OS=Veillonella dispar ATCC 17748 GN=VEIDISOL_01754 PE=4 SV=1	-1.87745	-2.70498	-0.827533	0.136362	0.103744	0.991495	0.992727	-0.827533	0	583400	2045900	2132900	870350	3255400	517920	-2.3919	-1.67319	-1.56726	-2.41908	-3.42333	-2.27255
680	tr|C4FRT5|C4FRT5_9FIRM	tr|C4FRT5|C4FRT5_9FIRM	2	>tr|C4FRT5|C4FRT5_9FIRM Transcriptional regulator, ArsR family OS=Veillonella dispar ATCC 17748 GN=VEIDISOL_01624 PE=4 SV=1	-3.49559	-2.20773	1.28786	0.198666	0.104045	0.991495	0.992727	1.28786	1	620420	369100	371310	NA	6315000	623110	-2.30708	-4.16269	-4.01701	NA	-2.40648	-2.00899
199	tr|C4FMP3|C4FMP3_9FIRM	tr|C4FMP3|C4FMP3_9FIRM	6	>tr|C4FMP3|C4FMP3_9FIRM Putative cob(I)yrinic acid a,c-diamide adenosyltransferase OS=Veillonella dispar ATCC 17748 GN=VEIDISOL_00066 PE=4 SV=1	-0.409116	-1.18192	-0.772805	0.12459	0.104133	0.991495	0.992727	-0.772805	0	3789000	4518800	3449100	2278700	17028000	795860	0.187674	-0.521269	-0.893752	-1.00132	-0.88425	-1.66019
1239	tr|Q7P348|Q7P348_FUSNV	tr|Q7P348|Q7P348_FUSNV	4	>tr|Q7P348|Q7P348_FUSNV Peptide methionine sulfoxide reductase MsrB OS=Fusobacterium nucleatum subsp. vincentii ATCC 49256 GN=msrB PE=3 SV=1	-0.726844	-2.32557	-1.59872	0.193954	0.104346	0.991495	0.992727	-1.59872	0	1928200	2541400	6169300	313560	6184400	1656600	-0.743677	-1.35792	-0.078937	-3.92293	-2.43854	-0.615228
983	tr|F9EL97|F9EL97_FUSNU	tr|F9EL97|F9EL97_FUSNU	16	>tr|F9EL97|F9EL97_FUSNU Oligopeptide ABC superfamily ATP binding cassette transporter, binding protein OS=Fusobacterium nucleatum subsp. animalis ATCC 51191 GN=oppA2 PE=4 SV=1	5.2047	5.83848	0.633786	0.0782852	0.106098	0.991495	0.992727	0.633786	0	118370000	264080000	284340000	243620000	1739000000	114260000	4.93286	5.39239	5.28885	5.88078	6.21516	5.41951
1018	tr|F9ELW0|F9ELW0_FUSNU	tr|F9ELW0|F9ELW0_FUSNU	2	>tr|F9ELW0|F9ELW0_FUSNU Oxygen-insensitive NAD(P)H nitroreductase OS=Fusobacterium nucleatum subsp. animalis ATCC 51191 GN=HMPREF9094_0915 PE=4 SV=1	-1.71969	-2.46378	-0.744086	0.120752	0.106451	0.991495	0.992727	-0.744086	0	773090	2345300	1967100	535650	8330600	516730	-2.00376	-1.47465	-1.68065	-3.13412	-1.98138	-2.27582
589	tr|C4FR54|C4FR54_9FIRM	tr|C4FR54|C4FR54_9FIRM	2	>tr|C4FR54|C4FR54_9FIRM Cell envelope-like function transcriptional attenuator common domain protein OS=Veillonella dispar ATCC 17748 GN=VEIDISOL_01277 PE=4 SV=1	-1.85233	-3.15792	-1.30559	0.187429	0.106542	0.991495	0.992727	-1.30559	0	751760	878300	4216600	901850	4057900	151800	-2.04233	-2.90245	-0.612209	-2.36671	-3.08517	-4.02188
656	tr|C4FRM4|C4FRM4_9FIRM	tr|C4FRM4|C4FRM4_9FIRM	3	>tr|C4FRM4|C4FRM4_9FIRM Lipid A biosynthesis (KDO)2-(Lauroyl)-lipid IVA acyltransferase OS=Veillonella dispar ATCC 17748 GN=VEIDISOL_01562 PE=4 SV=1	-4.43415	-2.99477	1.43938	0.213736	0.10729	0.991495	0.992727	1.43938	1	177080	599850	103290	NA	4143700	325070	-4.03572	-3.45676	-5.80996	NA	-3.05306	-2.93647
1161	tr|F9EQY0|F9EQY0_FUSNU;tr|Q7P836|Q7P836_FUSNV	tr|F9EQY0|F9EQY0_FUSNU	4	>tr|F9EQY0|F9EQY0_FUSNU 50S ribosomal protein L19 OS=Fusobacterium nucleatum subsp. animalis ATCC 51191 GN=argB PE=3 SV=1;>tr|Q7P836|Q7P836_FUSNV 50S ribosomal protein L19 OS=Fusobacterium nucleatum subsp. vincentii ATCC 49256 GN=rplS PE=3 SV=1	0.0628296	0.796781	0.733952	0.119487	0.107453	0.991495	0.992727	0.733952	0	2046700	9436400	8089600	7779800	53229000	4221300	-0.661447	0.54913	0.300806	0.807475	0.86481	0.718059
552	tr|C4FQT2|C4FQT2_9FIRM	tr|C4FQT2|C4FQT2_9FIRM	3	>tr|C4FQT2|C4FQT2_9FIRM Uncharacterized protein OS=Veillonella dispar ATCC 17748 GN=VEIDISOL_01150 PE=4 SV=1	-2.29364	-2.91081	-0.617167	0.0726834	0.107716	0.991495	0.992727	-0.617167	0	820950	1267200	1027700	504250	4797100	388890	-1.92094	-2.36956	-2.59043	-3.22311	-2.82836	-2.68096
1215	tr|Q7P2M0|Q7P2M0_FUSNV	tr|Q7P2M0|Q7P2M0_FUSNV	10	>tr|Q7P2M0|Q7P2M0_FUSNV L-BETA-LYSINE 5,6-AMINOMUTASE BETA SUBUNIT OS=Fusobacterium nucleatum subsp. vincentii ATCC 49256 GN=FNV1031 PE=4 SV=1	2.09046	2.75504	0.664579	0.0995814	0.110163	0.991495	0.992727	0.664579	0	11458000	37812000	27026000	25264000	231450000	15832000	1.71335	2.56694	1.99108	2.54251	3.12032	2.60228
955	tr|F9EKL7|F9EKL7_FUSNU	tr|F9EKL7|F9EKL7_FUSNU	6	>tr|F9EKL7|F9EKL7_FUSNU Nickel ABC superfamily ATP binding cassette transporter, binding protein OS=Fusobacterium nucleatum subsp. animalis ATCC 51191 GN=nikA PE=4 SV=1	1.0055	0.380719	-0.624779	0.0829575	0.111184	0.991495	0.992727	-0.624779	0	6761500	14364000	12147000	4227300	50994000	3459100	0.986154	1.1599	0.870437	-0.0910383	0.798983	0.434212
1019	tr|F9ELY3|F9ELY3_FUSNU	tr|F9ELY3|F9ELY3_FUSNU	2	>tr|F9ELY3|F9ELY3_FUSNU OfeT family oxidase-dependent iron (Fe2+) transporter OS=Fusobacterium nucleatum subsp. animalis ATCC 51191 GN=HMPREF9094_0938 PE=4 SV=1	-0.384779	-0.992328	-0.607549	0.073966	0.111319	0.991495	0.992727	-0.607549	0	2081300	4535200	6526800	1858500	16765000	1489000	-0.638334	-0.516003	0	-1.30158	-0.908137	-0.767265
1248	tr|Q7P370|Q7P370_FUSNV;tr|F9EPP7|F9EPP7_FUSNU	tr|Q7P370|Q7P370_FUSNV	8	>tr|Q7P370|Q7P370_FUSNV Hypothetical Exported Protein OS=Fusobacterium nucleatum subsp. vincentii ATCC 49256 GN=FNV2019 PE=4 SV=1;>tr|F9EPP7|F9EPP7_FUSNU Heat shock protein HslJ OS=Fusobacterium nucleatum subsp. animalis ATCC 51191 GN=hslJ PE=4 SV=1	1.32368	2.15552	0.831842	0.151511	0.112559	0.991495	0.992727	0.831842	0	10014000	9547400	24918000	24621000	88701000	12929000	1.52763	0.56613	1.87728	2.50453	1.64849	2.31355
289	tr|C4FNE4|C4FNE4_9FIRM	tr|C4FNE4|C4FNE4_9FIRM	2	>tr|C4FNE4|C4FNE4_9FIRM 50S ribosomal protein L30 OS=Veillonella dispar ATCC 17748 GN=rpmD PE=3 SV=1	1.66281	0.435597	-1.22722	0.192829	0.11299	0.991495	0.992727	-1.22722	0	10875000	14792000	30153000	7141300	16378000	7670900	1.64135	1.20259	2.1445	0.681329	-0.943977	1.56944
611	tr|C4FRA0|C4FRA0_9FIRM	tr|C4FRA0|C4FRA0_9FIRM	3	>tr|C4FRA0|C4FRA0_9FIRM 30S ribosomal protein S15 OS=Veillonella dispar ATCC 17748 GN=rpsO PE=3 SV=1	2.23383	2.85675	0.622915	0.0866455	0.113747	0.991495	0.992727	0.622915	0	17559000	37648000	24246000	35170000	219360000	14761000	2.3019	2.56062	1.83897	3.02981	3.03798	2.50244
125	tr|A0A0H2XFH8|A0A0H2XFH8_STAA3	tr|A0A0H2XFH8|A0A0H2XFH8_STAA3	8	>tr|A0A0H2XFH8|A0A0H2XFH8_STAA3 Pyruvate dehydrogenase E1 component, beta subunit OS=Staphylococcus aureus (strain USA300) GN=pdhB PE=4 SV=1	-3.5331	0.534654	4.06776	0.313336	0.114567	0.991495	0.992727	4.06776	2	NA	569160	NA	15352000	134990000	442250	NA	-3.5331	NA	1.80873	2.29291	-2.49768
688	tr|C4FRW1|C4FRW1_9FIRM	tr|C4FRW1|C4FRW1_9FIRM	5	>tr|C4FRW1|C4FRW1_9FIRM 3-isopropylmalate dehydratase large subunit OS=Veillonella dispar ATCC 17748 GN=leuC PE=3 SV=1	-2.58289	-1.58471	0.998182	0.178729	0.114986	0.991495	0.992727	0.998182	0	890090	516030	1297600	1135600	14029000	862630	-1.80946	-3.67556	-2.26366	-2.02722	-1.18155	-1.54536
1110	tr|F9ENV5|F9ENV5_FUSNU	tr|F9ENV5|F9ENV5_FUSNU	5	>tr|F9ENV5|F9ENV5_FUSNU ABC superfamily ATP binding cassette transporter binding protein OS=Fusobacterium nucleatum subsp. animalis ATCC 51191 GN=cbiK2 PE=4 SV=1	3.57561	2.8951	-0.680512	0.114485	0.11501	0.991495	0.992727	-0.680512	0	35744000	90274000	85986000	22378000	276740000	19881000	3.28192	3.83198	3.61292	2.36382	3.39457	2.92689
890	tr|F5VWW0|F5VWW0_STROR	tr|F5VWW0|F5VWW0_STROR	7	>tr|F5VWW0|F5VWW0_STROR 50S ribosomal protein L5 OS=Streptococcus oralis SK255 GN=rplE PE=3 SV=1	-0.650387	0.867668	1.51805	0.207009	0.115249	0.991495	0.992727	1.51805	0	1117100	8711700	3463600	20685000	57624000	1637800	-1.49626	0.432969	-0.887873	2.24794	0.98656	-0.631497
1104	tr|F9ENQ4|F9ENQ4_FUSNU	tr|F9ENQ4|F9ENQ4_FUSNU	5	>tr|F9ENQ4|F9ENQ4_FUSNU Multifunctional fusion protein OS=Fusobacterium nucleatum subsp. animalis ATCC 51191 GN=secF PE=3 SV=1	-4.57479	-3.07932	1.49547	0.251957	0.116267	0.991495	0.992727	1.49547	2	NA	277990	NA	1033000	3420700	187090	NA	-4.57479	NA	-2.16671	-3.34732	-3.72393
1292	tr|Q7P488|Q7P488_FUSNV	tr|Q7P488|Q7P488_FUSNV	2	>tr|Q7P488|Q7P488_FUSNV 3-oxoacyl-[acyl-carrier-protein] synthase 3 OS=Fusobacterium nucleatum subsp. vincentii ATCC 49256 GN=fabH PE=3 SV=1	-1.29685	-0.327049	0.969801	0.178228	0.116692	0.991495	0.992727	0.969801	0	1989800	2128300	2122000	1791700	34032000	2926700	-0.70032	-1.61579	-1.57444	-1.3555	0.178377	0.19598
533	tr|C4FQF9|C4FQF9_9FIRM	tr|C4FQF9|C4FQF9_9FIRM	3	>tr|C4FQF9|C4FQF9_9FIRM Bifunctional enzyme IspD/IspF OS=Veillonella dispar ATCC 17748 GN=ispDF PE=3 SV=1	-2.56871	-3.5987	-1.02999	0.187832	0.119066	0.991495	0.992727	-1.02999	0	593080	1178700	846570	166370	4679500	295350	-2.36921	-2.4748	-2.86212	-4.85652	-2.86645	-3.07314
1526	tr|Q7P882|Q7P882_FUSNV	tr|Q7P882|Q7P882_FUSNV	10	>tr|Q7P882|Q7P882_FUSNV Oligopeptide-binding protein oppA OS=Fusobacterium nucleatum subsp. vincentii ATCC 49256 GN=FNV2150 PE=4 SV=1	-0.433037	-1.5546	-1.12156	0.195397	0.119274	0.991495	0.992727	-1.12156	0	2786200	3378400	5996000	775910	25135000	727170	-0.236179	-0.944069	-0.118864	-2.58828	-0.28667	-1.78885
362	tr|C4FNZ5|C4FNZ5_9FIRM	tr|C4FNZ5|C4FNZ5_9FIRM	3	>tr|C4FNZ5|C4FNZ5_9FIRM Hydrogenase, Fe-only OS=Veillonella dispar ATCC 17748 GN=VEIDISOL_00617 PE=4 SV=1	-2.58573	-3.62515	-1.03942	0.19653	0.119505	0.991495	0.992727	-1.03942	1	778640	726860	NA	277150	4424300	175120	-1.9939	-3.17757	NA	-4.10475	-2.95251	-3.81818
1303	tr|Q7P4D8|Q7P4D8_FUSNV	tr|Q7P4D8|Q7P4D8_FUSNV	3	>tr|Q7P4D8|Q7P4D8_FUSNV Lactam utilization protein LAMB OS=Fusobacterium nucleatum subsp. vincentii ATCC 49256 GN=FNV0636 PE=3 SV=1	-1.52375	-0.768685	0.755065	0.146275	0.119902	0.991495	0.992727	0.755065	0	875580	2191000	2841000	4367300	15899000	1043900	-1.83212	-1.57359	-1.16554	-0.0430441	-0.989528	-1.27348
223	tr|C4FN15|C4FN15_9FIRM	tr|C4FN15|C4FN15_9FIRM	2	>tr|C4FN15|C4FN15_9FIRM Cof-like hydrolase OS=Veillonella dispar ATCC 17748 GN=VEIDISOL_00339 PE=4 SV=1	-1.89123	-2.38686	-0.495631	0.0106561	0.120258	0.940874	0.992727	-0.495631	0	842220	1805400	1642900	769560	6776600	521770	-1.88568	-1.85499	-1.93302	-2.60038	-2.29821	-2.26199
50	sp|Q2FFA2|LUKL2_STAA3	sp|Q2FFA2|LUKL2_STAA3	7	>sp|Q2FFA2|LUKL2_STAA3 Uncharacterized leukocidin-like protein 2 OS=Staphylococcus aureus (strain USA300) GN=SAUSA300_1975 PE=3 SV=1	-4.56125	-1.30934	3.25191	0.26519	0.123416	0.991495	0.992727	3.25191	1	98868	NA	307060	5022900	53353000	78638	-4.83926	NA	-4.28324	0.162981	0.868381	-4.95938
661	tr|C4FRN6|C4FRN6_9FIRM	tr|C4FRN6|C4FRN6_9FIRM	2	>tr|C4FRN6|C4FRN6_9FIRM Nucleotide-binding protein VEIDISOL_01574 OS=Veillonella dispar ATCC 17748 GN=VEIDISOL_01574 PE=3 SV=1	-2.21227	-3.2515	-1.03924	0.19638	0.1244	0.991495	0.992727	-1.03924	0	728230	1220700	1430800	202050	5202500	447660	-2.08618	-2.4239	-2.12672	-4.5703	-2.70386	-2.48035
1189	tr|Q5ABC3|Q5ABC3_CANAL;sp|P49411|EFTU_HUMAN	tr|Q5ABC3|Q5ABC3_CANAL	4	>tr|Q5ABC3|Q5ABC3_CANAL Elongation factor Tu OS=Candida albicans (strain SC5314 / ATCC MYA-2876) GN=TUF1 PE=3 SV=1;>sp|P49411|EFTU_HUMAN Elongation factor Tu, mitochondrial OS=Homo sapiens GN=TUFM PE=1 SV=2	2.61421	3.32844	0.714225	0.143078	0.12496	0.991495	0.992727	0.714225	0	23341000	53196000	28902000	60816000	249020000	19732000	2.69435	3.06317	2.08512	3.83654	3.2326	2.91617
1111	tr|F9ENV8|F9ENV8_FUSNU	tr|F9ENV8|F9ENV8_FUSNU	6	>tr|F9ENV8|F9ENV8_FUSNU DNA helicase OS=Fusobacterium nucleatum subsp. animalis ATCC 51191 GN=HMPREF9094_1613 PE=4 SV=1	-2.2508	-1.47416	0.776649	0.160439	0.125385	0.991495	0.992727	0.776649	0	374290	2275900	1328900	1953700	11551000	766020	-3.00384	-1.51832	-2.23026	-1.228	-1.47981	-1.71466
1148	tr|F9EQ32|F9EQ32_FUSNU	tr|F9EQ32|F9EQ32_FUSNU	4	>tr|F9EQ32|F9EQ32_FUSNU Acetyltransferase OS=Fusobacterium nucleatum subsp. animalis ATCC 51191 GN=HMPREF9094_2037 PE=4 SV=1	-0.279081	-0.956708	-0.677627	0.134148	0.126999	0.991495	0.992727	-0.677627	0	2872000	4004100	6784100	2609000	11317000	1725700	-0.194362	-0.697062	0.0541809	-0.801928	-1.51122	-0.556978
1199	tr|Q7P292|Q7P292_FUSNV;tr|F9ES16|F9ES16_FUSNU	tr|Q7P292|Q7P292_FUSNV	3	>tr|Q7P292|Q7P292_FUSNV HYDROLASE OS=Fusobacterium nucleatum subsp. vincentii ATCC 49256 GN=FNV0169 PE=4 SV=1;>tr|F9ES16|F9ES16_FUSNU Hydrolase (Fragment) OS=Fusobacterium nucleatum subsp. animalis ATCC 51191 GN=HMPREF9094_2721 PE=4 SV=1	0.788098	0.0137514	-0.774346	0.163287	0.127502	0.991495	0.992727	-0.774346	0	5094000	11099000	13168000	2540300	45427000	3063100	0.595724	0.785037	0.983532	-0.841236	0.62158	0.26091
1251	tr|Q7P389|Q7P389_FUSNV	tr|Q7P389|Q7P389_FUSNV	24	>tr|Q7P389|Q7P389_FUSNV FUSOBACTERIUM OUTER MEMBRANE PROTEIN FAMILY OS=Fusobacterium nucleatum subsp. vincentii ATCC 49256 GN=FNV2154 PE=4 SV=1	3.67836	4.34915	0.670793	0.132697	0.127651	0.991495	0.992727	0.670793	0	40306000	90538000	94911000	106440000	651550000	33668000	3.44753	3.83623	3.7513	4.66105	4.70862	3.67777
814	tr|F5VSM2|F5VSM2_STROR	tr|F5VSM2|F5VSM2_STROR	2	>tr|F5VSM2|F5VSM2_STROR Protein RecA OS=Streptococcus oralis SK255 GN=recA PE=3 SV=1	-4.1719	-2.79587	1.37603	0.219887	0.127963	0.991495	0.992727	1.37603	0	45642	776630	525830	447370	7436600	349640	-5.90496	-3.08129	-3.52944	-3.39941	-2.15559	-2.83261
1426	tr|Q7P6J3|Q7P6J3_FUSNV;tr|F9ELF7|F9ELF7_FUSNU	tr|Q7P6J3|Q7P6J3_FUSNV	3	>tr|Q7P6J3|Q7P6J3_FUSNV L-serine dehydratase OS=Fusobacterium nucleatum subsp. vincentii ATCC 49256 GN=FNV1410 PE=4 SV=1;>tr|F9ELF7|F9ELF7_FUSNU L-serine dehydratase OS=Fusobacterium nucleatum subsp. animalis ATCC 51191 GN=sda PE=4 SV=1	-2.88935	-1.93637	0.952977	0.196155	0.130126	0.991495	0.992727	0.952977	0	296070	1636200	600680	905030	14902000	487550	-3.32706	-1.99804	-3.34295	-2.36153	-1.08891	-2.35868
1321	tr|Q7P4K5|Q7P4K5_FUSNV	tr|Q7P4K5|Q7P4K5_FUSNV	2	>tr|Q7P4K5|Q7P4K5_FUSNV Metal dependent phosphohydrolase OS=Fusobacterium nucleatum subsp. vincentii ATCC 49256 GN=FNV0454 PE=4 SV=1	-1.29997	-0.43149	0.868479	0.180389	0.130483	0.991495	0.992727	0.868479	1	904890	2328400	4169300	NA	18862000	2319100	-1.78672	-1.48517	-0.628017	NA	-0.727274	-0.135706
505	tr|C4FQ95|C4FQ95_9FIRM	tr|C4FQ95|C4FQ95_9FIRM	2	>tr|C4FQ95|C4FQ95_9FIRM Uncharacterized protein OS=Veillonella dispar ATCC 17748 GN=VEIDISOL_01443 PE=4 SV=1	-1.36178	-3.53297	-2.17119	0.237809	0.131157	0.991495	0.992727	-2.17119	0	1156800	2187400	3060500	51577	5688200	922090	-1.44811	-1.57598	-1.06126	-6.58166	-2.56689	-1.45034
1258	tr|Q7P3H3|Q7P3H3_FUSNV	tr|Q7P3H3|Q7P3H3_FUSNV	5	>tr|Q7P3H3|Q7P3H3_FUSNV Outer membrane protein P1 OS=Fusobacterium nucleatum subsp. vincentii ATCC 49256 GN=FNV0133 PE=4 SV=1	0.660641	1.29325	0.632613	0.122789	0.131212	0.991495	0.992727	0.632613	0	4482000	8721900	14598000	9880600	93642000	5103200	0.419255	0.43467	1.128	1.1596	1.73167	0.988493
793	tr|C4FSW1|C4FSW1_9FIRM	tr|C4FSW1|C4FSW1_9FIRM	4	>tr|C4FSW1|C4FSW1_9FIRM Peptidase propeptide and YPEB domain protein OS=Veillonella dispar ATCC 17748 GN=VEIDISOL_02009 PE=4 SV=1	-0.280806	-0.939654	-0.658848	0.134716	0.13154	0.991495	0.992727	-0.658848	0	2116100	4886500	7424600	1728000	16896000	1778600	-0.615472	-0.407547	0.180602	-1.40883	-0.896192	-0.51394
1217	tr|Q7P2M2|Q7P2M2_FUSNV	tr|Q7P2M2|Q7P2M2_FUSNV	23	>tr|Q7P2M2|Q7P2M2_FUSNV LYSINE 2,3-AMINOMUTASE OS=Fusobacterium nucleatum subsp. vincentii ATCC 49256 GN=FNV1027 PE=4 SV=1	5.50011	6.12863	0.628516	0.122504	0.132139	0.991495	0.992727	0.628516	0	142710000	363780000	319370000	260200000	2277100000	147060000	5.19068	5.858	5.45165	5.97777	6.62888	5.77923
1053	tr|F9EMH1|F9EMH1_FUSNU;tr|Q7P6Z0|Q7P6Z0_FUSNV	tr|F9EMH1|F9EMH1_FUSNU	2	>tr|F9EMH1|F9EMH1_FUSNU D-lactate dehydrogenase OS=Fusobacterium nucleatum subsp. animalis ATCC 51191 GN=ldhA PE=3 SV=1;>tr|Q7P6Z0|Q7P6Z0_FUSNV D-lactate dehydrogenase OS=Fusobacterium nucleatum subsp. vincentii ATCC 49256 GN=FNV1748 PE=3 SV=1	-1.47118	-2.42891	-0.957734	0.204132	0.132414	0.991495	0.992727	-0.957734	1	1530900	2014900	2001500	NA	3917100	763980	-1.06179	-1.69539	-1.65636	NA	-3.13937	-1.71846
839	tr|F5VTZ2|F5VTZ2_STROR	tr|F5VTZ2|F5VTZ2_STROR	3	>tr|F5VTZ2|F5VTZ2_STROR Cell division protein FtsZ OS=Streptococcus oralis SK255 GN=ftsZ PE=3 SV=1	-1.81839	-0.932458	0.885928	0.189799	0.133209	0.991495	0.992727	0.885928	1	NA	2287500	1431700	2602500	23768000	819030	NA	-1.51093	-2.12584	-0.805602	-0.372487	-1.61928
69	sp|Q2FHD8|GLPD_STAA3	sp|Q2FHD8|GLPD_STAA3	9	>sp|Q2FHD8|GLPD_STAA3 Aerobic glycerol-3-phosphate dehydrogenase OS=Staphylococcus aureus (strain USA300) GN=glpD PE=3 SV=1	-1.49267	1.16742	2.66009	0.275273	0.133528	0.991495	0.992727	2.66009	1	NA	13793000	353400	6557600	59963000	9665700	NA	1.10094	-4.08628	0.555722	1.04762	1.89892
744	tr|C4FSF8|C4FSF8_9FIRM	tr|C4FSF8|C4FSF8_9FIRM	7	>tr|C4FSF8|C4FSF8_9FIRM Phosphoglucosamine mutase OS=Veillonella dispar ATCC 17748 GN=glmM PE=3 SV=1	2.09453	1.54072	-0.553807	0.0806024	0.133561	0.991495	0.992727	-0.553807	0	14385000	34273000	24134000	11333000	102140000	6790000	2.02701	2.42409	1.83248	1.36162	1.86498	1.39556
63	sp|Q2FGE3|DNAK_STAA3	sp|Q2FGE3|DNAK_STAA3	6	>sp|Q2FGE3|DNAK_STAA3 Chaperone protein DnaK OS=Staphylococcus aureus (strain USA300) GN=dnaK PE=3 SV=1	-5.46599	-1.73793	3.72806	0.281624	0.135055	0.991495	0.992727	3.72806	1	NA	75731	269360	5382100	42347000	38098	NA	-6.46518	-4.46681	0.264726	0.513837	-5.99236
83	sp|Q2FJ92|EFTU_STAA3	sp|Q2FJ92|EFTU_STAA3	20	>sp|Q2FJ92|EFTU_STAA3 Elongation factor Tu OS=Staphylococcus aureus (strain USA300) GN=tuf PE=3 SV=1	2.89102	4.6825	1.79148	0.239128	0.135494	0.991495	0.992727	1.79148	0	24718000	42456000	62431000	220310000	1717900000	11275000	2.77338	2.73534	3.16433	5.73263	6.19643	2.11844
1036	tr|F9EMA4|F9EMA4_FUSNU	tr|F9EMA4|F9EMA4_FUSNU	7	>tr|F9EMA4|F9EMA4_FUSNU Fumarate reductase (Fragment) OS=Fusobacterium nucleatum subsp. animalis ATCC 51191 GN=HMPREF9094_1059 PE=4 SV=1	0.695834	1.24906	0.553224	0.087591	0.137483	0.991495	0.992727	0.553224	0	5079800	13097000	9127500	10743000	82677000	4876600	0.591875	1.02567	0.46996	1.28286	1.54056	0.923752
1135	tr|F9EPC9|F9EPC9_FUSNU;tr|Q7P7G2|Q7P7G2_FUSNV	tr|F9EPC9|F9EPC9_FUSNU	2	>tr|F9EPC9|F9EPC9_FUSNU ATP-dependent DNA helicase PcrA (Fragment) OS=Fusobacterium nucleatum subsp. animalis ATCC 51191 GN=pcrA PE=4 SV=1;>tr|Q7P7G2|Q7P7G2_FUSNV DNA helicase OS=Fusobacterium nucleatum subsp. vincentii ATCC 49256 GN=FNV1957 PE=3 SV=1	-3.40333	-2.646	0.757335	0.0918193	0.138934	0.991495	0.992727	0.757335	2	244420	NA	657970	NA	5995600	356260	-3.59137	NA	-3.21529	NA	-2.48612	-2.80587
553	tr|C4FQU2|C4FQU2_9FIRM	tr|C4FQU2|C4FQU2_9FIRM	4	>tr|C4FQU2|C4FQU2_9FIRM 4-hydroxy-tetrahydrodipicolinate synthase OS=Veillonella dispar ATCC 17748 GN=dapA PE=3 SV=1	-3.12687	-1.62649	1.50038	0.239211	0.139918	0.991495	0.992727	1.50038	0	551770	1523900	210780	2869900	13117000	325810	-2.46876	-2.1014	-4.81045	-0.661531	-1.28471	-2.93323
795	tr|C4FSW5|C4FSW5_9FIRM	tr|C4FSW5|C4FSW5_9FIRM	3	>tr|C4FSW5|C4FSW5_9FIRM Uncharacterized protein OS=Veillonella dispar ATCC 17748 GN=VEIDISOL_02013 PE=4 SV=1	-0.735202	-1.51379	-0.77859	0.184092	0.140185	0.991495	0.992727	-0.77859	0	2701600	2869200	3834400	2755000	7755100	758660	-0.278691	-1.18156	-0.745355	-0.72172	-2.09123	-1.72842
723	tr|C4FS96|C4FS96_9FIRM	tr|C4FS96|C4FS96_9FIRM	4	>tr|C4FS96|C4FS96_9FIRM Carbonic anhydrase OS=Veillonella dispar ATCC 17748 GN=cah PE=3 SV=1	0.917178	0.257721	-0.659457	0.150872	0.140852	0.991495	0.992727	-0.659457	0	7628000	11616000	11130000	6215100	22888000	4247400	1.1524	0.851222	0.747911	0.476703	-0.430384	0.726845
1529	tr|Q7P8A1|Q7P8A1_FUSNV	tr|Q7P8A1|Q7P8A1_FUSNV	4	>tr|Q7P8A1|Q7P8A1_FUSNV Dipeptide-binding protein OS=Fusobacterium nucleatum subsp. vincentii ATCC 49256 GN=FNV2129 PE=4 SV=1	-1.16247	-1.70206	-0.539595	0.0838209	0.140979	0.991495	0.992727	-0.539595	0	1060300	2917700	3789100	1488000	9741900	754700	-1.5682	-1.15719	-0.762009	-1.6291	-1.74121	-1.73588
347	tr|C4FNT0|C4FNT0_9FIRM	tr|C4FNT0|C4FNT0_9FIRM	3	>tr|C4FNT0|C4FNT0_9FIRM BMC domain protein OS=Veillonella dispar ATCC 17748 GN=VEIDISOL_00321 PE=4 SV=1	-0.763962	-1.62151	-0.857546	0.199555	0.140993	0.991495	0.992727	-0.857546	0	3201700	2951600	2962300	924560	10132000	1401600	-0.0445316	-1.1404	-1.10696	-2.33008	-1.68096	-0.853488
668	tr|C4FRP5|C4FRP5_9FIRM	tr|C4FRP5|C4FRP5_9FIRM	3	>tr|C4FRP5|C4FRP5_9FIRM Dihydroorotate dehydrogenase OS=Veillonella dispar ATCC 17748 GN=pyrD PE=3 SV=1	0.48879	-0.282963	-0.771753	0.184311	0.141285	0.991495	0.992727	-0.771753	0	8922300	7200700	6261400	2943100	25900000	2579900	1.36849	0.156055	-0.058172	-0.62443	-0.24066	0.0162016
738	tr|C4FSE7|C4FSE7_9FIRM	tr|C4FSE7|C4FSE7_9FIRM	5	>tr|C4FSE7|C4FSE7_9FIRM FAD binding domain in molybdopterin dehydrogenase OS=Veillonella dispar ATCC 17748 GN=VEIDISOL_01837 PE=4 SV=1	-0.863522	0.0902211	0.953743	0.212287	0.141329	0.991495	0.992727	0.953743	0	4014400	2944100	1921100	5649100	38353000	1890200	0.267345	-1.1441	-1.71381	0.336048	0.361811	-0.427195
328	tr|C4FNN4|C4FNN4_9FIRM	tr|C4FNN4|C4FNN4_9FIRM	8	>tr|C4FNN4|C4FNN4_9FIRM Tex-like protein N-terminal domain protein OS=Veillonella dispar ATCC 17748 GN=VEIDISOL_00575 PE=4 SV=1	-0.310262	-0.830849	-0.520587	0.0685462	0.141364	0.991495	0.992727	-0.520587	0	2850100	5669900	4457100	2052300	21276000	1460700	-0.204916	-0.191389	-0.53448	-1.15547	-0.542461	-0.794617
1540	tr|Q8DSU0|Q8DSU0_STRMU	tr|Q8DSU0|Q8DSU0_STRMU	2	>tr|Q8DSU0|Q8DSU0_STRMU Putative ABC transporter, branched chain amino acid-binding protein OS=Streptococcus mutans serotype c (strain ATCC 700610 / UA159) GN=livK PE=4 SV=1	-0.828599	-2.35879	-1.53019	0.298227	0.141642	0.991495	0.992727	-1.53019	2	NA	3657700	NA	805380	12716000	268190	NA	-0.828599	NA	-2.53336	-1.33235	-3.21064
446	tr|C4FPS3|C4FPS3_9FIRM	tr|C4FPS3|C4FPS3_9FIRM	4	>tr|C4FPS3|C4FPS3_9FIRM Precorrin-3B C(17)-methyltransferase OS=Veillonella dispar ATCC 17748 GN=cobJ PE=4 SV=1	-0.734763	0.0954115	0.830174	0.197365	0.142481	0.991495	0.992727	0.830174	0	1940700	6407200	2309400	7054900	33089000	1780500	-0.734768	-0.0136725	-1.45585	0.663398	0.135254	-0.512418
86	sp|Q2FJ95|RS12_STAA3	sp|Q2FJ95|RS12_STAA3	4	>sp|Q2FJ95|RS12_STAA3 30S ribosomal protein S12 OS=Staphylococcus aureus (strain USA300) GN=rpsL PE=3 SV=1	-1.04639	0.0148364	1.06122	0.17926	0.143136	0.991495	0.992727	1.06122	3	1548100	NA	NA	4027400	34337000	NA	-1.04639	NA	NA	-0.162397	0.192069	NA
665	tr|C4FRP2|C4FRP2_9FIRM	tr|C4FRP2|C4FRP2_9FIRM	8	>tr|C4FRP2|C4FRP2_9FIRM Carbamoyl-phosphate synthase small chain OS=Veillonella dispar ATCC 17748 GN=carA PE=3 SV=1	1.62743	0.987747	-0.639679	0.149924	0.144987	0.991495	0.992727	-0.639679	0	14274000	19980000	15659000	6064000	72857000	5821800	2.01633	1.63963	1.22632	0.440448	1.34652	1.17628
1139	tr|F9EPG4|F9EPG4_FUSNU;tr|Q7P2C2|Q7P2C2_FUSNV	tr|F9EPG4|F9EPG4_FUSNU	2	>tr|F9EPG4|F9EPG4_FUSNU Oxygen-insensitive NAD(P)H nitroreductase OS=Fusobacterium nucleatum subsp. animalis ATCC 51191 GN=HMPREF9094_1819 PE=4 SV=1;>tr|Q7P2C2|Q7P2C2_FUSNV OXYGEN-INSENSITIVE NAD(P)H NITROREDUCTASE OS=Fusobacterium nucleatum subsp. vincent	-2.00046	-2.67987	-0.679411	0.167097	0.146272	0.991495	0.992727	-0.679411	0	629500	1350300	2340500	527970	5134000	560470	-2.28705	-2.27722	-1.4371	-3.1554	-2.7242	-2.16
253	tr|C4FN99|C4FN99_9FIRM	tr|C4FN99|C4FN99_9FIRM	4	>tr|C4FN99|C4FN99_9FIRM Bifunctional protein FolD OS=Veillonella dispar ATCC 17748 GN=folD PE=3 SV=1	-1.70392	-1.1033	0.600617	0.133697	0.146309	0.991495	0.992727	0.600617	0	1023000	2344800	1544900	1891500	20977000	909420	-1.61758	-1.47496	-2.01921	-1.27566	-0.56418	-1.47006
724	tr|C4FS98|C4FS98_9FIRM	tr|C4FS98|C4FS98_9FIRM	4	>tr|C4FS98|C4FS98_9FIRM Adenosylmethionine-8-amino-7-oxononanoate aminotransferase OS=Veillonella dispar ATCC 17748 GN=bioA PE=3 SV=1	-0.561173	-1.41202	-0.850849	0.208881	0.148074	0.991495	0.992727	-0.850849	0	2748600	4277300	3616100	832290	15502000	1536200	-0.254912	-0.601113	-0.827495	-2.48495	-1.02833	-0.722782
827	tr|F5VTF8|F5VTF8_STROR	tr|F5VTF8|F5VTF8_STROR	2	>tr|F5VTF8|F5VTF8_STROR Uncharacterized protein OS=Streptococcus oralis SK255 GN=HMPREF9968_0350 PE=4 SV=1	-3.63146	-2.87874	0.75272	0.117618	0.148357	0.991495	0.992727	0.75272	2	193450	645960	NA	624710	4730200	NA	-3.91382	-3.3491	NA	-2.90756	-2.84992	NA
767	tr|C4FSL8|C4FSL8_9FIRM	tr|C4FSL8|C4FSL8_9FIRM	7	>tr|C4FSL8|C4FSL8_9FIRM LysR substrate binding domain protein OS=Veillonella dispar ATCC 17748 GN=VEIDISOL_01909 PE=4 SV=1	-1.0191	-0.264556	0.754545	0.192177	0.148906	0.991495	0.992727	0.754545	0	2408600	3697900	1796700	4952400	26534000	1526000	-0.436967	-0.812709	-1.80762	0.142159	-0.203547	-0.732278
514	tr|C4FQB2|C4FQB2_9FIRM	tr|C4FQB2|C4FQB2_9FIRM	2	>tr|C4FQB2|C4FQB2_9FIRM Endonuclease MutS2 OS=Veillonella dispar ATCC 17748 GN=mutS2 PE=3 SV=1	-3.14362	-3.85768	-0.714058	0.182062	0.148971	0.991495	0.992727	-0.714058	0	474680	899150	407620	243800	2563500	220550	-2.67624	-2.86834	-3.88627	-4.29361	-3.79001	-3.48941
1126	tr|F9EP83|F9EP83_FUSNU	tr|F9EP83|F9EP83_FUSNU	3	>tr|F9EP83|F9EP83_FUSNU Ankyrin repeat protein OS=Fusobacterium nucleatum subsp. animalis ATCC 51191 GN=HMPREF9094_1738 PE=4 SV=1	-4.40248	-5.06987	-0.66739	0.129162	0.149718	0.991495	0.992727	-0.66739	1	162360	268040	277660	183750	880710	NA	-4.15537	-4.62777	-4.42428	-4.71015	-5.42958	NA
662	tr|C4FRN9|C4FRN9_9FIRM	tr|C4FRN9|C4FRN9_9FIRM	5	>tr|C4FRN9|C4FRN9_9FIRM Uncharacterized protein OS=Veillonella dispar ATCC 17748 GN=VEIDISOL_01577 PE=4 SV=1	-0.980456	-1.70715	-0.726693	0.18871	0.151048	0.991495	0.992727	-0.726693	0	1360600	3094900	4117600	794370	12519000	1090300	-1.22439	-1.07148	-0.645502	-2.55364	-1.35631	-1.21149
1354	tr|Q7P582|Q7P582_FUSNV;tr|F9EKP5|F9EKP5_FUSNU	tr|Q7P582|Q7P582_FUSNV	2	>tr|Q7P582|Q7P582_FUSNV Deoxyuridine 5-triphosphate nucleotidohydrolase OS=Fusobacterium nucleatum subsp. vincentii ATCC 49256 GN=dut PE=3 SV=1;>tr|F9EKP5|F9EKP5_FUSNU Deoxyuridine 5-triphosphate nucleotidohydrolase OS=Fusobacterium nucleatum subsp. anim	-0.769333	-1.24258	-0.473246	0.0416506	0.152352	0.991495	0.992727	-0.473246	0	1939300	3321700	4242700	1677600	13543000	1230000	-0.735763	-0.968674	-0.603562	-1.45243	-1.23566	-1.03965
630	tr|C4FRH2|C4FRH2_9FIRM	tr|C4FRH2|C4FRH2_9FIRM	6	>tr|C4FRH2|C4FRH2_9FIRM Dihydropteroate synthase OS=Veillonella dispar ATCC 17748 GN=folP PE=3 SV=1	0.212768	0.745482	0.532713	0.101779	0.153189	0.991495	0.992727	0.532713	0	5330100	5835900	7159000	8011700	51335000	3822200	0.658189	-0.149439	0.129555	0.850742	0.809211	0.576492
278	tr|C4FND3|C4FND3_9FIRM	tr|C4FND3|C4FND3_9FIRM	4	>tr|C4FND3|C4FND3_9FIRM 50S ribosomal protein L16 OS=Veillonella dispar ATCC 17748 GN=rplP PE=3 SV=1	1.9614	2.42129	0.45989	0.0278824	0.153211	0.991495	0.992727	0.45989	0	16010000	21977000	25901000	22615000	160880000	13009000	2.17457	1.77812	1.9315	2.37934	2.56217	2.32235
851	tr|F5VUN4|F5VUN4_STROR	tr|F5VUN4|F5VUN4_STROR	12	>tr|F5VUN4|F5VUN4_STROR 30S ribosomal protein S2 OS=Streptococcus oralis SK255 GN=rpsB PE=3 SV=1	-0.334272	1.28507	1.61934	0.259505	0.154029	0.991495	0.992727	1.61934	0	657680	14231000	6897800	17893000	111030000	2260500	-2.22667	1.14638	0.0774717	2.03435	1.99305	-0.172186
872	tr|F5VVX8|F5VVX8_STROR	tr|F5VVX8|F5VVX8_STROR	3	>tr|F5VVX8|F5VVX8_STROR 6-phosphogluconate dehydrogenase, decarboxylating OS=Streptococcus oralis SK255 GN=gnd PE=3 SV=1	-4.26191	-3.21493	1.04699	0.23854	0.154464	0.991495	0.992727	1.04699	0	103470	844210	177760	762930	3961800	164230	-4.77654	-2.96	-5.04921	-2.61313	-3.12195	-3.9097
188	tr|C4FMI9|C4FMI9_9FIRM	tr|C4FMI9|C4FMI9_9FIRM	2	>tr|C4FMI9|C4FMI9_9FIRM Chromosomal replication initiator protein DnaA OS=Veillonella dispar ATCC 17748 GN=dnaA PE=3 SV=1	-3.36683	-4.40972	-1.0429	0.238744	0.154843	0.991495	0.992727	-1.0429	0	363220	865060	342370	103350	3502200	119730	-3.04523	-2.92453	-4.13071	-5.55782	-3.31118	-4.36016
1179	tr|F9PMR3|F9PMR3_9ACTO	tr|F9PMR3|F9PMR3_9ACTO	4	>tr|F9PMR3|F9PMR3_9ACTO LPXTG-motif cell wall anchor domain protein OS=Actinomyces sp. oral taxon 175 str. F0384 GN=HMPREF9058_0794 PE=4 SV=1	3.4215	2.64247	-0.779026	0.207059	0.155315	0.991495	0.992727	-0.779026	0	24555000	106190000	75582000	17104000	185770000	23687000	2.76426	4.06804	3.4322	1.96792	2.78293	3.17657
1064	tr|F9EMR5|F9EMR5_FUSNU;tr|Q7P779|Q7P779_FUSNV	tr|F9EMR5|F9EMR5_FUSNU	6	>tr|F9EMR5|F9EMR5_FUSNU Lon protease OS=Fusobacterium nucleatum subsp. animalis ATCC 51191 GN=lonB PE=2 SV=1;>tr|Q7P779|Q7P779_FUSNV Lon protease OS=Fusobacterium nucleatum subsp. vincentii ATCC 49256 GN=lon PE=2 SV=1	-2.20781	-1.4409	0.766911	0.207661	0.157371	0.991495	0.992727	0.766911	0	364410	1954100	1752200	1325300	17328000	792860	-3.04072	-1.73993	-1.84277	-1.79967	-0.857448	-1.66557
1309	tr|Q7P4G6|Q7P4G6_FUSNV	tr|Q7P4G6|Q7P4G6_FUSNV	2	>tr|Q7P4G6|Q7P4G6_FUSNV Outer membrane porin F OS=Fusobacterium nucleatum subsp. vincentii ATCC 49256 GN=FNV0615 PE=3 SV=1	0.758846	1.21025	0.451408	0.02616	0.157889	0.991495	0.992727	0.451408	0	5175400	11045000	12239000	11036000	58050000	6396200	0.617581	0.777947	0.88101	1.3225	0.997863	1.3104
753	tr|C4FSI3|C4FSI3_9FIRM	tr|C4FSI3|C4FSI3_9FIRM	4	>tr|C4FSI3|C4FSI3_9FIRM Selenium metabolism protein YedF OS=Veillonella dispar ATCC 17748 GN=yedF PE=3 SV=1	1.27416	0.127007	-1.14715	0.249372	0.157925	0.991495	0.992727	-1.14715	0	11411000	13332000	13939000	6398100	11738000	6424700	1.70769	1.05152	1.06327	0.51945	-1.45517	1.31674
1265	tr|Q7P3N8|Q7P3N8_FUSNV;tr|F9EQ14|F9EQ14_FUSNU	tr|Q7P3N8|Q7P3N8_FUSNV	4	>tr|Q7P3N8|Q7P3N8_FUSNV Peptidyl-prolyl cis-trans isomerase OS=Fusobacterium nucleatum subsp. vincentii ATCC 49256 GN=FNV0291 PE=3 SV=1;>tr|F9EQ14|F9EQ14_FUSNU Peptidyl-prolyl cis-trans isomerase OS=Fusobacterium nucleatum subsp. animalis ATCC 51191 GN=sly	0.715872	0.120639	-0.595234	0.152128	0.15831	0.991495	0.992727	-0.595234	0	4986300	9046300	14244000	3360600	41167000	3193800	0.566261	0.487757	1.0936	-0.429021	0.470468	0.320469
1021	tr|F9ELZ0|F9ELZ0_FUSNU	tr|F9ELZ0|F9ELZ0_FUSNU	5	>tr|F9ELZ0|F9ELZ0_FUSNU C4-dicarboxylate-binding protein OS=Fusobacterium nucleatum subsp. animalis ATCC 51191 GN=HMPREF9094_0945 PE=4 SV=1	0.259828	0.893602	0.633773	0.176193	0.162012	0.991495	0.992727	0.633773	0	4324000	5875400	9659500	12561000	49801000	3388900	0.369775	-0.139633	0.549344	1.51316	0.762654	0.404987
495	tr|C4FQ62|C4FQ62_9FIRM	tr|C4FQ62|C4FQ62_9FIRM	5	>tr|C4FQ62|C4FQ62_9FIRM Chain length determinant protein OS=Veillonella dispar ATCC 17748 GN=VEIDISOL_01410 PE=4 SV=1	0.161034	-0.41334	-0.574374	0.150035	0.163626	0.991495	0.992727	-0.574374	0	3972500	4959800	10131000	3543400	19524000	2194100	0.252879	-0.385902	0.616127	-0.350998	-0.674338	-0.214683
469	tr|C4FPW3|C4FPW3_9FIRM	tr|C4FPW3|C4FPW3_9FIRM	2	>tr|C4FPW3|C4FPW3_9FIRM Uncharacterized protein OS=Veillonella dispar ATCC 17748 GN=VEIDISOL_00939 PE=4 SV=1	-0.22869	-0.847043	-0.618353	0.174676	0.164991	0.991495	0.992727	-0.618353	0	2729900	4180300	7596700	2504400	12726000	1998500	-0.264324	-0.634459	0.212713	-0.862202	-1.33115	-0.34778
715	tr|C4FS76|C4FS76_9FIRM	tr|C4FS76|C4FS76_9FIRM	2	>tr|C4FS76|C4FS76_9FIRM Biotin synthase OS=Veillonella dispar ATCC 17748 GN=bioB PE=3 SV=1	-4.26337	-3.36409	0.899279	0.241081	0.166453	0.991495	0.992727	0.899279	0	309210	293440	180630	668030	3877700	140850	-3.26719	-4.49616	-5.02676	-2.8088	-3.15488	-4.1286
1431	tr|Q7P6N5|Q7P6N5_FUSNV;tr|F9ELW5|F9ELW5_FUSNU	tr|Q7P6N5|Q7P6N5_FUSNV	3	>tr|Q7P6N5|Q7P6N5_FUSNV UDP-N-acetylmuramoyl-L-alanyl-D-glutamate--2,6-diaminopimelate ligase OS=Fusobacterium nucleatum subsp. vincentii ATCC 49256 GN=murE PE=3 SV=1;>tr|F9ELW5|F9ELW5_FUSNU UDP-N-acetylmuramyl-tripeptide synthetase OS=Fusobacterium nuclea	-3.10038	-1.15558	1.94481	0.36462	0.167147	0.991495	0.992727	1.94481	2	107600	2339600	NA	NA	18544000	855140	-4.72258	-1.47819	NA	NA	-0.753367	-1.55779
1506	tr|Q7P801|Q7P801_FUSNV	tr|Q7P801|Q7P801_FUSNV	3	>tr|Q7P801|Q7P801_FUSNV Gls24 protein OS=Fusobacterium nucleatum subsp. vincentii ATCC 49256 GN=FNV2026 PE=4 SV=1	2.91494	2.46755	-0.44739	0.0398322	0.16796	0.991495	0.992727	-0.44739	0	23256000	50165000	58684000	25282000	162390000	12651000	2.68932	2.97789	3.0776	2.54356	2.57651	2.28257
319	tr|C4FNJ9|C4FNJ9_9FIRM	tr|C4FNJ9|C4FNJ9_9FIRM	6	>tr|C4FNJ9|C4FNJ9_9FIRM Delta-aminolevulinic acid dehydratase OS=Veillonella dispar ATCC 17748 GN=hemB PE=3 SV=1	0.382087	-0.341889	-0.723976	0.214741	0.16854	0.991495	0.992727	-0.723976	0	5486800	8461700	6800100	5065100	31274000	1061500	0.698138	0.390642	0.057482	0.175305	0.0486811	-1.24965
1497	tr|Q7P7X9|Q7P7X9_FUSNV;tr|F9ELG3|F9ELG3_FUSNU	tr|Q7P7X9|Q7P7X9_FUSNV	7	>tr|Q7P7X9|Q7P7X9_FUSNV L-lactate dehydrogenase OS=Fusobacterium nucleatum subsp. vincentii ATCC 49256 GN=ldh PE=3 SV=1;>tr|F9ELG3|F9ELG3_FUSNU L-lactate dehydrogenase OS=Fusobacterium nucleatum subsp. animalis ATCC 51191 GN=ldh PE=3 SV=1	2.26098	2.69686	0.435871	0.0267771	0.169239	0.991495	0.992727	0.435871	0	15624000	33361000	32677000	30692000	184760000	14600000	2.14092	2.38488	2.25715	2.8292	2.77456	2.48681
539	tr|C4FQM1|C4FQM1_9FIRM	tr|C4FQM1|C4FQM1_9FIRM	3	>tr|C4FQM1|C4FQM1_9FIRM ATP-dependent DNA helicase OS=Veillonella dispar ATCC 17748 GN=pcrA PE=3 SV=1	-4.56308	-2.32169	2.24138	0.284693	0.169397	0.991495	0.992727	2.24138	0	478110	85198	223400	6945200	2439300	185100	-2.66631	-6.29394	-4.72897	0.640313	-3.86622	-3.73918
298	tr|C4FNF5|C4FNF5_9FIRM	tr|C4FNF5|C4FNF5_9FIRM	4	>tr|C4FNF5|C4FNF5_9FIRM Energy-coupling factor transporter ATP-binding protein EcfA OS=Veillonella dispar ATCC 17748 GN=ecfA PE=3 SV=1	-0.331315	-0.896764	-0.565449	0.159388	0.171802	0.991495	0.992727	-0.565449	0	2115400	5067100	6419500	1988100	14334000	2010200	-0.615928	-0.354788	-0.0232287	-1.20229	-1.14855	-0.33946
512	tr|C4FQA9|C4FQA9_9FIRM	tr|C4FQA9|C4FQA9_9FIRM	6	>tr|C4FQA9|C4FQA9_9FIRM Phenylalanine--tRNA ligase alpha subunit OS=Veillonella dispar ATCC 17748 GN=pheS PE=3 SV=1	-0.360563	-1.18435	-0.823786	0.240828	0.173472	0.991495	0.992727	-0.823786	0	1889800	6400800	5287200	2075400	25844000	556520	-0.771411	-0.0151253	-0.295152	-1.13898	-0.243982	-2.17008
10	sp|P04264|K2C1_HUMAN;zz|FGCZCont0178_P04264|K2C1_HUMAN;zz|FGCZCont0025_P04264|K2C1_HUMAN;CON__P04264;zz|FGCZCont0077_P04264|K2C1_HUMAN;zz|FGCZCont0050_P04264|K2C1_HUMAN	sp|P04264|K2C1_HUMAN	31	>sp|P04264|K2C1_HUMAN Keratin, type II cytoskeletal 1 OS=Homo sapiens GN=KRT1 PE=1 SV=6;>zz|FGCZCont0178_P04264|K2C1_HUMAN blastpHomologue_0.0;>zz|FGCZCont0025_P04264|K2C1_HUMAN blastpHomologue_0.0;>P04264 SWISS-PROT:P04264 Tax_Id=9606 Gene_Symbol=KRT1 Ker	5.726	5.22335	-0.502654	0.116856	0.174295	0.991495	0.992727	-0.502654	0	266670000	349600000	291800000	139890000	849770000	120070000	6.05265	5.8002	5.32514	5.0636	5.11623	5.49021
436	tr|C4FPM7|C4FPM7_9FIRM	tr|C4FPM7|C4FPM7_9FIRM	6	>tr|C4FPM7|C4FPM7_9FIRM Peptidase, U32 family OS=Veillonella dispar ATCC 17748 GN=VEIDISOL_00853 PE=4 SV=1	0.579897	0.0367849	-0.543112	0.151042	0.175106	0.991495	0.992727	-0.543112	0	6181600	8858800	8806900	3190600	37775000	3098600	0.862526	0.45731	0.419855	-0.505488	0.338508	0.277335
654	tr|C4FRM1|C4FRM1_9FIRM	tr|C4FRM1|C4FRM1_9FIRM	9	>tr|C4FRM1|C4FRM1_9FIRM 2-dehydro-3-deoxyphosphooctonate aldolase OS=Veillonella dispar ATCC 17748 GN=kdsA PE=3 SV=1	1.05815	1.62926	0.571109	0.168566	0.175124	0.991495	0.992727	0.571109	0	8745000	17245000	8732800	15501000	81187000	7578600	1.34081	1.42563	0.408015	1.82296	1.51265	1.55218
842	tr|F5VU43|F5VU43_STROR;sp|Q9X670|G6PI_STRMU	tr|F5VU43|F5VU43_STROR	5	>tr|F5VU43|F5VU43_STROR Glucose-6-phosphate isomerase OS=Streptococcus oralis SK255 GN=pgi PE=3 SV=1;>sp|Q9X670|G6PI_STRMU Glucose-6-phosphate isomerase OS=Streptococcus mutans serotype c (strain ATCC 700610 / UA159) GN=pgi PE=3 SV=1	-3.38979	-4.88413	-1.49434	0.284487	0.176718	0.991495	0.992727	-1.49434	0	231180	1339800	322930	59180	4823800	55604	-3.66816	-2.28857	-4.21263	-6.37911	-2.81985	-5.45342
1418	tr|Q7P6B1|Q7P6B1_FUSNV	tr|Q7P6B1|Q7P6B1_FUSNV	3	>tr|Q7P6B1|Q7P6B1_FUSNV DNA topoisomerase 1 OS=Fusobacterium nucleatum subsp. vincentii ATCC 49256 GN=topA PE=3 SV=1	-1.95011	-2.74649	-0.796374	0.241157	0.1768	0.991495	0.992727	-0.796374	0	1665300	975980	1401800	522790	5214500	483960	-0.945773	-2.74915	-2.15542	-3.16992	-2.70033	-2.36921
704	tr|C4FS18|C4FS18_9FIRM	tr|C4FS18|C4FS18_9FIRM	2	>tr|C4FS18|C4FS18_9FIRM Uncharacterized protein OS=Veillonella dispar ATCC 17748 GN=VEIDISOL_01708 PE=4 SV=1	-1.19133	-1.61374	-0.422408	0.0223586	0.177053	0.991495	0.992727	-0.422408	0	1416300	2638700	2973600	1615800	11261000	714120	-1.16907	-1.3033	-1.10162	-1.50772	-1.51883	-1.81466
857	tr|F5VV90|F5VV90_STROR	tr|F5VV90|F5VV90_STROR	17	>tr|F5VV90|F5VV90_STROR Elongation factor Tu OS=Streptococcus oralis SK255 GN=tuf PE=3 SV=1	2.90682	4.14698	1.24016	0.27773	0.177147	0.991495	0.992727	1.24016	0	11445000	95676000	59299000	117420000	780000000	16377000	1.71179	3.91647	3.09221	4.80567	4.98476	2.65053
676	tr|C4FRS2|C4FRS2_9FIRM	tr|C4FRS2|C4FRS2_9FIRM	2	>tr|C4FRS2|C4FRS2_9FIRM Preprotein translocase, YajC subunit OS=Veillonella dispar ATCC 17748 GN=yajC PE=4 SV=1	-3.99265	-2.19788	1.79477	0.293532	0.180346	0.991495	0.992727	1.79477	0	279110	324770	321040	774850	41894000	108490	-3.40839	-4.34869	-4.22086	-2.59029	0.497332	-4.50068
248	tr|C4FN90|C4FN90_9FIRM	tr|C4FN90|C4FN90_9FIRM	8	>tr|C4FN90|C4FN90_9FIRM Hydrolyase, tartrate beta subunit/fumarate domain protein, Fe-S type OS=Veillonella dispar ATCC 17748 GN=VEIDISOL_00417 PE=4 SV=1	1.27098	1.93134	0.660359	0.215183	0.180395	0.991495	0.992727	0.660359	0	12729000	17826000	9198100	20789000	105310000	7986000	1.85839	1.4738	0.480757	2.25533	1.91188	1.62682
952	tr|F9EKJ1|F9EKJ1_FUSNU	tr|F9EKJ1|F9EKJ1_FUSNU	5	>tr|F9EKJ1|F9EKJ1_FUSNU 50S ribosomal protein L4 OS=Fusobacterium nucleatum subsp. animalis ATCC 51191 GN=rplD PE=3 SV=1	2.91451	2.39147	-0.523047	0.147932	0.181314	0.991495	0.992727	-0.523047	0	34839000	38588000	51717000	16925000	174490000	15104000	3.24657	2.59647	2.9005	1.95242	2.68679	2.53519
807	tr|F5VSI4|F5VSI4_STROR	tr|F5VSI4|F5VSI4_STROR	7	>tr|F5VSI4|F5VSI4_STROR AAA domain, Cdc48 family protein OS=Streptococcus oralis SK255 GN=HMPREF9968_1325 PE=4 SV=1	-0.929355	-1.77214	-0.842782	0.255719	0.182408	0.991495	0.992727	-0.842782	0	1025300	4866300	3794500	1967900	4809600	1043000	-1.61448	-0.413568	-0.760013	-1.21733	-2.82437	-1.27471
309	tr|C4FNI0|C4FNI0_9FIRM	tr|C4FNI0|C4FNI0_9FIRM	9	>tr|C4FNI0|C4FNI0_9FIRM Dihydroxy-acid dehydratase OS=Veillonella dispar ATCC 17748 GN=ilvD PE=3 SV=1	1.19176	0.76754	-0.424216	0.0368154	0.183221	0.991495	0.992727	-0.424216	0	9043200	14319000	13640000	6861500	55651000	4308100	1.38704	1.15534	1.03288	0.622453	0.933095	0.747071
1407	tr|Q7P651|Q7P651_FUSNV;tr|F9EJD2|F9EJD2_FUSNU	tr|Q7P651|Q7P651_FUSNV	6	>tr|Q7P651|Q7P651_FUSNV ATP-dependent RNA helicase OS=Fusobacterium nucleatum subsp. vincentii ATCC 49256 GN=FNV1213 PE=3 SV=1;>tr|F9EJD2|F9EJD2_FUSNU ATP-dependent RNA helicase OS=Fusobacterium nucleatum subsp. animalis ATCC 51191 GN=HMPREF9094_0036 PE=4	-1.22755	-0.783911	0.443639	0.0699069	0.184993	0.991495	0.992727	0.443639	0	1576300	2742400	2379600	2475800	21762000	1296300	-1.0215	-1.24727	-1.41389	-0.879121	-0.507801	-0.964812
269	tr|C4FNC4|C4FNC4_9FIRM	tr|C4FNC4|C4FNC4_9FIRM	25	>tr|C4FNC4|C4FNC4_9FIRM Elongation factor Tu OS=Veillonella dispar ATCC 17748 GN=tuf PE=3 SV=1	7.62027	8.13759	0.517319	0.150391	0.184997	0.991495	0.992727	0.517319	0	905290000	1332200000	1262800000	1539300000	6087200000	557450000	7.73779	7.74496	7.37807	8.59631	8.13784	7.67863
249	tr|C4FN91|C4FN91_9FIRM	tr|C4FN91|C4FN91_9FIRM	3	>tr|C4FN91|C4FN91_9FIRM UPF0340 protein VEIDISOL_00418 OS=Veillonella dispar ATCC 17748 GN=VEIDISOL_00418 PE=3 SV=1	-1.98804	-2.53129	-0.543253	0.170524	0.185744	0.991495	0.992727	-0.543253	0	1027900	1513300	1318200	576360	6191000	572090	-1.61099	-2.11155	-2.24158	-3.02622	-2.43691	-2.13075
763	tr|C4FSL1|C4FSL1_9FIRM	tr|C4FSL1|C4FSL1_9FIRM	9	>tr|C4FSL1|C4FSL1_9FIRM Peptidase T OS=Veillonella dispar ATCC 17748 GN=pepT PE=3 SV=1	2.75033	2.22251	-0.527818	0.161562	0.186676	0.991495	0.992727	-0.527818	0	30906000	28331000	56412000	22045000	123720000	11663000	3.08141	2.1473	3.02227	2.34174	2.15913	2.16666
510	tr|C4FQA3|C4FQA3_9FIRM	tr|C4FQA3|C4FQA3_9FIRM	4	>tr|C4FQA3|C4FQA3_9FIRM DEAD/DEAH box helicase OS=Veillonella dispar ATCC 17748 GN=VEIDISOL_01451 PE=4 SV=1	-3.00029	-2.36823	0.632058	0.215508	0.186746	0.991495	0.992727	0.632058	0	576000	858690	480390	780780	8768400	405070	-2.4095	-2.93527	-3.65609	-2.57906	-1.90278	-2.62285
1441	tr|Q7P6V4|Q7P6V4_FUSNV;tr|F9EJH6|F9EJH6_FUSNU	tr|Q7P6V4|Q7P6V4_FUSNV	7	>tr|Q7P6V4|Q7P6V4_FUSNV Putative K(+)-stimulated pyrophosphate-energized sodium pump OS=Fusobacterium nucleatum subsp. vincentii ATCC 49256 GN=hppA PE=3 SV=1;>tr|F9EJH6|F9EJH6_FUSNU Putative K(+)-stimulated pyrophosphate-energized sodium pump OS=Fusobacter	2.00988	2.46782	0.457937	0.0937598	0.187009	0.991495	0.992727	0.457937	0	13773000	26812000	27109000	26177000	181310000	10845000	1.96707	2.06719	1.99538	2.5948	2.74563	2.06301
822	tr|F5VT24|F5VT24_STROR	tr|F5VT24|F5VT24_STROR	8	>tr|F5VT24|F5VT24_STROR Manganese ABC transporter substrate-binding lipoprotein OS=Streptococcus oralis SK255 GN=psaA PE=3 SV=1	0.846867	2.28126	1.43439	0.29611	0.187689	0.991495	0.992727	1.43439	0	1767100	28914000	15674000	40064000	201200000	4217200	-0.863967	2.17691	1.22766	3.22173	2.90537	0.716674
750	tr|C4FSH8|C4FSH8_9FIRM	tr|C4FSH8|C4FSH8_9FIRM	5	>tr|C4FSH8|C4FSH8_9FIRM Phosphomethylpyrimidine kinase OS=Veillonella dispar ATCC 17748 GN=thiD PE=4 SV=1	0.51871	-0.242476	-0.761186	0.250819	0.188095	0.991495	0.992727	-0.761186	0	6082100	6124200	11513000	3737700	15166000	3904600	0.840154	-0.0793423	0.79532	-0.272361	-1.06196	0.606895
1246	tr|Q7P367|Q7P367_FUSNV;tr|F9EM80|F9EM80_FUSNU	tr|Q7P367|Q7P367_FUSNV	5	>tr|Q7P367|Q7P367_FUSNV Ribosome-recycling factor OS=Fusobacterium nucleatum subsp. vincentii ATCC 49256 GN=frr PE=3 SV=1;>tr|F9EM80|F9EM80_FUSNU Ribosome-recycling factor OS=Fusobacterium nucleatum subsp. animalis ATCC 51191 GN=frr PE=3 SV=1	0.120618	0.669141	0.548523	0.181888	0.190243	0.991495	0.992727	0.548523	0	2653200	8609000	7800100	5701000	41181000	5865400	-0.303616	0.41573	0.249739	0.349519	0.47099	1.18691
1524	tr|Q7P875|Q7P875_FUSNV	tr|Q7P875|Q7P875_FUSNV	5	>tr|Q7P875|Q7P875_FUSNV Uncharacterized protein OS=Fusobacterium nucleatum subsp. vincentii ATCC 49256 GN=FNV2159 PE=4 SV=1	1.74415	2.28804	0.543898	0.179051	0.190272	0.991495	0.992727	0.543898	0	13342000	20172000	21273000	30968000	135170000	8566200	1.92324	1.65354	1.65566	2.84238	2.29496	1.72679
1324	tr|Q7P4N9|Q7P4N9_FUSNV;tr|F9EM86|F9EM86_FUSNU	tr|Q7P4N9|Q7P4N9_FUSNV	2	>tr|Q7P4N9|Q7P4N9_FUSNV 30S ribosomal protein S18 OS=Fusobacterium nucleatum subsp. vincentii ATCC 49256 GN=rpsR PE=3 SV=1;>tr|F9EM86|F9EM86_FUSNU 30S ribosomal protein S18 OS=Fusobacterium nucleatum subsp. animalis ATCC 51191 GN=rpsR PE=3 SV=1	-0.845281	-0.41903	0.426251	0.0557407	0.19068	0.991495	0.992727	0.426251	0	1640100	4349300	3215100	3370700	20964000	2114500	-0.966796	-0.576846	-0.9922	-0.424601	-0.565132	-0.267357
1052	tr|F9EMG9|F9EMG9_FUSNU	tr|F9EMG9|F9EMG9_FUSNU	2	>tr|F9EMG9|F9EMG9_FUSNU Arginine--tRNA ligase OS=Fusobacterium nucleatum subsp. animalis ATCC 51191 GN=argS PE=3 SV=1	-2.55517	-3.14377	-0.588597	0.205714	0.191692	0.991495	0.992727	-0.588597	0	494750	1070000	1151600	417930	6447900	210320	-2.61915	-2.61545	-2.43092	-3.49969	-2.37451	-3.5571
1174	tr|F9PH82|F9PH82_9ACTO;tr|J2ZSG3|J2ZSG3_ACTNH	tr|F9PH82|F9PH82_9ACTO	2	>tr|F9PH82|F9PH82_9ACTO Phosphoenolpyruvate carboxykinase [GTP] OS=Actinomyces sp. oral taxon 175 str. F0384 GN=pckG PE=3 SV=1;>tr|J2ZSG3|J2ZSG3_ACTNH Phosphoenolpyruvate carboxykinase (GTP)-like protein OS=Actinomyces naeslundii (strain ATCC 12104 / DSM 4	0.0424593	-2.10921	-2.15167	0.342039	0.192385	0.991495	0.992727	-2.15167	1	1435100	7570400	13802000	223940	NA	2935700	-1.15089	0.228839	1.04943	-4.41878	NA	0.200357
1363	tr|Q7P5G3|Q7P5G3_FUSNV;tr|F9EJF9|F9EJF9_FUSNU	tr|Q7P5G3|Q7P5G3_FUSNV	2	>tr|Q7P5G3|Q7P5G3_FUSNV V-type ATP synthase subunit D OS=Fusobacterium nucleatum subsp. vincentii ATCC 49256 GN=atpD PE=3 SV=1;>tr|F9EJF9|F9EJF9_FUSNU V-type ATP synthase subunit D OS=Fusobacterium nucleatum subsp. animalis ATCC 51191 GN=ntpD PE=3 SV=1	-0.324001	-1.04221	-0.718211	0.249741	0.193424	0.991495	0.992727	-0.718211	0	1471700	7788500	5965700	1761300	12310000	1976200	-1.11617	0.270127	-0.125963	-1.38071	-1.38215	-0.363775
1438	tr|Q7P6U0|Q7P6U0_FUSNV;tr|F9ELM7|F9ELM7_FUSNU	tr|Q7P6U0|Q7P6U0_FUSNV	3	>tr|Q7P6U0|Q7P6U0_FUSNV Nitrogen assimilation regulatory protein OS=Fusobacterium nucleatum subsp. vincentii ATCC 49256 GN=FNV1601 PE=4 SV=1;>tr|F9ELM7|F9ELM7_FUSNU Nitrogen assimilation regulatory protein OS=Fusobacterium nucleatum subsp. animalis ATCC 51	-3.57903	-2.8907	0.68833	0.232271	0.19598	0.991495	0.992727	0.68833	1	233990	504100	586670	NA	6775900	221540	-3.6515	-3.70956	-3.37602	NA	-2.29837	-3.48302
1505	tr|Q7P800|Q7P800_FUSNV	tr|Q7P800|Q7P800_FUSNV	9	>tr|Q7P800|Q7P800_FUSNV 30S ribosomal protein S2 OS=Fusobacterium nucleatum subsp. vincentii ATCC 49256 GN=rpsB PE=3 SV=1	2.50237	2.93303	0.430659	0.0745107	0.196007	0.991495	0.992727	0.430659	0	16893000	39916000	42120000	28021000	232550000	20584000	2.24859	2.64566	2.61287	2.69508	3.12759	2.97642
231	tr|C4FN41|C4FN41_9FIRM	tr|C4FN41|C4FN41_9FIRM	9	>tr|C4FN41|C4FN41_9FIRM Argininosuccinate lyase OS=Veillonella dispar ATCC 17748 GN=argH PE=3 SV=1	0.686622	1.46996	0.783338	0.265719	0.196196	0.991495	0.992727	0.783338	0	6480100	13322000	6919600	9937200	153480000	4322900	0.927545	1.05043	0.0818935	1.16801	2.48991	0.75196
1020	tr|F9ELY4|F9ELY4_FUSNU;tr|Q7P3C1|Q7P3C1_FUSNV	tr|F9ELY4|F9ELY4_FUSNU	3	>tr|F9ELY4|F9ELY4_FUSNU Membrane antigen OS=Fusobacterium nucleatum subsp. animalis ATCC 51191 GN=HMPREF9094_0939 PE=4 SV=1;>tr|Q7P3C1|Q7P3C1_FUSNV 34 kDa membrane antigen OS=Fusobacterium nucleatum subsp. vincentii ATCC 49256 GN=FNV0027 PE=4 SV=1	5.11513	4.6003	-0.514831	0.170889	0.196938	0.991495	0.992727	-0.514831	0	105740000	198670000	352370000	82956000	591930000	81946000	4.77729	4.97865	5.58944	4.29386	4.56135	4.94568
580	tr|C4FR13|C4FR13_9FIRM	tr|C4FR13|C4FR13_9FIRM	8	>tr|C4FR13|C4FR13_9FIRM Uridylate kinase OS=Veillonella dispar ATCC 17748 GN=pyrH PE=3 SV=1	1.04188	1.46962	0.427743	0.0754787	0.198513	0.991495	0.992727	0.427743	0	7491100	11750000	14622000	15080000	70464000	6490200	1.12743	0.867896	1.1303	1.7824	1.29527	1.3312
1498	tr|Q7P7Y0|Q7P7Y0_FUSNV	tr|Q7P7Y0|Q7P7Y0_FUSNV	37	>tr|Q7P7Y0|Q7P7Y0_FUSNV Pyruvate-flavodoxin oxidoreductase OS=Fusobacterium nucleatum subsp. vincentii ATCC 49256 GN=FNV1964 PE=3 SV=1	6.18318	6.69773	0.51455	0.17414	0.198804	0.991495	0.992727	0.51455	0	235130000	608890000	494270000	332270000	3103700000	271110000	5.87911	6.60679	6.06364	6.33793	7.10414	6.65113
811	tr|F5VSK0|F5VSK0_STROR	tr|F5VSK0|F5VSK0_STROR	3	>tr|F5VSK0|F5VSK0_STROR 30S ribosomal protein S7 OS=Streptococcus oralis SK255 GN=rpsG PE=3 SV=1	-1.58806	-0.297525	1.29054	0.305454	0.198935	0.991495	0.992727	1.29054	0	462960	4622400	2136100	9127800	31357000	632270	-2.71071	-0.488317	-1.56516	1.04286	0.0527485	-1.98818
1028	tr|F9EM81|F9EM81_FUSNU	tr|F9EM81|F9EM81_FUSNU	6	>tr|F9EM81|F9EM81_FUSNU Outer membrane protein (Fragment) OS=Fusobacterium nucleatum subsp. animalis ATCC 51191 GN=HMPREF9094_1036 PE=4 SV=1	-5.34728	-4.42397	0.92331	0.324015	0.199037	0.991495	0.992727	0.92331	2	NA	105930	225280	NA	1366900	144420	NA	-5.97733	-4.71722	NA	-4.75501	-4.09292
618	tr|C4FRB5|C4FRB5_9FIRM	tr|C4FRB5|C4FRB5_9FIRM	3	>tr|C4FRB5|C4FRB5_9FIRM Transcriptional repressor NrdR OS=Veillonella dispar ATCC 17748 GN=nrdR PE=3 SV=1	-3.79314	-2.74582	1.04732	0.295709	0.199445	0.991495	0.992727	1.04732	0	606660	467030	157270	810620	6125900	258970	-2.338	-3.8206	-5.22082	-2.52381	-2.45313	-3.2605
1511	tr|Q7P852|Q7P852_FUSNV;tr|F9EKA1|F9EKA1_FUSNU	tr|Q7P852|Q7P852_FUSNV	2	>tr|Q7P852|Q7P852_FUSNV ATP-dependent 6-phosphofructokinase OS=Fusobacterium nucleatum subsp. vincentii ATCC 49256 GN=pfkA PE=3 SV=1;>tr|F9EKA1|F9EKA1_FUSNU ATP-dependent 6-phosphofructokinase OS=Fusobacterium nucleatum subsp. animalis ATCC 51191 GN=pfkA P	-0.67745	-1.09686	-0.41941	0.0647524	0.199869	0.991495	0.992727	-0.41941	0	1969400	4226600	3962300	2057000	18098000	990900	-0.714528	-0.618447	-0.699376	-1.1521	-0.790727	-1.34775
1075	tr|F9EMZ6|F9EMZ6_FUSNU	tr|F9EMZ6|F9EMZ6_FUSNU	16	>tr|F9EMZ6|F9EMZ6_FUSNU R-phenyllactate dehydratase alpha subunit OS=Fusobacterium nucleatum subsp. animalis ATCC 51191 GN=fldB PE=4 SV=1	-0.955583	1.0255	1.98109	0.318592	0.20084	0.991495	0.992727	1.98109	0	4800600	311520	13598000	10265000	64237000	4189900	0.513934	-4.40924	1.02856	1.21582	1.15328	0.707416
682	tr|C4FRT8|C4FRT8_9FIRM	tr|C4FRT8|C4FRT8_9FIRM	6	>tr|C4FRT8|C4FRT8_9FIRM Electron transfer flavoprotein subunit beta OS=Veillonella dispar ATCC 17748 GN=etfB PE=4 SV=1	0.331227	-0.0864057	-0.417633	0.0644103	0.201066	0.991495	0.992727	-0.417633	0	4570800	8126700	7611600	3641300	34519000	2298300	0.446304	0.331919	0.215459	-0.310851	0.200182	-0.148548
404	tr|C4FPE7|C4FPE7_9FIRM	tr|C4FPE7|C4FPE7_9FIRM	3	>tr|C4FPE7|C4FPE7_9FIRM Polyprenyl synthetase OS=Veillonella dispar ATCC 17748 GN=VEIDISOL_00771 PE=3 SV=1	-2.98577	-3.89905	-0.913282	0.303867	0.203351	0.991495	0.992727	-0.913282	1	446080	NA	660640	160140	2561300	312410	-2.76192	NA	-3.20962	-4.91274	-3.79132	-2.99309
11	sp|P06702|S10A9_HUMAN	sp|P06702|S10A9_HUMAN	2	>sp|P06702|S10A9_HUMAN Protein S100-A9 OS=Homo sapiens GN=S100A9 PE=1 SV=1	-1.28525	-2.00146	-0.716211	0.258705	0.204597	0.991495	0.992727	-0.716211	1	1702800	3540300	1495600	NA	7466700	694910	-0.915071	-0.876023	-2.06466	NA	-2.14939	-1.85353
1221	tr|Q7P2M9|Q7P2M9_FUSNV	tr|Q7P2M9|Q7P2M9_FUSNV	2	>tr|Q7P2M9|Q7P2M9_FUSNV Uncharacterized protein (Fragment) OS=Fusobacterium nucleatum subsp. vincentii ATCC 49256 GN=FNV1159 PE=4 SV=1	-4.86009	-3.97515	0.884943	0.290367	0.205239	0.991495	0.992727	0.884943	0	124550	178400	206410	763240	1226200	117150	-4.52089	-5.21959	-4.83981	-2.61253	-4.92171	-4.39121
516	tr|C4FQB4|C4FQB4_9FIRM	tr|C4FQB4|C4FQB4_9FIRM	8	>tr|C4FQB4|C4FQB4_9FIRM Tyrosine--tRNA ligase OS=Veillonella dispar ATCC 17748 GN=tyrS PE=3 SV=1	0.585197	0.121817	-0.463381	0.140086	0.205802	0.991495	0.992727	-0.463381	0	5948300	9337300	8759700	4004000	43642000	2508800	0.809484	0.533783	0.412324	-0.17098	0.560063	-0.0236329
442	tr|C4FPR2|C4FPR2_9FIRM	tr|C4FPR2|C4FPR2_9FIRM	9	>tr|C4FPR2|C4FPR2_9FIRM Fructose-1,6-bisphosphate aldolase, class II OS=Veillonella dispar ATCC 17748 GN=fba PE=3 SV=1	3.27926	2.88327	-0.395989	0.0356784	0.205905	0.991495	0.992727	-0.395989	0	40922000	56123000	65347000	29547000	192210000	21544000	3.46845	3.14103	3.2283	2.77319	2.83522	3.0414
1530	tr|Q7P8I1|Q7P8I1_FUSNV;tr|F9EJC1|F9EJC1_FUSNU	tr|Q7P8I1|Q7P8I1_FUSNV	2	>tr|Q7P8I1|Q7P8I1_FUSNV Uncharacterized protein OS=Fusobacterium nucleatum subsp. vincentii ATCC 49256 GN=FNV2331 PE=4 SV=1;>tr|F9EJC1|F9EJC1_FUSNU Uncharacterized protein OS=Fusobacterium nucleatum subsp. animalis ATCC 51191 GN=HMPREF9094_0025 PE=4 SV=1	2.94281	1.93319	-1.00962	0.302462	0.206926	0.991495	0.992727	-1.00962	0	24647000	33939000	88240000	7947800	82709000	28088000	2.76941	2.40985	3.64918	0.838946	1.54115	3.41948
844	tr|F5VU52|F5VU52_STROR	tr|F5VU52|F5VU52_STROR	6	>tr|F5VU52|F5VU52_STROR Gram positive anchor OS=Streptococcus oralis SK255 GN=HMPREF9968_0476 PE=3 SV=1	-3.81319	-1.99798	1.81521	0.359508	0.211546	0.991495	0.992727	1.81521	1	100260	2572800	150820	733980	12770000	NA	-4.81999	-1.34007	-5.27951	-2.67011	-1.32585	NA
1151	tr|F9EQ77|F9EQ77_FUSNU	tr|F9EQ77|F9EQ77_FUSNU	3	>tr|F9EQ77|F9EQ77_FUSNU LexA repressor OS=Fusobacterium nucleatum subsp. animalis ATCC 51191 GN=HMPREF9094_2082 PE=4 SV=1	-2.04283	-2.50887	-0.466033	0.155138	0.211697	0.991495	0.992727	-0.466033	0	618140	1564500	1867900	629610	6083500	557820	-2.31215	-2.06318	-1.75317	-2.89605	-2.46379	-2.16676
423	tr|C4FPJ4|C4FPJ4_9FIRM	tr|C4FPJ4|C4FPJ4_9FIRM	4	>tr|C4FPJ4|C4FPJ4_9FIRM Histidine--tRNA ligase OS=Veillonella dispar ATCC 17748 GN=hisS PE=3 SV=1	-0.879508	-0.354202	0.525307	0.206065	0.212311	0.991495	0.992727	0.525307	0	2176600	3253300	3056700	4606000	27942000	1288200	-0.576607	-0.998921	-1.063	0.0353441	-0.124202	-0.973747
1177	tr|F9PI61|F9PI61_9ACTO	tr|F9PI61|F9PI61_9ACTO	10	>tr|F9PI61|F9PI61_9ACTO Cna protein B-type domain protein OS=Actinomyces sp. oral taxon 175 str. F0384 GN=HMPREF9058_1614 PE=4 SV=1	2.57521	3.4429	0.867681	0.29762	0.212385	0.991495	0.992727	0.867681	0	12202000	54142000	49417000	105900000	179100000	20182000	1.80009	3.08879	2.83675	4.65356	2.72681	2.94831
1284	tr|Q7P419|Q7P419_FUSNV	tr|Q7P419|Q7P419_FUSNV	5	>tr|Q7P419|Q7P419_FUSNV Chaperone protein htpG OS=Fusobacterium nucleatum subsp. vincentii ATCC 49256 GN=FNV0325 PE=4 SV=1	-2.1877	-2.98795	-0.800259	0.290771	0.213257	0.991495	0.992727	-0.800259	0	597560	1166500	1920400	312710	3763900	703340	-2.35884	-2.48992	-1.71432	-3.92693	-3.20059	-1.83634
1216	tr|Q7P2M1|Q7P2M1_FUSNV	tr|Q7P2M1|Q7P2M1_FUSNV	16	>tr|Q7P2M1|Q7P2M1_FUSNV L-BETA-LYSINE 5,6-AMINOMUTASE ALPHA SUBUNIT OS=Fusobacterium nucleatum subsp. vincentii ATCC 49256 GN=FNV1030 PE=4 SV=1	2.69976	3.25256	0.5528	0.224794	0.213901	0.991495	0.992727	0.5528	0	17528000	57296000	42599000	39407000	355700000	17941000	2.29947	3.1711	2.62871	3.19737	3.77977	2.78054
1320	tr|Q7P4K1|Q7P4K1_FUSNV	tr|Q7P4K1|Q7P4K1_FUSNV	3	>tr|Q7P4K1|Q7P4K1_FUSNV Acetyltransferase OS=Fusobacterium nucleatum subsp. vincentii ATCC 49256 GN=FNV1068 PE=4 SV=1	-0.820019	-2.04277	-1.22275	0.32078	0.214048	0.991495	0.992727	-1.22275	0	1635100	2678700	5628000	1794000	2133700	1557600	-0.971006	-1.28143	-0.20762	-1.35361	-4.07163	-0.703063
1033	tr|F9EM94|F9EM94_FUSNU	tr|F9EM94|F9EM94_FUSNU	6	>tr|F9EM94|F9EM94_FUSNU Pyruvate kinase OS=Fusobacterium nucleatum subsp. animalis ATCC 51191 GN=pyk PE=3 SV=1	0.725185	1.21415	0.488963	0.182296	0.214223	0.991495	0.992727	0.488963	0	4167000	10584000	14732000	8248600	66266000	7555200	0.318783	0.71597	1.1408	0.893667	1.201	1.54778
1114	tr|F9ENX5|F9ENX5_FUSNU	tr|F9ENX5|F9ENX5_FUSNU	7	>tr|F9ENX5|F9ENX5_FUSNU Peptidase T OS=Fusobacterium nucleatum subsp. animalis ATCC 51191 GN=pepT PE=3 SV=1	-0.228829	0.219155	0.447984	0.141651	0.215323	0.991495	0.992727	0.447984	0	3162800	4817000	5671900	3940600	43593000	3134200	-0.0613854	-0.428371	-0.196732	-0.194492	0.558339	0.293618
780	tr|C4FSQ9|C4FSQ9_9FIRM	tr|C4FSQ9|C4FSQ9_9FIRM	2	>tr|C4FSQ9|C4FSQ9_9FIRM Orotidine 5-phosphate decarboxylase OS=Veillonella dispar ATCC 17748 GN=pyrF PE=3 SV=1	-3.39844	-2.85728	0.54116	0.221339	0.215617	0.991495	0.992727	0.54116	0	338990	376590	811500	633350	4874100	338070	-3.14042	-4.13349	-2.92141	-2.88733	-2.80393	-2.88058
1460	tr|Q7P765|Q7P765_FUSNV	tr|Q7P765|Q7P765_FUSNV	10	>tr|Q7P765|Q7P765_FUSNV Uncharacterized protein OS=Fusobacterium nucleatum subsp. vincentii ATCC 49256 GN=FNV1481 PE=4 SV=1	4.78845	4.14187	-0.646579	0.263986	0.215798	0.991495	0.992727	-0.646579	0	87624000	149600000	282730000	49191000	391270000	83680000	4.51819	4.56627	5.28089	3.52405	3.92604	4.97553
363	tr|C4FNZ6|C4FNZ6_9FIRM	tr|C4FNZ6|C4FNZ6_9FIRM	3	>tr|C4FNZ6|C4FNZ6_9FIRM Uncharacterized protein OS=Veillonella dispar ATCC 17748 GN=VEIDISOL_00618 PE=4 SV=1	-0.042072	-0.630835	-0.588763	0.245401	0.216455	0.991495	0.992727	-0.588763	0	3186900	5185400	7779000	1707400	27473000	2043800	-0.0509196	-0.321239	0.245943	-1.42649	-0.150178	-0.315831
1144	tr|F9EPT2|F9EPT2_FUSNU;tr|Q7P627|Q7P627_FUSNV	tr|F9EPT2|F9EPT2_FUSNU	2	>tr|F9EPT2|F9EPT2_FUSNU Penicillin-binding protein 1A family protein (Fragment) OS=Fusobacterium nucleatum subsp. animalis ATCC 51191 GN=HMPREF9094_1937 PE=4 SV=1;>tr|Q7P627|Q7P627_FUSNV Multimodular transpeptidase-transglycosylase PBP 1A OS=Fusobacterium	-2.39879	-1.35939	1.0394	0.315736	0.216534	0.991495	0.992727	1.0394	0	1629100	684740	791740	2178600	20808000	462430	-0.976074	-3.26435	-2.95595	-1.0675	-0.576594	-2.43408
527	tr|C4FQE8|C4FQE8_9FIRM	tr|C4FQE8|C4FQE8_9FIRM	10	>tr|C4FQE8|C4FQE8_9FIRM FeS assembly protein SufB OS=Veillonella dispar ATCC 17748 GN=sufB PE=4 SV=1	1.94465	1.52239	-0.422253	0.107683	0.216559	0.991495	0.992727	-0.422253	0	12914000	26565000	25360000	11575000	69103000	9735000	1.87828	2.05374	1.90192	1.39274	1.26533	1.9091
981	tr|F9EL89|F9EL89_FUSNU;tr|Q7P4R9|Q7P4R9_FUSNV	tr|F9EL89|F9EL89_FUSNU	2	>tr|F9EL89|F9EL89_FUSNU Adenylosuccinate lyase OS=Fusobacterium nucleatum subsp. animalis ATCC 51191 GN=purB PE=3 SV=1;>tr|Q7P4R9|Q7P4R9_FUSNV Adenylosuccinate lyase OS=Fusobacterium nucleatum subsp. vincentii ATCC 49256 GN=FNV0580 PE=3 SV=1	-2.9635	-2.32986	0.633637	0.262062	0.217087	0.991495	0.992727	0.633637	0	244650	816940	1271000	608700	7947600	631390	-3.59008	-3.00773	-2.29268	-2.9458	-2.0536	-1.99017
30	sp|P81605|DCD_HUMAN	sp|P81605|DCD_HUMAN	2	>sp|P81605|DCD_HUMAN Dermcidin OS=Homo sapiens GN=DCD PE=1 SV=2	0.193145	-0.85706	-1.0502	0.318518	0.218396	0.991495	0.992727	-1.0502	0	9680400	4899500	4575300	3942800	7332100	2216500	1.48092	-0.403684	-0.497803	-0.193669	-2.17731	-0.200205
696	tr|C4FRY4|C4FRY4_9FIRM	tr|C4FRY4|C4FRY4_9FIRM	3	>tr|C4FRY4|C4FRY4_9FIRM D-ribose pyranase OS=Veillonella dispar ATCC 17748 GN=rbsD PE=3 SV=1	0.759265	0.343106	-0.416159	0.10217	0.218534	0.991495	0.992727	-0.416159	0	7157200	8825200	11238000	5205900	42200000	3159600	1.06457	0.451786	0.761442	0.215694	0.5085	0.305123
804	tr|F5VS93|F5VS93_STROR;sp|Q8DT12|SYT_STRMU	tr|F5VS93|F5VS93_STROR	2	>tr|F5VS93|F5VS93_STROR Threonine--tRNA ligase OS=Streptococcus oralis SK255 GN=thrS PE=3 SV=1;>sp|Q8DT12|SYT_STRMU Threonine--tRNA ligase OS=Streptococcus mutans serotype c (strain ATCC 700610 / UA159) GN=thrS PE=3 SV=1	-4.13812	-3.32849	0.809624	0.321959	0.219385	0.991495	0.992727	0.809624	2	NA	573870	219270	448620	3617000	NA	NA	-3.52112	-4.75512	-3.3953	-3.26169	NA
551	tr|C4FQS8|C4FQS8_9FIRM	tr|C4FQS8|C4FQS8_9FIRM	6	>tr|C4FQS8|C4FQS8_9FIRM 5-methylthioadenosine/S-adenosylhomocysteine deaminase OS=Veillonella dispar ATCC 17748 GN=mtaD PE=3 SV=1	0.559812	0.177683	-0.382129	0.0378455	0.219494	0.991495	0.992727	-0.382129	0	5581300	8921900	9259800	5662900	34140000	2569000	0.721682	0.467628	0.490126	0.339642	0.18324	0.0101665
260	tr|C4FNB2|C4FNB2_9FIRM	tr|C4FNB2|C4FNB2_9FIRM	10	>tr|C4FNB2|C4FNB2_9FIRM 50S ribosomal protein L1 OS=Veillonella dispar ATCC 17748 GN=rplA PE=3 SV=1	4.092	4.4718	0.379801	0.0335621	0.219791	0.991495	0.992727	0.379801	0	65316000	99244000	130100000	89540000	634600000	53611000	4.1131	3.96969	4.19322	4.40637	4.66817	4.34088
640	tr|C4FRK3|C4FRK3_9FIRM	tr|C4FRK3|C4FRK3_9FIRM	2	>tr|C4FRK3|C4FRK3_9FIRM Putative virulence factor Mce family protein OS=Veillonella dispar ATCC 17748 GN=VEIDISOL_01541 PE=4 SV=1	-1.63194	-2.0383	-0.40636	0.0885182	0.220123	0.991495	0.992727	-0.40636	0	1105900	1967200	2002800	1363400	6580500	621050	-1.51015	-1.73022	-1.65545	-1.75792	-2.34328	-2.01371
101	sp|Q8DS21|RL29_STRMU	sp|Q8DS21|RL29_STRMU	3	>sp|Q8DS21|RL29_STRMU 50S ribosomal protein L29 OS=Streptococcus mutans serotype c (strain ATCC 700610 / UA159) GN=rpmC PE=3 SV=1	-3.19189	-1.66733	1.52456	0.364114	0.220697	0.991495	0.992727	1.52456	1	245240	2997000	201910	1275200	11563000	NA	-3.58676	-1.11821	-4.8707	-1.85643	-1.47822	NA
437	tr|C4FPM9|C4FPM9_9FIRM	tr|C4FPM9|C4FPM9_9FIRM	2	>tr|C4FPM9|C4FPM9_9FIRM Uncharacterized protein OS=Veillonella dispar ATCC 17748 GN=VEIDISOL_00855 PE=4 SV=1	-2.19101	-3.20603	-1.01501	0.320715	0.221933	0.991495	0.992727	-1.01501	0	750660	1024100	1743800	300280	2035300	898480	-2.04435	-2.67919	-1.8495	-3.98668	-4.14409	-1.48731
427	tr|C4FPK7|C4FPK7_9FIRM	tr|C4FPK7|C4FPK7_9FIRM	5	>tr|C4FPK7|C4FPK7_9FIRM RNA polymerase sigma factor SigA OS=Veillonella dispar ATCC 17748 GN=rpoD PE=3 SV=1	0.381991	-0.0671529	-0.449144	0.15746	0.222138	0.991495	0.992727	-0.449144	0	6106300	7749600	6703800	4382200	25855000	2697800	0.845629	0.262848	0.0374956	-0.0380271	-0.243329	0.0798971
276	tr|C4FND1|C4FND1_9FIRM	tr|C4FND1|C4FND1_9FIRM	4	>tr|C4FND1|C4FND1_9FIRM 50S ribosomal protein L22 OS=Veillonella dispar ATCC 17748 GN=rplV PE=3 SV=1	3.63081	3.23987	-0.390939	0.0641112	0.222665	0.991495	0.992727	-0.390939	0	46276000	71191000	96029000	44712000	270170000	20614000	3.63797	3.48675	3.76771	3.38342	3.3577	2.9785
538	tr|C4FQM0|C4FQM0_9FIRM	tr|C4FQM0|C4FQM0_9FIRM	8	>tr|C4FQM0|C4FQM0_9FIRM DHHA2 domain protein OS=Veillonella dispar ATCC 17748 GN=VEIDISOL_01088 PE=4 SV=1	2.16461	1.60322	-0.561384	0.245809	0.224241	0.991495	0.992727	-0.561384	0	13662000	27373000	37248000	8931400	78819000	13094000	1.95591	2.09729	2.44061	1.01082	1.46722	2.33163
408	tr|C4FPF3|C4FPF3_9FIRM	tr|C4FPF3|C4FPF3_9FIRM	23	>tr|C4FPF3|C4FPF3_9FIRM Methylmalonyl-CoA mutase domain protein OS=Veillonella dispar ATCC 17748 GN=VEIDISOL_00777 PE=4 SV=1	5.02014	5.39696	0.376818	0.038521	0.224835	0.991495	0.992727	0.376818	0	130390000	182680000	255240000	182570000	1103200000	99216000	5.0662	4.85668	5.13756	5.45584	5.51677	5.21828
1279	tr|Q7P3Y1|Q7P3Y1_FUSNV	tr|Q7P3Y1|Q7P3Y1_FUSNV	2	>tr|Q7P3Y1|Q7P3Y1_FUSNV Uncharacterized protein OS=Fusobacterium nucleatum subsp. vincentii ATCC 49256 GN=FNV0344 PE=4 SV=1	1.9851	1.55938	-0.425716	0.131926	0.224857	0.991495	0.992727	-0.425716	0	13414000	25844000	27411000	9590400	93604000	9218600	1.93066	2.01374	2.0109	1.11568	1.73105	1.83141
497	tr|C4FQ65|C4FQ65_9FIRM	tr|C4FQ65|C4FQ65_9FIRM	5	>tr|C4FQ65|C4FQ65_9FIRM ABC transporter, ATP-binding protein OS=Veillonella dispar ATCC 17748 GN=VEIDISOL_01413 PE=4 SV=1	-1.3101	-1.86551	-0.555412	0.24422	0.225013	0.991495	0.992727	-0.555412	0	1944000	2528800	1764800	1173500	12316000	531270	-0.732426	-1.36514	-1.83273	-1.97886	-1.3814	-2.23627
1360	tr|Q7P5E0|Q7P5E0_FUSNV	tr|Q7P5E0|Q7P5E0_FUSNV	4	>tr|Q7P5E0|Q7P5E0_FUSNV Phosphomethylpyrimidine synthase OS=Fusobacterium nucleatum subsp. vincentii ATCC 49256 GN=thiC PE=3 SV=1	-0.989781	-2.65126	-1.66148	0.342422	0.225413	0.991495	0.992727	-1.66148	0	1219900	3428400	4041200	118230	5824100	2439700	-1.37488	-0.922712	-0.671747	-5.35968	-2.53066	-0.0634436
1207	tr|Q7P2G9|Q7P2G9_FUSNV	tr|Q7P2G9|Q7P2G9_FUSNV	8	>tr|Q7P2G9|Q7P2G9_FUSNV ACETOACETATE:BUTYRATE/ACETATE COENZYME A TRANSFERASE OS=Fusobacterium nucleatum subsp. vincentii ATCC 49256 GN=FNV0787 PE=4 SV=1	3.99012	4.40672	0.416594	0.118897	0.225424	0.991495	0.992727	0.416594	0	50028000	95305000	141820000	76186000	605020000	58152000	3.74545	3.91082	4.31409	4.16846	4.59492	4.45677
1055	tr|F9EMH4|F9EMH4_FUSNU	tr|F9EMH4|F9EMH4_FUSNU	2	>tr|F9EMH4|F9EMH4_FUSNU Flavodoxin (Fragment) OS=Fusobacterium nucleatum subsp. animalis ATCC 51191 GN=HMPREF9094_1129 PE=4 SV=1	2.0845	0.961832	-1.12267	0.330562	0.225838	0.991495	0.992727	-1.12267	0	12083000	26834000	36146000	5277700	25124000	20022000	1.78658	2.06838	2.39853	0.235871	-0.287342	2.93697
650	tr|C4FRL4|C4FRL4_9FIRM	tr|C4FRL4|C4FRL4_9FIRM	2	>tr|C4FRL4|C4FRL4_9FIRM Acyl-[acyl-carrier-protein]--UDP-N-acetylglucosamine O-acyltransferase OS=Veillonella dispar ATCC 17748 GN=lpxA PE=3 SV=1	-3.47089	-4.17179	-0.700904	0.290379	0.227557	0.991495	0.992727	-0.700904	1	432120	540920	375890	NA	2612700	102420	-2.80575	-3.60708	-3.99983	NA	-3.76083	-4.58275
1345	tr|Q7P531|Q7P531_FUSNV	tr|Q7P531|Q7P531_FUSNV	12	>tr|Q7P531|Q7P531_FUSNV Isoleucine--tRNA ligase OS=Fusobacterium nucleatum subsp. vincentii ATCC 49256 GN=ileS PE=3 SV=1	-0.470414	-1.28873	-0.818314	0.311861	0.228073	0.991495	0.992727	-0.818314	0	2198000	4837600	4816000	729150	23610000	1451500	-0.563118	-0.422167	-0.425957	-2.67984	-0.382723	-0.803623
707	tr|C4FS45|C4FS45_9FIRM	tr|C4FS45|C4FS45_9FIRM	24	>tr|C4FS45|C4FS45_9FIRM Isoleucine--tRNA ligase OS=Veillonella dispar ATCC 17748 GN=ileS PE=3 SV=1	2.68953	1.95223	-0.737301	0.30078	0.228204	0.991495	0.992727	-0.737301	0	34409000	61313000	20005000	15224000	151940000	7759800	3.22944	3.26961	1.56954	1.7964	2.47443	1.58586
569	tr|C4FQY5|C4FQY5_9FIRM	tr|C4FQY5|C4FQY5_9FIRM	4	>tr|C4FQY5|C4FQY5_9FIRM Histidine triad domain protein OS=Veillonella dispar ATCC 17748 GN=VEIDISOL_01203 PE=4 SV=1	1.46712	1.04172	-0.425403	0.140331	0.228817	0.991495	0.992727	-0.425403	0	10907000	16360000	17813000	8527800	48813000	7057100	1.64541	1.34905	1.40692	0.942702	0.731903	1.45056
922	tr|F9EJJ4|F9EJJ4_FUSNU;tr|Q7P5I8|Q7P5I8_FUSNV	tr|F9EJJ4|F9EJJ4_FUSNU	5	>tr|F9EJJ4|F9EJJ4_FUSNU Glucose-6-phosphate isomerase OS=Fusobacterium nucleatum subsp. animalis ATCC 51191 GN=pgi PE=3 SV=1;>tr|Q7P5I8|Q7P5I8_FUSNV Glucose-6-phosphate isomerase OS=Fusobacterium nucleatum subsp. vincentii ATCC 49256 GN=FNV1035 PE=3 SV=1	-1.29112	-0.617847	0.673271	0.289416	0.229026	0.991495	0.992727	0.673271	0	1084500	4617900	1747500	3082500	30056000	1035500	-1.53709	-0.489733	-1.84653	-0.556261	-0.0122808	-1.285
595	tr|C4FR66|C4FR66_9FIRM	tr|C4FR66|C4FR66_9FIRM	8	>tr|C4FR66|C4FR66_9FIRM Transketolase, thiamine diphosphate binding domain protein OS=Veillonella dispar ATCC 17748 GN=VEIDISOL_01289 PE=4 SV=1	2.59786	2.05412	-0.543741	0.245615	0.229468	0.991495	0.992727	-0.543741	0	23962000	39360000	37172000	10713000	157130000	13335000	2.73055	2.62527	2.43775	1.27874	2.52598	2.35763
940	tr|F9EK35|F9EK35_FUSNU	tr|F9EK35|F9EK35_FUSNU	2	>tr|F9EK35|F9EK35_FUSNU Tetratricopeptide repeat family protein OS=Fusobacterium nucleatum subsp. animalis ATCC 51191 GN=HMPREF9094_0289 PE=4 SV=1	-3.23577	-2.57524	0.660536	0.24971	0.229635	0.991495	0.992727	0.660536	2	426310	NA	483470	NA	5610700	422580	-2.82442	NA	-3.64713	NA	-2.58795	-2.56253
443	tr|C4FPR7|C4FPR7_9FIRM	tr|C4FPR7|C4FPR7_9FIRM	7	>tr|C4FPR7|C4FPR7_9FIRM UPF0234 protein VEIDISOL_00893 OS=Veillonella dispar ATCC 17748 GN=VEIDISOL_00893 PE=3 SV=1	0.943105	0.387596	-0.555509	0.252292	0.230046	0.991495	0.992727	-0.555509	0	7169900	10481000	13912000	6965600	23456000	4832900	1.06701	0.701754	1.06055	0.644634	-0.392765	0.910921
812	tr|F5VSK1|F5VSK1_STROR	tr|F5VSK1|F5VSK1_STROR	4	>tr|F5VSK1|F5VSK1_STROR 30S ribosomal protein S12 OS=Streptococcus oralis SK255 GN=rpsL PE=3 SV=1	-1.98486	-0.76453	1.22033	0.340115	0.231184	0.991495	0.992727	1.22033	0	405620	2023400	2451300	6903400	27395000	365220	-2.89301	-1.68927	-1.37229	0.631421	-0.154542	-2.77047
129	tr|A0A0H2XG28|A0A0H2XG28_STAA3;tr|Q8DWN6|Q8DWN6_STRMU;tr|F5VW33|F5VW33_STROR	tr|A0A0H2XG28|A0A0H2XG28_STAA3	2	>tr|A0A0H2XG28|A0A0H2XG28_STAA3 Ribosome-binding ATPase YchF OS=Staphylococcus aureus (strain USA300) GN=ychF PE=3 SV=1;>tr|Q8DWN6|Q8DWN6_STRMU Ribosome-binding ATPase YchF OS=Streptococcus mutans serotype c (strain ATCC 700610 / UA159) GN=ychF PE=3 SV=1;>	-4.18435	-3.40621	0.778141	0.018571	0.232295	0.991495	0.992727	0.778141	3	NA	363640	NA	449290	3263900	NA	NA	-4.18435	NA	-3.39311	-3.41932	NA
451	tr|C4FPT0|C4FPT0_9FIRM	tr|C4FPT0|C4FPT0_9FIRM	4	>tr|C4FPT0|C4FPT0_9FIRM Cobalt chelatase (CbiK) OS=Veillonella dispar ATCC 17748 GN=cbiK PE=4 SV=1	0.381074	-0.343387	-0.724461	0.307545	0.235048	0.991495	0.992727	-0.724461	0	2908700	9621300	11089000	3231100	13690000	4098100	-0.176856	0.577339	0.742739	-0.486908	-1.21909	0.675839
829	tr|F5VTJ8|F5VTJ8_STROR	tr|F5VTJ8|F5VTJ8_STROR	2	>tr|F5VTJ8|F5VTJ8_STROR 50S ribosomal protein L13 OS=Streptococcus oralis SK255 GN=rplM PE=3 SV=1	-3.01886	-1.98761	1.03124	0.337204	0.235338	0.991495	0.992727	1.03124	0	182150	1663700	721590	2625500	9275100	242590	-3.9968	-1.97381	-3.08596	-0.792641	-1.81656	-3.35364
606	tr|C4FR89|C4FR89_9FIRM	tr|C4FR89|C4FR89_9FIRM	2	>tr|C4FR89|C4FR89_9FIRM Ribosome maturation factor RimP OS=Veillonella dispar ATCC 17748 GN=rimP PE=3 SV=1	-0.632902	0.0711969	0.704099	0.30372	0.23541	0.991495	0.992727	0.704099	1	3020100	2684000	4584100	NA	23137000	3768100	-0.125038	-1.27856	-0.49511	NA	-0.413779	0.556173
415	tr|C4FPG3|C4FPG3_9FIRM	tr|C4FPG3|C4FPG3_9FIRM	2	>tr|C4FPG3|C4FPG3_9FIRM Transporter, DASS family OS=Veillonella dispar ATCC 17748 GN=VEIDISOL_00787 PE=4 SV=1	-0.112648	-0.790804	-0.678156	0.299766	0.235849	0.991495	0.992727	-0.678156	0	4416000	7203200	3450200	2008200	30842000	1089700	0.398801	0.15656	-0.893305	-1.18747	0.0273352	-1.21228
194	tr|C4FML9|C4FML9_9FIRM	tr|C4FML9|C4FML9_9FIRM	9	>tr|C4FML9|C4FML9_9FIRM Molybdopterin binding domain protein OS=Veillonella dispar ATCC 17748 GN=VEIDISOL_00232 PE=4 SV=1	0.443473	-0.00551755	-0.44899	0.185907	0.236052	0.991495	0.992727	-0.44899	0	4573300	8945700	8756800	3084300	33834000	3305400	0.447058	0.4715	0.41186	-0.555401	0.169423	0.369426
1314	tr|Q7P4H6|Q7P4H6_FUSNV	tr|Q7P4H6|Q7P4H6_FUSNV	3	>tr|Q7P4H6|Q7P4H6_FUSNV Transcription termination factor Rho OS=Fusobacterium nucleatum subsp. vincentii ATCC 49256 GN=rho PE=3 SV=1	-3.38031	-3.87558	-0.495267	0.228393	0.236664	0.991495	0.992727	-0.495267	0	258540	710860	569730	205900	2855400	225190	-3.51394	-3.20992	-3.41708	-4.5425	-3.62452	-3.45973
1340	tr|Q7P4Z3|Q7P4Z3_FUSNV	tr|Q7P4Z3|Q7P4Z3_FUSNV	9	>tr|Q7P4Z3|Q7P4Z3_FUSNV Asparagine--tRNA ligase OS=Fusobacterium nucleatum subsp. vincentii ATCC 49256 GN=asnS PE=3 SV=1	0.017088	0.494053	0.476965	0.21494	0.237095	0.991495	0.992727	0.476965	0	2519200	7953700	7139300	6029800	56627000	2717500	-0.375068	0.300639	0.125693	0.432117	0.959776	0.0902679
322	tr|C4FNL8|C4FNL8_9FIRM	tr|C4FNL8|C4FNL8_9FIRM	8	>tr|C4FNL8|C4FNL8_9FIRM Putative citrate (Pro-3S)-lyase, beta subunit OS=Veillonella dispar ATCC 17748 GN=VEIDISOL_00559 PE=3 SV=1	1.34596	0.826713	-0.519251	0.245203	0.237379	0.991495	0.992727	-0.519251	0	7040200	15945000	21713000	5980700	44017000	7239200	1.04184	1.3117	1.68435	0.420073	0.573193	1.48687
1142	tr|F9EPP8|F9EPP8_FUSNU;tr|Q7P371|Q7P371_FUSNV	tr|F9EPP8|F9EPP8_FUSNU	3	>tr|F9EPP8|F9EPP8_FUSNU PTS family glucose porter, IIA component OS=Fusobacterium nucleatum subsp. animalis ATCC 51191 GN=crr PE=4 SV=1;>tr|Q7P371|Q7P371_FUSNV PTS SYSTEM, N-ACETYLGLUCOSAMINE-SPECIFIC IIA COMPONENT OS=Fusobacterium nucleatum subsp. vincent	-1.49797	-0.303389	1.19459	0.346469	0.237612	0.991495	0.992727	1.19459	0	2247500	511320	5372900	4077000	18646000	2513700	-0.532413	-3.68889	-0.272621	-0.144366	-0.744949	-0.0208516
1390	tr|Q7P5U5|Q7P5U5_FUSNV;tr|F9EMZ0|F9EMZ0_FUSNU	tr|Q7P5U5|Q7P5U5_FUSNV	5	>tr|Q7P5U5|Q7P5U5_FUSNV Glutaconate CoA-transferase subunit A OS=Fusobacterium nucleatum subsp. vincentii ATCC 49256 GN=FNV1349 PE=4 SV=1;>tr|F9EMZ0|F9EMZ0_FUSNU Glutaconate CoA-transferase subunit A OS=Fusobacterium nucleatum subsp. animalis ATCC 51191 GN	2.86702	2.33682	-0.530198	0.252013	0.237776	0.991495	0.992727	-0.530198	0	20546000	41615000	72626000	14693000	176050000	15433000	2.5185	2.70625	3.37629	1.7441	2.70045	2.5659
1040	tr|F9EMB9|F9EMB9_FUSNU;tr|Q7P278|Q7P278_FUSNV;tr|Q7P2H8|Q7P2H8_FUSNV	tr|F9EMB9|F9EMB9_FUSNU	6	>tr|F9EMB9|F9EMB9_FUSNU S1 RNA binding domain protein OS=Fusobacterium nucleatum subsp. animalis ATCC 51191 GN=HMPREF9094_1074 PE=4 SV=1;>tr|Q7P278|Q7P278_FUSNV TRANSCRIPTION ACCESSORY PROTEIN (S1 RNA binding domain) OS=Fusobacterium nucleatum subsp. vince	-1.13706	-0.714239	0.422821	0.15662	0.237838	0.991495	0.992727	0.422821	0	1050100	3102300	3790100	2616300	19472000	1598100	-1.58153	-1.06801	-0.761639	-0.797812	-0.678431	-0.666474
1237	tr|Q7P320|Q7P320_FUSNV;tr|F9EP88|F9EP88_FUSNU	tr|Q7P320|Q7P320_FUSNV	3	>tr|Q7P320|Q7P320_FUSNV ENOYL-[ACYL-CARRIER-PROTEIN] REDUCTASE (FabL) (NADPH) OS=Fusobacterium nucleatum subsp. vincentii ATCC 49256 GN=FNV1513 PE=4 SV=1;>tr|F9EP88|F9EP88_FUSNU Enoyl-[acyl carrier protein] reductase II OS=Fusobacterium nucleatum subsp. an	-0.426426	0.00204576	0.428471	0.165125	0.238122	0.991495	0.992727	0.428471	0	1780700	4803200	6557900	4371700	32237000	2467100	-0.853397	-0.432541	0.00666128	-0.0415608	0.0952224	-0.0475243
1287	tr|Q7P444|Q7P444_FUSNV	tr|Q7P444|Q7P444_FUSNV	3	>tr|Q7P444|Q7P444_FUSNV Fructose-bisphosphatase OS=Fusobacterium nucleatum subsp. vincentii ATCC 49256 GN=FNV0393 PE=3 SV=1	-1.88472	-2.36209	-0.477365	0.219741	0.239519	0.991495	0.992727	-0.477365	0	820650	1590300	1949400	688930	5654800	748880	-1.92145	-2.0394	-1.69332	-2.76342	-2.57593	-1.74692
617	tr|C4FRB3|C4FRB3_9FIRM	tr|C4FRB3|C4FRB3_9FIRM	2	>tr|C4FRB3|C4FRB3_9FIRM Phosphoheptose isomerase OS=Veillonella dispar ATCC 17748 GN=gmhA PE=3 SV=1	-2.72143	-3.21198	-0.490553	0.230551	0.23982	0.991495	0.992727	-0.490553	0	645950	762030	882460	675420	2856900	266500	-2.25148	-3.10888	-2.80394	-2.79259	-3.62371	-3.21965
1137	tr|F9EPF2|F9EPF2_FUSNU	tr|F9EPF2|F9EPF2_FUSNU	3	>tr|F9EPF2|F9EPF2_FUSNU Aminoacyl-histidine dipeptidase OS=Fusobacterium nucleatum subsp. animalis ATCC 51191 GN=pepD2 PE=4 SV=1	-1.50021	-2.14213	-0.641914	0.297092	0.2401	0.991495	0.992727	-0.641914	0	1064000	2016300	2688500	552220	8041100	1023600	-1.5634	-1.69438	-1.24286	-3.08925	-2.03566	-1.30148
761	tr|C4FSK4|C4FSK4_9FIRM	tr|C4FSK4|C4FSK4_9FIRM	10	>tr|C4FSK4|C4FSK4_9FIRM UPF0365 protein VEIDISOL_01894 OS=Veillonella dispar ATCC 17748 GN=VEIDISOL_01894 PE=3 SV=1	0.273323	1.12776	0.85444	0.331496	0.241036	0.991495	0.992727	0.85444	0	4235000	7874800	7489100	26749000	47932000	2646800	0.3411	0.286146	0.192723	2.62664	0.703953	0.0526929
376	tr|C4FP32|C4FP32_9FIRM	tr|C4FP32|C4FP32_9FIRM	3	>tr|C4FP32|C4FP32_9FIRM Uncharacterized protein OS=Veillonella dispar ATCC 17748 GN=VEIDISOL_00656 PE=4 SV=1	3.08874	2.54212	-0.546616	0.267528	0.242358	0.991495	0.992727	-0.546616	0	27281000	43819000	83722000	19849000	127470000	24665000	2.9094	2.78128	3.57553	2.18717	2.20495	3.23424
756	tr|C4FSI7|C4FSI7_9FIRM	tr|C4FSI7|C4FSI7_9FIRM	8	>tr|C4FSI7|C4FSI7_9FIRM Ribosome-binding ATPase YchF OS=Veillonella dispar ATCC 17748 GN=ychF PE=3 SV=1	-0.706201	-0.108885	0.597317	0.291599	0.2453	0.991495	0.992727	0.597317	0	2665500	4543400	2566400	5630900	34896000	1380800	-0.297239	-0.513377	-1.30799	0.331294	0.216851	-0.8748
1501	tr|Q7P7Y9|Q7P7Y9_FUSNV;tr|F9EL18|F9EL18_FUSNU	tr|Q7P7Y9|Q7P7Y9_FUSNV	5	>tr|Q7P7Y9|Q7P7Y9_FUSNV Rod shape-determining protein mreB OS=Fusobacterium nucleatum subsp. vincentii ATCC 49256 GN=FNV2058 PE=4 SV=1;>tr|F9EL18|F9EL18_FUSNU Exopolyphosphatase OS=Fusobacterium nucleatum subsp. animalis ATCC 51191 GN=ppx PE=4 SV=1	0.301791	-0.273447	-0.575238	0.283982	0.245342	0.991495	0.992727	-0.575238	0	3364000	9329300	8373800	2138400	39697000	2312000	0.0236449	0.532537	0.349191	-1.09493	0.414667	-0.140076
232	tr|C4FN45|C4FN45_9FIRM	tr|C4FN45|C4FN45_9FIRM	21	>tr|C4FN45|C4FN45_9FIRM ABC transporter, substrate-binding protein, family 5 OS=Veillonella dispar ATCC 17748 GN=VEIDISOL_00369 PE=4 SV=1	4.71874	4.30897	-0.409768	0.1554	0.246079	0.991495	0.992727	-0.409768	0	105210000	162230000	187020000	94395000	371750000	64086000	4.77036	4.68409	4.70177	4.48415	3.8475	4.59527
1545	tr|Q8DTX7|Q8DTX7_STRMU	tr|Q8DTX7|Q8DTX7_STRMU	7	>tr|Q8DTX7|Q8DTX7_STRMU Pyruvate kinase OS=Streptococcus mutans serotype c (strain ATCC 700610 / UA159) GN=pykF PE=3 SV=1	-3.59274	-2.10964	1.4831	0.391973	0.246904	0.991495	0.992727	1.4831	1	105070	2501200	237750	737570	10989000	NA	-4.75538	-1.3811	-4.64173	-2.66292	-1.55635	NA
633	tr|C4FRI8|C4FRI8_9FIRM	tr|C4FRI8|C4FRI8_9FIRM	6	>tr|C4FRI8|C4FRI8_9FIRM Transcription elongation factor GreA OS=Veillonella dispar ATCC 17748 GN=greA PE=3 SV=1	0.879775	0.38832	-0.491455	0.243738	0.246977	0.991495	0.992727	-0.491455	0	5022300	11185000	16119000	6744600	26649000	4361800	0.57618	0.796258	1.26689	0.59714	-0.19691	0.764729
949	tr|F9EKG2|F9EKG2_FUSNU;tr|Q7P343|Q7P343_FUSNV	tr|F9EKG2|F9EKG2_FUSNU	4	>tr|F9EKG2|F9EKG2_FUSNU GTP diphosphokinase OS=Fusobacterium nucleatum subsp. animalis ATCC 51191 GN=relA PE=3 SV=1;>tr|Q7P343|Q7P343_FUSNV Guanosine-3,5-bis(Diphosphate) 3-pyrophosphohydrolase OS=Fusobacterium nucleatum subsp. vincentii ATCC 49256 GN=F	-2.19486	-2.79407	-0.599209	0.2959	0.247881	0.991495	0.992727	-0.599209	0	529530	1693900	1446500	357540	6813300	486180	-2.52548	-1.94766	-2.11143	-3.72958	-2.28992	-2.36269
384	tr|C4FP68|C4FP68_9FIRM	tr|C4FP68|C4FP68_9FIRM	2	>tr|C4FP68|C4FP68_9FIRM Putative toxin-antitoxin system, antitoxin component, Xre family OS=Veillonella dispar ATCC 17748 GN=VEIDISOL_00692 PE=4 SV=1	-3.43387	-3.98464	-0.550769	0.27877	0.248425	0.991495	0.992727	-0.550769	0	331840	471790	608010	341780	1375600	232750	-3.16981	-3.80586	-3.32595	-3.79599	-4.74527	-3.41266
211	tr|C4FMW8|C4FMW8_9FIRM	tr|C4FMW8|C4FMW8_9FIRM	3	>tr|C4FMW8|C4FMW8_9FIRM Putative glycerol-3-phosphate transporter OS=Veillonella dispar ATCC 17748 GN=VEIDISOL_00123 PE=4 SV=1	-0.280521	-1.07626	-0.795735	0.334427	0.248494	0.991495	0.992727	-0.795735	0	4490700	6116900	2807000	2709300	24388000	564640	0.421929	-0.0810761	-1.18241	-0.74636	-0.332969	-2.14944
758	tr|C4FSJ0|C4FSJ0_9FIRM	tr|C4FSJ0|C4FSJ0_9FIRM	4	>tr|C4FSJ0|C4FSJ0_9FIRM LL-diaminopimelate aminotransferase OS=Veillonella dispar ATCC 17748 GN=VEIDISOL_01880 PE=3 SV=1	-1.12206	-1.86483	-0.74277	0.329585	0.250085	0.991495	0.992727	-0.74277	0	1874500	2494100	2775300	532390	12299000	1205900	-0.782619	-1.38523	-1.19833	-3.14312	-1.38352	-1.06785
1244	tr|Q7P365|Q7P365_FUSNV	tr|Q7P365|Q7P365_FUSNV	5	>tr|Q7P365|Q7P365_FUSNV FUSOBACTERIUM OUTER MEMBRANE PROTEIN FAMILY OS=Fusobacterium nucleatum subsp. vincentii ATCC 49256 GN=FNV2034 PE=4 SV=1	1.24442	1.66241	0.417987	0.17848	0.250928	0.991495	0.992727	0.417987	0	8927800	16153000	13645000	18044000	91728000	6090200	1.36934	1.33054	1.0334	2.04673	1.69998	1.24052
1224	tr|Q7P2S5|Q7P2S5_FUSNV;tr|F9EPH9|F9EPH9_FUSNU	tr|Q7P2S5|Q7P2S5_FUSNV	3	>tr|Q7P2S5|Q7P2S5_FUSNV TETRATRICOPEPTIDE REPEAT FAMILY PROTEIN OS=Fusobacterium nucleatum subsp. vincentii ATCC 49256 GN=FNV1312 PE=4 SV=1;>tr|F9EPH9|F9EPH9_FUSNU Tetratricopeptide repeat family protein OS=Fusobacterium nucleatum subsp. animalis ATCC 5119	-0.825643	-1.41437	-0.588731	0.296978	0.250998	0.991495	0.992727	-0.588731	0	1882000	2865100	4515700	933680	16639000	1257800	-0.777114	-1.18364	-0.516177	-2.31562	-0.919714	-1.00779
1082	tr|F9EN81|F9EN81_FUSNU;tr|Q7P3E9|Q7P3E9_FUSNV	tr|F9EN81|F9EN81_FUSNU	6	>tr|F9EN81|F9EN81_FUSNU 50S ribosomal protein L13 OS=Fusobacterium nucleatum subsp. animalis ATCC 51191 GN=rplM PE=3 SV=1;>tr|Q7P3E9|Q7P3E9_FUSNV 50S ribosomal protein L13 OS=Fusobacterium nucleatum subsp. vincentii ATCC 49256 GN=rplM PE=3 SV=1	0.871587	0.434357	-0.43723	0.202948	0.251009	0.991495	0.992727	-0.43723	0	5583800	9802900	16363000	5495800	34235000	4534400	0.722299	0.604522	1.28794	0.295521	0.187504	0.820046
891	tr|F5VWW1|F5VWW1_STROR	tr|F5VWW1|F5VWW1_STROR	3	>tr|F5VWW1|F5VWW1_STROR 50S ribosomal protein L24 OS=Streptococcus oralis SK255 GN=rplX PE=3 SV=1	0.556374	-0.6235	-1.17987	0.362769	0.252841	0.991495	0.992727	-1.17987	0	3666400	23383000	5115300	10398000	12236000	766440	0.142325	1.86827	-0.341469	1.23478	-1.3914	-1.71388
1206	tr|Q7P2E9|Q7P2E9_FUSNV;tr|F9ELI9|F9ELI9_FUSNU	tr|Q7P2E9|Q7P2E9_FUSNV	7	>tr|Q7P2E9|Q7P2E9_FUSNV LemA PROTEIN OS=Fusobacterium nucleatum subsp. vincentii ATCC 49256 GN=FNV0616 PE=4 SV=1;>tr|F9ELI9|F9ELI9_FUSNU LemA family protein OS=Fusobacterium nucleatum subsp. animalis ATCC 51191 GN=lemA PE=4 SV=1	0.940457	1.36226	0.421804	0.189449	0.253612	0.991495	0.992727	0.421804	0	6251700	10544000	15732000	13900000	55818000	7238400	0.878073	0.710465	1.23283	1.66237	0.937694	1.48672
777	tr|C4FSQ1|C4FSQ1_9FIRM	tr|C4FSQ1|C4FSQ1_9FIRM	25	>tr|C4FSQ1|C4FSQ1_9FIRM Conserved carboxylase domain protein OS=Veillonella dispar ATCC 17748 GN=VEIDISOL_01945 PE=4 SV=1	6.43525	6.89625	0.460996	0.233701	0.254658	0.991495	0.992727	0.460996	0	399210000	668830000	456920000	564310000	3127100000	236250000	6.60894	6.74328	5.95354	7.11814	7.11566	6.45494
1267	tr|Q7P3Q0|Q7P3Q0_FUSNV	tr|Q7P3Q0|Q7P3Q0_FUSNV	5	>tr|Q7P3Q0|Q7P3Q0_FUSNV Uncharacterized protein OS=Fusobacterium nucleatum subsp. vincentii ATCC 49256 GN=FNV0183 PE=4 SV=1	2.27551	2.80906	0.533545	0.282548	0.255942	0.991495	0.992727	0.533545	0	11542000	37158000	40605000	31290000	269580000	12067000	1.72342	2.54158	2.56153	2.85762	3.35435	2.2152
355	tr|C4FNV9|C4FNV9_9FIRM	tr|C4FNV9|C4FNV9_9FIRM	2	>tr|C4FNV9|C4FNV9_9FIRM Nucleoid-associated protein VEIDISOL_00267 OS=Veillonella dispar ATCC 17748 GN=VEIDISOL_00267 PE=3 SV=1	-1.75248	-2.36999	-0.617508	0.313358	0.256563	0.991495	0.992727	-0.617508	0	644140	1705100	3054500	570610	6289100	798100	-2.25535	-1.93808	-1.06401	-3.04099	-2.41278	-1.65618
504	tr|C4FQ89|C4FQ89_9FIRM	tr|C4FQ89|C4FQ89_9FIRM	3	>tr|C4FQ89|C4FQ89_9FIRM Hydrogenase expression/formation protein HypE OS=Veillonella dispar ATCC 17748 GN=hypE PE=4 SV=1	-1.43195	-1.95653	-0.524584	0.279843	0.256996	0.991495	0.992727	-0.524584	0	1511200	2597200	1694300	1847100	7865200	444840	-1.07965	-1.32635	-1.88985	-1.31065	-2.0696	-2.48936
1342	tr|Q7P520|Q7P520_FUSNV;tr|F9EPN7|F9EPN7_FUSNU	tr|Q7P520|Q7P520_FUSNV	10	>tr|Q7P520|Q7P520_FUSNV DNA-directed RNA polymerase subunit alpha OS=Fusobacterium nucleatum subsp. vincentii ATCC 49256 GN=rpoA PE=3 SV=1;>tr|F9EPN7|F9EPN7_FUSNU DNA-directed RNA polymerase subunit alpha OS=Fusobacterium nucleatum subsp. animalis ATCC 511	1.52415	1.92311	0.398962	0.166985	0.258763	0.991495	0.992727	0.398962	0	7806300	19390000	23449000	13860000	126510000	9795000	1.18426	1.59606	1.79213	1.65813	2.19335	1.91786
975	tr|F9EL41|F9EL41_FUSNU	tr|F9EL41|F9EL41_FUSNU	12	>tr|F9EL41|F9EL41_FUSNU Outer membrane protein OS=Fusobacterium nucleatum subsp. animalis ATCC 51191 GN=HMPREF9094_0645 PE=4 SV=1	3.6797	4.08873	0.409028	0.183897	0.259267	0.991495	0.992727	0.409028	0	36447000	80583000	118590000	79892000	366330000	48661000	3.30878	3.6669	4.06342	4.23843	3.82496	4.20279
978	tr|F9EL51|F9EL51_FUSNU	tr|F9EL51|F9EL51_FUSNU	13	>tr|F9EL51|F9EL51_FUSNU Chaperone protein ClpB OS=Fusobacterium nucleatum subsp. animalis ATCC 51191 GN=clpB PE=3 SV=1	-1.72426	-2.89064	-1.16638	0.369564	0.259482	0.991495	0.992727	-1.16638	0	869490	1532000	2699100	139030	7967200	889810	-1.84174	-2.0937	-1.23734	-5.12096	-2.04982	-1.50114
824	tr|F5VT49|F5VT49_STROR	tr|F5VT49|F5VT49_STROR	4	>tr|F5VT49|F5VT49_STROR Receptor family ligand-binding region OS=Streptococcus oralis SK255 GN=HMPREF9968_0744 PE=4 SV=1	-3.50684	-2.21305	1.2938	0.449667	0.260069	0.991495	0.992727	1.2938	2	NA	1460500	204840	1267700	5710200	NA	NA	-2.16318	-4.85051	-1.86512	-2.56097	NA
977	tr|F9EL46|F9EL46_FUSNU	tr|F9EL46|F9EL46_FUSNU	7	>tr|F9EL46|F9EL46_FUSNU Ribose-phosphate pyrophosphokinase OS=Fusobacterium nucleatum subsp. animalis ATCC 51191 GN=prs PE=3 SV=1	0.295799	0.765809	0.470011	0.255456	0.262644	0.991495	0.992727	0.470011	0	3382000	8442500	9121600	4850800	60155000	5648800	0.0310025	0.387339	0.469054	0.111624	1.05253	1.13328
565	tr|C4FQX3|C4FQX3_9FIRM	tr|C4FQX3|C4FQX3_9FIRM	4	>tr|C4FQX3|C4FQX3_9FIRM Homoserine dehydrogenase OS=Veillonella dispar ATCC 17748 GN=VEIDISOL_01191 PE=3 SV=1	0.643124	1.03414	0.391017	0.162375	0.26265	0.991495	0.992727	0.391017	0	4462300	8691500	14173000	8587200	58484000	5676300	0.413182	0.429594	1.0866	0.952927	1.00929	1.1402
554	tr|C4FQU3|C4FQU3_9FIRM	tr|C4FQU3|C4FQU3_9FIRM	10	>tr|C4FQU3|C4FQU3_9FIRM Aspartate-semialdehyde dehydrogenase OS=Veillonella dispar ATCC 17748 GN=asd PE=3 SV=1	1.89649	2.85601	0.959518	0.365942	0.264126	0.991495	0.992727	0.959518	0	16058000	18294000	27185000	107890000	93717000	11561000	2.1787	1.51148	1.9993	4.68098	1.7329	2.15414
1277	tr|Q7P3X0|Q7P3X0_FUSNV	tr|Q7P3X0|Q7P3X0_FUSNV	2	>tr|Q7P3X0|Q7P3X0_FUSNV UDP-3-O-[3-hydroxymyristoyl] glucosamine N-acyltransferase (Fragment) OS=Fusobacterium nucleatum subsp. vincentii ATCC 49256 GN=FNV0257 PE=3 SV=1	-0.979988	-1.6154	-0.635415	0.33064	0.266117	0.991495	0.992727	-0.635415	0	1470200	3168200	3727600	704180	13699000	1359500	-1.11757	-1.03745	-0.78494	-2.73117	-1.21808	-0.896959
896	tr|F5VWW7|F5VWW7_STROR	tr|F5VWW7|F5VWW7_STROR	3	>tr|F5VWW7|F5VWW7_STROR 50S ribosomal protein L22 OS=Streptococcus oralis SK255 GN=rplV PE=3 SV=1	-1.26891	-0.297137	0.971775	0.369271	0.266501	0.991495	0.992727	0.971775	0	548630	7432800	2186800	7651100	20363000	1208700	-2.47662	0.202173	-1.53229	0.782903	-0.609769	-1.06455
417	tr|C4FPH1|C4FPH1_9FIRM	tr|C4FPH1|C4FPH1_9FIRM	19	>tr|C4FPH1|C4FPH1_9FIRM Acetate kinase OS=Veillonella dispar ATCC 17748 GN=ackA PE=3 SV=1	5.28091	5.68449	0.403577	0.194475	0.26771	0.991495	0.992727	0.403577	0	139680000	315140000	236770000	195670000	1548300000	117440000	5.16109	5.64935	5.0323	5.55792	6.03691	5.45864
578	tr|C4FR06|C4FR06_9FIRM	tr|C4FR06|C4FR06_9FIRM	7	>tr|C4FR06|C4FR06_9FIRM 4-hydroxy-3-methylbut-2-en-1-yl diphosphate synthase (flavodoxin) OS=Veillonella dispar ATCC 17748 GN=ispG PE=3 SV=1	-1.35387	-1.89672	-0.542851	0.304504	0.267745	0.991495	0.992727	-0.542851	0	1832200	2888600	1483800	890380	11687000	700190	-0.814088	-1.17176	-2.07576	-2.38557	-1.46185	-1.84274
972	tr|F9EL38|F9EL38_FUSNU;tr|Q7P6W6|Q7P6W6_FUSNV	tr|F9EL38|F9EL38_FUSNU	12	>tr|F9EL38|F9EL38_FUSNU Glycerophosphodiester phosphodiesterase OS=Fusobacterium nucleatum subsp. animalis ATCC 51191 GN=glpQ2 PE=4 SV=1;>tr|Q7P6W6|Q7P6W6_FUSNV Glycerophosphoryl diester phosphodiesterase OS=Fusobacterium nucleatum subsp. vincentii ATCC 49	4.11677	3.47671	-0.640063	0.334223	0.26805	0.991495	0.992727	-0.640063	0	52698000	105790000	158580000	23066000	354260000	50234000	3.81714	4.06255	4.47062	2.40843	3.77355	4.24814
999	tr|F9ELI5|F9ELI5_FUSNU	tr|F9ELI5|F9ELI5_FUSNU	2	>tr|F9ELI5|F9ELI5_FUSNU Uncharacterized protein (Fragment) OS=Fusobacterium nucleatum subsp. animalis ATCC 51191 GN=HMPREF9094_0790 PE=4 SV=1	-1.9532	-3.12097	-1.16777	0.37925	0.268445	0.991495	0.992727	-1.16777	0	816050	1464200	1844400	110850	7122600	781310	-1.9292	-2.1595	-1.77091	-5.45463	-2.22179	-1.68649
59	sp|Q2FG28|Y1656_STAA3	sp|Q2FG28|Y1656_STAA3	5	>sp|Q2FG28|Y1656_STAA3 Putative universal stress protein SAUSA300_1656 OS=Staphylococcus aureus (strain USA300) GN=SAUSA300_1656 PE=3 SV=1	-1.92804	0.105552	2.03359	0.422103	0.268518	0.991495	0.992727	2.03359	1	865460	1625100	NA	15639000	96042000	253690	-1.84815	-2.00793	NA	1.83601	1.77051	-3.28987
531	tr|C4FQF4|C4FQF4_9FIRM	tr|C4FQF4|C4FQF4_9FIRM	2	>tr|C4FQF4|C4FQF4_9FIRM Transcriptional repressor of CtsR OS=Veillonella dispar ATCC 17748 GN=VEIDISOL_01020 PE=4 SV=1	-1.58937	-1.98181	-0.392434	0.178669	0.268532	0.991495	0.992727	-0.392434	0	1178900	1953900	2074700	875220	8957300	793460	-1.42202	-1.74008	-1.60603	-2.41086	-1.87007	-1.66449
1520	tr|Q7P869|Q7P869_FUSNV	tr|Q7P869|Q7P869_FUSNV	4	>tr|Q7P869|Q7P869_FUSNV Electron transfer flavoprotein beta-subunit OS=Fusobacterium nucleatum subsp. vincentii ATCC 49256 GN=FNV2165 PE=4 SV=1	2.77991	2.19246	-0.587448	0.321599	0.268745	0.991495	0.992727	-0.587448	0	21457000	42161000	56976000	10089000	169360000	17512000	2.57832	2.7252	3.03621	1.19034	2.641	2.74604
499	tr|C4FQ67|C4FQ67_9FIRM	tr|C4FQ67|C4FQ67_9FIRM	2	>tr|C4FQ67|C4FQ67_9FIRM Branched-chain amino acid ABC transporter, permease protein OS=Veillonella dispar ATCC 17748 GN=VEIDISOL_01415 PE=3 SV=1	-3.82091	-2.58775	1.23316	0.381886	0.269255	0.991495	0.992727	1.23316	0	716820	281830	212370	1692800	8641200	116520	-2.10795	-4.55485	-4.79992	-1.43915	-1.9252	-4.3989
1358	tr|Q7P5C0|Q7P5C0_FUSNV	tr|Q7P5C0|Q7P5C0_FUSNV	4	>tr|Q7P5C0|Q7P5C0_FUSNV Uncharacterized protein OS=Fusobacterium nucleatum subsp. vincentii ATCC 49256 GN=FNV0933 PE=4 SV=1	2.08443	2.5001	0.415669	0.214927	0.269501	0.991495	0.992727	0.415669	0	13756000	26860000	31780000	34009000	152850000	10644000	1.96537	2.06979	2.21814	2.98037	2.4836	2.03635
339	tr|C4FNR7|C4FNR7_9FIRM	tr|C4FNR7|C4FNR7_9FIRM	17	>tr|C4FNR7|C4FNR7_9FIRM Dehydratase large subunit OS=Veillonella dispar ATCC 17748 GN=VEIDISOL_00308 PE=4 SV=1	3.70632	3.31326	-0.393058	0.186418	0.271438	0.991495	0.992727	-0.393058	0	66612000	78415000	71354000	41799000	291760000	23743000	4.14018	3.62725	3.35153	3.28418	3.47568	3.17993
1149	tr|F9EQ38|F9EQ38_FUSNU;tr|Q7P7G7|Q7P7G7_FUSNV	tr|F9EQ38|F9EQ38_FUSNU	2	>tr|F9EQ38|F9EQ38_FUSNU Lipoprotein ABC superfamily ATP binding cassette transporter, permease protein (Fragment) OS=Fusobacterium nucleatum subsp. animalis ATCC 51191 GN=lolE PE=4 SV=1;>tr|Q7P7G7|Q7P7G7_FUSNV Lipoprotein releasing system transmembrane pro	1.54432	2.75967	1.21535	0.385491	0.273085	0.991495	0.992727	1.21535	0	8239500	20787000	21600000	147600000	124250000	5039900	1.25872	1.69719	1.67704	5.14263	2.16569	0.970702
1160	tr|F9EQW6|F9EQW6_FUSNU	tr|F9EQW6|F9EQW6_FUSNU	7	>tr|F9EQW6|F9EQW6_FUSNU Aldehyde dehydrogenase OS=Fusobacterium nucleatum subsp. animalis ATCC 51191 GN=aldA PE=3 SV=1	-0.605443	-2.16767	-1.56222	0.391592	0.273153	0.991495	0.992727	-1.56222	0	1880500	3820800	5371700	114820	19380000	1907100	-0.778213	-0.765181	-0.272934	-5.40279	-0.685698	-0.414508
961	tr|F9EKW1|F9EKW1_FUSNU;tr|Q7P6M6|Q7P6M6_FUSNV	tr|F9EKW1|F9EKW1_FUSNU	3	>tr|F9EKW1|F9EKW1_FUSNU Uncharacterized protein OS=Fusobacterium nucleatum subsp. animalis ATCC 51191 GN=HMPREF9094_0565 PE=4 SV=1;>tr|Q7P6M6|Q7P6M6_FUSNV Uncharacterized protein OS=Fusobacterium nucleatum subsp. vincentii ATCC 49256 GN=FNV1431 PE=4 SV=1	-1.24003	-1.61102	-0.370992	0.149463	0.273429	0.991495	0.992727	-0.370992	0	1310000	2868000	2653400	1153000	11251000	1018900	-1.27664	-1.18217	-1.26127	-2.00482	-1.52019	-1.30804
684	tr|C4FRU0|C4FRU0_9FIRM	tr|C4FRU0|C4FRU0_9FIRM	2	>tr|C4FRU0|C4FRU0_9FIRM Oxidoreductase, short chain dehydrogenase/reductase family protein OS=Veillonella dispar ATCC 17748 GN=VEIDISOL_01629 PE=3 SV=1	-1.53129	-0.663001	0.868284	0.388367	0.273469	0.991495	0.992727	0.868284	1	2002200	3092200	866600	2503700	22401000	NA	-0.691755	-1.07275	-2.82935	-0.862614	-0.463389	NA
888	tr|F5VWV5|F5VWV5_STROR	tr|F5VWV5|F5VWV5_STROR	5	>tr|F5VWV5|F5VWV5_STROR 30S ribosomal protein S5 OS=Streptococcus oralis SK255 GN=rpsE PE=3 SV=1	-2.80525	-0.457828	2.34742	0.429467	0.273933	0.991495	0.992727	2.34742	1	NA	4169100	187810	2594000	144260000	320220	NA	-0.638359	-4.97214	-0.810421	2.39484	-2.9579
1022	tr|F9EM24|F9EM24_FUSNU;tr|Q7P4T8|Q7P4T8_FUSNV	tr|F9EM24|F9EM24_FUSNU	6	>tr|F9EM24|F9EM24_FUSNU Citrate lyase alpha chain OS=Fusobacterium nucleatum subsp. animalis ATCC 51191 GN=citF2 PE=4 SV=1;>tr|Q7P4T8|Q7P4T8_FUSNV Citrate lyase alpha chain OS=Fusobacterium nucleatum subsp. vincentii ATCC 49256 GN=FNV0823 PE=4 SV=1	0.415932	-0.441993	-0.857925	0.371397	0.274943	0.991495	0.992727	-0.857925	0	4149100	6628200	12400000	1107500	35623000	3596300	0.312848	0.0356237	0.899324	-2.06413	0.248494	0.489656
1468	tr|Q7P797|Q7P797_FUSNV	tr|Q7P797|Q7P797_FUSNV	2	>tr|Q7P797|Q7P797_FUSNV Uncharacterized protein OS=Fusobacterium nucleatum subsp. vincentii ATCC 49256 GN=FNV1657 PE=4 SV=1	-1.0398	-2.03199	-0.992189	0.380243	0.275509	0.991495	0.992727	-0.992189	0	1785000	1622200	5426200	642630	4493000	2064900	-0.850071	-2.01053	-0.258788	-2.8659	-2.92887	-0.301191
1259	tr|Q7P3H5|Q7P3H5_FUSNV;tr|F9EKK5|F9EKK5_FUSNU	tr|Q7P3H5|Q7P3H5_FUSNV	4	>tr|Q7P3H5|Q7P3H5_FUSNV 30S ribosomal protein S8 OS=Fusobacterium nucleatum subsp. vincentii ATCC 49256 GN=rpsH PE=3 SV=1;>tr|F9EKK5|F9EKK5_FUSNU 30S ribosomal protein S8 OS=Fusobacterium nucleatum subsp. animalis ATCC 51191 GN=rpsH PE=3 SV=1	1.75099	2.20868	0.457687	0.270317	0.276534	0.991495	0.992727	0.457687	0	8387300	25686000	26526000	14359000	169450000	12575000	1.28323	2.00482	1.96491	1.71023	2.64182	2.27398
396	tr|C4FPD4|C4FPD4_9FIRM	tr|C4FPD4|C4FPD4_9FIRM	4	>tr|C4FPD4|C4FPD4_9FIRM Putative selenate reductase, YgfK subunit OS=Veillonella dispar ATCC 17748 GN=VEIDISOL_00758 PE=4 SV=1	-0.96433	-0.148157	0.816172	0.370003	0.276781	0.991495	0.992727	0.816172	0	4475800	3227800	1264400	3684400	35409000	1939900	0.417346	-1.01036	-2.29998	-0.293518	0.239247	-0.390201
584	tr|C4FR23|C4FR23_9FIRM	tr|C4FR23|C4FR23_9FIRM	3	>tr|C4FR23|C4FR23_9FIRM Methionyl-tRNA formyltransferase OS=Veillonella dispar ATCC 17748 GN=fmt PE=3 SV=1	-3.33419	-3.71254	-0.378342	0.173199	0.27692	0.991495	0.992727	-0.378342	0	324900	585430	614310	482260	2328500	164050	-3.19895	-3.49213	-3.31151	-3.28879	-3.93756	-3.91126
1078	tr|F9EN71|F9EN71_FUSNU	tr|F9EN71|F9EN71_FUSNU	4	>tr|F9EN71|F9EN71_FUSNU DNA ligase OS=Fusobacterium nucleatum subsp. animalis ATCC 51191 GN=ligA PE=3 SV=1	-2.95597	-2.17071	0.785253	0.367908	0.277546	0.991495	0.992727	0.785253	0	131840	1317000	1446000	799050	7482100	710990	-4.44246	-2.31352	-2.11192	-2.54499	-2.14623	-1.82092
995	tr|F9ELG0|F9ELG0_FUSNU	tr|F9ELG0|F9ELG0_FUSNU	2	>tr|F9ELG0|F9ELG0_FUSNU Oligopeptide/Ni2+ ABC superfamily ATP binding cassette transporter, binding protein OS=Fusobacterium nucleatum subsp. animalis ATCC 51191 GN=dppA3 PE=4 SV=1	-2.32914	-3.02841	-0.699272	0.358484	0.278658	0.991495	0.992727	-0.699272	0	633450	1061600	1477100	1168100	1914500	342600	-2.27842	-2.62691	-2.0821	-1.98566	-4.23799	-2.8616
920	tr|F9EJF8|F9EJF8_FUSNU;tr|Q7P5G4|Q7P5G4_FUSNV	tr|F9EJF8|F9EJF8_FUSNU	2	>tr|F9EJF8|F9EJF8_FUSNU Diaminopimelate epimerase DapF (Fragment) OS=Fusobacterium nucleatum subsp. animalis ATCC 51191 GN=dapF PE=4 SV=1;>tr|Q7P5G4|Q7P5G4_FUSNV Diaminopimelate epimerase OS=Fusobacterium nucleatum subsp. vincentii ATCC 49256 GN=FNV1015 PE	-3.66821	-2.69999	0.968219	0.382724	0.278863	0.991495	0.992727	0.968219	0	160710	389910	915640	230040	6813700	934720	-4.16946	-4.08296	-2.75222	-4.37919	-2.28983	-1.43095
887	tr|F5VWU7|F5VWU7_STROR;sp|Q8DS35|RS13_STRMU	tr|F5VWU7|F5VWU7_STROR	2	>tr|F5VWU7|F5VWU7_STROR 30S ribosomal protein S13 OS=Streptococcus oralis SK255 GN=rpsM PE=3 SV=1;>sp|Q8DS35|RS13_STRMU 30S ribosomal protein S13 OS=Streptococcus mutans serotype c (strain ATCC 700610 / UA159) GN=rpsM PE=3 SV=1	-4.54834	-3.5288	1.01954	0.409496	0.27994	0.991495	0.992727	1.01954	1	NA	465900	151570	708730	4531000	79225	NA	-3.82412	-5.27255	-2.72168	-2.91594	-4.94878
1527	tr|Q7P899|Q7P899_FUSNV;tr|F9EL98|F9EL98_FUSNU	tr|Q7P899|Q7P899_FUSNV	3	>tr|Q7P899|Q7P899_FUSNV Dipeptide transport system permease protein dppB OS=Fusobacterium nucleatum subsp. vincentii ATCC 49256 GN=FNV2131 PE=3 SV=1;>tr|F9EL98|F9EL98_FUSNU Dipeptide ABC superfamily ATP binding cassette transporter, permease protein OS=Fus	-0.847284	-0.452811	0.394472	0.208514	0.280254	0.991495	0.992727	0.394472	0	1558800	4269900	3430500	2778500	30426000	1610200	-1.03689	-0.60363	-0.901329	-0.709208	0.00649543	-0.655722
1495	tr|Q7P7X5|Q7P7X5_FUSNV	tr|Q7P7X5|Q7P7X5_FUSNV	12	>tr|Q7P7X5|Q7P7X5_FUSNV D-galactose-binding protein OS=Fusobacterium nucleatum subsp. vincentii ATCC 49256 GN=FNV1969 PE=4 SV=1	1.14727	1.46087	0.313598	0.00420865	0.281158	0.526432	0.992727	0.313598	0	7073900	14837000	15219000	12161000	76688000	7265000	1.04843	1.207	1.18638	1.46549	1.42516	1.49195
1164	tr|F9ER25|F9ER25_FUSNU	tr|F9ER25|F9ER25_FUSNU	8	>tr|F9ER25|F9ER25_FUSNU Leucyl aminopeptidase (Fragment) OS=Fusobacterium nucleatum subsp. animalis ATCC 51191 GN=pepA PE=3 SV=1	-0.431289	-0.787542	-0.356253	0.136728	0.281682	0.991495	0.992727	-0.356253	0	2603600	4028900	5359400	2612000	15524000	1751000	-0.329634	-0.688086	-0.276146	-0.800235	-1.02616	-0.536232
1482	tr|Q7P7M2|Q7P7M2_FUSNV	tr|Q7P7M2|Q7P7M2_FUSNV	3	>tr|Q7P7M2|Q7P7M2_FUSNV Ankyrin repeat protein OS=Fusobacterium nucleatum subsp. vincentii ATCC 49256 GN=FNV1507 PE=4 SV=1	-0.928572	-0.557288	0.371284	0.172236	0.282196	0.991495	0.992727	0.371284	0	1497800	3339400	3868800	2367700	22900000	2070400	-1.09193	-0.960948	-0.73284	-0.944885	-0.42958	-0.2974
36	sp|Q2FEP2|RL2_STAA3	sp|Q2FEP2|RL2_STAA3	4	>sp|Q2FEP2|RL2_STAA3 50S ribosomal protein L2 OS=Staphylococcus aureus (strain USA300) GN=rplB PE=3 SV=1	-3.38012	-1.98746	1.39266	0.398837	0.282462	0.991495	0.992727	1.39266	0	347050	620910	490900	3462500	19741000	80841	-3.10802	-3.40659	-3.62576	-0.385019	-0.657376	-4.92
1464	tr|Q7P771|Q7P771_FUSNV	tr|Q7P771|Q7P771_FUSNV	11	>tr|Q7P771|Q7P771_FUSNV Thioredoxin reductase OS=Fusobacterium nucleatum subsp. vincentii ATCC 49256 GN=FNV1475 PE=4 SV=1	0.951828	0.297169	-0.654659	0.356004	0.282724	0.991495	0.992727	-0.654659	0	5210900	11909000	16995000	2551400	64738000	3781200	0.627006	0.887435	1.34104	-0.834814	1.1652	0.56112
215	tr|C4FMY8|C4FMY8_9FIRM	tr|C4FMY8|C4FMY8_9FIRM	25	>tr|C4FMY8|C4FMY8_9FIRM Putative methylmalonyl-CoA mutase, small subunit OS=Veillonella dispar ATCC 17748 GN=VEIDISOL_00143 PE=4 SV=1	3.62989	3.11154	-0.518357	0.316907	0.283137	0.991495	0.992727	-0.518357	0	55856000	107070000	52153000	32012000	327570000	18061000	3.89738	4.08003	2.91227	2.89122	3.65334	2.79004
281	tr|C4FND6|C4FND6_9FIRM	tr|C4FND6|C4FND6_9FIRM	4	>tr|C4FND6|C4FND6_9FIRM 50S ribosomal protein L14 OS=Veillonella dispar ATCC 17748 GN=rplN PE=3 SV=1	1.03217	1.53037	0.498205	0.308078	0.283729	0.991495	0.992727	0.498205	0	10881000	8478000	13916000	15708000	89548000	5462800	1.64212	0.393439	1.06095	1.8425	1.66307	1.08555
718	tr|C4FS81|C4FS81_9FIRM	tr|C4FS81|C4FS81_9FIRM	2	>tr|C4FS81|C4FS81_9FIRM Protoporphyrinogen oxidase OS=Veillonella dispar ATCC 17748 GN=hemG PE=3 SV=1	-3.64053	-2.06851	1.57202	0.478535	0.28443	0.991495	0.992727	1.57202	2	785800	465670	169550	NA	7870800	NA	-1.98128	-3.82484	-5.11547	NA	-2.06851	NA
1296	tr|Q7P4C5|Q7P4C5_FUSNV;tr|F9EKI6|F9EKI6_FUSNU	tr|Q7P4C5|Q7P4C5_FUSNV	8	>tr|Q7P4C5|Q7P4C5_FUSNV 30S ribosomal protein S3 OS=Fusobacterium nucleatum subsp. vincentii ATCC 49256 GN=rpsC PE=3 SV=1;>tr|F9EKI6|F9EKI6_FUSNU 30S ribosomal protein S3 OS=Fusobacterium nucleatum subsp. animalis ATCC 51191 GN=rpsC PE=3 SV=1	0.559294	0.0372876	-0.522006	0.320799	0.284682	0.991495	0.992727	-0.522006	0	4833700	7463400	12823000	2662900	37922000	3723500	0.523408	0.208146	0.946329	-0.771806	0.344468	0.539201
1304	tr|Q7P4E0|Q7P4E0_FUSNV	tr|Q7P4E0|Q7P4E0_FUSNV	3	>tr|Q7P4E0|Q7P4E0_FUSNV Uncharacterized protein OS=Fusobacterium nucleatum subsp. vincentii ATCC 49256 GN=FNV0522 PE=4 SV=1	-2.69904	-3.34516	-0.646119	0.357394	0.285119	0.991495	0.992727	-0.646119	0	459790	822110	1195600	307680	2339900	562600	-2.72018	-2.99856	-2.37838	-3.95081	-3.93006	-2.1546
699	tr|C4FRZ1|C4FRZ1_9FIRM	tr|C4FRZ1|C4FRZ1_9FIRM	2	>tr|C4FRZ1|C4FRZ1_9FIRM ABC transporter, ATP-binding protein OS=Veillonella dispar ATCC 17748 GN=VEIDISOL_01680 PE=4 SV=1	-1.72129	-1.34833	0.372963	0.184365	0.285764	0.991495	0.992727	0.372963	0	1268200	1908800	1491500	2012300	12148000	917120	-1.32135	-1.77403	-2.0685	-1.18446	-1.40248	-1.45805
185	tr|C4FMG7|C4FMG7_9FIRM	tr|C4FMG7|C4FMG7_9FIRM	6	>tr|C4FMG7|C4FMG7_9FIRM UDP-galactopyranose mutase OS=Veillonella dispar ATCC 17748 GN=glf PE=4 SV=1	0.245123	-0.222619	-0.467742	0.293549	0.285896	0.991495	0.992727	-0.467742	0	4792600	8014800	6129400	2439500	35048000	2567800	0.511635	0.311763	-0.0880293	-0.900879	0.223521	0.00950054
900	tr|F5VWX3|F5VWX3_STROR;sp|P48853|RS10_STRMU	tr|F5VWX3|F5VWX3_STROR	3	>tr|F5VWX3|F5VWX3_STROR 30S ribosomal protein S10 OS=Streptococcus oralis SK255 GN=rpsJ PE=3 SV=1;>sp|P48853|RS10_STRMU 30S ribosomal protein S10 OS=Streptococcus mutans serotype c (strain ATCC 700610 / UA159) GN=rpsJ PE=3 SV=1	-1.54145	-0.133574	1.40788	0.403663	0.286946	0.991495	0.992727	1.40788	0	1350300	10086000	366470	7187500	37650000	938650	-1.23486	0.645909	-4.03539	0.690828	0.333421	-1.42497
1162	tr|F9EQY6|F9EQY6_FUSNU	tr|F9EQY6|F9EQY6_FUSNU	3	>tr|F9EQY6|F9EQY6_FUSNU Uncharacterized protein (Fragment) OS=Fusobacterium nucleatum subsp. animalis ATCC 51191 GN=HMPREF9094_2341 PE=4 SV=1	0.410356	-0.772323	-1.18268	0.399901	0.287616	0.991495	0.992727	-1.18268	0	3067100	5354300	20583000	959750	12009000	6707900	-0.103747	-0.274644	1.60946	-2.27505	-1.42014	1.37822
1547	tr|Q8DU72|Q8DU72_STRMU	tr|Q8DU72|Q8DU72_STRMU	4	>tr|Q8DU72|Q8DU72_STRMU Putative phosphoglucomutase OS=Streptococcus mutans serotype c (strain ATCC 700610 / UA159) GN=pgm PE=3 SV=1	-2.34657	-4.35432	-2.00776	0.49221	0.288519	0.991495	0.992727	-2.00776	2	NA	1287400	NA	272870	6378900	25867	NA	-2.34657	NA	-4.12768	-2.39102	-6.54427
1125	tr|F9EP67|F9EP67_FUSNU	tr|F9EP67|F9EP67_FUSNU	7	>tr|F9EP67|F9EP67_FUSNU Uracil phosphoribosyltransferase OS=Fusobacterium nucleatum subsp. animalis ATCC 51191 GN=upp PE=3 SV=1	-2.88954	-3.45745	-0.567909	0.331493	0.289308	0.991495	0.992727	-0.567909	1	460390	787710	NA	467790	4603000	139050	-2.71838	-3.0607	NA	-3.33367	-2.89175	-4.14693
92	sp|Q2FK44|PFLB_STAA3	sp|Q2FK44|PFLB_STAA3	41	>sp|Q2FK44|PFLB_STAA3 Formate acetyltransferase OS=Staphylococcus aureus (strain USA300) GN=pflB PE=3 SV=1	1.52193	4.17831	2.65637	0.414073	0.289944	0.991495	0.992727	2.65637	0	24460000	9252300	16345000	452180000	3400100000	889890	2.75891	0.520489	1.2864	6.79182	7.24411	-1.50101
1535	tr|Q7P8L9|Q7P8L9_FUSNV;tr|F9EN74|F9EN74_FUSNU	tr|Q7P8L9|Q7P8L9_FUSNV	2	>tr|Q7P8L9|Q7P8L9_FUSNV Ribonuclease Y OS=Fusobacterium nucleatum subsp. vincentii ATCC 49256 GN=rny PE=3 SV=1;>tr|F9EN74|F9EN74_FUSNU Ribonuclease Y OS=Fusobacterium nucleatum subsp. animalis ATCC 51191 GN=ymdA PE=3 SV=1	-2.91221	-3.54935	-0.637134	0.361834	0.290037	0.991495	0.992727	-0.637134	0	488880	643230	919850	185210	4663000	294410	-2.6356	-3.35526	-2.74579	-4.69849	-2.87187	-3.07768
1371	tr|Q7P5J9|Q7P5J9_FUSNV;tr|F9EMJ5|F9EMJ5_FUSNU	tr|Q7P5J9|Q7P5J9_FUSNV	2	>tr|Q7P5J9|Q7P5J9_FUSNV ABC transporter substrate-binding protein OS=Fusobacterium nucleatum subsp. vincentii ATCC 49256 GN=FNV0996 PE=4 SV=1;>tr|F9EMJ5|F9EMJ5_FUSNU Lipoprotein OS=Fusobacterium nucleatum subsp. animalis ATCC 51191 GN=metQ PE=3 SV=1	-2.34033	-3.55821	-1.21787	0.403677	0.290422	0.991495	0.992727	-1.21787	0	466790	775740	2696500	109520	2560700	948210	-2.69935	-3.08296	-1.23869	-5.47241	-3.79168	-1.41053
426	tr|C4FPK5|C4FPK5_9FIRM	tr|C4FPK5|C4FPK5_9FIRM	10	>tr|C4FPK5|C4FPK5_9FIRM Ribonuclease Y OS=Veillonella dispar ATCC 17748 GN=rny PE=3 SV=1	0.298986	0.847575	0.548589	0.34098	0.291669	0.991495	0.992727	0.548589	0	5615800	8912200	5271700	12036000	58548000	2700800	0.730178	0.466046	-0.299266	1.45027	1.01097	0.0814813
489	tr|C4FQ37|C4FQ37_9FIRM	tr|C4FQ37|C4FQ37_9FIRM	4	>tr|C4FQ37|C4FQ37_9FIRM Phosphate acyltransferase OS=Veillonella dispar ATCC 17748 GN=plsX PE=3 SV=1	-0.607193	-0.151372	0.455821	0.297106	0.292954	0.991495	0.992727	0.455821	0	2710900	4809600	2941100	5266900	30430000	1567900	-0.273953	-0.430606	-1.11702	0.232854	0.00669717	-0.693668
881	tr|F5VWJ2|F5VWJ2_STROR	tr|F5VWJ2|F5VWJ2_STROR	3	>tr|F5VWJ2|F5VWJ2_STROR Maltodextrin-binding protein MdxE OS=Streptococcus oralis SK255 GN=mdxE PE=4 SV=1	-1.64406	-0.472816	1.17124	0.405464	0.293252	0.991495	0.992727	1.17124	0	172710	5453100	4211400	4938900	20797000	1283300	-4.07017	-0.248064	-0.613938	0.138138	-0.577405	-0.979179
517	tr|C4FQB6|C4FQB6_9FIRM	tr|C4FQB6|C4FQB6_9FIRM	27	>tr|C4FQB6|C4FQB6_9FIRM Phosphoenolpyruvate synthase OS=Veillonella dispar ATCC 17748 GN=ppsA PE=3 SV=1	4.06577	4.4667	0.400935	0.246085	0.293677	0.991495	0.992727	0.400935	0	78562000	114330000	88558000	97622000	683660000	44770000	4.36768	4.1754	3.65422	4.53367	4.78244	4.084
13	sp|P11000|WAPA_STRMU	sp|P11000|WAPA_STRMU	3	>sp|P11000|WAPA_STRMU Wall-associated protein OS=Streptococcus mutans serotype c (strain ATCC 700610 / UA159) GN=wapA PE=3 SV=2	-0.272197	0.851258	1.12346	0.464507	0.295196	0.991495	0.992727	1.12346	2	4054600	8662000	2202400	NA	52761000	NA	0.281083	0.424652	-1.52233	NA	0.851258	NA
774	tr|C4FSM7|C4FSM7_9FIRM	tr|C4FSM7|C4FSM7_9FIRM	3	>tr|C4FSM7|C4FSM7_9FIRM Bifunctional purine biosynthesis protein PurH OS=Veillonella dispar ATCC 17748 GN=purH PE=3 SV=1	-2.50111	-3.66337	-1.16226	0.408774	0.296674	0.991495	0.992727	-1.16226	0	575510	1059000	1126200	316920	12400000	46382	-2.41068	-2.63047	-2.46217	-3.90723	-1.37097	-5.71191
351	tr|C4FNU1|C4FNU1_9FIRM	tr|C4FNU1|C4FNU1_9FIRM	3	>tr|C4FNU1|C4FNU1_9FIRM Transporter, lactate permease (LctP) family OS=Veillonella dispar ATCC 17748 GN=VEIDISOL_00332 PE=4 SV=1	1.23816	1.75347	0.515318	0.335889	0.296927	0.991495	0.992727	0.515318	0	8998000	19010000	11283000	20769000	115580000	4973600	1.38014	1.56729	0.767042	2.25391	2.05468	0.951826
558	tr|C4FQV8|C4FQV8_9FIRM	tr|C4FQV8|C4FQV8_9FIRM	7	>tr|C4FQV8|C4FQV8_9FIRM Elongation factor P OS=Veillonella dispar ATCC 17748 GN=efp PE=3 SV=1	3.54314	3.92152	0.378376	0.220467	0.296982	0.991495	0.992727	0.378376	0	47670000	67491000	81706000	87805000	376370000	30152000	3.67889	3.40917	3.54137	4.37755	3.86646	3.52055
406	tr|C4FPF0|C4FPF0_9FIRM	tr|C4FPF0|C4FPF0_9FIRM	2	>tr|C4FPF0|C4FPF0_9FIRM Bifunctional protein FolC OS=Veillonella dispar ATCC 17748 GN=folC PE=3 SV=1	-1.70382	-2.26439	-0.560577	0.353469	0.297983	0.991495	0.992727	-0.560577	0	1269100	2374500	1233700	708590	12125000	393040	-1.32037	-1.45667	-2.33442	-2.72197	-1.40539	-2.66583
1448	tr|Q7P6W5|Q7P6W5_FUSNV;tr|F9EJI8|F9EJI8_FUSNU	tr|Q7P6W5|Q7P6W5_FUSNV	4	>tr|Q7P6W5|Q7P6W5_FUSNV Transcription termination/antitermination protein NusG OS=Fusobacterium nucleatum subsp. vincentii ATCC 49256 GN=nusG PE=3 SV=1;>tr|F9EJI8|F9EJI8_FUSNU Transcription termination/antitermination protein NusG OS=Fusobacterium nucleatu	-0.160536	0.567956	0.728492	0.386271	0.298678	0.991495	0.992727	0.728492	0	1677000	9356800	6154500	2896700	73110000	5144100	-0.93612	0.536816	-0.0823027	-0.647839	1.35184	0.999871
102	sp|Q8DS25|RL5_STRMU	sp|Q8DS25|RL5_STRMU	4	>sp|Q8DS25|RL5_STRMU 50S ribosomal protein L5 OS=Streptococcus mutans serotype c (strain ATCC 700610 / UA159) GN=rplE PE=3 SV=1	-4.05377	-2.66007	1.39371	0.494384	0.299027	0.991495	0.992727	1.39371	2	NA	1260200	109360	674210	5846000	NA	NA	-2.37761	-5.72994	-2.79523	-2.5249	NA
985	tr|F9ELA1|F9ELA1_FUSNU;tr|Q7P896|Q7P896_FUSNV	tr|F9ELA1|F9ELA1_FUSNU	6	>tr|F9ELA1|F9ELA1_FUSNU Oligopeptide ABC superfamily ATP binding cassette transporter, ABC protein OS=Fusobacterium nucleatum subsp. animalis ATCC 51191 GN=oppF3 PE=3 SV=1;>tr|Q7P896|Q7P896_FUSNV Dipeptide transport ATP-binding protein dppF OS=Fusobacteriu	-0.381163	0.156559	0.537721	0.348589	0.299833	0.991495	0.992727	0.537721	0	1872400	5327200	6176500	3266500	60300000	2351900	-0.784165	-0.28202	-0.0773026	-0.470857	1.05622	-0.115687
892	tr|F5VWW2|F5VWW2_STROR;sp|Q8DS23|RL14_STRMU	tr|F5VWW2|F5VWW2_STROR	2	>tr|F5VWW2|F5VWW2_STROR 50S ribosomal protein L14 OS=Streptococcus oralis SK255 GN=rplN PE=3 SV=1;>sp|Q8DS23|RL14_STRMU 50S ribosomal protein L14 OS=Streptococcus mutans serotype c (strain ATCC 700610 / UA159) GN=rplN PE=3 SV=1	-3.3415	-2.31376	1.02774	0.407848	0.299843	0.991495	0.992727	1.02774	0	358020	349480	938750	2162600	11089000	123110	-3.06511	-4.24209	-2.71729	-1.07835	-1.54245	-4.32048
1427	tr|Q7P6K8|Q7P6K8_FUSNV;tr|F9EQS7|F9EQS7_FUSNU	tr|Q7P6K8|Q7P6K8_FUSNV	2	>tr|Q7P6K8|Q7P6K8_FUSNV Precorrin-4 C11-methyltransferase OS=Fusobacterium nucleatum subsp. vincentii ATCC 49256 GN=FNV1450 PE=4 SV=1;>tr|F9EQS7|F9EQS7_FUSNU Precorrin-4 C(11)-methyltransferase OS=Fusobacterium nucleatum subsp. animalis ATCC 51191 GN=cobM	-3.35011	-2.09255	1.25756	0.442108	0.300372	0.991495	0.992727	1.25756	1	474970	148300	1698100	NA	6569900	701860	-2.6754	-5.48822	-1.88672	NA	-2.34575	-1.83935
992	tr|F9ELE5|F9ELE5_FUSNU;tr|Q7P5X2|Q7P5X2_FUSNV	tr|F9ELE5|F9ELE5_FUSNU	2	>tr|F9ELE5|F9ELE5_FUSNU ABC superfamily ATP binding cassette transporter, ABC protein OS=Fusobacterium nucleatum subsp. animalis ATCC 51191 GN=HMPREF9094_0750 PE=4 SV=1;>tr|Q7P5X2|Q7P5X2_FUSNV ABC transporter ATP-binding protein OS=Fusobacterium nucleatum	-2.30524	-2.66017	-0.354927	0.185221	0.301106	0.991495	0.992727	-0.354927	0	582970	1064900	1681600	688480	5761800	392180	-2.39292	-2.6224	-1.9004	-2.76438	-2.54716	-2.66895
201	tr|C4FMP6|C4FMP6_9FIRM	tr|C4FMP6|C4FMP6_9FIRM	6	>tr|C4FMP6|C4FMP6_9FIRM Outer membrane protein OS=Veillonella dispar ATCC 17748 GN=VEIDISOL_00069 PE=4 SV=1	3.16094	2.58699	-0.573955	0.363454	0.302623	0.991495	0.992727	-0.573955	0	33597000	36863000	95251000	33587000	93056000	22088000	3.19652	2.52999	3.75631	2.96197	1.72204	3.07694
233	tr|C4FN46|C4FN46_9FIRM	tr|C4FN46|C4FN46_9FIRM	3	>tr|C4FN46|C4FN46_9FIRM ABC transporter, ATP-binding protein OS=Veillonella dispar ATCC 17748 GN=VEIDISOL_00370 PE=4 SV=1	-0.690939	-1.5622	-0.871265	0.403269	0.302756	0.991495	0.992727	-0.871265	0	2506400	4869500	2621700	470090	17805000	1741000	-0.382091	-0.412613	-1.27811	-3.32644	-0.815775	-0.544396
1443	tr|Q7P6W0|Q7P6W0_FUSNV;tr|F9EJI2|F9EJI2_FUSNU	tr|Q7P6W0|Q7P6W0_FUSNV	21	>tr|Q7P6W0|Q7P6W0_FUSNV DNA-directed RNA polymerase subunit beta OS=Fusobacterium nucleatum subsp. vincentii ATCC 49256 GN=rpoB PE=3 SV=1;>tr|F9EJI2|F9EJI2_FUSNU DNA-directed RNA polymerase subunit beta OS=Fusobacterium nucleatum subsp. animalis ATCC 51191	1.80736	2.17723	0.369875	0.221597	0.303801	0.991495	0.992727	0.369875	0	9836300	24719000	26624000	18513000	161720000	9518200	1.50295	1.94904	1.97008	2.08453	2.57016	1.877
1290	tr|Q7P476|Q7P476_FUSNV	tr|Q7P476|Q7P476_FUSNV	2	>tr|Q7P476|Q7P476_FUSNV Uncharacterized protein OS=Fusobacterium nucleatum subsp. vincentii ATCC 49256 GN=FNV0397 PE=4 SV=1	-1.75227	-2.69709	-0.944829	NA	0.306116	NA	0.992727	-0.944829	4	NA	NA	1869100	NA	5225500	NA	NA	NA	-1.75227	NA	-2.69709	NA
128	tr|A0A0H2XG15|A0A0H2XG15_STAA3;tr|Q8DW32|Q8DW32_STRMU;tr|F5VWA3|F5VWA3_STROR	tr|A0A0H2XG15|A0A0H2XG15_STAA3	2	>tr|A0A0H2XG15|A0A0H2XG15_STAA3 FeS assembly ATPase SufC OS=Staphylococcus aureus (strain USA300) GN=sufC PE=4 SV=1;>tr|Q8DW32|Q8DW32_STRMU Putative ABC transporter, ATP-binding protein OS=Streptococcus mutans serotype c (strain ATCC 700610 / UA159) GN=SMU	-4.36685	-3.32468	1.04217	0.483558	0.306226	0.991495	0.992727	1.04217	2	91500	477730	NA	977040	1722000	NA	-4.94604	-3.78767	NA	-2.24875	-4.40061	NA
383	tr|C4FP62|C4FP62_9FIRM	tr|C4FP62|C4FP62_9FIRM	2	>tr|C4FP62|C4FP62_9FIRM MOSC domain protein OS=Veillonella dispar ATCC 17748 GN=VEIDISOL_00685 PE=4 SV=1	-1.79558	-2.1571	-0.361518	0.212576	0.306531	0.991495	0.992727	-0.361518	0	1055400	1569100	1867800	1110300	5790500	686280	-1.57459	-2.05891	-1.75324	-2.06041	-2.53954	-1.87134
545	tr|C4FQP9|C4FQP9_9FIRM	tr|C4FQP9|C4FQP9_9FIRM	6	>tr|C4FQP9|C4FQP9_9FIRM 50S ribosomal protein L19 OS=Veillonella dispar ATCC 17748 GN=rplS PE=3 SV=1	2.66044	3.13023	0.469795	0.32839	0.306763	0.991495	0.992727	0.469795	0	25628000	50861000	30492000	45788000	298950000	14320000	2.82323	2.99792	2.16017	3.41845	3.51304	2.45921
282	tr|C4FND7|C4FND7_9FIRM	tr|C4FND7|C4FND7_9FIRM	7	>tr|C4FND7|C4FND7_9FIRM 50S ribosomal protein L24 OS=Veillonella dispar ATCC 17748 GN=rplX PE=3 SV=1	2.56233	2.14731	-0.415019	0.288919	0.307647	0.991495	0.992727	-0.415019	0	20117000	28374000	57461000	22234000	92618000	13478000	2.48941	2.14951	3.04809	2.35431	1.7148	2.37283
596	tr|C4FR68|C4FR68_9FIRM	tr|C4FR68|C4FR68_9FIRM	6	>tr|C4FR68|C4FR68_9FIRM Uncharacterized protein OS=Veillonella dispar ATCC 17748 GN=VEIDISOL_01291 PE=4 SV=1	0.176291	-0.23685	-0.413141	0.287662	0.307966	0.991495	0.992727	-0.413141	0	5094700	7418300	5396900	2831700	28460000	2673000	0.595913	0.199334	-0.266375	-0.68127	-0.0960132	0.0667332
1066	tr|F9EMR7|F9EMR7_FUSNU;tr|Q7P776|Q7P776_FUSNV	tr|F9EMR7|F9EMR7_FUSNU	4	>tr|F9EMR7|F9EMR7_FUSNU ATP-dependent Clp protease proteolytic subunit OS=Fusobacterium nucleatum subsp. animalis ATCC 51191 GN=clpP PE=3 SV=1;>tr|Q7P776|Q7P776_FUSNV ATP-dependent Clp protease proteolytic subunit OS=Fusobacterium nucleatum subsp. vincenti	-1.5693	-2.11672	-0.547418	0.363007	0.308043	0.991495	0.992727	-0.547418	0	831140	1646300	3648800	648000	10597000	680010	-1.90394	-1.98909	-0.81488	-2.85364	-1.6121	-1.88443
480	tr|C4FPZ8|C4FPZ8_9FIRM	tr|C4FPZ8|C4FPZ8_9FIRM	6	>tr|C4FPZ8|C4FPZ8_9FIRM Branched-chain-amino-acid transaminase OS=Veillonella dispar ATCC 17748 GN=ilvE PE=4 SV=1	1.98795	1.45539	-0.532559	0.35881	0.308521	0.991495	0.992727	-0.532559	0	15905000	21657000	28017000	12069000	44513000	13001000	2.1655	1.7568	2.04154	1.45431	0.590389	2.32147
1150	tr|F9EQ52|F9EQ52_FUSNU;tr|Q7P4N6|Q7P4N6_FUSNV	tr|F9EQ52|F9EQ52_FUSNU	4	>tr|F9EQ52|F9EQ52_FUSNU ABC superfamily ATP binding cassette transporter, ABC protein OS=Fusobacterium nucleatum subsp. animalis ATCC 51191 GN=HMPREF9094_2057 PE=3 SV=1;>tr|Q7P4N6|Q7P4N6_FUSNV Iron(III)-transport ATP-binding protein sfuC OS=Fusobacterium n	-2.06947	-2.42642	-0.356941	0.209901	0.309169	0.991495	0.992727	-0.356941	0	583200	1619600	1802400	870500	7497100	379110	-2.39238	-2.01286	-1.80319	-2.41883	-2.14315	-2.71726
588	tr|C4FR53|C4FR53_9FIRM	tr|C4FR53|C4FR53_9FIRM	3	>tr|C4FR53|C4FR53_9FIRM Ribosomal silencing factor RsfS OS=Veillonella dispar ATCC 17748 GN=rsfS PE=3 SV=1	0.934845	0.273457	-0.661388	0.391769	0.311036	0.991495	0.992727	-0.661388	0	8225300	9078300	13860000	2254700	50177000	5377400	1.25634	0.49289	1.0553	-1.01692	0.774197	1.06309
1015	tr|F9ELT0|F9ELT0_FUSNU	tr|F9ELT0|F9ELT0_FUSNU	15	>tr|F9ELT0|F9ELT0_FUSNU D-lysine 5,6-aminomutase OS=Fusobacterium nucleatum subsp. animalis ATCC 51191 GN=kamD PE=4 SV=1	-2.24472	-0.987004	1.25772	0.426002	0.311492	0.991495	0.992727	1.25772	0	403820	694300	4281400	10978000	7504300	570760	-2.89914	-3.24419	-0.590838	1.31474	-2.14168	-2.13407
476	tr|C4FPX6|C4FPX6_9FIRM	tr|C4FPX6|C4FPX6_9FIRM	5	>tr|C4FPX6|C4FPX6_9FIRM Triosephosphate isomerase OS=Veillonella dispar ATCC 17748 GN=tpiA PE=3 SV=1	1.44212	1.00899	-0.43313	0.311593	0.311507	0.991495	0.992727	-0.43313	0	12001000	13958000	18121000	6259300	55982000	7824100	1.77719	1.11822	1.43094	0.487142	0.942196	1.59763
884	tr|F5VWQ1|F5VWQ1_STROR	tr|F5VWQ1|F5VWQ1_STROR	6	>tr|F5VWQ1|F5VWQ1_STROR Oligopeptide-binding protein SarA OS=Streptococcus oralis SK255 GN=sarA PE=4 SV=1	-2.03965	-0.742724	1.29693	0.427	0.311785	0.991495	0.992727	1.29693	0	170820	3951400	2549400	7708400	24932000	377600	-4.08534	-0.716322	-1.3173	0.793893	-0.299115	-2.72295
967	tr|F9EL00|F9EL00_FUSNU	tr|F9EL00|F9EL00_FUSNU	11	>tr|F9EL00|F9EL00_FUSNU SPFH/band 7 domain protein OS=Fusobacterium nucleatum subsp. animalis ATCC 51191 GN=HMPREF9094_0604 PE=4 SV=1	2.94324	3.25883	0.31559	0.10187	0.312696	0.991495	0.992727	0.31559	0	24243000	46191000	65202000	39255000	263330000	25229000	2.74663	2.85791	3.22519	3.19168	3.31835	3.26647
1518	tr|Q7P867|Q7P867_FUSNV	tr|Q7P867|Q7P867_FUSNV	8	>tr|Q7P867|Q7P867_FUSNV (S)-2-hydroxy-acid oxidase chain D OS=Fusobacterium nucleatum subsp. vincentii ATCC 49256 GN=FNV2167 PE=4 SV=1	3.84016	3.38871	-0.451451	0.326766	0.312784	0.991495	0.992727	-0.451451	0	46637000	87163000	120930000	27819000	292960000	42200000	3.64868	3.781	4.0908	2.68442	3.48198	3.99973
1522	tr|Q7P871|Q7P871_FUSNV	tr|Q7P871|Q7P871_FUSNV	4	>tr|Q7P871|Q7P871_FUSNV Electron transfer flavoprotein alpha-subunit OS=Fusobacterium nucleatum subsp. vincentii ATCC 49256 GN=FNV2163 PE=4 SV=1	3.8123	3.36644	-0.445862	0.323483	0.313053	0.991495	0.992727	-0.445862	0	56582000	80483000	102320000	26609000	306910000	40102000	3.91518	3.66509	3.85663	2.61891	3.55337	3.92704
786	tr|C4FSS9|C4FSS9_9FIRM	tr|C4FSS9|C4FSS9_9FIRM	5	>tr|C4FSS9|C4FSS9_9FIRM Methionine import ATP-binding protein MetN OS=Veillonella dispar ATCC 17748 GN=metN PE=3 SV=1	-0.532016	-0.0543183	0.477698	0.344111	0.314249	0.991495	0.992727	0.477698	0	2340600	4766300	4029400	7412500	28091000	1472500	-0.476452	-0.443752	-0.675844	0.736234	-0.11604	-0.783148
1396	tr|Q7P5Y8|Q7P5Y8_FUSNV	tr|Q7P5Y8|Q7P5Y8_FUSNV	4	>tr|Q7P5Y8|Q7P5Y8_FUSNV DNA gyrase subunit A OS=Fusobacterium nucleatum subsp. vincentii ATCC 49256 GN=gyrA PE=3 SV=1	-2.33021	-1.90203	0.428177	0.312978	0.31461	0.991495	0.992727	0.428177	0	474080	1018600	2045900	1289500	9764900	573000	-2.67798	-2.68702	-1.62562	-1.84001	-1.73759	-2.12849
794	tr|C4FSW2|C4FSW2_9FIRM	tr|C4FSW2|C4FSW2_9FIRM	3	>tr|C4FSW2|C4FSW2_9FIRM Pyridine nucleotide-disulfide oxidoreductase OS=Veillonella dispar ATCC 17748 GN=VEIDISOL_02010 PE=3 SV=1	-0.205703	-0.778268	-0.572565	0.379043	0.314897	0.991495	0.992727	-0.572565	0	3303500	5105400	5375700	1279200	32142000	1705600	-0.00137658	-0.343842	-0.271891	-1.85182	0.0906933	-0.573678
508	tr|C4FQA1|C4FQA1_9FIRM	tr|C4FQA1|C4FQA1_9FIRM	23	>tr|C4FQA1|C4FQA1_9FIRM Ferrous iron transport protein B OS=Veillonella dispar ATCC 17748 GN=feoB PE=3 SV=1	5.00487	5.31277	0.307896	0.086954	0.317587	0.991495	0.992727	0.307896	0	108650000	208200000	258090000	175090000	1033500000	93092000	4.81472	5.04677	5.15312	5.39422	5.41661	5.12746
1486	tr|Q7P7P1|Q7P7P1_FUSNV	tr|Q7P7P1|Q7P7P1_FUSNV	2	>tr|Q7P7P1|Q7P7P1_FUSNV Coenzyme A disulfide reductase/ disulfide bond regulator domain OS=Fusobacterium nucleatum subsp. vincentii ATCC 49256 GN=FNV2089 PE=3 SV=1	-2.00258	-2.65807	-0.655489	0.400141	0.318855	0.991495	0.992727	-0.655489	0	866730	1466700	1561100	309170	6120300	844300	-1.84613	-2.15702	-2.00459	-3.9437	-2.45453	-1.57597
316	tr|C4FNJ6|C4FNJ6_9FIRM	tr|C4FNJ6|C4FNJ6_9FIRM	2	>tr|C4FNJ6|C4FNJ6_9FIRM Glutamyl-tRNA reductase OS=Veillonella dispar ATCC 17748 GN=hemA PE=3 SV=1	-2.24129	-2.6877	-0.446405	0.333483	0.319002	0.991495	0.992727	-0.446405	0	1033200	1428600	809600	867710	4607500	370690	-1.6039	-2.19528	-2.92469	-2.42356	-2.89025	-2.74928
1548	tr|Q8DUH3|Q8DUH3_STRMU	tr|Q8DUH3|Q8DUH3_STRMU	14	>tr|Q8DUH3|Q8DUH3_STRMU Putative Clp-like ATP-dependent protease, ATP-binding subunit OS=Streptococcus mutans serotype c (strain ATCC 700610 / UA159) GN=clp PE=4 SV=1	-2.16127	-1.11894	1.04233	0.428326	0.319063	0.991495	0.992727	1.04233	0	252760	4333700	1214300	1313900	41985000	607530	-3.54512	-0.58207	-2.35663	-1.81239	0.500662	-2.04508
962	tr|F9EKX3|F9EKX3_FUSNU;tr|Q7P6L6|Q7P6L6_FUSNV	tr|F9EKX3|F9EKX3_FUSNU	2	>tr|F9EKX3|F9EKX3_FUSNU D-3-phosphoglycerate dehydrogenase OS=Fusobacterium nucleatum subsp. animalis ATCC 51191 GN=serA PE=3 SV=1;>tr|Q7P6L6|Q7P6L6_FUSNV D-3-phosphoglycerate dehydrogenase OS=Fusobacterium nucleatum subsp. vincentii ATCC 49256 GN=FNV1442	-0.297705	-0.762817	-0.465112	0.345005	0.319219	0.991495	0.992727	-0.465112	0	1966600	4939500	7610400	1716800	25086000	1697600	-0.71649	-0.391864	0.215238	-1.41841	-0.289665	-0.580379
1352	tr|Q7P572|Q7P572_FUSNV;tr|F9ELC4|F9ELC4_FUSNU	tr|Q7P572|Q7P572_FUSNV	6	>tr|Q7P572|Q7P572_FUSNV RNA polymerase sigma factor SigA OS=Fusobacterium nucleatum subsp. vincentii ATCC 49256 GN=sigA PE=3 SV=1;>tr|F9ELC4|F9ELC4_FUSNU RNA polymerase sigma factor SigA OS=Fusobacterium nucleatum subsp. animalis ATCC 51191 GN=rpoD PE=3 SV	-0.439158	-0.0241741	0.414984	0.310687	0.319708	0.991495	0.992727	0.414984	0	2267600	3495300	6996000	3331200	35273000	2806300	-0.520137	-0.894619	0.0972805	-0.441965	0.233342	0.136101
214	tr|C4FMY1|C4FMY1_9FIRM	tr|C4FMY1|C4FMY1_9FIRM	4	>tr|C4FMY1|C4FMY1_9FIRM FAD linked oxidase, C-terminal domain protein OS=Veillonella dispar ATCC 17748 GN=VEIDISOL_00136 PE=4 SV=1	-2.49767	-1.63849	0.859183	0.424916	0.323563	0.991495	0.992727	0.859183	0	1798900	937150	419660	1478800	16356000	497040	-0.839377	-2.80817	-3.84548	-1.63823	-0.94604	-2.3312
803	tr|F5VS66|F5VS66_STROR	tr|F5VS66|F5VS66_STROR	2	>tr|F5VS66|F5VS66_STROR M42 glutamyl aminopeptidase OS=Streptococcus oralis SK255 GN=HMPREF9968_1415 PE=3 SV=1	-3.63043	-4.53112	-0.900692	NA	0.324593	NA	0.992727	-0.900692	4	NA	532300	NA	NA	1581600	NA	NA	-3.63043	NA	NA	-4.53112	NA
866	tr|F5VVU4|F5VVU4_STROR	tr|F5VVU4|F5VVU4_STROR	2	>tr|F5VVU4|F5VVU4_STROR Biotin carboxyl carrier protein of acetyl-CoA carboxylase OS=Streptococcus oralis SK255 GN=accB PE=4 SV=1	-3.78307	-4.52182	-0.738748	0.432743	0.32522	0.991495	0.992727	-0.738748	1	102980	1015300	411090	NA	1290900	133890	-4.78308	-2.69173	-3.87439	NA	-4.8428	-4.20083
889	tr|F5VWV8|F5VWV8_STROR	tr|F5VWV8|F5VWV8_STROR	4	>tr|F5VWV8|F5VWV8_STROR 30S ribosomal protein S8 OS=Streptococcus oralis SK255 GN=rpsH PE=3 SV=1	-1.51504	-0.340585	1.17446	0.438482	0.325612	0.991495	0.992727	1.17446	0	280820	7331000	2531300	7448300	37714000	584110	-3.39997	0.182126	-1.32729	0.743331	0.336028	-2.10111
1182	tr|G1XVB9|G1XVB9_STRMU	tr|G1XVB9|G1XVB9_STRMU	6	>tr|G1XVB9|G1XVB9_STRMU 50S ribosomal protein L2 OS=Streptococcus mutans serotype c (strain ATCC 700610 / UA159) GN=rplB PE=3 SV=1	-2.00354	-1.15319	0.850354	0.429141	0.328036	0.991495	0.992727	0.850354	0	349530	4632500	1154600	2880700	21625000	513030	-3.0982	-0.485145	-2.42727	-0.655998	-0.517492	-2.28607
1010	tr|F9ELQ7|F9ELQ7_FUSNU;tr|Q7P410|Q7P410_FUSNV	tr|F9ELQ7|F9ELQ7_FUSNU	4	>tr|F9ELQ7|F9ELQ7_FUSNU Dihydroxyacetone kinase OS=Fusobacterium nucleatum subsp. animalis ATCC 51191 GN=dhaK PE=4 SV=1;>tr|Q7P410|Q7P410_FUSNV Dihydroxyacetone kinase OS=Fusobacterium nucleatum subsp. vincentii ATCC 49256 GN=FNV0375 PE=4 SV=1	-0.427244	-0.821618	-0.394374	0.307779	0.3291	0.991495	0.992727	-0.394374	0	2183200	4463200	5781000	1802400	17396000	2115500	-0.572433	-0.539267	-0.170034	-1.34673	-0.851438	-0.266683
1084	tr|F9ENA3|F9ENA3_FUSNU;tr|Q7P724|Q7P724_FUSNV	tr|F9ENA3|F9ENA3_FUSNU	8	>tr|F9ENA3|F9ENA3_FUSNU M20/M25/M40 family peptidase OS=Fusobacterium nucleatum subsp. animalis ATCC 51191 GN=HMPREF9094_1408 PE=4 SV=1;>tr|Q7P724|Q7P724_FUSNV Xaa-His dipeptidase OS=Fusobacterium nucleatum subsp. vincentii ATCC 49256 GN=FNV1534 PE=4 SV=1	1.58822	1.21302	-0.3752	0.285623	0.32941	0.991495	0.992727	-0.3752	0	9073000	17505000	25794000	7475000	87072000	6219300	1.39158	1.44739	1.9257	0.748602	1.62004	1.27042
21	sp|P26283|LDH_STRMU	sp|P26283|LDH_STRMU	3	>sp|P26283|LDH_STRMU L-lactate dehydrogenase OS=Streptococcus mutans serotype c (strain ATCC 700610 / UA159) GN=ldh PE=3 SV=2	-3.17321	-1.95939	1.21381	0.518255	0.330086	0.991495	0.992727	1.21381	2	113130	2018300	NA	848950	11678000	NA	-4.65348	-1.69294	NA	-2.45576	-1.46303	NA
570	tr|C4FQY6|C4FQY6_9FIRM	tr|C4FQY6|C4FQY6_9FIRM	2	>tr|C4FQY6|C4FQY6_9FIRM tRNA methylthiotransferase YqeV OS=Veillonella dispar ATCC 17748 GN=yqeV PE=4 SV=1	-4.29179	-3.86262	0.42917	0.341734	0.331331	0.991495	0.992727	0.42917	0	245740	319730	194930	351790	2559700	149660	-3.58395	-4.37143	-4.92	-3.75346	-3.79228	-4.04212
1083	tr|F9EN86|F9EN86_FUSNU	tr|F9EN86|F9EN86_FUSNU	11	>tr|F9EN86|F9EN86_FUSNU Chaperone protein HtpG OS=Fusobacterium nucleatum subsp. animalis ATCC 51191 GN=htpG PE=3 SV=1	1.42589	1.05053	-0.375363	0.290497	0.3317	0.991495	0.992727	-0.375363	0	7679000	15971000	23615000	7204000	56229000	7349500	1.16159	1.31407	1.80202	0.694206	0.948952	1.50843
1119	tr|F9EP20|F9EP20_FUSNU	tr|F9EP20|F9EP20_FUSNU	2	>tr|F9EP20|F9EP20_FUSNU 3-oxoacyl-[acyl-carrier-protein] synthase II OS=Fusobacterium nucleatum subsp. animalis ATCC 51191 GN=fabF PE=3 SV=1	-2.99174	-2.67608	0.315664	0.166189	0.332563	0.991495	0.992727	0.315664	0	332410	910830	790470	875660	5390000	317830	-3.16744	-2.84958	-2.9582	-2.41012	-2.64953	-2.96858
1344	tr|Q7P522|Q7P522_FUSNV	tr|Q7P522|Q7P522_FUSNV	3	>tr|Q7P522|Q7P522_FUSNV Acylamino-acid-releasing enzyme OS=Fusobacterium nucleatum subsp. vincentii ATCC 49256 GN=FNV0672 PE=4 SV=1	-0.178713	-0.843254	-0.664541	0.418831	0.333819	0.991495	0.992727	-0.664541	0	1589500	5890000	10086000	1367100	15960000	2951100	-1.01	-0.136025	0.609889	-1.75392	-0.983652	0.207815
1225	tr|Q7P2T8|Q7P2T8_FUSNV	tr|Q7P2T8|Q7P2T8_FUSNV	7	>tr|Q7P2T8|Q7P2T8_FUSNV METHYLTRANSFERASE OS=Fusobacterium nucleatum subsp. vincentii ATCC 49256 GN=FNV1363 PE=4 SV=1	-1.02214	-1.46643	-0.444289	0.35555	0.333824	0.991495	0.992727	-0.444289	0	1390100	3427000	3317400	1256400	8852700	1636200	-1.19481	-0.923306	-0.948307	-1.87831	-1.88809	-0.63289
1513	tr|Q7P857|Q7P857_FUSNV	tr|Q7P857|Q7P857_FUSNV	2	>tr|Q7P857|Q7P857_FUSNV Ferredoxin like protein OS=Fusobacterium nucleatum subsp. vincentii ATCC 49256 GN=FNV2177 PE=4 SV=1	0.934039	0.449122	-0.484917	0.380092	0.33676	0.991495	0.992727	-0.484917	0	9803700	13876000	7496400	4400900	38476000	5189500	1.49837	1.10966	0.194088	-0.0317545	0.366725	1.0124
632	tr|C4FRI3|C4FRI3_9FIRM	tr|C4FRI3|C4FRI3_9FIRM	12	>tr|C4FRI3|C4FRI3_9FIRM ATP-dependent zinc metalloprotease FtsH OS=Veillonella dispar ATCC 17748 GN=ftsH PE=3 SV=1	1.37711	1.66668	0.289572	0.0739004	0.337915	0.991495	0.992727	0.289572	0	8755300	17964000	16550000	13397000	102760000	7397400	1.34244	1.48501	1.30386	1.60808	1.87426	1.51769
1543	tr|Q8DTD0|Q8DTD0_STRMU	tr|Q8DTD0|Q8DTD0_STRMU	2	>tr|Q8DTD0|Q8DTD0_STRMU Dihydrolipoamide acetyltransferase component of pyruvate dehydrogenase complex OS=Streptococcus mutans serotype c (strain ATCC 700610 / UA159) GN=pdhC PE=3 SV=1	-3.5355	-2.40513	1.13037	0.612182	0.338711	0.991495	0.992727	1.13037	3	NA	568220	NA	465620	11627000	NA	NA	-3.5355	NA	-3.34052	-1.46975	NA
1326	tr|Q7P4P1|Q7P4P1_FUSNV	tr|Q7P4P1|Q7P4P1_FUSNV	3	>tr|Q7P4P1|Q7P4P1_FUSNV Prolyl-tRNA synthetase OS=Fusobacterium nucleatum subsp. vincentii ATCC 49256 GN=FNV0429 PE=3 SV=1	-0.380973	-0.686946	-0.305973	0.154232	0.339681	0.991495	0.992727	-0.305973	0	2546500	4080500	6020600	2843800	20801000	1446300	-0.360208	-0.669586	-0.113126	-0.674989	-0.57711	-0.808739
1451	tr|Q7P704|Q7P704_FUSNV;tr|F9ENK1|F9ENK1_FUSNU	tr|Q7P704|Q7P704_FUSNV	7	>tr|Q7P704|Q7P704_FUSNV Aspartate--tRNA ligase OS=Fusobacterium nucleatum subsp. vincentii ATCC 49256 GN=aspS PE=3 SV=1;>tr|F9ENK1|F9ENK1_FUSNU Aspartate--tRNA ligase OS=Fusobacterium nucleatum subsp. animalis ATCC 51191 GN=aspS PE=3 SV=1	-0.429259	-0.0146154	0.414643	0.346063	0.340462	0.991495	0.992727	0.414643	0	1815800	6616500	4586600	3206800	42707000	2424000	-0.826485	0.0330554	-0.494346	-0.498028	0.526828	-0.072646
639	tr|C4FRK0|C4FRK0_9FIRM	tr|C4FRK0|C4FRK0_9FIRM	2	>tr|C4FRK0|C4FRK0_9FIRM SpoIVB peptidase S55 OS=Veillonella dispar ATCC 17748 GN=VEIDISOL_01538 PE=4 SV=1	-2.81487	-3.20678	-0.39191	0.327362	0.341117	0.991495	0.992727	-0.39191	0	516940	738970	928670	736230	2688200	263160	-2.55865	-3.15355	-2.73241	-2.6656	-3.71712	-3.23763
375	tr|C4FP30|C4FP30_9FIRM	tr|C4FP30|C4FP30_9FIRM	4	>tr|C4FP30|C4FP30_9FIRM Uncharacterized protein OS=Veillonella dispar ATCC 17748 GN=VEIDISOL_00653 PE=4 SV=1	-0.224341	-1.20533	-0.980989	0.449666	0.342059	0.991495	0.992727	-0.980989	0	1836000	5151300	9121500	3211300	3341100	3068500	-0.811231	-0.330831	0.469039	-0.495962	-3.38345	0.263421
1038	tr|F9EMB2|F9EMB2_FUSNU	tr|F9EMB2|F9EMB2_FUSNU	2	>tr|F9EMB2|F9EMB2_FUSNU FeS cluster assembly scaffold IscU (Fragment) OS=Fusobacterium nucleatum subsp. animalis ATCC 51191 GN=iscU PE=4 SV=1	-1.17257	-1.69997	-0.5274	0.406382	0.345553	0.991495	0.992727	-0.5274	0	1074600	2142000	5042700	1398500	6424900	1265200	-1.54973	-1.60647	-0.3615	-1.72047	-2.38	-0.999427
963	tr|F9EKY2|F9EKY2_FUSNU	tr|F9EKY2|F9EKY2_FUSNU	12	>tr|F9EKY2|F9EKY2_FUSNU Leucine--tRNA ligase OS=Fusobacterium nucleatum subsp. animalis ATCC 51191 GN=leuS PE=3 SV=1	-3.40624	-3.04145	0.364791	0.173222	0.346457	0.991495	0.992727	0.364791	1	324200	601280	513200	NA	4766400	261860	-3.20192	-3.45329	-3.56351	NA	-2.83822	-3.24469
698	tr|C4FRY8|C4FRY8_9FIRM	tr|C4FRY8|C4FRY8_9FIRM	6	>tr|C4FRY8|C4FRY8_9FIRM NAD dependent epimerase/dehydratase family protein OS=Veillonella dispar ATCC 17748 GN=VEIDISOL_01677 PE=4 SV=1	1.27358	0.990009	-0.283569	0.0792104	0.34762	0.991495	0.992727	-0.283569	0	9852400	13938000	15361000	9106300	56332000	5068900	1.5052	1.11614	1.19939	1.03939	0.95176	0.97888
1507	tr|Q7P815|Q7P815_FUSNV;tr|F9EPQ7|F9EPQ7_FUSNU	tr|Q7P815|Q7P815_FUSNV	2	>tr|Q7P815|Q7P815_FUSNV Glycerol-3-phosphate dehydrogenase [NAD(P)+] OS=Fusobacterium nucleatum subsp. vincentii ATCC 49256 GN=gpsA PE=3 SV=1;>tr|F9EPQ7|F9EPQ7_FUSNU Glycerol-3-phosphate dehydrogenase [NAD(P)+] OS=Fusobacterium nucleatum subsp. animalis AT	-5.20892	-4.88056	0.328357	0.244837	0.347709	0.991495	0.992727	0.328357	0	60863	164740	214920	148430	1217500	95367	-5.50817	-5.33539	-4.7832	-5.02459	-4.93264	-4.68445
960	tr|F9EKV6|F9EKV6_FUSNU;tr|Q7P5Q4|Q7P5Q4_FUSNV	tr|F9EKV6|F9EKV6_FUSNU	3	>tr|F9EKV6|F9EKV6_FUSNU Phosphoribosylamine--glycine ligase OS=Fusobacterium nucleatum subsp. animalis ATCC 51191 GN=purD PE=3 SV=1;>tr|Q7P5Q4|Q7P5Q4_FUSNV Phosphoribosylamine--glycine ligase OS=Fusobacterium nucleatum subsp. vincentii ATCC 49256 GN=purD P	-3.19555	-2.73372	0.461828	0.385609	0.347774	0.991495	0.992727	0.461828	0	174670	950420	920830	539990	5452200	458260	-4.05461	-2.78773	-2.7443	-3.12224	-2.63192	-2.44699
110	sp|Q8DVV5|RS7_STRMU	sp|Q8DVV5|RS7_STRMU	2	>sp|Q8DVV5|RS7_STRMU 30S ribosomal protein S7 OS=Streptococcus mutans serotype c (strain ATCC 700610 / UA159) GN=rpsG PE=3 SV=1	-3.0445	-3.55052	-0.506018	0.39255	0.348261	0.991495	0.992727	-0.506018	1	268580	1061100	NA	430970	4108900	140600	-3.46141	-2.62759	NA	-3.45443	-3.06601	-4.13113
1328	tr|Q7P4R0|Q7P4R0_FUSNV	tr|Q7P4R0|Q7P4R0_FUSNV	2	>tr|Q7P4R0|Q7P4R0_FUSNV Protein GrpE OS=Fusobacterium nucleatum subsp. vincentii ATCC 49256 GN=grpE PE=3 SV=1	-2.109	-2.63793	-0.528929	0.41044	0.348395	0.991495	0.992727	-0.528929	0	466980	1954100	1696200	493250	10247000	312090	-2.69879	-1.73993	-1.88828	-3.2556	-1.66364	-2.99455
525	tr|C4FQE6|C4FQE6_9FIRM	tr|C4FQE6|C4FQE6_9FIRM	2	>tr|C4FQE6|C4FQE6_9FIRM Putative diaminopimelate decarboxylase OS=Veillonella dispar ATCC 17748 GN=VEIDISOL_01012 PE=3 SV=1	-2.70298	-2.28605	0.416932	0.360999	0.348545	0.991495	0.992727	0.416932	0	391520	1276200	879980	650370	6316600	827980	-2.94179	-2.35927	-2.80788	-2.84826	-2.40609	-1.60379
176	tr|C4FMF2|C4FMF2_9FIRM	tr|C4FMF2|C4FMF2_9FIRM	11	>tr|C4FMF2|C4FMF2_9FIRM Uncharacterized protein OS=Veillonella dispar ATCC 17748 GN=VEIDISOL_00248 PE=4 SV=1	2.2306	1.7376	-0.493	0.399917	0.348939	0.991495	0.992727	-0.493	0	12161000	24301000	54428000	10850000	77757000	14418000	1.79545	1.92425	2.9721	1.29746	1.4464	2.46893
1487	tr|Q7P7Q2|Q7P7Q2_FUSNV	tr|Q7P7Q2|Q7P7Q2_FUSNV	4	>tr|Q7P7Q2|Q7P7Q2_FUSNV Long-chain-fatty-acid--CoA ligase OS=Fusobacterium nucleatum subsp. vincentii ATCC 49256 GN=FNV1920 PE=4 SV=1	-0.987204	-1.54255	-0.555342	0.418332	0.349429	0.991495	0.992727	-0.555342	0	1437600	3115500	3818200	1682900	21217000	402160	-1.14849	-1.06184	-0.751288	-1.44779	-0.546723	-2.63313
1120	tr|F9EP24|F9EP24_FUSNU	tr|F9EP24|F9EP24_FUSNU	2	>tr|F9EP24|F9EP24_FUSNU 3-oxoacyl-[acyl-carrier-protein] synthase 3 OS=Fusobacterium nucleatum subsp. animalis ATCC 51191 GN=fabH2 PE=3 SV=1	-1.55806	-1.12239	0.435665	0.374569	0.349522	0.991495	0.992727	0.435665	0	654900	2831900	2691900	1594300	20581000	1064000	-2.23251	-1.20058	-1.24109	-1.52745	-0.593427	-1.2463
608	tr|C4FR94|C4FR94_9FIRM	tr|C4FR94|C4FR94_9FIRM	2	>tr|C4FR94|C4FR94_9FIRM 30S ribosomal protein S20 OS=Veillonella dispar ATCC 17748 GN=rpsT PE=3 SV=1	2.43306	1.96238	-0.470681	0.392953	0.350186	0.991495	0.992727	-0.470681	0	16019000	28437000	54389000	24416000	64144000	12312000	2.17535	2.15273	2.97109	2.49222	1.15106	2.24385
1158	tr|F9EQR2|F9EQR2_FUSNU	tr|F9EQR2|F9EQR2_FUSNU	2	>tr|F9EQR2|F9EQR2_FUSNU Thymidylate synthase OS=Fusobacterium nucleatum subsp. animalis ATCC 51191 GN=thyA PE=3 SV=1	-2.80937	-3.31598	-0.506612	0.406361	0.350339	0.991495	0.992727	-0.506612	0	272180	1040600	1238400	262240	4630700	338400	-3.44306	-2.65595	-2.32909	-4.18621	-2.88254	-2.87919
1257	tr|Q7P3G5|Q7P3G5_FUSNV	tr|Q7P3G5|Q7P3G5_FUSNV	2	>tr|Q7P3G5|Q7P3G5_FUSNV 50S ribosomal protein L35 OS=Fusobacterium nucleatum subsp. vincentii ATCC 49256 GN=rpmI PE=3 SV=1	-0.893505	-2.02011	-1.12661	0.462365	0.350779	0.991495	0.992727	-1.12661	0	1178100	1819400	9916900	357780	5772800	2960800	-1.42295	-1.84376	0.586196	-3.72859	-2.54424	0.212492
876	tr|F5VW88|F5VW88_STROR	tr|F5VW88|F5VW88_STROR	2	>tr|F5VW88|F5VW88_STROR Basic membrane protein OS=Streptococcus oralis SK255 GN=HMPREF9968_0906 PE=4 SV=1	-1.37397	-0.40073	0.973239	0.459027	0.351623	0.991495	0.992727	0.973239	0	591610	5187100	2354900	9186600	33168000	475810	-2.37264	-0.320763	-1.42851	1.05232	0.138914	-2.39342
288	tr|C4FNE3|C4FNE3_9FIRM	tr|C4FNE3|C4FNE3_9FIRM	11	>tr|C4FNE3|C4FNE3_9FIRM 30S ribosomal protein S5 OS=Veillonella dispar ATCC 17748 GN=rpsE PE=3 SV=1	4.30649	3.97429	-0.332205	0.264024	0.351964	0.991495	0.992727	-0.332205	0	78216000	94837000	180780000	71891000	447140000	34414000	4.36159	3.90367	4.65422	4.08298	4.13087	3.70901
1356	tr|Q7P592|Q7P592_FUSNV	tr|Q7P592|Q7P592_FUSNV	8	>tr|Q7P592|Q7P592_FUSNV Uncharacterized protein OS=Fusobacterium nucleatum subsp. vincentii ATCC 49256 GN=FNV0922 PE=4 SV=1	2.10861	2.48371	0.375092	0.330495	0.352384	0.991495	0.992727	0.375092	0	14426000	20965000	41300000	32388000	123550000	13600000	2.03094	1.70959	2.58532	2.90843	2.15702	2.38568
84	sp|Q2FJ93|EFG_STAA3	sp|Q2FJ93|EFG_STAA3	21	>sp|Q2FJ93|EFG_STAA3 Elongation factor G OS=Staphylococcus aureus (strain USA300) GN=fusA PE=3 SV=3	-1.78415	0.722182	2.50633	0.47344	0.352522	0.991495	0.992727	2.50633	0	4771400	261120	2787500	34564000	403780000	87204	0.505522	-4.6658	-1.19218	3.00421	3.97433	-4.812
1421	tr|Q7P6G3|Q7P6G3_FUSNV;tr|F9EN63|F9EN63_FUSNU	tr|Q7P6G3|Q7P6G3_FUSNV	17	>tr|Q7P6G3|Q7P6G3_FUSNV Polyribonucleotide nucleotidyltransferase OS=Fusobacterium nucleatum subsp. vincentii ATCC 49256 GN=pnp PE=3 SV=1;>tr|F9EN63|F9EN63_FUSNU Polyribonucleotide nucleotidyltransferase OS=Fusobacterium nucleatum subsp. animalis ATCC 5119	1.48102	1.87551	0.394488	0.350145	0.352648	0.991495	0.992727	0.394488	0	7067300	22742000	19984000	14441000	149080000	7117200	1.04714	1.82786	1.56807	1.71862	2.44527	1.46265
1256	tr|Q7P3G0|Q7P3G0_FUSNV;tr|F9EPK0|F9EPK0_FUSNU	tr|Q7P3G0|Q7P3G0_FUSNV	5	>tr|Q7P3G0|Q7P3G0_FUSNV Phosphonates-binding protein OS=Fusobacterium nucleatum subsp. vincentii ATCC 49256 GN=FNV0162 PE=4 SV=1;>tr|F9EPK0|F9EPK0_FUSNU Phosphonate ABC superfamily ATP binding cassette transporter, binding protein OS=Fusobacterium nucleatu	1.412	1.80856	0.396561	0.354343	0.354054	0.991495	0.992727	0.396561	0	12399000	20832000	10860000	14512000	117990000	7911700	1.82217	1.70034	0.713498	1.72584	2.08635	1.6135
1365	tr|Q7P5H6|Q7P5H6_FUSNV;tr|F9EQ73|F9EQ73_FUSNU	tr|Q7P5H6|Q7P5H6_FUSNV	7	>tr|Q7P5H6|Q7P5H6_FUSNV Zn-dependent alcohol dehydrogenases and related dehydrogenases OS=Fusobacterium nucleatum subsp. vincentii ATCC 49256 GN=FNV1026 PE=4 SV=1;>tr|F9EQ73|F9EQ73_FUSNU Zinc-dependent alcohol dehydrogenase OS=Fusobacterium nucleatum subsp	4.22366	4.65693	0.433274	0.383008	0.356007	0.991495	0.992727	0.433274	0	49911000	166300000	131540000	84567000	982160000	52469000	3.74222	4.72011	4.20865	4.3222	5.33842	4.31019
1361	tr|Q7P5E6|Q7P5E6_FUSNV	tr|Q7P5E6|Q7P5E6_FUSNV	14	>tr|Q7P5E6|Q7P5E6_FUSNV Hemin receptor OS=Fusobacterium nucleatum subsp. vincentii ATCC 49256 GN=FNV0941 PE=3 SV=1	1.55763	1.17863	-0.378999	0.341957	0.356327	0.991495	0.992727	-0.378999	0	10046000	17437000	21943000	12293000	41775000	7628400	1.53203	1.44173	1.69912	1.4814	0.492967	1.56152
728	tr|C4FSB6|C4FSB6_9FIRM	tr|C4FSB6|C4FSB6_9FIRM	3	>tr|C4FSB6|C4FSB6_9FIRM 4-phosphoerythronate dehydrogenase OS=Veillonella dispar ATCC 17748 GN=pdxB PE=3 SV=1	0.939273	0.662475	-0.276798	0.0776134	0.356855	0.991495	0.992727	-0.276798	0	7547600	11110000	12349000	6740300	45417000	4377900	1.13779	0.786477	0.893549	0.596201	0.621242	0.769981
392	tr|C4FPD0|C4FPD0_9FIRM	tr|C4FPD0|C4FPD0_9FIRM	18	>tr|C4FPD0|C4FPD0_9FIRM Putative selenium metabolism hydrolase OS=Veillonella dispar ATCC 17748 GN=VEIDISOL_00754 PE=4 SV=1	3.97601	3.63637	-0.33964	0.292773	0.358141	0.991495	0.992727	-0.33964	0	87974000	82546000	91659000	54488000	341670000	30064000	4.52369	3.70189	3.70245	3.6747	3.71802	3.51639
706	tr|C4FS39|C4FS39_9FIRM	tr|C4FS39|C4FS39_9FIRM	4	>tr|C4FS39|C4FS39_9FIRM Tryptophan synthase alpha chain OS=Veillonella dispar ATCC 17748 GN=trpA PE=3 SV=1	-1.68611	-2.05843	-0.372323	0.338997	0.358568	0.991495	0.992727	-0.372323	0	1016600	1923900	1982800	724000	8425200	877520	-1.62623	-1.76257	-1.66951	-2.69028	-1.96405	-1.52096
1034	tr|F9EM95|F9EM95_FUSNU	tr|F9EM95|F9EM95_FUSNU	2	>tr|F9EM95|F9EM95_FUSNU Uncharacterized protein OS=Fusobacterium nucleatum subsp. animalis ATCC 51191 GN=HMPREF9094_1050 PE=4 SV=1	-2.60932	-3.07551	-0.466183	0.403525	0.359142	0.991495	0.992727	-0.466183	0	674400	708120	1160300	327570	5300700	385670	-2.19206	-3.21554	-2.42037	-3.85854	-2.67517	-2.69281
314	tr|C4FNJ2|C4FNJ2_9FIRM	tr|C4FNJ2|C4FNJ2_9FIRM	4	>tr|C4FNJ2|C4FNJ2_9FIRM Cell division protein SepF OS=Veillonella dispar ATCC 17748 GN=sepF PE=3 SV=1	1.95579	1.58822	-0.367577	0.335284	0.359439	0.991495	0.992727	-0.367577	0	17215000	15851000	33444000	14664000	79215000	7559300	2.27462	1.3031	2.28966	1.74119	1.47491	1.54855
297	tr|C4FNF4|C4FNF4_9FIRM	tr|C4FNF4|C4FNF4_9FIRM	3	>tr|C4FNF4|C4FNF4_9FIRM 50S ribosomal protein L17 OS=Veillonella dispar ATCC 17748 GN=rplQ PE=3 SV=1	1.74716	2.03305	0.285895	0.137909	0.359628	0.991495	0.992727	0.285895	0	11252000	19796000	25817000	21164000	105540000	9688400	1.68834	1.62618	1.92695	2.28166	1.91523	1.90226
832	tr|F5VTQ7|F5VTQ7_STROR	tr|F5VTQ7|F5VTQ7_STROR	6	>tr|F5VTQ7|F5VTQ7_STROR Putative PTS system mannose-specific EIIAB component OS=Streptococcus oralis SK255 GN=HMPREF9968_1535 PE=4 SV=1	-1.35965	-0.505398	0.854247	0.462264	0.35967	0.991495	0.992727	0.854247	0	410350	5939000	3024300	6907700	22645000	772980	-2.87703	-0.123982	-1.07793	0.632338	-0.446764	-1.70177
15	sp|P13470|GTFC_STRMU	sp|P13470|GTFC_STRMU	34	>sp|P13470|GTFC_STRMU Glucosyltransferase-SI OS=Streptococcus mutans serotype c (strain ATCC 700610 / UA159) GN=gtfC PE=1 SV=2	0.271538	1.46689	1.19535	0.472437	0.359775	0.991495	0.992727	1.19535	0	4728700	32543000	1536000	17314000	159480000	2321900	0.493128	2.34879	-2.02731	1.98589	2.54876	-0.133986
880	tr|F5VWF8|F5VWF8_STROR	tr|F5VWF8|F5VWF8_STROR	8	>tr|F5VWF8|F5VWF8_STROR Aldehyde-alcohol dehydrogenase OS=Streptococcus oralis SK255 GN=adh PE=3 SV=1	-1.64528	-0.377574	1.2677	0.474068	0.360298	0.991495	0.992727	1.2677	0	208300	8351700	2244800	6032100	54695000	450320	-3.81185	0.37162	-1.4956	0.432678	0.906504	-2.47191
969	tr|F9EL03|F9EL03_FUSNU	tr|F9EL03|F9EL03_FUSNU	16	>tr|F9EL03|F9EL03_FUSNU Elongation factor Tu OS=Fusobacterium nucleatum subsp. animalis ATCC 51191 GN=ef1a PE=3 SV=1	5.8227	6.16817	0.345474	0.308416	0.360868	0.991495	0.992727	0.345474	0	171580000	408060000	471790000	272010000	2250100000	154630000	5.44469	6.02498	5.99842	6.04316	6.61058	5.85078
904	tr|F5VX83|F5VX83_STROR	tr|F5VX83|F5VX83_STROR	5	>tr|F5VX83|F5VX83_STROR MreB/Mbl domain protein OS=Streptococcus oralis SK255 GN=HMPREF9968_1230 PE=3 SV=1	-3.92223	-2.87578	1.04645	0.470786	0.361294	0.991495	0.992727	1.04645	0	92155	1131500	304220	2703200	3226700	113150	-4.93621	-2.53421	-4.29627	-0.74968	-3.43691	-4.44073
1157	tr|F9EQQ3|F9EQQ3_FUSNU	tr|F9EQQ3|F9EQQ3_FUSNU	11	>tr|F9EQQ3|F9EQQ3_FUSNU Manganese/zinc/iron ABC superfamily ATP binding cassette transporter, binding protein OS=Fusobacterium nucleatum subsp. animalis ATCC 51191 GN=troA PE=3 SV=1	0.44844	-0.53109	-0.979531	0.469035	0.361457	0.991495	0.992727	-0.979531	0	1859500	5942800	32792000	1665200	13905000	5385600	-0.793696	-0.123052	2.26207	-1.46336	-1.19518	1.06527
886	tr|F5VWU5|F5VWU5_STROR	tr|F5VWU5|F5VWU5_STROR	4	>tr|F5VWU5|F5VWU5_STROR DNA-directed RNA polymerase subunit alpha OS=Streptococcus oralis SK255 GN=rpoA PE=3 SV=1	-1.0558	-0.379817	0.675984	0.451359	0.361672	0.991495	0.992727	0.675984	0	812620	5946200	2955500	6771700	26252000	876540	-1.93501	-0.12222	-1.11018	0.603047	-0.219944	-1.52255
1192	tr|Q7P266|Q7P266_FUSNV;tr|F9EPI6|F9EPI6_FUSNU	tr|Q7P266|Q7P266_FUSNV	8	>tr|Q7P266|Q7P266_FUSNV Uncharacterized protein OS=Fusobacterium nucleatum subsp. vincentii ATCC 49256 GN=FNV0036 PE=4 SV=1;>tr|F9EPI6|F9EPI6_FUSNU MORN repeat protein (Fragment) OS=Fusobacterium nucleatum subsp. animalis ATCC 51191 GN=HMPREF9094_1841 PE=4	2.3213	1.88249	-0.438817	0.395034	0.362086	0.991495	0.992727	-0.438817	0	15599000	29237000	42703000	11898000	78678000	17557000	2.13872	2.19306	2.63213	1.43329	1.46447	2.7497
1058	tr|F9EMK1|F9EMK1_FUSNU;tr|Q7P7E4|Q7P7E4_FUSNV	tr|F9EMK1|F9EMK1_FUSNU	10	>tr|F9EMK1|F9EMK1_FUSNU Glyceraldehyde-3-phosphate dehydrogenase OS=Fusobacterium nucleatum subsp. animalis ATCC 51191 GN=gapC PE=3 SV=1;>tr|Q7P7E4|Q7P7E4_FUSNV Glyceraldehyde-3-phosphate dehydrogenase OS=Fusobacterium nucleatum subsp. vincentii ATCC 49256	3.72372	4.02067	0.296949	0.193936	0.36211	0.991495	0.992727	0.296949	0	42360000	76111000	119250000	67968000	385010000	47235000	3.51606	3.5839	4.0712	4.00032	3.90129	4.16039
579	tr|C4FR12|C4FR12_9FIRM	tr|C4FR12|C4FR12_9FIRM	8	>tr|C4FR12|C4FR12_9FIRM Ribosome-recycling factor OS=Veillonella dispar ATCC 17748 GN=frr PE=3 SV=1	1.75116	1.28458	-0.46658	0.407778	0.36211	0.991495	0.992727	-0.46658	0	11103000	16366000	32140000	8890800	48242000	11413000	1.66996	1.34958	2.23393	1.00411	0.713846	2.13578
341	tr|C4FNR9|C4FNR9_9FIRM	tr|C4FNR9|C4FNR9_9FIRM	7	>tr|C4FNR9|C4FNR9_9FIRM Dehydratase small subunit OS=Veillonella dispar ATCC 17748 GN=VEIDISOL_00310 PE=4 SV=1	2.38018	1.94503	-0.435146	0.393481	0.362344	0.991495	0.992727	-0.435146	0	32304000	24435000	28508000	20846000	78408000	11260000	3.14241	1.93224	2.06589	2.25936	1.4592	2.11654
997	tr|F9ELH0|F9ELH0_FUSNU	tr|F9ELH0|F9ELH0_FUSNU	3	>tr|F9ELH0|F9ELH0_FUSNU 50S ribosomal protein L27 OS=Fusobacterium nucleatum subsp. animalis ATCC 51191 GN=rpmA PE=3 SV=1	0.65488	0.973159	0.31828	0.262026	0.363539	0.991495	0.992727	0.31828	0	4389500	8948200	14332000	9145000	50554000	5472800	0.390503	0.471907	1.10223	1.04563	0.785684	1.08816
1242	tr|Q7P363|Q7P363_FUSNV	tr|Q7P363|Q7P363_FUSNV	20	>tr|Q7P363|Q7P363_FUSNV Elongation factor G OS=Fusobacterium nucleatum subsp. vincentii ATCC 49256 GN=fusA PE=3 SV=1	3.63219	3.9717	0.339511	0.304598	0.363551	0.991495	0.992727	0.339511	0	37724000	86425000	96301000	57076000	560560000	34060000	3.35626	3.76864	3.77168	3.74305	4.47779	3.69427
88	sp|Q2FJ98|RPOB_STAA3	sp|Q2FJ98|RPOB_STAA3	6	>sp|Q2FJ98|RPOB_STAA3 DNA-directed RNA polymerase subunit beta OS=Staphylococcus aureus (strain USA300) GN=rpoB PE=3 SV=2	0.0566993	-0.259136	-0.315836	0.256118	0.363572	0.991495	0.992727	-0.315836	0	4135800	6551400	5835000	4601600	26950000	1637600	0.308421	0.0186816	-0.157005	0.0339362	-0.179674	-0.631671
671	tr|C4FRQ3|C4FRQ3_9FIRM	tr|C4FRQ3|C4FRQ3_9FIRM	7	>tr|C4FRQ3|C4FRQ3_9FIRM Signal recognition particle protein OS=Veillonella dispar ATCC 17748 GN=ffh PE=3 SV=1	-0.617515	-0.925501	-0.307986	0.23779	0.364593	0.991495	0.992727	-0.307986	0	2685400	3967100	3545800	2871100	16138000	1139200	-0.286984	-0.710557	-0.855005	-0.660915	-0.966631	-1.14896
65	sp|Q2FGH0|SODM1_STAA3	sp|Q2FGH0|SODM1_STAA3	4	>sp|Q2FGH0|SODM1_STAA3 Superoxide dismutase [Mn/Fe] 1 OS=Staphylococcus aureus (strain USA300) GN=sodA PE=3 SV=1	-2.8357	-2.14931	0.686383	0.465985	0.364685	0.991495	0.992727	0.686383	2	NA	919570	NA	794010	12317000	437720	NA	-2.8357	NA	-2.55431	-1.38128	-2.51236
283	tr|C4FND8|C4FND8_9FIRM	tr|C4FND8|C4FND8_9FIRM	13	>tr|C4FND8|C4FND8_9FIRM 50S ribosomal protein L5 OS=Veillonella dispar ATCC 17748 GN=rplE PE=3 SV=1	4.46739	4.75311	0.285722	0.156436	0.364821	0.991495	0.992727	0.285722	0	78847000	145820000	161990000	136160000	671500000	59134000	4.37267	4.52907	4.50043	5.02379	4.7549	4.48064
6	sp|P01834|IGKC_HUMAN	sp|P01834|IGKC_HUMAN	3	>sp|P01834|IGKC_HUMAN Immunoglobulin kappa constant OS=Homo sapiens GN=IGKC PE=1 SV=2	0.484066	1.0241	0.540037	0.435851	0.366607	0.991495	0.992727	0.540037	0	2982100	13914000	9200100	14283000	72577000	2603700	-0.142496	1.11363	0.481062	1.70241	1.34061	0.0292908
1282	tr|Q7P404|Q7P404_FUSNV;tr|F9EKK1|F9EKK1_FUSNU	tr|Q7P404|Q7P404_FUSNV	2	>tr|Q7P404|Q7P404_FUSNV 50S ribosomal protein L30 OS=Fusobacterium nucleatum subsp. vincentii ATCC 49256 GN=rpmD PE=3 SV=1;>tr|F9EKK1|F9EKK1_FUSNU 50S ribosomal protein L30 OS=Fusobacterium nucleatum subsp. animalis ATCC 51191 GN=rpmD PE=3 SV=1	0.777668	0.38765	-0.390018	0.370114	0.366626	0.991495	0.992727	-0.390018	0	6610500	7597100	14766000	5344600	30340000	4817500	0.955014	0.233957	1.14403	0.254427	0.00215167	0.906372
787	tr|C4FST4|C4FST4_9FIRM	tr|C4FST4|C4FST4_9FIRM	14	>tr|C4FST4|C4FST4_9FIRM Uncharacterized protein OS=Veillonella dispar ATCC 17748 GN=VEIDISOL_01979 PE=4 SV=1	4.55	4.91777	0.367774	0.350184	0.367287	0.991495	0.992727	0.367774	0	121110000	142110000	130170000	160130000	838770000	55663000	4.96441	4.4916	4.19398	5.26265	5.09623	4.39442
1301	tr|Q7P4D1|Q7P4D1_FUSNV;tr|F9EKI0|F9EKI0_FUSNU	tr|Q7P4D1|Q7P4D1_FUSNV	12	>tr|Q7P4D1|Q7P4D1_FUSNV 50S ribosomal protein L5 OS=Fusobacterium nucleatum subsp. vincentii ATCC 49256 GN=rplE PE=3 SV=1;>tr|F9EKI0|F9EKI0_FUSNU 50S ribosomal protein L5 OS=Fusobacterium nucleatum subsp. animalis ATCC 51191 GN=rplE PE=3 SV=1	3.13723	3.44506	0.307831	0.245489	0.367467	0.991495	0.992727	0.307831	0	28332000	53231000	73133000	42524000	363800000	24272000	2.96152	3.06413	3.38604	3.30951	3.81433	3.21134
1205	tr|Q7P2D1|Q7P2D1_FUSNV	tr|Q7P2D1|Q7P2D1_FUSNV	2	>tr|Q7P2D1|Q7P2D1_FUSNV PHOSPHOGLUCOMUTASE OS=Fusobacterium nucleatum subsp. vincentii ATCC 49256 GN=FNV0354 PE=4 SV=1	-2.76161	-3.15321	-0.391605	0.313297	0.368639	0.991495	0.992727	-0.391605	1	377030	806510	1296700	NA	3737600	290840	-2.99378	-3.02641	-2.26463	NA	-3.21135	-3.09507
19	sp|P23467|PTPRB_HUMAN	sp|P23467|PTPRB_HUMAN	2	>sp|P23467|PTPRB_HUMAN Receptor-type tyrosine-protein phosphatase beta OS=Homo sapiens GN=PTPRB PE=1 SV=3	-2.84432	-1.58396	1.26036	0.482394	0.369123	0.991495	0.992727	1.26036	0	397510	939700	879970	13908000	3227500	315610	-2.92086	-2.80422	-2.8079	1.66322	-3.43653	-2.97857
192	tr|C4FMK6|C4FMK6_9FIRM	tr|C4FMK6|C4FMK6_9FIRM	13	>tr|C4FMK6|C4FMK6_9FIRM Cadmium-exporting ATPase OS=Veillonella dispar ATCC 17748 GN=cadA PE=3 SV=1	2.58028	2.89299	0.312716	0.266121	0.370291	0.991495	0.992727	0.312716	0	19703000	39335000	43429000	24090000	203610000	25522000	2.46074	2.62434	2.65575	2.47242	2.92364	3.28292
1201	tr|Q7P2A1|Q7P2A1_FUSNV	tr|Q7P2A1|Q7P2A1_FUSNV	3	>tr|Q7P2A1|Q7P2A1_FUSNV NAD-DEPENDENT DNA LIGASE OS=Fusobacterium nucleatum subsp. vincentii ATCC 49256 GN=FNV0238 PE=4 SV=1	-3.92405	-3.12223	0.80182	NA	0.370517	NA	0.992727	0.80182	4	192020	NA	NA	NA	3961100	NA	-3.92405	NA	NA	NA	-3.12223	NA
1413	tr|Q7P688|Q7P688_FUSNV	tr|Q7P688|Q7P688_FUSNV	3	>tr|Q7P688|Q7P688_FUSNV Cell division protein FtsA OS=Fusobacterium nucleatum subsp. vincentii ATCC 49256 GN=ftsA PE=3 SV=1	-0.282344	-0.837079	-0.554735	0.445009	0.371647	0.991495	0.992727	-0.554735	0	1841900	4084400	10217000	1347700	24657000	1899600	-0.806808	-0.668197	0.627972	-1.77498	-0.316135	-0.420124
1136	tr|F9EPE1|F9EPE1_FUSNU	tr|F9EPE1|F9EPE1_FUSNU	9	>tr|F9EPE1|F9EPE1_FUSNU Fe3+ ABC superfamily ATP binding cassette transporter, binding protein OS=Fusobacterium nucleatum subsp. animalis ATCC 51191 GN=HMPREF9094_1796 PE=4 SV=1	-0.130823	-0.768701	-0.637878	0.458878	0.372461	0.991495	0.992727	-0.637878	0	2007500	3182700	16819000	2482600	14306000	2096600	-0.68811	-1.03081	1.32646	-0.875081	-1.15155	-0.279475
1515	tr|Q7P862|Q7P862_FUSNV	tr|Q7P862|Q7P862_FUSNV	8	>tr|Q7P862|Q7P862_FUSNV Iron-sulfur cluster-binding protein OS=Fusobacterium nucleatum subsp. vincentii ATCC 49256 GN=FNV2172 PE=4 SV=1	1.63777	2.07559	0.437821	0.411085	0.373564	0.991495	0.992727	0.437821	0	10951000	30993000	13177000	12726000	160440000	11418000	1.65096	2.27785	0.98449	1.53239	2.55797	2.1364
817	tr|F5VSP2|F5VSP2_STROR	tr|F5VSP2|F5VSP2_STROR	2	>tr|F5VSP2|F5VSP2_STROR Dihydroxy-acid dehydratase OS=Streptococcus oralis SK255 GN=ilvD PE=3 SV=1	-2.77582	-3.57117	-0.795357	NA	0.37375	NA	0.992727	-0.795357	4	NA	958240	NA	NA	2956400	NA	NA	-2.77582	NA	NA	-3.57117	NA
840	tr|F5VU08|F5VU08_STROR	tr|F5VU08|F5VU08_STROR	4	>tr|F5VU08|F5VU08_STROR ABC transporter, solute-binding protein OS=Streptococcus oralis SK255 GN=HMPREF9968_1766 PE=4 SV=1	-2.01907	-0.662574	1.35649	0.488293	0.374122	0.991495	0.992727	1.35649	0	206500	9007600	940340	8907500	31401000	300290	-3.82381	0.481525	-2.71492	1.00687	0.0549004	-3.04949
386	tr|C4FPC0|C4FPC0_9FIRM	tr|C4FPC0|C4FPC0_9FIRM	7	>tr|C4FPC0|C4FPC0_9FIRM Threonine synthase OS=Veillonella dispar ATCC 17748 GN=thrC PE=4 SV=1	0.715437	0.448579	-0.266857	0.0899548	0.374352	0.991495	0.992727	-0.266857	0	5579400	11735000	9726700	6210200	44006000	3142500	0.721213	0.866039	0.559058	0.475541	0.572809	0.297388
1291	tr|Q7P480|Q7P480_FUSNV;tr|F9EKD4|F9EKD4_FUSNU	tr|Q7P480|Q7P480_FUSNV	2	>tr|Q7P480|Q7P480_FUSNV 1-deoxy-D-xylulose-5-phosphate synthase OS=Fusobacterium nucleatum subsp. vincentii ATCC 49256 GN=FNV0361 PE=3 SV=1;>tr|F9EKD4|F9EKD4_FUSNU 1-deoxy-D-xylulose-5-phosphate synthase OS=Fusobacterium nucleatum subsp. animalis ATCC 5119	-2.01343	-2.59898	-0.585553	0.454233	0.374838	0.991495	0.992727	-0.585553	0	672890	1647100	1734800	308110	7001500	830140	-2.19515	-1.98839	-1.85675	-3.94876	-2.24811	-1.60008
1348	tr|Q7P542|Q7P542_FUSNV;tr|F9ELL6|F9ELL6_FUSNU	tr|Q7P542|Q7P542_FUSNV	3	>tr|Q7P542|Q7P542_FUSNV Serine/threonine protein kinase OS=Fusobacterium nucleatum subsp. vincentii ATCC 49256 GN=FNV0731 PE=4 SV=1;>tr|F9ELL6|F9ELL6_FUSNU Ser/Thr protein kinase OS=Fusobacterium nucleatum subsp. animalis ATCC 51191 GN=HMPREF9094_0821 PE=4	-1.39956	-1.12916	0.270397	0.114824	0.374943	0.991495	0.992727	0.270397	0	1240700	2079400	2776900	2115400	14764000	1119800	-1.35157	-1.64958	-1.19752	-1.11086	-1.10319	-1.17344
438	tr|C4FPN0|C4FPN0_9FIRM	tr|C4FPN0|C4FPN0_9FIRM	18	>tr|C4FPN0|C4FPN0_9FIRM Threonine--tRNA ligase OS=Veillonella dispar ATCC 17748 GN=thrS PE=3 SV=1	2.70089	2.38906	-0.311823	0.276582	0.375125	0.991495	0.992727	-0.311823	0	27344000	43947000	36302000	17979000	177890000	13828000	2.91258	2.78552	2.40456	2.04141	2.71641	2.40937
1355	tr|Q7P588|Q7P588_FUSNV;tr|F9EN05|F9EN05_FUSNU	tr|Q7P588|Q7P588_FUSNV	3	>tr|Q7P588|Q7P588_FUSNV Anthranilate synthase component II OS=Fusobacterium nucleatum subsp. vincentii ATCC 49256 GN=FNV0761 PE=4 SV=1;>tr|F9EN05|F9EN05_FUSNU Glutamine amidotransferase class-I domain protein OS=Fusobacterium nucleatum subsp. animalis ATCC	-0.910092	-1.55947	-0.649379	0.464864	0.376706	0.991495	0.992727	-0.649379	0	1290300	3364800	4624500	549100	17823000	1489700	-1.29753	-0.949933	-0.482815	-3.09759	-0.814225	-0.766595
1208	tr|Q7P2H3|Q7P2H3_FUSNV;tr|F9EJX6|F9EJX6_FUSNU;tr|A0A0H2XDR6|A0A0H2XDR6_STAA3	tr|Q7P2H3|Q7P2H3_FUSNV	2	>tr|Q7P2H3|Q7P2H3_FUSNV NA+/H+ ANTIPORTER NHAC OS=Fusobacterium nucleatum subsp. vincentii ATCC 49256 GN=FNV0714 PE=4 SV=1;>tr|F9EJX6|F9EJX6_FUSNU NhaC family sodium:proton (Na+:H) antiporter OS=Fusobacterium nucleatum subsp. animalis ATCC 51191 GN=HMPREF9	-1.40611	-2.08613	-0.68002	0.469134	0.377751	0.991495	0.992727	-0.68002	0	2039700	3156600	1088900	2588400	5506300	350770	-0.666171	-1.04279	-2.50937	-0.813605	-2.61677	-2.82801
970	tr|F9EL04|F9EL04_FUSNU	tr|F9EL04|F9EL04_FUSNU	19	>tr|F9EL04|F9EL04_FUSNU Elongation factor G OS=Fusobacterium nucleatum subsp. animalis ATCC 51191 GN=fusA2 PE=3 SV=1	-0.133376	0.300798	0.434174	0.415367	0.377813	0.991495	0.992727	0.434174	0	1942100	7091000	7527600	3482900	54670000	3313600	-0.733774	0.133738	0.199908	-0.376366	0.905802	0.372958
1502	tr|Q7P7Z4|Q7P7Z4_FUSNV;tr|F9EL11|F9EL11_FUSNU	tr|Q7P7Z4|Q7P7Z4_FUSNV	4	>tr|Q7P7Z4|Q7P7Z4_FUSNV Uncharacterized protein OS=Fusobacterium nucleatum subsp. vincentii ATCC 49256 GN=FNV2041 PE=4 SV=1;>tr|F9EL11|F9EL11_FUSNU Uncharacterized protein OS=Fusobacterium nucleatum subsp. animalis ATCC 51191 GN=HMPREF9094_0615 PE=4 SV=1	0.73204	1.12821	0.396172	0.394688	0.378827	0.991495	0.992727	0.396172	0	5721000	6480800	18205000	9456000	61621000	5920600	0.755767	0.00293104	1.43742	1.0949	1.08948	1.20026
622	tr|C4FRC0|C4FRC0_9FIRM	tr|C4FRC0|C4FRC0_9FIRM	4	>tr|C4FRC0|C4FRC0_9FIRM Aminotransferase, class I/II OS=Veillonella dispar ATCC 17748 GN=VEIDISOL_01343 PE=4 SV=1	-1.55051	-1.86798	-0.317468	0.299284	0.379128	0.991495	0.992727	-0.317468	0	951210	2977100	1799100	1033500	9247300	820470	-1.7179	-1.12789	-1.80575	-2.166	-1.82117	-1.61678
460	tr|C4FPV0|C4FPV0_9FIRM	tr|C4FPV0|C4FPV0_9FIRM	3	>tr|C4FPV0|C4FPV0_9FIRM UDP-N-acetylmuramoylalanine--D-glutamate ligase OS=Veillonella dispar ATCC 17748 GN=murD PE=3 SV=1	-2.09738	-2.39759	-0.300207	0.2578	0.379531	0.991495	0.992727	-0.300207	0	755880	1689700	1258900	672920	7099600	557350	-2.0348	-1.95127	-2.30608	-2.79805	-2.22676	-2.16796
1534	tr|Q7P8L5|Q7P8L5_FUSNV;tr|F9EQL5|F9EQL5_FUSNU	tr|Q7P8L5|Q7P8L5_FUSNV	2	>tr|Q7P8L5|Q7P8L5_FUSNV GTPase Obg OS=Fusobacterium nucleatum subsp. vincentii ATCC 49256 GN=obg PE=3 SV=1;>tr|F9EQL5|F9EQL5_FUSNU GTPase Obg OS=Fusobacterium nucleatum subsp. animalis ATCC 51191 GN=cgtA PE=3 SV=1	-2.04474	-1.62897	0.415767	0.262054	0.38018	0.991495	0.992727	0.415767	2	694620	NA	1636900	NA	8923900	967280	-2.15133	NA	-1.93815	NA	-1.8758	-1.38214
586	tr|C4FR34|C4FR34_9FIRM	tr|C4FR34|C4FR34_9FIRM	10	>tr|C4FR34|C4FR34_9FIRM Uncharacterized protein OS=Veillonella dispar ATCC 17748 GN=VEIDISOL_01252 PE=4 SV=1	3.71588	3.3867	-0.32918	0.323882	0.38024	0.991495	0.992727	-0.32918	0	66759000	75160000	75939000	54273000	215080000	29378000	4.14322	3.56562	3.4388	3.66887	3.00775	3.48349
518	tr|C4FQB8|C4FQB8_9FIRM	tr|C4FQB8|C4FQB8_9FIRM	3	>tr|C4FQB8|C4FQB8_9FIRM Putative pyruvate, phosphate dikinase regulatory protein OS=Veillonella dispar ATCC 17748 GN=VEIDISOL_00983 PE=3 SV=1	-0.225428	0.089178	0.314606	0.297815	0.381023	0.991495	0.992727	0.314606	0	3598700	6078300	3953100	4842700	35426000	2408800	0.116629	-0.0902786	-0.702634	0.109163	0.239984	-0.0816123
709	tr|C4FS56|C4FS56_9FIRM	tr|C4FS56|C4FS56_9FIRM	18	>tr|C4FS56|C4FS56_9FIRM GMP synthase [glutamine-hydrolyzing] OS=Veillonella dispar ATCC 17748 GN=guaA PE=3 SV=1	2.79292	3.09521	0.302286	0.267987	0.381076	0.991495	0.992727	0.302286	0	33410000	35076000	45864000	33541000	258250000	21481000	3.18882	2.45775	2.7322	2.95995	3.28845	3.03722
871	tr|F5VVW5|F5VVW5_STROR	tr|F5VVW5|F5VVW5_STROR	14	>tr|F5VVW5|F5VVW5_STROR Trigger factor OS=Streptococcus oralis SK255 GN=tig PE=3 SV=1	1.49672	2.10047	0.603757	0.464245	0.381294	0.991495	0.992727	0.603757	0	4311800	34541000	21783000	28042000	140900000	6116100	0.365879	2.43541	1.68886	2.69618	2.35867	1.24657
320	tr|C4FNL3|C4FNL3_9FIRM	tr|C4FNL3|C4FNL3_9FIRM	9	>tr|C4FNL3|C4FNL3_9FIRM Pyruvate kinase OS=Veillonella dispar ATCC 17748 GN=pyk PE=3 SV=1	0.628841	0.355677	-0.273164	0.160292	0.382194	0.991495	0.992727	-0.273164	0	5662800	9746800	9654900	4690400	41271000	3701100	0.741669	0.596179	0.548676	0.0620918	0.47434	0.5306
1196	tr|Q7P287|Q7P287_FUSNV;tr|F9EQU4|F9EQU4_FUSNU	tr|Q7P287|Q7P287_FUSNV	2	>tr|Q7P287|Q7P287_FUSNV RNFB-RELATED PROTEIN OS=Fusobacterium nucleatum subsp. vincentii ATCC 49256 GN=FNV0163 PE=4 SV=1;>tr|F9EQU4|F9EQU4_FUSNU NADH dehydrogenase (Ubiquinone), RnfB subunit OS=Fusobacterium nucleatum subsp. animalis ATCC 51191 GN=rnfB PE=	0.426764	0.138329	-0.288435	0.228637	0.382541	0.991495	0.992727	-0.288435	0	4920700	7171600	9888100	4568300	29496000	3455900	0.548002	0.150169	0.58212	0.0232376	-0.0411432	0.432893
733	tr|C4FSD2|C4FSD2_9FIRM	tr|C4FSD2|C4FSD2_9FIRM	6	>tr|C4FSD2|C4FSD2_9FIRM O-acetylhomoserine aminocarboxypropyltransferase/cysteine synthase OS=Veillonella dispar ATCC 17748 GN=VEIDISOL_01822 PE=3 SV=1	0.869824	0.461168	-0.408657	0.410765	0.384032	0.991495	0.992727	-0.408657	0	6096500	14077000	10272000	4346800	70568000	2806000	0.843414	1.13056	0.635495	-0.0499749	1.29753	0.135949
315	tr|C4FNJ4|C4FNJ4_9FIRM	tr|C4FNJ4|C4FNJ4_9FIRM	2	>tr|C4FNJ4|C4FNJ4_9FIRM S4 domain protein OS=Veillonella dispar ATCC 17748 GN=VEIDISOL_00535 PE=4 SV=1	-3.20176	-2.82588	0.375881	0.390579	0.385923	0.991495	0.992727	0.375881	0	310890	667310	743660	1087800	4259700	238750	-3.25972	-3.30183	-3.04374	-2.09057	-3.01069	-3.37638
218	tr|C4FMZ1|C4FMZ1_9FIRM	tr|C4FMZ1|C4FMZ1_9FIRM	7	>tr|C4FMZ1|C4FMZ1_9FIRM Uncharacterized protein OS=Veillonella dispar ATCC 17748 GN=VEIDISOL_00146 PE=4 SV=1	0.723135	1.10998	0.386843	0.399964	0.386382	0.991495	0.992727	0.386843	0	9486200	6808000	10319000	9970000	67684000	4876000	1.45298	0.0745322	0.641892	1.17287	1.23349	0.923576
819	tr|F5VSY4|F5VSY4_STROR	tr|F5VSY4|F5VSY4_STROR	5	>tr|F5VSY4|F5VSY4_STROR Serine hydroxymethyltransferase OS=Streptococcus oralis SK255 GN=glyA PE=3 SV=1	-2.79694	-1.41076	1.38618	0.528174	0.387015	0.991495	0.992727	1.38618	1	NA	3382700	236070	3317400	25758000	213590	NA	-0.94222	-4.65167	-0.44808	-0.249097	-3.53511
652	tr|C4FRL8|C4FRL8_9FIRM	tr|C4FRL8|C4FRL8_9FIRM	2	>tr|C4FRL8|C4FRL8_9FIRM 3-deoxy-D-manno-octulosonic-acid transferase OS=Veillonella dispar ATCC 17748 GN=waaA PE=4 SV=1	-2.75412	-2.39329	0.36083	0.378828	0.387144	0.991495	0.992727	0.36083	0	610540	1082200	604450	884530	8055200	370080	-2.32921	-2.59897	-3.33418	-2.39528	-2.03297	-2.75163
836	tr|F5VTU9|F5VTU9_STROR	tr|F5VTU9|F5VTU9_STROR	3	>tr|F5VTU9|F5VTU9_STROR Uncharacterized protein OS=Streptococcus oralis SK255 GN=HMPREF9968_1706 PE=4 SV=1	-2.57208	-3.62266	-1.05058	0.521654	0.3877	0.991495	0.992727	-1.05058	1	NA	1914800	587220	919910	4630700	48511	NA	-1.76946	-3.3747	-2.33751	-2.88254	-5.64794
1572	zz|FGCZCont0260_FGCZCont0260|FGCZCont0260	zz|FGCZCont0260_FGCZCont0260|FGCZCont0260	11	>zz|FGCZCont0260_FGCZCont0260|FGCZCont0260 iRT protein with AAAA spacer	8.09381	7.50484	-0.588962	0.469879	0.388222	0.991495	0.992727	-0.588962	0	1694200000	1552000000	1603300000	1751100000	1990000000	429290000	8.60186	7.96696	7.7126	8.78621	6.42206	7.30625
1127	tr|F9EP84|F9EP84_FUSNU;tr|Q7P322|Q7P322_FUSNV	tr|F9EP84|F9EP84_FUSNU	3	>tr|F9EP84|F9EP84_FUSNU UNC-44 ankyrin OS=Fusobacterium nucleatum subsp. animalis ATCC 51191 GN=HMPREF9094_1739 PE=4 SV=1;>tr|Q7P322|Q7P322_FUSNV UNC-44 ANKYRINS OS=Fusobacterium nucleatum subsp. vincentii ATCC 49256 GN=FNV1508 PE=4 SV=1	-1.75051	-2.57615	-0.825637	0.489924	0.388454	0.991495	0.992727	-0.825637	0	842340	1842500	2173800	781250	1668200	1559900	-1.88548	-1.82542	-1.54064	-2.57817	-4.44932	-0.70096
1048	tr|F9EME0|F9EME0_FUSNU	tr|F9EME0|F9EME0_FUSNU	3	>tr|F9EME0|F9EME0_FUSNU Aldehyde-alcohol dehydrogenase OS=Fusobacterium nucleatum subsp. animalis ATCC 51191 GN=aad PE=4 SV=1	-2.08374	-2.6596	-0.575858	0.468165	0.388454	0.991495	0.992727	-0.575858	0	723020	659230	3595200	699350	5734500	388320	-2.09608	-3.31954	-0.835617	-2.74131	-2.55445	-2.68305
496	tr|C4FQ64|C4FQ64_9FIRM	tr|C4FQ64|C4FQ64_9FIRM	3	>tr|C4FQ64|C4FQ64_9FIRM Polysaccharide biosynthesis/export protein OS=Veillonella dispar ATCC 17748 GN=VEIDISOL_01412 PE=4 SV=1	-2.4087	-2.00617	0.40253	0.413981	0.388631	0.991495	0.992727	0.40253	0	407260	1003500	2039600	1303200	6296800	730070	-2.88745	-2.70873	-1.62994	-1.82444	-2.4109	-1.78318
1249	tr|Q7P387|Q7P387_FUSNV	tr|Q7P387|Q7P387_FUSNV	13	>tr|Q7P387|Q7P387_FUSNV Protein Translation Elongation Factor G (EF-G) OS=Fusobacterium nucleatum subsp. vincentii ATCC 49256 GN=FNV2178 PE=4 SV=1	-0.353136	-0.610843	-0.257707	0.092617	0.388818	0.991495	0.992727	-0.257707	0	2522100	4650600	5632700	3333900	19538000	1540800	-0.373482	-0.479476	-0.20645	-0.440771	-0.673238	-0.71852
782	tr|C4FSR7|C4FSR7_9FIRM	tr|C4FSR7|C4FSR7_9FIRM	3	>tr|C4FSR7|C4FSR7_9FIRM Uncharacterized protein OS=Veillonella dispar ATCC 17748 GN=VEIDISOL_01961 PE=4 SV=1	-0.454699	-0.818854	-0.364155	0.385422	0.389053	0.991495	0.992727	-0.364155	0	2677100	3575700	5613300	2761000	12134000	2018200	-0.291252	-0.861559	-0.211285	-0.718515	-1.40425	-0.333798
1473	tr|Q7P7D0|Q7P7D0_FUSNV	tr|Q7P7D0|Q7P7D0_FUSNV	3	>tr|Q7P7D0|Q7P7D0_FUSNV Electron transport complex subunit C OS=Fusobacterium nucleatum subsp. vincentii ATCC 49256 GN=FNV1878 PE=3 SV=1	-2.35616	-1.88448	0.471681	0.445478	0.389149	0.991495	0.992727	0.471681	0	351610	1117200	2359500	1234000	12059000	495760	-3.09002	-2.5527	-1.42577	-1.90481	-1.41376	-2.33488
831	tr|F5VTP7|F5VTP7_STROR	tr|F5VTP7|F5VTP7_STROR	2	>tr|F5VTP7|F5VTP7_STROR Bacterial regulatory protein, LacI family OS=Streptococcus oralis SK255 GN=HMPREF9968_1525 PE=4 SV=1	-5.23598	-4.00319	1.23279	0.66525	0.390211	0.991495	0.992727	1.23279	3	NA	176400	NA	129140	4961300	NA	NA	-5.23598	NA	-5.22966	-2.77671	NA
1134	tr|F9EPC7|F9EPC7_FUSNU	tr|F9EPC7|F9EPC7_FUSNU	3	>tr|F9EPC7|F9EPC7_FUSNU 3-hydroxyacyl-[acyl-carrier-protein] dehydratase FabZ OS=Fusobacterium nucleatum subsp. animalis ATCC 51191 GN=fabZ PE=3 SV=1	-0.79122	-0.44604	0.34518	0.367639	0.39046	0.991495	0.992727	0.34518	0	1245600	3812900	5424100	2795500	23745000	2119600	-1.34614	-0.768189	-0.259331	-0.700223	-0.373973	-0.263923
591	tr|C4FR60|C4FR60_9FIRM	tr|C4FR60|C4FR60_9FIRM	8	>tr|C4FR60|C4FR60_9FIRM GTPase Obg OS=Veillonella dispar ATCC 17748 GN=obg PE=3 SV=1	-0.178875	0.184969	0.363844	0.387814	0.390604	0.991495	0.992727	0.363844	0	3325800	8148000	3482500	5636300	34937000	2557100	0.00789913	0.335724	-0.880248	0.332706	0.218653	0.00354849
1245	tr|Q7P366|Q7P366_FUSNV	tr|Q7P366|Q7P366_FUSNV	22	>tr|Q7P366|Q7P366_FUSNV FUSOBACTERIUM OUTER MEMBRANE PROTEIN FAMILY OS=Fusobacterium nucleatum subsp. vincentii ATCC 49256 GN=FNV2033 PE=4 SV=1	3.23645	3.53841	0.301959	0.297035	0.392254	0.991495	0.992727	0.301959	0	33875000	61838000	64937000	63785000	326770000	21810000	3.20788	3.282	3.21948	3.90676	3.64959	3.05889
907	tr|F5VX95|F5VX95_STROR;tr|Q8DVU9|Q8DVU9_STRMU	tr|F5VX95|F5VX95_STROR	5	>tr|F5VX95|F5VX95_STROR Glutamine synthetase, type I OS=Streptococcus oralis SK255 GN=glnA PE=3 SV=1;>tr|Q8DVU9|Q8DVU9_STRMU Glutamine synthetase type 1 glutamate--ammonia ligase OS=Streptococcus mutans serotype c (strain ATCC 700610 / UA159) GN=glnA PE=3	-2.69668	-0.999625	1.69705	0.585105	0.393401	0.991495	0.992727	1.69705	2	NA	5556400	162780	4179400	8833500	NA	NA	-0.220784	-5.17257	-0.107825	-1.89142	NA
1439	tr|Q7P6U3|Q7P6U3_FUSNV;tr|F9ELM4|F9ELM4_FUSNU	tr|Q7P6U3|Q7P6U3_FUSNV	4	>tr|Q7P6U3|Q7P6U3_FUSNV 50S ribosomal protein L9 OS=Fusobacterium nucleatum subsp. vincentii ATCC 49256 GN=rplI PE=3 SV=1;>tr|F9ELM4|F9ELM4_FUSNU 50S ribosomal protein L9 OS=Fusobacterium nucleatum subsp. animalis ATCC 51191 GN=rplI PE=3 SV=1	-0.915745	-1.59224	-0.676495	0.486033	0.394031	0.991495	0.992727	-0.676495	0	1233800	2686600	6030500	546080	13893000	1828500	-1.35926	-1.27715	-0.110824	-3.10572	-1.1965	-0.4745
306	tr|C4FNH4|C4FNH4_9FIRM	tr|C4FNH4|C4FNH4_9FIRM	3	>tr|C4FNH4|C4FNH4_9FIRM Enoyl-CoA hydratase/isomerase family protein OS=Veillonella dispar ATCC 17748 GN=VEIDISOL_00515 PE=4 SV=1	-3.50345	-4.02956	-0.526109	0.466382	0.394698	0.991495	0.992727	-0.526109	0	130570	792310	765980	400610	2900400	80495	-4.45581	-3.05223	-3.0023	-3.56204	-3.60052	-4.92611
466	tr|C4FPV8|C4FPV8_9FIRM	tr|C4FPV8|C4FPV8_9FIRM	9	>tr|C4FPV8|C4FPV8_9FIRM Uncharacterized protein OS=Veillonella dispar ATCC 17748 GN=VEIDISOL_00934 PE=4 SV=1	4.69458	4.34372	-0.350856	0.383674	0.395636	0.991495	0.992727	-0.350856	0	123110000	156240000	158210000	132920000	434290000	40946000	4.98699	4.6294	4.46734	4.98832	4.08612	3.95673
368	tr|C4FP08|C4FP08_9FIRM	tr|C4FP08|C4FP08_9FIRM	3	>tr|C4FP08|C4FP08_9FIRM Transporter, MotA/TolQ/ExbB proton channel family protein OS=Veillonella dispar ATCC 17748 GN=VEIDISOL_00630 PE=3 SV=1	-0.336307	-0.80575	-0.469444	0.454704	0.396946	0.991495	0.992727	-0.469444	0	1221700	6675100	8189800	2575900	23024000	1118400	-1.37285	0.0458736	0.318056	-0.820736	-0.421292	-1.17522
1483	tr|Q7P7M5|Q7P7M5_FUSNV;tr|F9EP79|F9EP79_FUSNU	tr|Q7P7M5|Q7P7M5_FUSNV	4	>tr|Q7P7M5|Q7P7M5_FUSNV Glycerol-3-phosphate dehydrogenase OS=Fusobacterium nucleatum subsp. vincentii ATCC 49256 GN=FNV1503 PE=4 SV=1;>tr|F9EP79|F9EP79_FUSNU Glycerol-3-phosphate oxidase OS=Fusobacterium nucleatum subsp. animalis ATCC 51191 GN=glpO PE=4 S	-1.74133	-1.43849	0.302836	0.311938	0.397287	0.991495	0.992727	0.302836	0	861740	2028500	1962000	1600900	16209000	704390	-1.85409	-1.68561	-1.68429	-1.52137	-0.959894	-1.83422
926	tr|F9EJS0|F9EJS0_FUSNU	tr|F9EJS0|F9EJS0_FUSNU	3	>tr|F9EJS0|F9EJS0_FUSNU DNA topoisomerase (ATP-hydrolyzing) OS=Fusobacterium nucleatum subsp. animalis ATCC 51191 GN=gyrA PE=3 SV=1	-3.33347	-3.66811	-0.334645	0.368359	0.397751	0.991495	0.992727	-0.334645	0	228820	601390	844790	279060	3437800	208420	-3.6823	-3.45303	-2.86507	-4.09463	-3.33966	-3.57004
878	tr|F5VWB2|F5VWB2_STROR	tr|F5VWB2|F5VWB2_STROR	4	>tr|F5VWB2|F5VWB2_STROR L-lactate dehydrogenase OS=Streptococcus oralis SK255 GN=ldh PE=3 SV=1	-0.330926	0.434473	0.765398	0.496489	0.398114	0.991495	0.992727	0.765398	0	1230400	13426000	3984800	9680000	65832000	1249800	-1.36307	1.06173	-0.691441	1.12938	1.19092	-1.01688
1173	tr|F9PGQ4|F9PGQ4_9ACTO	tr|F9PGQ4|F9PGQ4_9ACTO	4	>tr|F9PGQ4|F9PGQ4_9ACTO Fimbrial subunit type 1 OS=Actinomyces sp. oral taxon 175 str. F0384 GN=HMPREF9058_1270 PE=4 SV=1	-1.37293	-0.628101	0.744828	0.495364	0.398208	0.991495	0.992727	0.744828	0	857420	3905400	2199100	9967600	8374700	1192700	-1.86102	-0.733344	-1.52443	1.17251	-1.97327	-1.08354
23	sp|P35908|K22E_HUMAN;zz|FGCZCont0242_P35908|K22E_HUMAN;zz|FGCZCont0146_P35908|K22E_HUMAN;CON__P35908	sp|P35908|K22E_HUMAN	23	>sp|P35908|K22E_HUMAN Keratin, type II cytoskeletal 2 epidermal OS=Homo sapiens GN=KRT2 PE=1 SV=2;>zz|FGCZCont0242_P35908|K22E_HUMAN blastpHomologue_0.0;>zz|FGCZCont0146_P35908|K22E_HUMAN blastpHomologue_0.0;>P35908 SWISS-PROT:P35908 Tax_Id=9606 Gene_Symbo	3.22301	2.75454	-0.468465	0.457149	0.399119	0.991495	0.992727	-0.468465	0	47844000	46671000	60150000	20290000	131850000	36357000	3.68391	2.87294	3.11217	2.21954	2.25679	3.7873
625	tr|C4FRE0|C4FRE0_9FIRM	tr|C4FRE0|C4FRE0_9FIRM	10	>tr|C4FRE0|C4FRE0_9FIRM Ribose-phosphate pyrophosphokinase OS=Veillonella dispar ATCC 17748 GN=prs PE=3 SV=1	2.15012	2.60169	0.451568	0.451657	0.399206	0.991495	0.992727	0.451568	0	27189000	30194000	16572000	31419000	200560000	10678000	2.90475	2.23988	1.30573	2.86368	2.90048	2.04089
670	tr|C4FRQ1|C4FRQ1_9FIRM	tr|C4FRQ1|C4FRQ1_9FIRM	6	>tr|C4FRQ1|C4FRQ1_9FIRM Pyridine nucleotide-disulfide oxidoreductase OS=Veillonella dispar ATCC 17748 GN=VEIDISOL_01590 PE=4 SV=1	-0.6918	-1.17559	-0.483791	0.461846	0.399311	0.991495	0.992727	-0.483791	0	1879600	4151600	4098400	3569900	6666000	1392000	-0.778873	-0.644474	-0.652052	-0.340022	-2.32346	-0.863285
768	tr|C4FSL9|C4FSL9_9FIRM	tr|C4FSL9|C4FSL9_9FIRM	5	>tr|C4FSL9|C4FSL9_9FIRM Xanthine phosphoribosyltransferase OS=Veillonella dispar ATCC 17748 GN=xpt PE=3 SV=1	0.60048	0.302675	-0.297805	0.3052	0.399337	0.991495	0.992727	-0.297805	0	5810800	9980600	8643200	5531500	47669000	2390400	0.77724	0.630637	0.393563	0.305059	0.695509	-0.0925423
97	sp|Q8CWZ6|TIG_STRMU	sp|Q8CWZ6|TIG_STRMU	6	>sp|Q8CWZ6|TIG_STRMU Trigger factor OS=Streptococcus mutans serotype c (strain ATCC 700610 / UA159) GN=tig PE=3 SV=1	-2.46217	-1.69569	0.766481	0.498318	0.399875	0.991495	0.992727	0.766481	0	258940	3279900	831300	2498200	14404000	293900	-3.51181	-0.987083	-2.88763	-0.865853	-1.14107	-3.08015
1549	tr|Q8DUK4|Q8DUK4_STRMU	tr|Q8DUK4|Q8DUK4_STRMU	2	>tr|Q8DUK4|Q8DUK4_STRMU Putative ABC transporter, ATP-binding protein OS=Streptococcus mutans serotype c (strain ATCC 700610 / UA159) GN=SMU_923 PE=4 SV=1	-3.71746	-2.91337	0.804091	0.626172	0.400912	0.991495	0.992727	0.804091	3	134490	810130	NA	NA	4538600	NA	-4.41502	-3.0199	NA	NA	-2.91337	NA
1571	zz|FGCZCont0256_P15252|REF_HEVBR	zz|FGCZCont0256_P15252|REF_HEVBR	5	>zz|FGCZCont0256_P15252|REF_HEVBR blastpHomologue_1.0e-96	0.233057	-1.88979	-2.12285	0.517062	0.401098	0.991495	0.992727	-2.12285	0	41002000	12005000	475280	110130	7486900	9949000	3.47114	0.899106	-3.67107	-5.46423	-2.14524	1.9401
1415	tr|Q7P695|Q7P695_FUSNV	tr|Q7P695|Q7P695_FUSNV	8	>tr|Q7P695|Q7P695_FUSNV Aspartyl/glutamyl-tRNA(Asn/Gln) amidotransferase subunit B OS=Fusobacterium nucleatum subsp. vincentii ATCC 49256 GN=gatB PE=3 SV=1	-0.624195	-0.34269	0.281504	0.264715	0.401813	0.991495	0.992727	0.281504	0	1935900	3820500	5015400	4238200	25550000	1583800	-0.738182	-0.765295	-0.369107	-0.087245	-0.261539	-0.679286
1167	tr|F9ER66|F9ER66_FUSNU;tr|Q7P437|Q7P437_FUSNV	tr|F9ER66|F9ER66_FUSNU	2	>tr|F9ER66|F9ER66_FUSNU DNA polymerase subunit III (Fragment) OS=Fusobacterium nucleatum subsp. animalis ATCC 51191 GN=HMPREF9094_2421 PE=4 SV=1;>tr|Q7P437|Q7P437_FUSNV DNA polymerase III, beta chain OS=Fusobacterium nucleatum subsp. vincentii ATCC 49256 G	-0.476978	-0.194562	0.282415	0.272176	0.403254	0.991495	0.992727	0.282415	0	2215400	3990600	5753500	3296800	26349000	2712900	-0.552246	-0.701971	-0.176715	-0.457256	-0.214284	0.087853
168	tr|C4FMC9|C4FMC9_9FIRM	tr|C4FMC9|C4FMC9_9FIRM	3	>tr|C4FMC9|C4FMC9_9FIRM Methyltransferase domain protein OS=Veillonella dispar ATCC 17748 GN=VEIDISOL_00006 PE=4 SV=1	-1.88904	-1.43197	0.457072	0.427162	0.403399	0.991495	0.992727	0.457072	2	955530	1561000	NA	2273200	9021800	NA	-1.71165	-2.06644	NA	-1.00488	-1.85906	NA
348	tr|C4FNT1|C4FNT1_9FIRM	tr|C4FNT1|C4FNT1_9FIRM	6	>tr|C4FNT1|C4FNT1_9FIRM BMC domain protein OS=Veillonella dispar ATCC 17748 GN=VEIDISOL_00322 PE=4 SV=1	4.1311	3.81635	-0.314745	0.349955	0.403412	0.991495	0.992727	-0.314745	0	68703000	86024000	156110000	63173000	278090000	47039000	4.1828	3.76188	4.44862	3.89256	3.40204	4.15447
1298	tr|Q7P4C8|Q7P4C8_FUSNV;tr|F9EKI3|F9EKI3_FUSNU	tr|Q7P4C8|Q7P4C8_FUSNV	3	>tr|Q7P4C8|Q7P4C8_FUSNV 30S ribosomal protein S17 OS=Fusobacterium nucleatum subsp. vincentii ATCC 49256 GN=rpsQ PE=3 SV=1;>tr|F9EKI3|F9EKI3_FUSNU 30S ribosomal protein S17 OS=Fusobacterium nucleatum subsp. animalis ATCC 51191 GN=rpsQ PE=3 SV=1	0.36078	0.777261	0.416481	0.444518	0.404582	0.991495	0.992727	0.416481	0	4458100	5645900	12126000	4678000	54845000	6636100	0.411883	-0.197555	0.868013	0.0581924	0.910707	1.36288
726	tr|C4FSB3|C4FSB3_9FIRM	tr|C4FSB3|C4FSB3_9FIRM	2	>tr|C4FSB3|C4FSB3_9FIRM Uncharacterized protein OS=Veillonella dispar ATCC 17748 GN=VEIDISOL_01803 PE=4 SV=1	-0.306228	-0.868793	-0.562564	0.484868	0.405183	0.991495	0.992727	-0.562564	0	2040000	3899900	9210700	1944600	9978300	3221800	-0.665968	-0.735393	0.482675	-1.23487	-1.70442	0.332911
1370	tr|Q7P5J7|Q7P5J7_FUSNV;tr|F9EMM6|F9EMM6_FUSNU	tr|Q7P5J7|Q7P5J7_FUSNV	7	>tr|Q7P5J7|Q7P5J7_FUSNV Threonine--tRNA ligase OS=Fusobacterium nucleatum subsp. vincentii ATCC 49256 GN=thrS PE=3 SV=1;>tr|F9EMM6|F9EMM6_FUSNU Threonine--tRNA ligase OS=Fusobacterium nucleatum subsp. animalis ATCC 51191 GN=thrS2 PE=3 SV=1	-0.208931	0.0987083	0.307639	0.343142	0.406139	0.991495	0.992727	0.307639	0	2018200	6388300	6870700	3868700	35949000	3051000	-0.680781	-0.017967	0.0719555	-0.221617	0.262474	0.255268
1552	tr|Q8DVD4|Q8DVD4_STRMU	tr|Q8DVD4|Q8DVD4_STRMU	3	>tr|Q8DVD4|Q8DVD4_STRMU Putative cell division protein DivIVA OS=Streptococcus mutans serotype c (strain ATCC 700610 / UA159) GN=divIVA PE=4 SV=1	-3.07109	-1.71124	1.35985	0.682874	0.406511	0.991495	0.992727	1.35985	3	125120	2111100	NA	NA	9934000	NA	-4.51459	-1.62759	NA	NA	-1.71124	NA
448	tr|C4FPS5|C4FPS5_9FIRM	tr|C4FPS5|C4FPS5_9FIRM	8	>tr|C4FPS5|C4FPS5_9FIRM Precorrin-8X methylmutase OS=Veillonella dispar ATCC 17748 GN=cobH PE=4 SV=1	1.78267	2.02601	0.243342	0.0689603	0.407175	0.991495	0.992727	0.243342	0	10569000	22792000	25597000	18252000	115220000	10121000	1.602	1.83105	1.91495	2.06361	2.0499	1.96453
477	tr|C4FPX7|C4FPX7_9FIRM	tr|C4FPX7|C4FPX7_9FIRM	13	>tr|C4FPX7|C4FPX7_9FIRM 2,3-bisphosphoglycerate-independent phosphoglycerate mutase OS=Veillonella dispar ATCC 17748 GN=gpmI PE=3 SV=1	3.16686	2.80889	-0.357978	0.410978	0.407369	0.991495	0.992727	-0.357978	0	28852000	53652000	75918000	20655000	174620000	29573000	2.9866	3.07558	3.43841	2.2458	2.68794	3.49292
67	sp|Q2FH00|DHA1_STAA3	sp|Q2FH00|DHA1_STAA3	2	>sp|Q2FH00|DHA1_STAA3 Alanine dehydrogenase 1 OS=Staphylococcus aureus (strain USA300) GN=ald1 PE=3 SV=1	-4.55088	-3.73413	0.816744	0.637994	0.408627	0.991495	0.992727	0.816744	3	121870	NA	NA	588210	1643700	NA	-4.55088	NA	NA	-2.99624	-4.47202	NA
877	tr|F5VWA0|F5VWA0_STROR	tr|F5VWA0|F5VWA0_STROR	12	>tr|F5VWA0|F5VWA0_STROR 30S ribosomal protein S1 OS=Streptococcus oralis SK255 GN=rpsA PE=4 SV=1	-0.102	0.798519	0.900519	0.514553	0.410703	0.991495	0.992727	0.900519	0	1342600	11968000	6726000	14666000	114710000	962690	-1.24275	0.894619	0.0421284	1.74139	2.04309	-1.38892
809	tr|F5VSJ6|F5VSJ6_STROR	tr|F5VSJ6|F5VSJ6_STROR	2	>tr|F5VSJ6|F5VSJ6_STROR Ketol-acid reductoisomerase (NADP(+)) OS=Streptococcus oralis SK255 GN=ilvC PE=3 SV=1	-2.94249	-2.39239	0.550098	0.440127	0.412126	0.991495	0.992727	0.550098	3	NA	854440	NA	741430	7563900	NA	NA	-2.94249	NA	-2.65524	-2.12954	NA
1387	tr|Q7P5R3|Q7P5R3_FUSNV;tr|F9EM40|F9EM40_FUSNU	tr|Q7P5R3|Q7P5R3_FUSNV	8	>tr|Q7P5R3|Q7P5R3_FUSNV Triosephosphate isomerase OS=Fusobacterium nucleatum subsp. vincentii ATCC 49256 GN=tpiA PE=3 SV=1;>tr|F9EM40|F9EM40_FUSNU Triosephosphate isomerase OS=Fusobacterium nucleatum subsp. animalis ATCC 51191 GN=tpiA PE=3 SV=1	1.14882	1.40106	0.25224	0.16315	0.412232	0.991495	0.992727	0.25224	0	7387700	12817000	17030000	10080000	80547000	7376400	1.10827	0.99425	1.34393	1.18903	1.5005	1.51364
251	tr|C4FN94|C4FN94_9FIRM	tr|C4FN94|C4FN94_9FIRM	16	>tr|C4FN94|C4FN94_9FIRM Hydroxylamine reductase OS=Veillonella dispar ATCC 17748 GN=hcp PE=3 SV=1	3.77637	4.27193	0.495562	0.480661	0.412458	0.991495	0.992727	0.495562	0	91284000	114580000	41024000	95898000	532120000	39639000	4.57461	4.17858	2.57592	4.50742	4.39788	3.91049
535	tr|C4FQG2|C4FQG2_9FIRM	tr|C4FQG2|C4FQG2_9FIRM	14	>tr|C4FQG2|C4FQG2_9FIRM Cysteine--tRNA ligase OS=Veillonella dispar ATCC 17748 GN=cysS PE=3 SV=1	0.264929	0.656788	0.39186	0.443335	0.412719	0.991495	0.992727	0.39186	0	5571200	8378500	5266400	6980800	69240000	2649500	0.719185	0.376277	-0.300676	0.647844	1.26837	0.0541462
1270	tr|Q7P3T5|Q7P3T5_FUSNV;tr|F9EP55|F9EP55_FUSNU	tr|Q7P3T5|Q7P3T5_FUSNV	3	>tr|Q7P3T5|Q7P3T5_FUSNV Flavodoxin OS=Fusobacterium nucleatum subsp. vincentii ATCC 49256 GN=FNV0215 PE=3 SV=1;>tr|F9EP55|F9EP55_FUSNU Flavodoxin OS=Fusobacterium nucleatum subsp. animalis ATCC 51191 GN=fldA PE=3 SV=1	3.84467	3.2029	-0.641772	0.504653	0.414843	0.991495	0.992727	-0.641772	0	46313000	65167000	166240000	21854000	152160000	74147000	3.63907	3.35823	4.53672	2.32892	2.47665	4.80313
1247	tr|Q7P369|Q7P369_FUSNV	tr|Q7P369|Q7P369_FUSNV	2	>tr|Q7P369|Q7P369_FUSNV Elongation factor Ts OS=Fusobacterium nucleatum subsp. vincentii ATCC 49256 GN=tsf PE=3 SV=1	1.1637	0.658239	-0.505463	0.48841	0.417239	0.991495	0.992727	-0.505463	0	6644800	14090000	17688000	2943800	80234000	5535000	0.96215	1.1319	1.39705	-0.62408	1.49453	1.10427
1476	tr|Q7P7E1|Q7P7E1_FUSNV	tr|Q7P7E1|Q7P7E1_FUSNV	3	>tr|Q7P7E1|Q7P7E1_FUSNV Uncharacterized protein OS=Fusobacterium nucleatum subsp. vincentii ATCC 49256 GN=FNV1633 PE=4 SV=1	0.97561	0.290496	-0.685113	0.511009	0.417592	0.991495	0.992727	-0.685113	0	7614800	8661700	17131000	4592800	14447000	10209000	1.15001	0.424601	1.35221	0.0311165	-1.1365	1.97687
932	tr|F9EJX1|F9EJX1_FUSNU	tr|F9EJX1|F9EJX1_FUSNU	8	>tr|F9EJX1|F9EJX1_FUSNU Serine protease OS=Fusobacterium nucleatum subsp. animalis ATCC 51191 GN=HMPREF9094_0225 PE=4 SV=1	1.49845	1.74966	0.251216	0.184382	0.418475	0.991495	0.992727	0.251216	0	9868000	18212000	18807000	17715000	94905000	7189900	1.50738	1.50495	1.48301	2.01962	1.75223	1.47713
834	tr|F5VTS1|F5VTS1_STROR	tr|F5VTS1|F5VTS1_STROR	4	>tr|F5VTS1|F5VTS1_STROR Probable manganese-dependent inorganic pyrophosphatase OS=Streptococcus oralis SK255 GN=ppaC PE=3 SV=1	-2.6969	-3.84815	-1.15126	0.597445	0.419085	0.991495	0.992727	-1.15126	2	NA	3534400	260190	260760	3093200	NA	NA	-0.878447	-4.51534	-4.19455	-3.50176	NA
681	tr|C4FRT6|C4FRT6_9FIRM	tr|C4FRT6|C4FRT6_9FIRM	7	>tr|C4FRT6|C4FRT6_9FIRM FAD dependent oxidoreductase OS=Veillonella dispar ATCC 17748 GN=VEIDISOL_01625 PE=4 SV=1	0.539872	1.06257	0.522695	0.494486	0.419643	0.991495	0.992727	0.522695	0	8359400	12663000	4146500	12335000	73512000	3240200	1.27864	0.976678	-0.635701	1.48642	1.36025	0.341029
369	tr|C4FP19|C4FP19_9FIRM	tr|C4FP19|C4FP19_9FIRM	3	>tr|C4FP19|C4FP19_9FIRM UPF0173 metal-dependent hydrolase VEIDISOL_00641 OS=Veillonella dispar ATCC 17748 GN=VEIDISOL_00641 PE=3 SV=1	0.31877	-0.315431	-0.634201	0.509605	0.42028	0.991495	0.992727	-0.634201	0	6305200	8034700	5464700	9609700	23828000	775940	0.889822	0.315368	-0.248881	1.11865	-0.368618	-1.69632
919	tr|F9EJE5|F9EJE5_FUSNU	tr|F9EJE5|F9EJE5_FUSNU	10	>tr|F9EJE5|F9EJE5_FUSNU Tyrosine phenol-lyase OS=Fusobacterium nucleatum subsp. animalis ATCC 51191 GN=tpl PE=3 SV=1	-0.780119	-0.221296	0.558822	0.501286	0.420567	0.991495	0.992727	0.558822	0	1703000	2673900	5900300	1766200	25609000	5040000	-0.914909	-1.28404	-0.14141	-1.37662	-0.258	0.97073
498	tr|C4FQ66|C4FQ66_9FIRM	tr|C4FQ66|C4FQ66_9FIRM	3	>tr|C4FQ66|C4FQ66_9FIRM ABC transporter, ATP-binding protein OS=Veillonella dispar ATCC 17748 GN=VEIDISOL_01414 PE=4 SV=1	-0.475466	-0.170121	0.305345	0.371478	0.420746	0.991495	0.992727	0.305345	0	2647300	5264700	3634100	4739200	31962000	1594400	-0.306685	-0.299176	-0.820537	0.0773386	0.0820751	-0.669778
1269	tr|Q7P3S0|Q7P3S0_FUSNV;tr|F9ERD1|F9ERD1_FUSNU	tr|Q7P3S0|Q7P3S0_FUSNV	2	>tr|Q7P3S0|Q7P3S0_FUSNV Uncharacterized protein OS=Fusobacterium nucleatum subsp. vincentii ATCC 49256 GN=FNV0235 PE=4 SV=1;>tr|F9ERD1|F9ERD1_FUSNU Uncharacterized protein OS=Fusobacterium nucleatum subsp. animalis ATCC 51191 GN=HMPREF9094_2486 PE=4 SV=1	-1.33751	-1.03524	0.302268	0.36639	0.420901	0.991495	0.992727	0.302268	0	1138000	2102200	3414000	2119600	12660000	1606900	-1.4707	-1.63373	-0.908085	-1.10794	-1.33913	-0.658646
1077	tr|F9EN09|F9EN09_FUSNU;tr|Q7P591|Q7P591_FUSNV	tr|F9EN09|F9EN09_FUSNU	2	>tr|F9EN09|F9EN09_FUSNU Carbon starvation protein CstA OS=Fusobacterium nucleatum subsp. animalis ATCC 51191 GN=cstA PE=4 SV=1;>tr|Q7P591|Q7P591_FUSNV Carbon starvation protein A OS=Fusobacterium nucleatum subsp. vincentii ATCC 49256 GN=FNV0758 PE=4 SV=1	-0.459297	-0.88764	-0.428344	0.471928	0.421292	0.991495	0.992727	-0.428344	0	1216200	4882000	8745600	2007900	17922000	1594700	-1.37907	-0.408886	0.410067	-1.18769	-0.805724	-0.66951
1089	tr|F9ENF3|F9ENF3_FUSNU	tr|F9ENF3|F9ENF3_FUSNU	3	>tr|F9ENF3|F9ENF3_FUSNU PTS family fructose porter, IIA/HPr component OS=Fusobacterium nucleatum subsp. animalis ATCC 51191 GN=fryA PE=4 SV=1	-2.34267	-2.88531	-0.542633	0.481237	0.422659	0.991495	0.992727	-0.542633	2	655090	857590	1732300	NA	NA	336950	-2.23211	-2.93714	-1.85877	NA	NA	-2.88531
762	tr|C4FSK8|C4FSK8_9FIRM	tr|C4FSK8|C4FSK8_9FIRM	3	>tr|C4FSK8|C4FSK8_9FIRM Uncharacterized protein OS=Veillonella dispar ATCC 17748 GN=VEIDISOL_01898 PE=4 SV=1	0.376964	-0.132668	-0.509633	0.495905	0.423032	0.991495	0.992727	-0.509633	0	2465800	8490900	14722000	4690900	14740000	4011600	-0.404608	0.395649	1.13985	0.0622489	-1.10568	0.64543
826	tr|F5VTE6|F5VTE6_STROR	tr|F5VTE6|F5VTE6_STROR	3	>tr|F5VTE6|F5VTE6_STROR Elongation factor P OS=Streptococcus oralis SK255 GN=efp PE=3 SV=1	-1.80994	-0.954278	0.85566	0.52518	0.423322	0.991495	0.992727	0.85566	0	287430	4867400	2012500	5741000	20653000	401750	-3.36789	-0.41324	-1.64868	0.359819	-0.588068	-2.63458
1433	tr|Q7P6P3|Q7P6P3_FUSNV	tr|Q7P6P3|Q7P6P3_FUSNV	3	>tr|Q7P6P3|Q7P6P3_FUSNV Spermidine/putrescine-binding protein OS=Fusobacterium nucleatum subsp. vincentii ATCC 49256 GN=FNV1381 PE=4 SV=1	-3.0352	-2.47349	0.561717	0.504842	0.423464	0.991495	0.992727	0.561717	0	421800	540440	979210	461220	15104000	311400	-2.83908	-3.60837	-2.65816	-3.3545	-1.06825	-2.99771
1470	tr|Q7P7A8|Q7P7A8_FUSNV;tr|F9ENF5|F9ENF5_FUSNU	tr|Q7P7A8|Q7P7A8_FUSNV	4	>tr|Q7P7A8|Q7P7A8_FUSNV Phosphocarrier protein HPr OS=Fusobacterium nucleatum subsp. vincentii ATCC 49256 GN=FNV1645 PE=4 SV=1;>tr|F9ENF5|F9ENF5_FUSNU Phosphocarrier protein HPr OS=Fusobacterium nucleatum subsp. animalis ATCC 51191 GN=HMPREF9094_1460 PE=4	1.1392	0.678958	-0.460244	0.485921	0.424259	0.991495	0.992727	-0.460244	0	4344800	13547000	26555000	5534600	36398000	7051700	0.376391	1.07477	1.96644	0.305884	0.281522	1.44947
270	tr|C4FNC5|C4FNC5_9FIRM	tr|C4FNC5|C4FNC5_9FIRM	7	>tr|C4FNC5|C4FNC5_9FIRM 30S ribosomal protein S10 OS=Veillonella dispar ATCC 17748 GN=rpsJ PE=3 SV=1	3.38261	3.12304	-0.259563	0.253605	0.424556	0.991495	0.992727	-0.259563	0	44582000	56003000	75106000	39598000	193170000	26227000	3.58655	3.13792	3.42335	3.2045	2.84287	3.32176
719	tr|C4FS85|C4FS85_9FIRM	tr|C4FS85|C4FS85_9FIRM	49	>tr|C4FS85|C4FS85_9FIRM Nitrate reductase, alpha subunit OS=Veillonella dispar ATCC 17748 GN=VEIDISOL_01775 PE=3 SV=1	5.91345	6.39123	0.477779	0.492914	0.426332	0.991495	0.992727	0.477779	0	362950000	465970000	238890000	418920000	2891900000	120790000	6.47765	6.2179	5.04479	6.67928	6.99567	5.49873
562	tr|C4FQW9|C4FQW9_9FIRM	tr|C4FQW9|C4FQW9_9FIRM	6	>tr|C4FQW9|C4FQW9_9FIRM ATP:cob(I)alamin adenosyltransferase OS=Veillonella dispar ATCC 17748 GN=VEIDISOL_01187 PE=4 SV=1	1.36741	1.1138	-0.253617	0.236931	0.427836	0.991495	0.992727	-0.253617	0	9867400	14982000	17397000	11945000	56516000	4951700	1.5073	1.22114	1.3738	1.43909	0.956765	0.945536
899	tr|F5VWX1|F5VWX1_STROR	tr|F5VWX1|F5VWX1_STROR	3	>tr|F5VWX1|F5VWX1_STROR 50S ribosomal protein L4 OS=Streptococcus oralis SK255 GN=rplD PE=3 SV=1	-2.16041	-0.989768	1.17064	0.56197	0.428277	0.991495	0.992727	1.17064	1	NA	3177300	624910	4309100	42714000	229360	NA	-1.03328	-3.28753	-0.0628065	0.527079	-3.43358
413	tr|C4FPG0|C4FPG0_9FIRM	tr|C4FPG0|C4FPG0_9FIRM	7	>tr|C4FPG0|C4FPG0_9FIRM Glutaconyl-CoA decarboxylase subunit gamma OS=Veillonella dispar ATCC 17748 GN=gcdC PE=4 SV=1	5.29744	5.03601	-0.261436	0.276833	0.428901	0.991495	0.992727	-0.261436	0	163730000	206410000	325430000	165940000	801210000	72288000	5.38012	5.03421	5.47799	5.31515	5.02593	4.76694
1228	tr|Q7P2W8|Q7P2W8_FUSNV;tr|F9EMG4|F9EMG4_FUSNU	tr|Q7P2W8|Q7P2W8_FUSNV	7	>tr|Q7P2W8|Q7P2W8_FUSNV ORNITHINE DECARBOXYLASE OS=Fusobacterium nucleatum subsp. vincentii ATCC 49256 GN=FNV1741 PE=3 SV=1;>tr|F9EMG4|F9EMG4_FUSNU Lysine decarboxylase OS=Fusobacterium nucleatum subsp. animalis ATCC 51191 GN=cad PE=3 SV=1	1.00807	0.581427	-0.426639	0.481423	0.429132	0.991495	0.992727	-0.426639	0	4646000	11739000	21783000	3930400	48308000	6031200	0.468803	0.866534	1.68886	-0.198309	0.715944	1.22665
206	tr|C4FMS0|C4FMS0_9FIRM	tr|C4FMS0|C4FMS0_9FIRM	5	>tr|C4FMS0|C4FMS0_9FIRM Uncharacterized protein OS=Veillonella dispar ATCC 17748 GN=VEIDISOL_00187 PE=4 SV=1	-1.00078	-0.69576	0.305025	0.389484	0.429483	0.991495	0.992727	0.305025	0	2166700	3261300	2362300	3317100	21288000	1181100	-0.582892	-0.995351	-1.42411	-0.448213	-0.541596	-1.09747
1194	tr|Q7P276|Q7P276_FUSNV;tr|F9EPB7|F9EPB7_FUSNU	tr|Q7P276|Q7P276_FUSNV	8	>tr|Q7P276|Q7P276_FUSNV Hypothetical Cytosolic Protein OS=Fusobacterium nucleatum subsp. vincentii ATCC 49256 GN=FNV0038 PE=4 SV=1;>tr|F9EPB7|F9EPB7_FUSNU Pyridoxamine 5-phosphate oxidase OS=Fusobacterium nucleatum subsp. animalis ATCC 51191 GN=pdxH PE=4	4.38101	3.94282	-0.438184	0.486092	0.42973	0.991495	0.992727	-0.438184	0	69569000	113970000	196650000	32710000	455890000	71177000	4.20007	4.17082	4.77213	2.923	4.16061	4.74486
1133	tr|F9EPC3|F9EPC3_FUSNU	tr|F9EPC3|F9EPC3_FUSNU	5	>tr|F9EPC3|F9EPC3_FUSNU Uncharacterized protein OS=Fusobacterium nucleatum subsp. animalis ATCC 51191 GN=HMPREF9094_1778 PE=4 SV=1	0.255302	0.608586	0.353285	0.444666	0.430461	0.991495	0.992727	0.353285	0	5831400	9156000	4498600	5832400	45140000	4568800	0.782119	0.505279	-0.521493	0.383086	0.611854	0.830819
798	tr|E8JHH0|E8JHH0_9ACTO;tr|F9EEU3|F9EEU3_9ACTO	tr|E8JHH0|E8JHH0_9ACTO	2	>tr|E8JHH0|E8JHH0_9ACTO DNA-directed RNA polymerase subunit beta OS=Actinomyces sp. oral taxon 178 str. F0338 GN=rpoB PE=3 SV=1;>tr|F9EEU3|F9EEU3_9ACTO DNA-directed RNA polymerase subunit beta OS=Actinomyces sp. oral taxon 448 str. F0400 GN=rpoB PE=3 SV=1	-1.38989	-0.986982	0.402912	0.457514	0.431339	0.991495	0.992727	0.402912	1	964640	1989900	3801100	1848600	NA	1600300	-1.69857	-1.71354	-0.757578	-1.30945	NA	-0.664513
380	tr|C4FP44|C4FP44_9FIRM	tr|C4FP44|C4FP44_9FIRM	3	>tr|C4FP44|C4FP44_9FIRM Amidohydrolase OS=Veillonella dispar ATCC 17748 GN=VEIDISOL_00667 PE=4 SV=1	-2.90816	-2.5191	0.389065	0.447094	0.432598	0.991495	0.992727	0.389065	1	648850	624620	724020	NA	6089100	418660	-2.2453	-3.39793	-3.08125	NA	-2.46238	-2.57582
601	tr|C4FR74|C4FR74_9FIRM	tr|C4FR74|C4FR74_9FIRM	3	>tr|C4FR74|C4FR74_9FIRM ABC transporter, ATP-binding protein OS=Veillonella dispar ATCC 17748 GN=VEIDISOL_01297 PE=4 SV=1	-0.822114	-0.29419	0.527924	0.51073	0.433396	0.991495	0.992727	0.527924	0	3065500	4902600	1612600	5656500	29367000	1120400	-0.104467	-0.402765	-1.95911	0.337976	-0.0478694	-1.17268
555	tr|C4FQU4|C4FQU4_9FIRM	tr|C4FQU4|C4FQU4_9FIRM	4	>tr|C4FQU4|C4FQU4_9FIRM 4-hydroxy-tetrahydrodipicolinate reductase OS=Veillonella dispar ATCC 17748 GN=dapB PE=3 SV=1	0.114142	0.4004	0.286258	0.365838	0.434384	0.991495	0.992727	0.286258	0	4013800	6870500	6468700	6658400	49418000	2332000	0.267139	0.0878168	-0.0125299	0.578192	0.750807	-0.127799
841	tr|F5VU22|F5VU22_STROR	tr|F5VU22|F5VU22_STROR	4	>tr|F5VU22|F5VU22_STROR Protein translocase subunit SecA OS=Streptococcus oralis SK255 GN=secA PE=3 SV=1	-3.08851	-2.37796	0.710552	0.583775	0.434719	0.991495	0.992727	0.710552	2	NA	1218600	449050	494000	11381000	NA	NA	-2.42641	-3.75062	-3.25336	-1.50256	NA
722	tr|C4FS90|C4FS90_9FIRM	tr|C4FS90|C4FS90_9FIRM	20	>tr|C4FS90|C4FS90_9FIRM Uncharacterized protein OS=Veillonella dispar ATCC 17748 GN=VEIDISOL_01780 PE=4 SV=1	5.49267	5.82855	0.335879	0.437263	0.434974	0.991495	0.992727	0.335879	0	140340000	268810000	437360000	359860000	1222200000	109300000	5.16759	5.41819	5.89223	6.45543	5.67397	5.35625
519	tr|C4FQC3|C4FQC3_9FIRM	tr|C4FQC3|C4FQC3_9FIRM	4	>tr|C4FQC3|C4FQC3_9FIRM 4-oxalocrotonate tautomerase family enzyme OS=Veillonella dispar ATCC 17748 GN=dmpI PE=3 SV=1	0.844872	0.172946	-0.671925	0.528241	0.435622	0.991495	0.992727	-0.671925	0	5367900	8056500	19691000	5419200	11859000	8309500	0.667932	0.319307	1.54737	0.274845	-1.43943	1.68342
1263	tr|Q7P3M2|Q7P3M2_FUSNV	tr|Q7P3M2|Q7P3M2_FUSNV	4	>tr|Q7P3M2|Q7P3M2_FUSNV Fumarate reductase flavoprotein subunit OS=Fusobacterium nucleatum subsp. vincentii ATCC 49256 GN=FNV0151 PE=4 SV=1	-0.347397	-2.13933	-1.79194	0.575884	0.437572	0.991495	0.992727	-1.79194	1	NA	6138200	4196900	4199000	35507000	25573	NA	-0.0760229	-0.618772	-0.100933	0.243488	-6.56056
740	tr|C4FSE9|C4FSE9_9FIRM	tr|C4FSE9|C4FSE9_9FIRM	15	>tr|C4FSE9|C4FSE9_9FIRM Aldehyde oxidase and xanthine dehydrogenase, molybdopterin binding domain protein OS=Veillonella dispar ATCC 17748 GN=VEIDISOL_01839 PE=4 SV=1	1.73015	2.20445	0.4743	0.507191	0.439207	0.991495	0.992727	0.4743	0	18779000	23773000	12438000	10586000	154140000	18912000	2.39452	1.89231	0.903612	1.26118	2.49649	2.85567
1140	tr|F9EPI7|F9EPI7_FUSNU	tr|F9EPI7|F9EPI7_FUSNU	2	>tr|F9EPI7|F9EPI7_FUSNU Neutrophil-activating protein A OS=Fusobacterium nucleatum subsp. animalis ATCC 51191 GN=HMPREF9094_1842 PE=3 SV=1	4.2387	3.75071	-0.487989	0.51029	0.439376	0.991495	0.992727	-0.487989	0	49521000	82931000	281750000	36661000	315060000	62852000	3.73141	3.70865	5.27603	3.09097	3.59359	4.56756
1394	tr|Q7P5V1|Q7P5V1_FUSNV;tr|F9EMZ7|F9EMZ7_FUSNU	tr|Q7P5V1|Q7P5V1_FUSNV	11	>tr|Q7P5V1|Q7P5V1_FUSNV (R)-2-hydroxyglutaryl-CoA dehydratase beta-subunit OS=Fusobacterium nucleatum subsp. vincentii ATCC 49256 GN=FNV1343 PE=4 SV=1;>tr|F9EMZ7|F9EMZ7_FUSNU (R)-2-hydroxyglutaryl-CoA dehydratase beta subunit OS=Fusobacterium nucleatum sub	3.6984	4.09051	0.392118	0.48091	0.439386	0.991495	0.992727	0.392118	0	28253000	108630000	116330000	46297000	604060000	50100000	2.95767	4.10106	4.03646	3.43473	4.59248	4.24433
511	tr|C4FQA5|C4FQA5_9FIRM	tr|C4FQA5|C4FQA5_9FIRM	2	>tr|C4FQA5|C4FQA5_9FIRM Peptide chain release factor 3 OS=Veillonella dispar ATCC 17748 GN=prfC PE=3 SV=1	-1.90905	-2.27481	-0.365759	0.467322	0.439706	0.991495	0.992727	-0.365759	0	1107900	2394000	901050	1082500	7361300	424680	-1.50766	-1.44478	-2.77472	-2.09776	-2.17121	-2.55547
546	tr|C4FQQ9|C4FQQ9_9FIRM	tr|C4FQQ9|C4FQQ9_9FIRM	20	>tr|C4FQQ9|C4FQQ9_9FIRM Leucine--tRNA ligase OS=Veillonella dispar ATCC 17748 GN=leuS PE=3 SV=1	1.88465	2.16323	0.278575	0.362648	0.440156	0.991495	0.992727	0.278575	0	15322000	24803000	20241000	23232000	140040000	8534000	2.11401	1.95397	1.58598	2.41899	2.34927	1.72142
457	tr|C4FPT9|C4FPT9_9FIRM	tr|C4FPT9|C4FPT9_9FIRM	15	>tr|C4FPT9|C4FPT9_9FIRM Peptidase M16 inactive domain protein OS=Veillonella dispar ATCC 17748 GN=VEIDISOL_00915 PE=4 SV=1	0.838242	0.504216	-0.334025	0.444454	0.44029	0.991495	0.992727	-0.334025	0	5063800	11672000	13996000	4473800	36848000	6002400	0.587526	0.858213	1.06899	-0.00755362	0.300379	1.21982
1488	tr|Q7P7Q9|Q7P7Q9_FUSNV	tr|Q7P7Q9|Q7P7Q9_FUSNV	2	>tr|Q7P7Q9|Q7P7Q9_FUSNV Glucose-1-phosphate adenylyltransferase OS=Fusobacterium nucleatum subsp. vincentii ATCC 49256 GN=FNV1913 PE=4 SV=1	-3.48464	-3.05873	0.42591	0.495699	0.440598	0.991495	0.992727	0.42591	0	188150	509070	880850	305800	5449300	416380	-3.95212	-3.6953	-2.8065	-3.95984	-2.63274	-2.5836
257	tr|C4FNA7|C4FNA7_9FIRM	tr|C4FNA7|C4FNA7_9FIRM	6	>tr|C4FNA7|C4FNA7_9FIRM Uncharacterized protein OS=Veillonella dispar ATCC 17748 GN=VEIDISOL_00439 PE=4 SV=1	0.678262	1.01304	0.334779	0.446456	0.441085	0.991495	0.992727	0.334779	0	6409700	12274000	7479800	13568000	51546000	3877200	0.912485	0.93132	0.190982	1.62676	0.815505	0.596857
641	tr|C4FRK4|C4FRK4_9FIRM	tr|C4FRK4|C4FRK4_9FIRM	14	>tr|C4FRK4|C4FRK4_9FIRM Outer membrane efflux protein OS=Veillonella dispar ATCC 17748 GN=VEIDISOL_01542 PE=4 SV=1	2.69045	2.34366	-0.34679	0.459648	0.443157	0.991495	0.992727	-0.34679	0	28490000	30512000	49781000	35857000	103170000	11070000	2.96919	2.25511	2.84704	3.05831	1.88037	2.09228
208	tr|C4FMS2|C4FMS2_9FIRM	tr|C4FMS2|C4FMS2_9FIRM	2	>tr|C4FMS2|C4FMS2_9FIRM Uncharacterized protein OS=Veillonella dispar ATCC 17748 GN=VEIDISOL_00189 PE=4 SV=1	-3.99341	-4.40748	-0.41407	0.494926	0.443225	0.991495	0.992727	-0.41407	0	368880	369240	213240	174170	1962100	130890	-3.02391	-4.16214	-4.79419	-4.78902	-4.2003	-4.23313
9	sp|P01876|IGHA1_HUMAN	sp|P01876|IGHA1_HUMAN	7	>sp|P01876|IGHA1_HUMAN Immunoglobulin heavy constant alpha 1 OS=Homo sapiens GN=IGHA1 PE=1 SV=2	2.17908	2.6699	0.490814	0.515361	0.443356	0.991495	0.992727	0.490814	0	12924000	48693000	22325000	48505000	205360000	7671500	1.87935	2.93459	1.7233	3.50336	2.93678	1.56955
1403	tr|Q7P614|Q7P614_FUSNV	tr|Q7P614|Q7P614_FUSNV	4	>tr|Q7P614|Q7P614_FUSNV DNA helicase OS=Fusobacterium nucleatum subsp. vincentii ATCC 49256 GN=FNV1161 PE=4 SV=1	-2.64527	-2.39584	0.24943	0.276887	0.443945	0.991495	0.992727	0.24943	0	479510	1141000	916130	783020	8110400	414460	-2.66228	-2.52206	-2.75147	-2.57484	-2.02249	-2.59019
1241	tr|Q7P354|Q7P354_FUSNV	tr|Q7P354|Q7P354_FUSNV	4	>tr|Q7P354|Q7P354_FUSNV LOW-SPECIFICITY THREONINE ALDOLASE OS=Fusobacterium nucleatum subsp. vincentii ATCC 49256 GN=FNV1835 PE=4 SV=1	-3.64283	-2.82971	0.813123	0.54417	0.44481	0.991495	0.992727	0.813123	0	877520	333030	214300	844820	10446000	117080	-1.82907	-4.31218	-4.78724	-2.46294	-1.63412	-4.39207
1093	tr|F9ENI2|F9ENI2_FUSNU	tr|F9ENI2|F9ENI2_FUSNU	2	>tr|F9ENI2|F9ENI2_FUSNU Alpha-1,4 glucan phosphorylase OS=Fusobacterium nucleatum subsp. animalis ATCC 51191 GN=HMPREF9094_1487 PE=3 SV=1	-2.87852	-2.46007	0.418447	0.501029	0.446841	0.991495	0.992727	0.418447	0	216380	1228100	1127100	1207900	6748300	281960	-3.75938	-2.41512	-2.46105	-1.9363	-2.30463	-3.13927
614	tr|C4FRA4|C4FRA4_9FIRM	tr|C4FRA4|C4FRA4_9FIRM	5	>tr|C4FRA4|C4FRA4_9FIRM ABC transporter substrate binding protein OS=Veillonella dispar ATCC 17748 GN=VEIDISOL_01327 PE=4 SV=1	0.388777	0.106267	-0.282511	0.388083	0.447213	0.991495	0.992727	-0.282511	0	5671000	8225400	6876800	3784800	31801000	3618400	0.743664	0.349468	0.0731991	-0.253914	0.0743254	0.498388
1294	tr|Q7P4B5|Q7P4B5_FUSNV	tr|Q7P4B5|Q7P4B5_FUSNV	6	>tr|Q7P4B5|Q7P4B5_FUSNV Mercuric reductase OS=Fusobacterium nucleatum subsp. vincentii ATCC 49256 GN=FNV0488 PE=3 SV=1	-0.0751117	-0.384802	-0.30969	0.432343	0.448038	0.991495	0.992727	-0.30969	0	2666200	5424000	8244500	2634900	21163000	2901400	-0.296877	-0.255843	0.327384	-0.787377	-0.550633	0.183605
1097	tr|F9ENL6|F9ENL6_FUSNU	tr|F9ENL6|F9ENL6_FUSNU	2	>tr|F9ENL6|F9ENL6_FUSNU Iron(III) dicitrate-binding protein OS=Fusobacterium nucleatum subsp. animalis ATCC 51191 GN=HMPREF9094_1521 PE=4 SV=1	-1.19725	-1.65255	-0.4553	0.515008	0.448686	0.991495	0.992727	-0.4553	1	1058500	4138000	2451900	NA	6654900	1283400	-1.57055	-0.649244	-1.37194	NA	-2.32602	-0.979068
530	tr|C4FQF1|C4FQF1_9FIRM	tr|C4FQF1|C4FQF1_9FIRM	2	>tr|C4FQF1|C4FQF1_9FIRM SUF system FeS assembly protein, NifU family OS=Veillonella dispar ATCC 17748 GN=VEIDISOL_01017 PE=4 SV=1	-1.60217	-1.23666	0.365519	0.482207	0.450103	0.991495	0.992727	0.365519	0	1044600	1546300	2898300	1527300	10313000	1840100	-1.58877	-2.08019	-1.13756	-1.5907	-1.65378	-0.465486
1191	tr|Q7P265|Q7P265_FUSNV	tr|Q7P265|Q7P265_FUSNV	2	>tr|Q7P265|Q7P265_FUSNV NA+/H+ ANTIPORTER NHAC OS=Fusobacterium nucleatum subsp. vincentii ATCC 49256 GN=FNV0043 PE=4 SV=1	1.21696	1.52463	0.307674	0.434093	0.450318	0.991495	0.992727	0.307674	0	7177400	17088000	15043000	11785000	123610000	5133400	1.06845	1.41234	1.17008	1.41923	2.15776	0.996903
1382	tr|Q7P5N0|Q7P5N0_FUSNV;tr|F9END8|F9END8_FUSNU	tr|Q7P5N0|Q7P5N0_FUSNV	13	>tr|Q7P5N0|Q7P5N0_FUSNV Electron transfer flavoprotein alpha-subunit OS=Fusobacterium nucleatum subsp. vincentii ATCC 49256 GN=FNV0958 PE=4 SV=1;>tr|F9END8|F9END8_FUSNU Electron transfer flavoprotein alpha subunit OS=Fusobacterium nucleatum subsp. animalis	4.01352	4.2556	0.242082	0.266247	0.450878	0.991495	0.992727	0.242082	0	55138000	94597000	136550000	81262000	567010000	42445000	3.87954	3.89998	4.26103	4.26347	4.49534	4.00798
1008	tr|F9ELM6|F9ELM6_FUSNU;tr|Q7P6U1|Q7P6U1_FUSNV	tr|F9ELM6|F9ELM6_FUSNU	2	>tr|F9ELM6|F9ELM6_FUSNU DNA polymerase III subunit gamma/tau OS=Fusobacterium nucleatum subsp. animalis ATCC 51191 GN=dnaX PE=3 SV=1;>tr|Q7P6U1|Q7P6U1_FUSNV DNA polymerase III subunit gamma/tau OS=Fusobacterium nucleatum subsp. vincentii ATCC 49256 GN=dnaX	-5.19326	-5.84872	-0.655456	NA	0.451194	NA	0.992727	-0.655456	4	NA	181660	NA	NA	670220	NA	NA	-5.19326	NA	NA	-5.84872	NA
1532	tr|Q7P8J9|Q7P8J9_FUSNV	tr|Q7P8J9|Q7P8J9_FUSNV	14	>tr|Q7P8J9|Q7P8J9_FUSNV Chaperone protein ClpB OS=Fusobacterium nucleatum subsp. vincentii ATCC 49256 GN=clpB PE=3 SV=1	0.843059	1.23557	0.392516	0.498492	0.452438	0.991495	0.992727	0.392516	0	4605600	11498000	15768000	16518000	37200000	7180100	0.456761	0.836379	1.23604	1.91657	0.314969	1.47519
1389	tr|Q7P5S0|Q7P5S0_FUSNV	tr|Q7P5S0|Q7P5S0_FUSNV	7	>tr|Q7P5S0|Q7P5S0_FUSNV Dipeptide-binding protein OS=Fusobacterium nucleatum subsp. vincentii ATCC 49256 GN=FNV1219 PE=4 SV=1	-0.147005	-0.552657	-0.405652	0.503918	0.452682	0.991495	0.992727	-0.405652	0	2197100	5345300	8681500	1975900	17841000	3297600	-0.563682	-0.27709	0.399759	-1.21135	-0.812676	0.366058
344	tr|C4FNS4|C4FNS4_9FIRM	tr|C4FNS4|C4FNS4_9FIRM	3	>tr|C4FNS4|C4FNS4_9FIRM BMC domain protein OS=Veillonella dispar ATCC 17748 GN=VEIDISOL_00315 PE=4 SV=1	-0.0327726	-0.735187	-0.702415	0.566317	0.452719	0.991495	0.992727	-0.702415	1	6013500	NA	3458200	5430400	7986100	1876900	0.824515	NA	-0.89006	0.277886	-2.04619	-0.43726
425	tr|C4FPK3|C4FPK3_9FIRM	tr|C4FPK3|C4FPK3_9FIRM	6	>tr|C4FPK3|C4FPK3_9FIRM Protein RecA OS=Veillonella dispar ATCC 17748 GN=recA PE=3 SV=1	0.22931	0.469653	0.240343	0.265599	0.453093	0.991495	0.992727	0.240343	0	4823200	6666800	7127900	6787000	43577000	3028700	0.52041	0.044065	0.123454	0.606371	0.557776	0.244812
491	tr|C4FQ43|C4FQ43_9FIRM	tr|C4FQ43|C4FQ43_9FIRM	4	>tr|C4FQ43|C4FQ43_9FIRM Bacterial transferase hexapeptide repeat protein OS=Veillonella dispar ATCC 17748 GN=VEIDISOL_01391 PE=4 SV=1	-1.03094	-1.37804	-0.347101	0.478828	0.455576	0.991495	0.992727	-0.347101	0	1962700	4222400	1867200	1248600	13930000	1217500	-0.719227	-0.619892	-1.75369	-1.88748	-1.19242	-1.05421
1094	tr|F9ENI3|F9ENI3_FUSNU;tr|Q7P7Q6|Q7P7Q6_FUSNV	tr|F9ENI3|F9ENI3_FUSNU	5	>tr|F9ENI3|F9ENI3_FUSNU Alpha-1,4 glucan phosphorylase OS=Fusobacterium nucleatum subsp. animalis ATCC 51191 GN=glgP PE=3 SV=1;>tr|Q7P7Q6|Q7P7Q6_FUSNV Alpha-1,4 glucan phosphorylase OS=Fusobacterium nucleatum subsp. vincentii ATCC 49256 GN=FNV1916 PE=3 SV=	-2.37055	-1.98045	0.390104	0.487939	0.455616	0.991495	0.992727	0.390104	1	348390	1839600	1376200	NA	7886300	674790	-3.10271	-1.82771	-2.18125	NA	-2.06549	-1.89541
452	tr|C4FPT1|C4FPT1_9FIRM	tr|C4FPT1|C4FPT1_9FIRM	7	>tr|C4FPT1|C4FPT1_9FIRM Cobalt chelatase (CbiK) OS=Veillonella dispar ATCC 17748 GN=cbiK PE=4 SV=1	0.845141	0.550184	-0.294957	0.427731	0.455872	0.991495	0.992727	-0.294957	0	7755300	13920000	7779000	5461100	50938000	3797000	1.17522	1.11426	0.245943	0.286191	0.797297	0.567063
1310	tr|Q7P4G7|Q7P4G7_FUSNV	tr|Q7P4G7|Q7P4G7_FUSNV	2	>tr|Q7P4G7|Q7P4G7_FUSNV Uncharacterized protein OS=Fusobacterium nucleatum subsp. vincentii ATCC 49256 GN=FNV0551 PE=4 SV=1	-2.04188	-2.28834	-0.246458	0.307971	0.456489	0.991495	0.992727	-0.246458	0	650150	1529100	1823800	766210	7863400	549470	-2.24255	-2.09645	-1.78665	-2.60681	-2.06995	-2.18826
1043	tr|F9EMC9|F9EMC9_FUSNU	tr|F9EMC9|F9EMC9_FUSNU	2	>tr|F9EMC9|F9EMC9_FUSNU Propanediol utilization protein PduU OS=Fusobacterium nucleatum subsp. animalis ATCC 51191 GN=pduU PE=4 SV=1	-2.136	-1.59554	0.540457	0.537542	0.456638	0.991495	0.992727	0.540457	0	227220	2243000	2818800	1381900	13297000	729250	-3.69198	-1.53949	-1.17654	-1.73806	-1.26379	-1.78478
234	tr|C4FN47|C4FN47_9FIRM	tr|C4FN47|C4FN47_9FIRM	2	>tr|C4FN47|C4FN47_9FIRM ABC transporter, ATP-binding protein OS=Veillonella dispar ATCC 17748 GN=VEIDISOL_00371 PE=4 SV=1	-0.569972	-0.832353	-0.262381	0.365532	0.457274	0.991495	0.992727	-0.262381	0	2865100	4334600	3359900	3088900	15301000	1360900	-0.197679	-0.581768	-0.930469	-0.553206	-1.04836	-0.895492
1276	tr|Q7P3W9|Q7P3W9_FUSNV	tr|Q7P3W9|Q7P3W9_FUSNV	6	>tr|Q7P3W9|Q7P3W9_FUSNV Imidazolonepropionase OS=Fusobacterium nucleatum subsp. vincentii ATCC 49256 GN=FNV0193 PE=4 SV=1	1.51353	1.16254	-0.350987	0.48427	0.45754	0.991495	0.992727	-0.350987	0	7695800	16281000	27866000	6092400	91112000	6579400	1.1646	1.34201	2.03397	0.447331	1.68964	1.35065
1271	tr|Q7P3T8|Q7P3T8_FUSNV	tr|Q7P3T8|Q7P3T8_FUSNV	2	>tr|Q7P3T8|Q7P3T8_FUSNV 3-oxoacyl-[acyl-carrier-protein] synthase OS=Fusobacterium nucleatum subsp. vincentii ATCC 49256 GN=FNV0333 PE=4 SV=1	0.0494991	-0.175911	-0.22541	0.183052	0.457735	0.991495	0.992727	-0.22541	0	3590900	5992900	7242000	3417700	28775000	2472500	0.113637	-0.110848	0.145708	-0.404203	-0.0791212	-0.0444078
1183	tr|J2ZN69|J2ZN69_ACTNH;tr|F9PK61|F9PK61_9ACTO	tr|J2ZN69|J2ZN69_ACTNH	4	>tr|J2ZN69|J2ZN69_ACTNH Glyceraldehyde-3-phosphate dehydrogenase OS=Actinomyces naeslundii (strain ATCC 12104 / DSM 43013 / JCM 8349 / NCTC 10301 / Howell 279) GN=gap_2 PE=3 SV=1;>tr|F9PK61|F9PK61_9ACTO Glyceraldehyde-3-phosphate dehydrogenase OS=Actinomyc	-0.623699	-1.27995	-0.656251	0.550997	0.459645	0.991495	0.992727	-0.656251	0	916900	4609700	8619800	717380	14171000	2605100	-1.76855	-0.492317	0.389764	-2.70381	-1.1661	0.0300571
209	tr|C4FMS8|C4FMS8_9FIRM	tr|C4FMS8|C4FMS8_9FIRM	7	>tr|C4FMS8|C4FMS8_9FIRM Hydrogenase, Fe-only OS=Veillonella dispar ATCC 17748 GN=VEIDISOL_00082 PE=4 SV=1	-0.0568836	0.433832	0.490716	0.534703	0.460747	0.991495	0.992727	0.490716	0	6563100	6877600	2762000	5004700	64323000	2530300	0.945093	0.0893183	-1.20506	0.157633	1.15533	-0.0114694
186	tr|C4FMI2|C4FMI2_9FIRM	tr|C4FMI2|C4FMI2_9FIRM	4	>tr|C4FMI2|C4FMI2_9FIRM DNA gyrase subunit B OS=Veillonella dispar ATCC 17748 GN=gyrB PE=3 SV=1	-0.986769	-1.26739	-0.280622	0.417167	0.461886	0.991495	0.992727	-0.280622	0	1787100	4351900	2181200	1673100	12938000	1229700	-0.84845	-0.575978	-1.53588	-1.45639	-1.30579	-1.03999
1023	tr|F9EM29|F9EM29_FUSNU;tr|Q7P4U1|Q7P4U1_FUSNV	tr|F9EM29|F9EM29_FUSNU	11	>tr|F9EM29|F9EM29_FUSNU Oxaloacetate decarboxylase OS=Fusobacterium nucleatum subsp. animalis ATCC 51191 GN=oadA PE=4 SV=1;>tr|Q7P4U1|Q7P4U1_FUSNV Oxaloacetate decarboxylase alpha chain OS=Fusobacterium nucleatum subsp. vincentii ATCC 49256 GN=FNV0819 PE=4	1.7535	1.99489	0.241399	0.304381	0.461904	0.991495	0.992727	0.241399	0	9391500	22057000	27945000	16775000	127540000	9271600	1.43915	1.7834	2.03794	1.93931	2.20579	1.83958
1422	tr|Q7P6G6|Q7P6G6_FUSNV;tr|F9EN58|F9EN58_FUSNU	tr|Q7P6G6|Q7P6G6_FUSNV	4	>tr|Q7P6G6|Q7P6G6_FUSNV ADP-L-glycero-D-manno-heptose-6-epimerase OS=Fusobacterium nucleatum subsp. vincentii ATCC 49256 GN=FNV1174 PE=3 SV=1;>tr|F9EN58|F9EN58_FUSNU ADP-L-glycero-D-manno-heptose-6-epimerase OS=Fusobacterium nucleatum subsp. animalis ATCC	-0.639389	-0.960484	-0.321096	0.473608	0.465054	0.991495	0.992727	-0.321096	0	1310800	4729900	5709500	1699000	19857000	1455900	-1.2758	-0.454897	-0.187473	-1.43376	-0.648384	-0.799309
1090	tr|F9ENG0|F9ENG0_FUSNU;tr|Q7P7B3|Q7P7B3_FUSNV	tr|F9ENG0|F9ENG0_FUSNU	2	>tr|F9ENG0|F9ENG0_FUSNU Peptidyl-prolyl cis-trans isomerase OS=Fusobacterium nucleatum subsp. animalis ATCC 51191 GN=HMPREF9094_1465 PE=3 SV=1;>tr|Q7P7B3|Q7P7B3_FUSNV Peptidyl-prolyl cis-trans isomerase OS=Fusobacterium nucleatum subsp. vincentii ATCC 4925	-0.796347	-0.564578	0.231769	0.265521	0.465116	0.991495	0.992727	0.231769	0	1746900	3561800	4127900	3637600	21654000	1389400	-0.879818	-0.867221	-0.642001	-0.312349	-0.515436	-0.865949
868	tr|F5VVU8|F5VVU8_STROR	tr|F5VVU8|F5VVU8_STROR	2	>tr|F5VVU8|F5VVU8_STROR Putative enoyl-[acyl-carrier-protein] reductase II OS=Streptococcus oralis SK255 GN=HMPREF9968_1257 PE=4 SV=1	-3.02821	-2.2688	0.759407	0.561422	0.465152	0.991495	0.992727	0.759407	0	90952	2551300	898930	1411600	10292000	227890	-4.95432	-1.35227	-2.77802	-1.70674	-1.65691	-3.44274
345	tr|C4FNS7|C4FNS7_9FIRM	tr|C4FNS7|C4FNS7_9FIRM	6	>tr|C4FNS7|C4FNS7_9FIRM BMC domain protein OS=Veillonella dispar ATCC 17748 GN=VEIDISOL_00318 PE=4 SV=1	3.72842	3.36269	-0.365731	0.504201	0.4658	0.991495	0.992727	-0.365731	0	64458000	59284000	103280000	58623000	155860000	36480000	4.09486	3.22069	3.86972	3.78245	2.51352	3.79211
854	tr|F5VUZ8|F5VUZ8_STROR	tr|F5VUZ8|F5VUZ8_STROR	3	>tr|F5VUZ8|F5VUZ8_STROR Thioredoxin OS=Streptococcus oralis SK255 GN=trxA PE=3 SV=1	-1.11937	-0.515874	0.603497	0.553568	0.466072	0.991495	0.992727	0.603497	0	657750	7216000	2598200	5414000	28957000	746420	-2.22652	0.159141	-1.29073	0.273431	-0.0694454	-1.75161
222	tr|C4FN13|C4FN13_9FIRM	tr|C4FN13|C4FN13_9FIRM	3	>tr|C4FN13|C4FN13_9FIRM 3-dehydroquinate synthase OS=Veillonella dispar ATCC 17748 GN=VEIDISOL_00337 PE=4 SV=1	0.0300708	-0.307351	-0.337422	0.488611	0.466514	0.991495	0.992727	-0.337422	0	5456100	5403700	5124700	2474100	27674000	2730500	0.690402	-0.261293	-0.338896	-0.880133	-0.138992	0.0970705
435	tr|C4FPM4|C4FPM4_9FIRM	tr|C4FPM4|C4FPM4_9FIRM	3	>tr|C4FPM4|C4FPM4_9FIRM Uncharacterized protein OS=Veillonella dispar ATCC 17748 GN=VEIDISOL_00850 PE=4 SV=1	1.6613	1.9297	0.268399	0.405664	0.467373	0.991495	0.992727	0.268399	0	15555000	16480000	18893000	19076000	86495000	10751000	2.13482	1.35967	1.4894	2.12866	1.60984	2.0506
1566	zz|FGCZCont0188_P08779|K1C16_HUMAN;sp|P08779|K1C16_HUMAN;CON__P08779;zz|FGCZCont0039_P08779|K1C16_HUMAN;zz|FGCZCont0013_P08779|K1C16_HUMAN;zz|FGCZCont0162_P08779|K1C16_HUMAN;zz|FGCZCont0046_P08779|K1C16_HUMAN;zz|FGCZCont0155_P08779|K1C16_HUMAN	zz|FGCZCont0188_P08779|K1C16_HUMAN	11	>zz|FGCZCont0188_P08779|K1C16_HUMAN blastpHomologue_0.0;>sp|P08779|K1C16_HUMAN Keratin, type I cytoskeletal 16 OS=Homo sapiens GN=KRT16 PE=1 SV=4;>P08779 SWISS-PROT:P08779 Tax_Id=9606 Gene_Symbol=KRT16 Keratin, type I cytoskeletal 16;>zz|FGCZCont0039_P0877	-0.341835	-0.843716	-0.501881	0.553957	0.467901	0.991495	0.992727	-0.501881	1	1678800	8893300	4396000	NA	27783000	857130	-0.934641	0.46296	-0.553823	NA	-0.132959	-1.55447
47	sp|Q2FF22|ATPA_STAA3	sp|Q2FF22|ATPA_STAA3	12	>sp|Q2FF22|ATPA_STAA3 ATP synthase subunit alpha OS=Staphylococcus aureus (strain USA300) GN=atpA PE=3 SV=1	-1.29217	-0.212341	1.07983	0.571516	0.468381	0.991495	0.992727	1.07983	0	1635700	5312800	1006200	9713800	88826000	231200	-0.9705	-0.285955	-2.62006	1.13452	1.65065	-3.42219
1103	tr|F9ENP8|F9ENP8_FUSNU	tr|F9ENP8|F9ENP8_FUSNU	2	>tr|F9ENP8|F9ENP8_FUSNU S-layer protein OS=Fusobacterium nucleatum subsp. animalis ATCC 51191 GN=HMPREF9094_1553 PE=4 SV=1	-3.95087	-4.16416	-0.213287	0.126405	0.46911	0.991495	0.992727	-0.213287	0	207200	376750	403470	285460	2004900	128080	-3.81915	-4.13287	-3.90061	-4.06123	-4.16718	-4.26407
24	sp|P38646|GRP75_HUMAN	sp|P38646|GRP75_HUMAN	2	>sp|P38646|GRP75_HUMAN Stress-70 protein, mitochondrial OS=Homo sapiens GN=HSPA9 PE=1 SV=2	-2.942	-2.4199	0.522091	0.548494	0.469252	0.991495	0.992727	0.522091	0	235340	2215400	491190	1207200	7625900	269150	-3.64357	-1.55749	-3.62493	-1.93716	-2.11701	-3.20555
1378	tr|Q7P5L9|Q7P5L9_FUSNV;tr|F9ENS1|F9ENS1_FUSNU	tr|Q7P5L9|Q7P5L9_FUSNV	4	>tr|Q7P5L9|Q7P5L9_FUSNV Uncharacterized protein OS=Fusobacterium nucleatum subsp. vincentii ATCC 49256 GN=FNV1104 PE=4 SV=1;>tr|F9ENS1|F9ENS1_FUSNU Uncharacterized protein OS=Fusobacterium nucleatum subsp. animalis ATCC 51191 GN=HMPREF9094_1576 PE=4 SV=1	-1.31529	-1.67143	-0.356149	0.505275	0.470164	0.991495	0.992727	-0.356149	0	1092700	2331000	3347600	796270	12261000	1199100	-1.5267	-1.48354	-0.935608	-2.55012	-1.38827	-1.07591
1496	tr|Q7P7X6|Q7P7X6_FUSNV;tr|F9ELH4|F9ELH4_FUSNU	tr|Q7P7X6|Q7P7X6_FUSNV	3	>tr|Q7P7X6|Q7P7X6_FUSNV Galactose/methyl galactoside import ATP-binding protein MglA OS=Fusobacterium nucleatum subsp. vincentii ATCC 49256 GN=mglA PE=3 SV=1;>tr|F9ELH4|F9ELH4_FUSNU Galactose/methyl galactoside ABC superfamily ATP binding cassette transpor	-1.78032	-2.43101	-0.65069	0.563512	0.472825	0.991495	0.992727	-0.65069	0	539100	2135100	2715200	234140	10759000	988620	-2.50078	-1.61116	-1.22901	-4.35317	-1.58881	-1.35104
1113	tr|F9ENX1|F9ENX1_FUSNU	tr|F9ENX1|F9ENX1_FUSNU	5	>tr|F9ENX1|F9ENX1_FUSNU 2,3-bisphosphoglycerate-dependent phosphoglycerate mutase OS=Fusobacterium nucleatum subsp. animalis ATCC 51191 GN=gpm PE=3 SV=1	0.845248	0.57775	-0.267497	0.417232	0.473165	0.991495	0.992727	-0.267497	0	4809300	11569000	15085000	7841200	32844000	4440900	0.516431	0.845328	1.17398	0.819055	0.123849	0.790347
1283	tr|Q7P411|Q7P411_FUSNV;tr|F9ELQ6|F9ELQ6_FUSNU	tr|Q7P411|Q7P411_FUSNV	9	>tr|Q7P411|Q7P411_FUSNV Glycerol kinase OS=Fusobacterium nucleatum subsp. vincentii ATCC 49256 GN=glpK PE=3 SV=1;>tr|F9ELQ6|F9ELQ6_FUSNU Glycerol kinase OS=Fusobacterium nucleatum subsp. animalis ATCC 51191 GN=glpK PE=3 SV=1	1.60634	1.88176	0.275421	0.432628	0.473377	0.991495	0.992727	0.275421	0	8824500	15958000	30333000	13553000	124650000	9336500	1.35329	1.31288	2.15284	1.62513	2.17062	1.84953
267	tr|C4FNC2|C4FNC2_9FIRM	tr|C4FNC2|C4FNC2_9FIRM	8	>tr|C4FNC2|C4FNC2_9FIRM 30S ribosomal protein S7 OS=Veillonella dispar ATCC 17748 GN=rpsG PE=3 SV=1	3.60043	3.87318	0.272745	0.427984	0.473432	0.991495	0.992727	0.272745	0	55325000	91402000	58244000	76509000	359720000	32968000	3.88421	3.85003	3.06705	4.17469	3.79702	3.64782
549	tr|C4FQS4|C4FQS4_9FIRM	tr|C4FQS4|C4FQS4_9FIRM	7	>tr|C4FQS4|C4FQS4_9FIRM 33 kDa chaperonin OS=Veillonella dispar ATCC 17748 GN=hslO PE=3 SV=1	0.164485	-0.136632	-0.301118	0.470935	0.475019	0.991495	0.992727	-0.301118	0	5557500	7194000	4987100	3352100	25832000	3077400	0.71579	0.154702	-0.377036	-0.432752	-0.244694	0.267549
989	tr|F9ELD6|F9ELD6_FUSNU	tr|F9ELD6|F9ELD6_FUSNU	3	>tr|F9ELD6|F9ELD6_FUSNU Uncharacterized protein OS=Fusobacterium nucleatum subsp. animalis ATCC 51191 GN=HMPREF9094_0741 PE=4 SV=1	2.52473	1.9566	-0.568133	0.559605	0.475136	0.991495	0.992727	-0.568133	0	29211000	53666000	18963000	6753400	124490000	22481000	3.00365	3.07596	1.49459	0.599061	2.16865	3.10208
1521	tr|Q7P870|Q7P870_FUSNV	tr|Q7P870|Q7P870_FUSNV	2	>tr|Q7P870|Q7P870_FUSNV Electron transfer flavoprotein beta-subunit OS=Fusobacterium nucleatum subsp. vincentii ATCC 49256 GN=FNV2164 PE=4 SV=1	2.72617	2.46137	-0.264798	0.418201	0.47601	0.991495	0.992727	-0.264798	0	24881000	36694000	50703000	18438000	136710000	20828000	2.78244	2.52331	2.87275	2.07855	2.31234	2.99322
1411	tr|Q7P666|Q7P666_FUSNV	tr|Q7P666|Q7P666_FUSNV	11	>tr|Q7P666|Q7P666_FUSNV Hemin receptor OS=Fusobacterium nucleatum subsp. vincentii ATCC 49256 GN=FNV1078 PE=3 SV=1	1.75591	1.26805	-0.487858	0.552583	0.477644	0.991495	0.992727	-0.487858	0	6945300	14035000	60417000	9900900	50148000	9459800	1.02313	1.12622	3.11838	1.16262	0.77331	1.86823
360	tr|C4FNY2|C4FNY2_9FIRM	tr|C4FNY2|C4FNY2_9FIRM	7	>tr|C4FNY2|C4FNY2_9FIRM 3-deoxy-7-phosphoheptulonate synthase OS=Veillonella dispar ATCC 17748 GN=aroF PE=4 SV=1	2.58169	2.09362	-0.48807	0.553944	0.478883	0.991495	0.992727	-0.48807	0	14786000	28175000	81677000	19430000	60111000	22038000	2.06492	2.13927	3.54087	2.15574	1.0514	3.07371
1190	tr|Q5ADM7|Q5ADM7_CANAL	tr|Q5ADM7|Q5ADM7_CANAL	2	>tr|Q5ADM7|Q5ADM7_CANAL Glyceraldehyde-3-phosphate dehydrogenase OS=Candida albicans (strain SC5314 / ATCC MYA-2876) GN=TDH3 PE=3 SV=1	-2.25908	-2.79775	-0.538673	0.562301	0.480683	0.991495	0.992727	-0.538673	0	206340	2401800	2218200	695840	3285600	531600	-3.82488	-1.44005	-1.51231	-2.74872	-3.40915	-2.23538
1429	tr|Q7P6M9|Q7P6M9_FUSNV;tr|F9ELV8|F9ELV8_FUSNU	tr|Q7P6M9|Q7P6M9_FUSNV	3	>tr|Q7P6M9|Q7P6M9_FUSNV Cysteine synthase OS=Fusobacterium nucleatum subsp. vincentii ATCC 49256 GN=FNV1397 PE=4 SV=1;>tr|F9ELV8|F9ELV8_FUSNU Cysteine synthase A (Fragment) OS=Fusobacterium nucleatum subsp. animalis ATCC 51191 GN=cysK PE=4 SV=1	-0.163479	0.274653	0.438132	0.546859	0.480775	0.991495	0.992727	0.438132	0	1712900	6066300	9389600	3126000	68798000	2738100	-0.906917	-0.0931513	0.509632	-0.535619	1.25855	0.101032
372	tr|C4FP24|C4FP24_9FIRM	tr|C4FP24|C4FP24_9FIRM	9	>tr|C4FP24|C4FP24_9FIRM GTP-binding protein TypA OS=Veillonella dispar ATCC 17748 GN=typA PE=4 SV=1	1.22577	1.46557	0.239799	0.362291	0.481144	0.991495	0.992727	0.239799	0	9819100	15481000	12477000	14819000	76604000	5988600	1.50054	1.26877	0.907999	1.75668	1.42348	1.21654
575	tr|C4FR00|C4FR00_9FIRM	tr|C4FR00|C4FR00_9FIRM	2	>tr|C4FR00|C4FR00_9FIRM DNA mismatch repair protein MutL OS=Veillonella dispar ATCC 17748 GN=mutL PE=3 SV=1	-3.5461	-3.0328	0.513297	0.559868	0.481181	0.991495	0.992727	0.513297	0	413190	274670	675460	1258000	3581400	160200	-2.86752	-4.59225	-3.17853	-1.87644	-3.27686	-3.94511
1395	tr|Q7P5V2|Q7P5V2_FUSNV;tr|F9EMZ9|F9EMZ9_FUSNU	tr|Q7P5V2|Q7P5V2_FUSNV	4	>tr|Q7P5V2|Q7P5V2_FUSNV Uncharacterized protein OS=Fusobacterium nucleatum subsp. vincentii ATCC 49256 GN=FNV1341 PE=4 SV=1;>tr|F9EMZ9|F9EMZ9_FUSNU Uncharacterized protein OS=Fusobacterium nucleatum subsp. animalis ATCC 51191 GN=HMPREF9094_1304 PE=4 SV=1	-0.246034	-0.667509	-0.421476	0.543828	0.481564	0.991495	0.992727	-0.421476	0	1559100	5083800	10368000	1692500	29132000	1792400	-1.03663	-0.350005	0.648531	-1.43941	-0.060199	-0.502923
690	tr|C4FRW6|C4FRW6_9FIRM	tr|C4FRW6|C4FRW6_9FIRM	4	>tr|C4FRW6|C4FRW6_9FIRM Metallo-beta-lactamase domain protein OS=Veillonella dispar ATCC 17748 GN=VEIDISOL_01655 PE=3 SV=1	-0.723094	-1.42491	-0.70182	0.575025	0.482092	0.991495	0.992727	-0.70182	0	5034600	6975100	848690	1112200	19687000	856650	0.579552	0.109782	-2.85861	-2.05789	-0.661579	-1.55527
294	tr|C4FNF1|C4FNF1_9FIRM	tr|C4FNF1|C4FNF1_9FIRM	11	>tr|C4FNF1|C4FNF1_9FIRM 30S ribosomal protein S13 OS=Veillonella dispar ATCC 17748 GN=rpsM PE=3 SV=1	3.29866	3.55015	0.251489	0.403489	0.482787	0.991495	0.992727	0.251489	0	41673000	52574000	71602000	66340000	303020000	23283000	3.49352	3.04607	3.3564	3.96461	3.53379	3.15205
403	tr|C4FPE5|C4FPE5_9FIRM	tr|C4FPE5|C4FPE5_9FIRM	21	>tr|C4FPE5|C4FPE5_9FIRM Lon protease OS=Veillonella dispar ATCC 17748 GN=lon PE=2 SV=1	1.74403	2.00146	0.257429	0.419216	0.483258	0.991495	0.992727	0.257429	0	13025000	24212000	18020000	18748000	140220000	7567200	1.89008	1.91891	1.42311	2.10311	2.35125	1.55004
105	sp|Q8DTN5|RL31B_STRMU	sp|Q8DTN5|RL31B_STRMU	3	>sp|Q8DTN5|RL31B_STRMU 50S ribosomal protein L31 type B OS=Streptococcus mutans serotype c (strain ATCC 700610 / UA159) GN=rpmE2 PE=2 SV=1	-2.32036	-3.01028	-0.689927	0.59547	0.483765	0.991495	0.992727	-0.689927	1	461710	1719000	NA	466670	12484000	122030	-2.71444	-1.92628	NA	-3.3372	-1.36061	-4.33304
481	tr|C4FQ23|C4FQ23_9FIRM	tr|C4FQ23|C4FQ23_9FIRM	3	>tr|C4FQ23|C4FQ23_9FIRM UvrABC system protein A OS=Veillonella dispar ATCC 17748 GN=uvrA PE=3 SV=1	-2.70971	-2.15402	0.555688	0.567987	0.484607	0.991495	0.992727	0.555688	0	905010	1508300	319810	1702500	8170200	306540	-1.78654	-2.11636	-4.22623	-1.43073	-2.01121	-3.02013
941	tr|F9EK36|F9EK36_FUSNU;tr|Q7P3G1|Q7P3G1_FUSNV	tr|F9EK36|F9EK36_FUSNU	7	>tr|F9EK36|F9EK36_FUSNU Serine 3-dehydrogenase OS=Fusobacterium nucleatum subsp. animalis ATCC 51191 GN=HMPREF9094_0290 PE=3 SV=1;>tr|Q7P3G1|Q7P3G1_FUSNV Short chain dehydrogenase OS=Fusobacterium nucleatum subsp. vincentii ATCC 49256 GN=FNV0065 PE=3 SV=1	0.687638	0.955324	0.267686	0.443805	0.485	0.991495	0.992727	0.267686	0	4397100	9261400	14809000	7109000	51690000	6676500	0.392888	0.521918	1.14811	0.674651	0.819787	1.37154
658	tr|C4FRM7|C4FRM7_9FIRM	tr|C4FRM7|C4FRM7_9FIRM	3	>tr|C4FRM7|C4FRM7_9FIRM ABC transporter, ATP-binding protein OS=Veillonella dispar ATCC 17748 GN=VEIDISOL_01565 PE=4 SV=1	-2.96963	-3.21591	-0.246284	0.397099	0.485798	0.991495	0.992727	-0.246284	0	481500	876550	598960	573480	3011600	295720	-2.65657	-2.90535	-3.34697	-3.0336	-3.54278	-3.07135
224	tr|C4FN19|C4FN19_9FIRM	tr|C4FN19|C4FN19_9FIRM	10	>tr|C4FN19|C4FN19_9FIRM Arginine--tRNA ligase OS=Veillonella dispar ATCC 17748 GN=argS PE=3 SV=1	0.211491	-0.0840834	-0.295574	0.483833	0.485886	0.991495	0.992727	-0.295574	0	5199600	7698200	5488800	3024900	39835000	2397700	0.624013	0.253175	-0.242715	-0.584047	0.419993	-0.0881959
237	tr|C4FN68|C4FN68_9FIRM	tr|C4FN68|C4FN68_9FIRM	2	>tr|C4FN68|C4FN68_9FIRM Amino acid carrier protein OS=Veillonella dispar ATCC 17748 GN=agcS PE=3 SV=1	-1.03286	-1.26228	-0.229418	0.334961	0.485982	0.991495	0.992727	-0.229418	0	1778700	3017600	2902800	2450700	11221000	976640	-0.854946	-1.10825	-1.13539	-0.894131	-1.52429	-1.36842
590	tr|C4FR57|C4FR57_9FIRM	tr|C4FR57|C4FR57_9FIRM	2	>tr|C4FR57|C4FR57_9FIRM Gamma-glutamyl phosphate reductase OS=Veillonella dispar ATCC 17748 GN=proA PE=3 SV=1	-5.8267	-5.48188	0.344816	0.437642	0.487149	0.991495	0.992727	0.344816	2	62511	92014	NA	105370	877920	NA	-5.47133	-6.18206	NA	-5.52931	-5.43445	NA
604	tr|C4FR85|C4FR85_9FIRM	tr|C4FR85|C4FR85_9FIRM	11	>tr|C4FR85|C4FR85_9FIRM Translation initiation factor IF-2 OS=Veillonella dispar ATCC 17748 GN=infB PE=3 SV=1	2.39187	1.971	-0.420867	0.550426	0.487396	0.991495	0.992727	-0.420867	0	18448000	65050000	18369000	10866000	129100000	13631000	2.37	3.35562	1.44999	1.29963	2.22445	2.38892
784	tr|C4FSS6|C4FSS6_9FIRM	tr|C4FSS6|C4FSS6_9FIRM	7	>tr|C4FSS6|C4FSS6_9FIRM Uncharacterized protein OS=Veillonella dispar ATCC 17748 GN=VEIDISOL_01971 PE=4 SV=1	-0.185789	0.123136	0.308925	0.501196	0.48878	0.991495	0.992727	0.308925	0	2614900	4003800	9085300	3852900	30551000	3843100	-0.323663	-0.697171	0.463466	-0.227645	0.0127872	0.584265
191	tr|C4FMK0|C4FMK0_9FIRM	tr|C4FMK0|C4FMK0_9FIRM	5	>tr|C4FMK0|C4FMK0_9FIRM 50S ribosomal protein L9 OS=Veillonella dispar ATCC 17748 GN=rplI PE=3 SV=1	0.961878	0.43588	-0.525998	0.569492	0.489062	0.991495	0.992727	-0.525998	0	4271200	8706800	29224000	5553600	20648000	7755900	0.352835	0.432151	2.10065	0.310932	-0.58844	1.58515
944	tr|F9EKA3|F9EKA3_FUSNU;tr|Q7P854|Q7P854_FUSNV	tr|F9EKA3|F9EKA3_FUSNU	6	>tr|F9EKA3|F9EKA3_FUSNU Acetyl-coenzyme A carboxylase carboxyl transferase subunit beta OS=Fusobacterium nucleatum subsp. animalis ATCC 51191 GN=accD PE=3 SV=1;>tr|Q7P854|Q7P854_FUSNV Acetyl-coenzyme A carboxylase carboxyl transferase subunit beta OS=Fusob	-0.300126	-0.0704774	0.229649	0.352344	0.490596	0.991495	0.992727	0.229649	0	2565100	5542600	5172800	5303000	30850000	1818800	-0.350174	-0.224399	-0.325805	0.242916	0.0277332	-0.482082
1041	tr|F9EMC2|F9EMC2_FUSNU	tr|F9EMC2|F9EMC2_FUSNU	12	>tr|F9EMC2|F9EMC2_FUSNU Isoleucine--tRNA ligase OS=Fusobacterium nucleatum subsp. animalis ATCC 51191 GN=ileS PE=3 SV=1	2.03034	1.69841	-0.331933	0.521173	0.49123	0.991495	0.992727	-0.331933	0	11803000	26970000	32768000	10612000	164450000	6064900	1.75425	2.07573	2.26104	1.26479	2.59585	1.23459
862	tr|F5VVM4|F5VVM4_STROR	tr|F5VVM4|F5VVM4_STROR	4	>tr|F5VVM4|F5VVM4_STROR ATP synthase subunit alpha OS=Streptococcus oralis SK255 GN=atpA PE=3 SV=1	-3.55517	-2.64227	0.912897	0.590189	0.492022	0.991495	0.992727	0.912897	0	78227	2333900	370080	1435600	12414000	83394	-5.16212	-1.48174	-4.02166	-1.68191	-1.36924	-4.87568
1273	tr|Q7P3U9|Q7P3U9_FUSNV;tr|F9EKQ1|F9EKQ1_FUSNU	tr|Q7P3U9|Q7P3U9_FUSNV	3	>tr|Q7P3U9|Q7P3U9_FUSNV 3-hydroxybutyryl-CoA dehydratase OS=Fusobacterium nucleatum subsp. vincentii ATCC 49256 GN=FNV0138 PE=3 SV=1;>tr|F9EKQ1|F9EKQ1_FUSNU 3-hydroxybutyryl-CoA dehydratase OS=Fusobacterium nucleatum subsp. animalis ATCC 51191 GN=crt PE=3	2.3493	2.10476	-0.244537	0.4119	0.493153	0.991495	0.992727	-0.244537	0	15882000	38531000	33454000	13676000	143210000	12737000	2.16351	2.59432	2.29008	1.63844	2.38362	2.29223
398	tr|C4FPD6|C4FPD6_9FIRM	tr|C4FPD6|C4FPD6_9FIRM	12	>tr|C4FPD6|C4FPD6_9FIRM Selenium-dependent molybdenum hydroxylase 1 OS=Veillonella dispar ATCC 17748 GN=VEIDISOL_00760 PE=4 SV=1	0.606847	1.03418	0.427328	0.559407	0.493973	0.991495	0.992727	0.427328	0	9789800	9895700	5291200	10756000	87092000	2929800	1.49642	0.618218	-0.294093	1.28465	1.62039	0.197489
312	tr|C4FNI5|C4FNI5_9FIRM	tr|C4FNI5|C4FNI5_9FIRM	17	>tr|C4FNI5|C4FNI5_9FIRM Ketol-acid reductoisomerase (NADP(+)) OS=Veillonella dispar ATCC 17748 GN=ilvC PE=3 SV=1	5.40362	5.19041	-0.21321	0.279395	0.495833	0.991495	0.992727	-0.21321	0	190560000	278120000	258220000	149270000	1019600000	86101000	5.58934	5.46769	5.15382	5.1592	5.39583	5.01619
1444	tr|Q7P6W1|Q7P6W1_FUSNV;tr|F9EJI4|F9EJI4_FUSNU	tr|Q7P6W1|Q7P6W1_FUSNV	7	>tr|Q7P6W1|Q7P6W1_FUSNV 50S ribosomal protein L7/L12 OS=Fusobacterium nucleatum subsp. vincentii ATCC 49256 GN=rplL PE=3 SV=1;>tr|F9EJI4|F9EJI4_FUSNU 50S ribosomal protein L7/L12 OS=Fusobacterium nucleatum subsp. animalis ATCC 51191 GN=rplL PE=3 SV=1	5.01841	4.81311	-0.205304	0.211398	0.496319	0.991495	0.992727	-0.205304	0	133370000	185430000	244880000	138160000	627920000	71041000	5.09736	4.8784	5.07949	5.04527	4.65193	4.74213
1461	tr|Q7P768|Q7P768_FUSNV	tr|Q7P768|Q7P768_FUSNV	2	>tr|Q7P768|Q7P768_FUSNV Uncharacterized protein OS=Fusobacterium nucleatum subsp. vincentii ATCC 49256 GN=FNV1478 PE=4 SV=1	-2.54525	-2.24211	0.303144	0.508599	0.496538	0.991495	0.992727	0.303144	0	457910	828470	1655200	704350	7265100	719420	-2.72583	-2.98736	-1.92257	-2.73081	-2.19139	-1.80412
317	tr|C4FNJ7|C4FNJ7_9FIRM	tr|C4FNJ7|C4FNJ7_9FIRM	9	>tr|C4FNJ7|C4FNJ7_9FIRM Porphobilinogen deaminase OS=Veillonella dispar ATCC 17748 GN=hemC PE=3 SV=1	0.558687	0.334285	-0.224402	0.349772	0.496679	0.991495	0.992727	-0.224402	0	5776200	8523500	9364200	4427400	40745000	3807800	0.769006	0.40122	0.505836	-0.0229112	0.454655	0.571112
585	tr|C4FR26|C4FR26_9FIRM	tr|C4FR26|C4FR26_9FIRM	12	>tr|C4FR26|C4FR26_9FIRM S-adenosylmethionine synthase OS=Veillonella dispar ATCC 17748 GN=metK PE=3 SV=1	3.59343	3.38614	-0.207289	0.239311	0.497671	0.991495	0.992727	-0.207289	0	50811000	78257000	73293000	42879000	313470000	24954000	3.76686	3.62432	3.3891	3.32176	3.58582	3.25084
1351	tr|Q7P554|Q7P554_FUSNV	tr|Q7P554|Q7P554_FUSNV	3	>tr|Q7P554|Q7P554_FUSNV 50S ribosomal protein L27 OS=Fusobacterium nucleatum subsp. vincentii ATCC 49256 GN=rpmA PE=3 SV=1	-3.86074	-3.48703	0.373707	0.531373	0.500892	0.991495	0.992727	0.373707	2	145950	NA	568870	NA	3629400	187920	-4.30228	NA	-3.41919	NA	-3.25643	-3.71762
1306	tr|Q7P4E6|Q7P4E6_FUSNV;tr|F9ERH9|F9ERH9_FUSNU	tr|Q7P4E6|Q7P4E6_FUSNV	6	>tr|Q7P4E6|Q7P4E6_FUSNV 2-hydroxyglutarate dehydrogenase OS=Fusobacterium nucleatum subsp. vincentii ATCC 49256 GN=FNV0416 PE=3 SV=1;>tr|F9ERH9|F9ERH9_FUSNU D-lactate dehydrogenase (Fragment) OS=Fusobacterium nucleatum subsp. animalis ATCC 51191 GN=idhA PE	3.21221	3.46903	0.256816	0.459079	0.501279	0.991495	0.992727	0.256816	0	23152000	58597000	94806000	48233000	307870000	26824000	2.68314	3.20374	3.74975	3.49508	3.55816	3.35385
243	tr|C4FN81|C4FN81_9FIRM	tr|C4FN81|C4FN81_9FIRM	4	>tr|C4FN81|C4FN81_9FIRM ATP synthase subunit b OS=Veillonella dispar ATCC 17748 GN=atpF PE=3 SV=1	-0.108257	0.19603	0.304287	0.518264	0.502122	0.991495	0.992727	0.304287	0	3877800	5227500	5519500	7347400	40531000	1696000	0.219613	-0.309485	-0.234899	0.72324	0.446574	-0.581723
626	tr|C4FRE1|C4FRE1_9FIRM	tr|C4FRE1|C4FRE1_9FIRM	5	>tr|C4FRE1|C4FRE1_9FIRM Bifunctional protein GlmU OS=Veillonella dispar ATCC 17748 GN=glmU PE=3 SV=1	-0.233382	-0.596146	-0.362763	0.551571	0.503037	0.991495	0.992727	-0.362763	0	4457200	6913400	2755000	3840900	22404000	1184800	0.411605	0.0968656	-1.20862	-0.23224	-0.463183	-1.09301
94	sp|Q2FKJ8|ARCC3_STAA3	sp|Q2FKJ8|ARCC3_STAA3	3	>sp|Q2FKJ8|ARCC3_STAA3 Carbamate kinase 3 OS=Staphylococcus aureus (strain USA300) GN=arcC3 PE=3 SV=1	-5.29104	-3.83816	1.45288	0.668336	0.503887	0.991495	0.992727	1.45288	2	71244	NA	NA	700740	8000600	22664	-5.29104	NA	NA	-2.73838	-2.0434	-6.73269
799	tr|F5VS43|F5VS43_STROR;tr|Q8DV90|Q8DV90_STRMU	tr|F5VS43|F5VS43_STROR	4	>tr|F5VS43|F5VS43_STROR DEAD-box ATP-dependent RNA helicase CshA OS=Streptococcus oralis SK255 GN=cshA PE=3 SV=1;>tr|Q8DV90|Q8DV90_STRMU DEAD-box ATP-dependent RNA helicase CshA OS=Streptococcus mutans serotype c (strain ATCC 700610 / UA159) GN=cshA PE=3 S	-2.51819	-1.78188	0.736309	0.718156	0.504282	0.991495	0.992727	0.736309	3	NA	2119900	570640	NA	9487100	NA	NA	-1.62154	-3.41484	NA	-1.78188	NA
1463	tr|Q7P770|Q7P770_FUSNV	tr|Q7P770|Q7P770_FUSNV	11	>tr|Q7P770|Q7P770_FUSNV Thioredoxin reductase OS=Fusobacterium nucleatum subsp. vincentii ATCC 49256 GN=FNV1476 PE=4 SV=1	1.74139	1.95467	0.213279	0.318963	0.504385	0.991495	0.992727	0.213279	0	9094200	23803000	25970000	16196000	118740000	9540700	1.3948	1.89415	1.93523	1.88757	2.09608	1.88037
1213	tr|Q7P2K8|Q7P2K8_FUSNV	tr|Q7P2K8|Q7P2K8_FUSNV	38	>tr|Q7P2K8|Q7P2K8_FUSNV FUSOBACTERIUM OUTER MEMBRANE PROTEIN FAMILY OS=Fusobacterium nucleatum subsp. vincentii ATCC 49256 GN=FNV0828 PE=4 SV=1	4.30732	4.09268	-0.214634	0.327984	0.504539	0.991495	0.992727	-0.214634	0	63747000	120320000	173020000	84757000	417760000	40072000	4.07957	4.24964	4.59274	4.3255	4.02657	3.92598
195	tr|C4FMM8|C4FMM8_9FIRM	tr|C4FMM8|C4FMM8_9FIRM	4	>tr|C4FMM8|C4FMM8_9FIRM Putative 5-methyltetrahydrofolate--homocysteine methyltransferase OS=Veillonella dispar ATCC 17748 GN=VEIDISOL_00058 PE=4 SV=1	-1.11152	-1.37994	-0.268415	0.485402	0.50502	0.991495	0.992727	-0.268415	0	1983700	2434100	2753500	1215600	13961000	1243700	-0.704553	-1.42063	-1.20938	-1.92694	-1.18901	-1.02386
216	tr|C4FMY9|C4FMY9_9FIRM	tr|C4FMY9|C4FMY9_9FIRM	23	>tr|C4FMY9|C4FMY9_9FIRM Methylmalonyl-CoA mutase OS=Veillonella dispar ATCC 17748 GN=VEIDISOL_00144 PE=4 SV=1	3.16414	2.85586	-0.308274	0.526087	0.505283	0.991495	0.992727	-0.308274	0	41834000	81580000	33904000	31275000	220080000	16575000	3.49883	3.68477	2.3088	2.85691	3.04301	2.66766
897	tr|F5VWW9|F5VWW9_STROR	tr|F5VWW9|F5VWW9_STROR	6	>tr|F5VWW9|F5VWW9_STROR 50S ribosomal protein L2 OS=Streptococcus oralis SK255 GN=rplB PE=3 SV=1	-1.56487	-0.73234	0.832526	0.601252	0.50613	0.991495	0.992727	0.832526	0	366070	7523600	1706300	5385200	42046000	318520	-3.03446	0.219824	-1.87997	0.265574	0.50289	-2.96548
823	tr|F5VT30|F5VT30_STROR	tr|F5VT30|F5VT30_STROR	3	>tr|F5VT30|F5VT30_STROR TOBE domain protein OS=Streptococcus oralis SK255 GN=HMPREF9968_0399 PE=3 SV=1	-2.9162	-2.16007	0.75613	0.621293	0.507705	0.991495	0.992727	0.75613	1	NA	930260	759880	3120000	9540000	136970	NA	-2.8189	-3.01351	-0.538449	-1.77335	-4.16841
354	tr|C4FNV8|C4FNV8_9FIRM	tr|C4FNV8|C4FNV8_9FIRM	2	>tr|C4FNV8|C4FNV8_9FIRM DHHA1 domain protein OS=Veillonella dispar ATCC 17748 GN=VEIDISOL_00212 PE=4 SV=1	-2.81654	-3.23044	-0.413905	0.572422	0.508177	0.991495	0.992727	-0.413905	0	438860	857430	931740	220860	3936400	576290	-2.78442	-2.93741	-2.72779	-4.43918	-3.13182	-2.12033
770	tr|C4FSM1|C4FSM1_9FIRM	tr|C4FSM1|C4FSM1_9FIRM	2	>tr|C4FSM1|C4FSM1_9FIRM Uncharacterized protein OS=Veillonella dispar ATCC 17748 GN=VEIDISOL_01912 PE=4 SV=1	-2.93673	-3.24494	-0.308218	0.531786	0.50914	0.991495	0.992727	-0.308218	0	597010	751650	610050	751300	2514500	255550	-2.36011	-3.12881	-3.32126	-2.63576	-3.81962	-3.27945
333	tr|C4FNP8|C4FNP8_9FIRM	tr|C4FNP8|C4FNP8_9FIRM	4	>tr|C4FNP8|C4FNP8_9FIRM Peptidyl-prolyl cis-trans isomerase OS=Veillonella dispar ATCC 17748 GN=ppiB PE=3 SV=1	3.24199	2.94939	-0.292598	0.519929	0.509401	0.991495	0.992727	-0.292598	0	31000000	47005000	95301000	33218000	144380000	29853000	3.0856	2.88331	3.75705	2.9457	2.39611	3.50635
324	tr|C4FNM2|C4FNM2_9FIRM	tr|C4FNM2|C4FNM2_9FIRM	5	>tr|C4FNM2|C4FNM2_9FIRM Cupin domain protein OS=Veillonella dispar ATCC 17748 GN=VEIDISOL_00563 PE=4 SV=1	2.638	2.27657	-0.361436	0.559409	0.509725	0.991495	0.992727	-0.361436	0	22455000	27112000	63569000	19246000	82540000	23249000	2.641	2.08337	3.18964	2.14172	1.53801	3.14996
1014	tr|F9ELS9|F9ELS9_FUSNU	tr|F9ELS9|F9ELS9_FUSNU	8	>tr|F9ELS9|F9ELS9_FUSNU D-lysine 5,6-aminomutase OS=Fusobacterium nucleatum subsp. animalis ATCC 51191 GN=kamE PE=4 SV=1	-1.52504	-1.27047	0.254566	0.473961	0.510153	0.991495	0.992727	0.254566	0	914580	2813300	2094200	1636200	18938000	829560	-1.77204	-1.21016	-1.59292	-1.48924	-0.721103	-1.60107
1539	tr|Q8DSC4|Q8DSC4_STRMU	tr|Q8DSC4|Q8DSC4_STRMU	2	>tr|Q8DSC4|Q8DSC4_STRMU Putative PTS system, mannose-specific component IIAB OS=Streptococcus mutans serotype c (strain ATCC 700610 / UA159) GN=ptnA PE=4 SV=1	-2.35938	-3.37845	-1.01907	0.745336	0.511988	0.991495	0.992727	-1.01907	3	NA	1276100	NA	176440	8300400	NA	NA	-2.35938	NA	-4.76995	-1.98695	NA
830	tr|F5VTL4|F5VTL4_STROR	tr|F5VTL4|F5VTL4_STROR	3	>tr|F5VTL4|F5VTL4_STROR Oligopeptide-binding protein AmiA OS=Streptococcus oralis SK255 GN=amiA PE=4 SV=1	-1.66384	-2.1236	-0.459753	0.592835	0.512988	0.991495	0.992727	-0.459753	3	NA	2059100	NA	834850	9581000	NA	NA	-1.66384	NA	-2.48043	-1.76677	NA
828	tr|F5VTJ7|F5VTJ7_STROR	tr|F5VTJ7|F5VTJ7_STROR	3	>tr|F5VTJ7|F5VTJ7_STROR 30S ribosomal protein S9 OS=Streptococcus oralis SK255 GN=rpsI PE=3 SV=1	-1.39593	-0.730809	0.665119	0.602981	0.513657	0.991495	0.992727	0.665119	0	458620	7260700	2036300	5366200	28686000	484060	-2.72369	0.168118	-1.63221	0.260368	-0.083875	-2.36892
1399	tr|Q7P5Z1|Q7P5Z1_FUSNV	tr|Q7P5Z1|Q7P5Z1_FUSNV	3	>tr|Q7P5Z1|Q7P5Z1_FUSNV Hypothetical exported 24-amino acid repeat protein OS=Fusobacterium nucleatum subsp. vincentii ATCC 49256 GN=FNV1289 PE=4 SV=1	-1.76434	-1.31263	0.451701	0.58566	0.513936	0.991495	0.992727	0.451701	0	888670	1106100	3399300	1790500	6680000	2123700	-1.81166	-2.56721	-0.914132	-1.35649	-2.32025	-0.261169
908	tr|F5VX98|F5VX98_STROR	tr|F5VX98|F5VX98_STROR	17	>tr|F5VX98|F5VX98_STROR Putative cross-wall-targeting lipoprotein signal OS=Streptococcus oralis SK255 GN=HMPREF9968_1245 PE=4 SV=1	1.43788	2.15641	0.718531	0.605499	0.514214	0.991495	0.992727	0.718531	0	3358800	65037000	12736000	29860000	233670000	3740100	0.021512	3.35532	0.936789	2.78871	3.13497	0.545541
227	tr|C4FN26|C4FN26_9FIRM	tr|C4FN26|C4FN26_9FIRM	7	>tr|C4FN26|C4FN26_9FIRM Cysteine synthase OS=Veillonella dispar ATCC 17748 GN=cysK PE=3 SV=1	1.62346	1.41581	-0.20765	0.326586	0.514468	0.991495	0.992727	-0.20765	0	11662000	17262000	22045000	14114000	63647000	6924000	1.73769	1.42707	1.70562	1.68488	1.13912	1.42342
1423	tr|Q7P6H0|Q7P6H0_FUSNV;tr|F9ENQ2|F9ENQ2_FUSNU	tr|Q7P6H0|Q7P6H0_FUSNV	8	>tr|Q7P6H0|Q7P6H0_FUSNV Alanine--tRNA ligase OS=Fusobacterium nucleatum subsp. vincentii ATCC 49256 GN=alaS PE=3 SV=1;>tr|F9ENQ2|F9ENQ2_FUSNU Alanine--tRNA ligase OS=Fusobacterium nucleatum subsp. animalis ATCC 51191 GN=alaS PE=3 SV=1	-1.7345	-1.45159	0.282912	0.520662	0.515374	0.991495	0.992727	0.282912	0	993110	2249300	1555500	1494300	18814000	626740	-1.65846	-1.53541	-2.00963	-1.62287	-0.731185	-2.00071
1176	tr|F9PI58|F9PI58_9ACTO;tr|J3F0P8|J3F0P8_ACTNH;tr|F9EEW1|F9EEW1_9ACTO	tr|F9PI58|F9PI58_9ACTO	8	>tr|F9PI58|F9PI58_9ACTO Elongation factor Tu OS=Actinomyces sp. oral taxon 175 str. F0384 GN=tuf PE=3 SV=1;>tr|J3F0P8|J3F0P8_ACTNH Elongation factor Tu GTP binding domain protein OS=Actinomyces naeslundii (strain ATCC 12104 / DSM 43013 / JCM 8349 / NCTC 10	-0.0839712	-0.726593	-0.642622	0.603732	0.515541	0.991495	0.992727	-0.642622	0	1342200	7316400	11651000	868720	19382000	4889800	-1.24316	0.179228	0.812017	-2.42185	-0.68554	0.927605
1156	tr|F9EQH1|F9EQH1_FUSNU	tr|F9EQH1|F9EQH1_FUSNU	2	>tr|F9EQH1|F9EQH1_FUSNU Aminotransferase OS=Fusobacterium nucleatum subsp. animalis ATCC 51191 GN=aspC PE=3 SV=1	-3.16143	-3.45267	-0.291239	0.484301	0.515584	0.991495	0.992727	-0.291239	1	NA	554770	915430	484810	2603800	249970	NA	-3.57033	-2.75254	-3.28102	-3.76607	-3.31092
1261	tr|Q7P3J2|Q7P3J2_FUSNV	tr|Q7P3J2|Q7P3J2_FUSNV	2	>tr|Q7P3J2|Q7P3J2_FUSNV SSU ribosomal protein S10P OS=Fusobacterium nucleatum subsp. vincentii ATCC 49256 GN=FNV0154 PE=4 SV=1	-2.18755	-1.73939	0.448166	0.598569	0.518034	0.991495	0.992727	0.448166	1	NA	1425600	1380600	2227300	4534400	1047600	NA	-2.19833	-2.17677	-1.03493	-2.91479	-1.26844
210	tr|C4FMW0|C4FMW0_9FIRM;tr|C4FMV7|C4FMV7_9FIRM	tr|C4FMW0|C4FMW0_9FIRM	6	>tr|C4FMW0|C4FMW0_9FIRM Uncharacterized protein OS=Veillonella dispar ATCC 17748 GN=VEIDISOL_00115 PE=4 SV=1;>tr|C4FMV7|C4FMV7_9FIRM Uncharacterized protein OS=Veillonella dispar ATCC 17748 GN=VEIDISOL_00112 PE=4 SV=1	0.457315	0.755231	0.297917	0.539062	0.519002	0.991495	0.992727	0.297917	0	7449400	7938500	6317600	5909900	70931000	3772300	1.11974	0.297858	-0.0456506	0.40253	1.3054	0.557761
998	tr|F9ELH5|F9ELH5_FUSNU	tr|F9ELH5|F9ELH5_FUSNU	15	>tr|F9ELH5|F9ELH5_FUSNU Galactoside ABC superfamily ATP binding cassette transporter, binding protein OS=Fusobacterium nucleatum subsp. animalis ATCC 51191 GN=mglB PE=4 SV=1	6.86343	7.0619	0.198465	0.276859	0.519033	0.991495	0.992727	0.198465	0	428760000	820110000	862120000	537350000	3493400000	312580000	6.70739	7.0397	6.8432	7.04602	7.28565	6.85401
597	tr|C4FR69|C4FR69_9FIRM	tr|C4FR69|C4FR69_9FIRM	5	>tr|C4FR69|C4FR69_9FIRM Uncharacterized protein OS=Veillonella dispar ATCC 17748 GN=VEIDISOL_01292 PE=4 SV=1	0.360778	0.089314	-0.271464	0.515084	0.519172	0.991495	0.992727	-0.271464	0	5956300	8221100	6174700	6007100	37079000	1836100	0.811337	0.348708	-0.077711	0.426561	0.309969	-0.468588
1238	tr|Q7P339|Q7P339_FUSNV	tr|Q7P339|Q7P339_FUSNV	3	>tr|Q7P339|Q7P339_FUSNV CELL SURFACE PROTEIN OS=Fusobacterium nucleatum subsp. vincentii ATCC 49256 GN=FNV1729 PE=4 SV=1	-1.18317	-2.1735	-0.990323	0.615625	0.519489	0.991495	0.992727	-0.990323	0	381300	31372000	843760	1506600	10314000	259780	-2.97826	2.29552	-2.86678	-1.6108	-1.65364	-3.25605
1308	tr|Q7P4G3|Q7P4G3_FUSNV;tr|F9EQG1|F9EQG1_FUSNU	tr|Q7P4G3|Q7P4G3_FUSNV	5	>tr|Q7P4G3|Q7P4G3_FUSNV Acylamino-acid-releasing enzyme OS=Fusobacterium nucleatum subsp. vincentii ATCC 49256 GN=FNV0620 PE=4 SV=1;>tr|F9EQG1|F9EQG1_FUSNU Dipeptidyl aminopeptidase/acylaminoacyl-peptidase OS=Fusobacterium nucleatum subsp. animalis ATCC 51	0.351659	0.00774007	-0.343919	0.565287	0.519773	0.991495	0.992727	-0.343919	0	2980600	8370500	11745000	2377800	41399000	3578900	-0.14319	0.374889	0.823277	-0.938614	0.479092	0.482743
1211	tr|Q7P2K3|Q7P2K3_FUSNV	tr|Q7P2K3|Q7P2K3_FUSNV	10	>tr|Q7P2K3|Q7P2K3_FUSNV FUSOBACTERIUM OUTER MEMBRANE PROTEIN FAMILY OS=Fusobacterium nucleatum subsp. vincentii ATCC 49256 GN=FNV0938 PE=4 SV=1	1.5674	1.75762	0.190215	0.199213	0.521613	0.991495	0.992727	0.190215	0	8704500	19725000	22703000	14421000	96912000	8841800	1.33441	1.62096	1.74683	1.71658	1.78435	1.77193
1559	tr|Q8DWG0|Q8DWG0_STRMU;tr|F5VS34|F5VS34_STROR	tr|Q8DWG0|Q8DWG0_STRMU	6	>tr|Q8DWG0|Q8DWG0_STRMU Fructose-1,6-biphosphate aldolase OS=Streptococcus mutans serotype c (strain ATCC 700610 / UA159) GN=fbaA PE=3 SV=1;>tr|F5VS34|F5VS34_STROR Fructose-1,6-bisphosphate aldolase, class II OS=Streptococcus oralis SK255 GN=fba PE=3 SV=1	1.29043	1.74754	0.457115	0.594709	0.521817	0.991495	0.992727	0.457115	0	6701800	29905000	10539000	28478000	109020000	3774800	0.973926	2.2259	0.671454	2.71891	1.96501	0.558705
337	tr|C4FNQ8|C4FNQ8_9FIRM	tr|C4FNQ8|C4FNQ8_9FIRM	2	>tr|C4FNQ8|C4FNQ8_9FIRM Alcohol dehydrogenase, iron-dependent OS=Veillonella dispar ATCC 17748 GN=VEIDISOL_00299 PE=4 SV=1	-1.96815	-2.23501	-0.26686	0.514613	0.521953	0.991495	0.992727	-0.26686	0	1152200	1359300	1374200	740750	6697300	756670	-1.4536	-2.26756	-2.18328	-2.65659	-2.31628	-1.73217
1254	tr|Q7P399|Q7P399_FUSNV	tr|Q7P399|Q7P399_FUSNV	7	>tr|Q7P399|Q7P399_FUSNV SERINE PROTEASE OS=Fusobacterium nucleatum subsp. vincentii ATCC 49256 GN=FNV2311 PE=4 SV=1	0.5213	0.735643	0.214342	0.394249	0.52244	0.991495	0.992727	0.214342	0	4041700	9129400	11438000	8499700	53427000	3373700	0.276689	0.50105	0.786162	0.93784	0.870508	0.398579
651	tr|C4FRL7|C4FRL7_9FIRM	tr|C4FRL7|C4FRL7_9FIRM	3	>tr|C4FRL7|C4FRL7_9FIRM Putative lipid A export permease/ATP-binding protein MsbA OS=Veillonella dispar ATCC 17748 GN=VEIDISOL_01555 PE=4 SV=1	-2.44633	-2.10969	0.336639	0.569323	0.52531	0.991495	0.992727	0.336639	0	558700	1459400	934820	1445500	11302000	281020	-2.45155	-2.16427	-2.72317	-1.67178	-1.51325	-3.14403
747	tr|C4FSG4|C4FSG4_9FIRM	tr|C4FSG4|C4FSG4_9FIRM	10	>tr|C4FSG4|C4FSG4_9FIRM ABC transporter, substrate-binding protein, family 3 OS=Veillonella dispar ATCC 17748 GN=VEIDISOL_01854 PE=3 SV=1	0.901443	1.16649	0.265046	0.519384	0.525859	0.991495	0.992727	0.265046	0	8740600	10894000	10060000	14697000	48652000	5247100	1.34012	0.757936	0.606272	1.7445	0.726833	1.02813
1209	tr|Q7P2H6|Q7P2H6_FUSNV;tr|F9ERF9|F9ERF9_FUSNU	tr|Q7P2H6|Q7P2H6_FUSNV	3	>tr|Q7P2H6|Q7P2H6_FUSNV ZINC METALLOHYDROLASE, GLYOXALASE II FAMILY OS=Fusobacterium nucleatum subsp. vincentii ATCC 49256 GN=FNV0736 PE=4 SV=1;>tr|F9ERF9|F9ERF9_FUSNU Glyoxalase II family zinc metallohydrolase OS=Fusobacterium nucleatum subsp. animalis AT	-1.24664	-1.50625	-0.259608	0.515997	0.527719	0.991495	0.992727	-0.259608	0	1145300	2786900	3076000	1053000	16311000	935330	-1.46188	-1.22387	-1.05418	-2.13846	-0.950268	-1.43002
470	tr|C4FPW6|C4FPW6_9FIRM	tr|C4FPW6|C4FPW6_9FIRM	3	>tr|C4FPW6|C4FPW6_9FIRM Peptide chain release factor 1 OS=Veillonella dispar ATCC 17748 GN=prfA PE=3 SV=1	-2.37607	-2.72083	-0.344763	0.575667	0.527811	0.991495	0.992727	-0.344763	0	719250	1209000	1030200	1136300	2542400	496240	-2.10329	-2.4379	-2.58702	-2.02631	-3.80269	-2.3335
18	sp|P23280|CAH6_HUMAN	sp|P23280|CAH6_HUMAN	8	>sp|P23280|CAH6_HUMAN Carbonic anhydrase 6 OS=Homo sapiens GN=CA6 PE=1 SV=3	2.07041	1.65395	-0.416455	0.595001	0.528245	0.991495	0.992727	-0.416455	0	12468000	42884000	20909000	17299000	159580000	3442900	1.82983	2.74992	1.63148	1.98462	2.54972	0.427521
801	tr|F5VS62|F5VS62_STROR;sp|Q8DSY0|RL1_STRMU	tr|F5VS62|F5VS62_STROR	5	>tr|F5VS62|F5VS62_STROR 50S ribosomal protein L1 OS=Streptococcus oralis SK255 GN=rplA PE=3 SV=1;>sp|Q8DSY0|RL1_STRMU 50S ribosomal protein L1 OS=Streptococcus mutans serotype c (strain ATCC 700610 / UA159) GN=rplA PE=3 SV=1	-1.59132	-0.947283	0.644036	0.615621	0.52828	0.991495	0.992727	0.644036	0	484190	6066900	1530800	3358800	36551000	383730	-2.64889	-0.0930076	-2.03206	-0.42981	0.287959	-2.7
902	tr|F5VX25|F5VX25_STROR	tr|F5VX25|F5VX25_STROR	2	>tr|F5VX25|F5VX25_STROR Choline/ethanolamine kinase OS=Streptococcus oralis SK255 GN=HMPREF9968_0287 PE=4 SV=1	-4.57351	-4.04482	0.528693	0.651028	0.528339	0.991495	0.992727	0.528693	2	NA	552970	122410	268880	2324400	NA	NA	-3.57505	-5.57197	-4.14938	-3.94026	NA
1445	tr|Q7P6W2|Q7P6W2_FUSNV;tr|F9EJI5|F9EJI5_FUSNU	tr|Q7P6W2|Q7P6W2_FUSNV	5	>tr|Q7P6W2|Q7P6W2_FUSNV 50S ribosomal protein L10 OS=Fusobacterium nucleatum subsp. vincentii ATCC 49256 GN=rplJ PE=3 SV=1;>tr|F9EJI5|F9EJI5_FUSNU 50S ribosomal protein L10 OS=Fusobacterium nucleatum subsp. animalis ATCC 51191 GN=rplJ PE=4 SV=1	1.24042	1.46374	0.223318	0.445557	0.528389	0.991495	0.992727	0.223318	0	9198000	11858000	18104000	14953000	81369000	5538600	1.41044	0.881196	1.42963	1.76994	1.51608	1.1052
1568	zz|FGCZCont0233_P04259|K2C6B_HUMAN;sp|P04259|K2C6B_HUMAN	zz|FGCZCont0233_P04259|K2C6B_HUMAN	15	>zz|FGCZCont0233_P04259|K2C6B_HUMAN blastpHomologue_0.0;>sp|P04259|K2C6B_HUMAN Keratin, type II cytoskeletal 6B OS=Homo sapiens GN=KRT6B PE=1 SV=5	-0.28185	-0.701902	-0.420052	0.59685	0.529362	0.991495	0.992727	-0.420052	0	2044100	11864000	3053900	4998600	14389000	1163500	-0.6632	0.881932	-1.06428	0.155837	-1.14267	-1.11887
1031	tr|F9EM91|F9EM91_FUSNU;tr|Q7P2G0|Q7P2G0_FUSNV	tr|F9EM91|F9EM91_FUSNU	3	>tr|F9EM91|F9EM91_FUSNU Probable transcriptional regulatory protein HMPREF9094_1046 OS=Fusobacterium nucleatum subsp. animalis ATCC 51191 GN=HMPREF9094_1046 PE=3 SV=1;>tr|Q7P2G0|Q7P2G0_FUSNV Probable transcriptional regulatory protein FNV0426 OS=Fusobacter	-1.12235	-1.83566	-0.713311	0.619196	0.529463	0.991495	0.992727	-0.713311	0	1465400	2356600	3748000	220540	18134000	2098800	-1.12208	-1.46767	-0.777292	-4.44131	-0.787678	-0.27798
381	tr|C4FP47|C4FP47_9FIRM	tr|C4FP47|C4FP47_9FIRM	7	>tr|C4FP47|C4FP47_9FIRM GMP reductase OS=Veillonella dispar ATCC 17748 GN=guaC PE=3 SV=1	2.11856	1.76465	-0.353906	0.581257	0.529763	0.991495	0.992727	-0.353906	0	17840000	34497000	20420000	10415000	190690000	6061200	2.32379	2.43356	1.59832	1.23719	2.82304	1.23372
598	tr|C4FR71|C4FR71_9FIRM	tr|C4FR71|C4FR71_9FIRM	8	>tr|C4FR71|C4FR71_9FIRM Protein translocase subunit SecA OS=Veillonella dispar ATCC 17748 GN=secA PE=3 SV=1	0.178659	-0.0492725	-0.227932	0.463013	0.530092	0.991495	0.992727	-0.227932	0	4060200	6640700	7607100	3526900	41750000	2092900	0.282985	0.0383627	0.21463	-0.357873	0.492048	-0.281993
1467	tr|Q7P794|Q7P794_FUSNV	tr|Q7P794|Q7P794_FUSNV	9	>tr|Q7P794|Q7P794_FUSNV 4-hydroxy-3-methylbut-2-enyl diphosphate reductase OS=Fusobacterium nucleatum subsp. vincentii ATCC 49256 GN=ispH PE=3 SV=1	1.82441	1.56759	-0.256828	0.51871	0.531169	0.991495	0.992727	-0.256828	0	9381900	24640000	29026000	8856300	114550000	8193800	1.43774	1.94439	2.09112	0.99838	2.04095	1.66344
409	tr|C4FPF4|C4FPF4_9FIRM	tr|C4FPF4|C4FPF4_9FIRM	8	>tr|C4FPF4|C4FPF4_9FIRM B12 binding domain protein OS=Veillonella dispar ATCC 17748 GN=VEIDISOL_00778 PE=4 SV=1	4.59289	4.97487	0.381988	0.590952	0.531209	0.991495	0.992727	0.381988	0	67377000	113140000	321860000	107250000	505710000	163770000	4.15593	4.16019	5.46254	4.67222	4.31976	5.93264
1492	tr|Q7P7U1|Q7P7U1_FUSNV	tr|Q7P7U1|Q7P7U1_FUSNV	3	>tr|Q7P7U1|Q7P7U1_FUSNV Uncharacterized protein OS=Fusobacterium nucleatum subsp. vincentii ATCC 49256 GN=FNV1695 PE=4 SV=1	-0.929836	-0.618235	0.311602	0.56535	0.531358	0.991495	0.992727	0.311602	0	959960	3730600	5328200	2036800	24627000	1967500	-1.70527	-0.799911	-0.284328	-1.16664	-0.318004	-0.370064
1337	tr|Q7P4W2|Q7P4W2_FUSNV	tr|Q7P4W2|Q7P4W2_FUSNV	3	>tr|Q7P4W2|Q7P4W2_FUSNV Aminoacyl-histidine dipeptidase OS=Fusobacterium nucleatum subsp. vincentii ATCC 49256 GN=FNV0679 PE=4 SV=1	-0.794011	-1.02616	-0.232146	0.478617	0.532309	0.991495	0.992727	-0.232146	0	1790700	3589700	4016100	2407100	10848000	1696000	-0.845676	-0.855879	-0.680477	-0.920574	-1.57617	-0.581723
230	tr|C4FN40|C4FN40_9FIRM	tr|C4FN40|C4FN40_9FIRM	12	>tr|C4FN40|C4FN40_9FIRM Argininosuccinate synthase OS=Veillonella dispar ATCC 17748 GN=argG PE=3 SV=1	4.04812	4.36464	0.31652	0.569452	0.5325	0.991495	0.992727	0.31652	0	71867000	123140000	86185000	73756000	933790000	34493000	4.24487	4.28332	3.61616	4.12071	5.26092	3.71228
1197	tr|Q7P288|Q7P288_FUSNV	tr|Q7P288|Q7P288_FUSNV	3	>tr|Q7P288|Q7P288_FUSNV Hypothetical Cytosolic Protein OS=Fusobacterium nucleatum subsp. vincentii ATCC 49256 GN=FNV0116 PE=4 SV=1	-0.363153	-0.640912	-0.277758	0.543596	0.532529	0.991495	0.992727	-0.277758	0	2246300	3458800	8400000	3445500	15698000	1769300	-0.533149	-0.909879	0.353568	-0.392269	-1.00905	-0.521413
1198	tr|Q7P289|Q7P289_FUSNV;tr|F9EQ12|F9EQ12_FUSNU	tr|Q7P289|Q7P289_FUSNV	2	>tr|Q7P289|Q7P289_FUSNV Bis(5-nucleosyl)-tetraphosphatase (Asymmetrical) OS=Fusobacterium nucleatum subsp. vincentii ATCC 49256 GN=FNV0289 PE=4 SV=1;>tr|F9EQ12|F9EQ12_FUSNU HIT family protein OS=Fusobacterium nucleatum subsp. animalis ATCC 51191 GN=HMPREF	-0.241921	-0.56071	-0.318789	0.571371	0.533102	0.991495	0.992727	-0.318789	0	2092900	4213500	9512600	2380600	17118000	2796100	-0.630672	-0.62296	0.527869	-0.936881	-0.87616	0.130911
73	sp|Q2FHH5|SYP_STAA3	sp|Q2FHH5|SYP_STAA3	2	>sp|Q2FHH5|SYP_STAA3 Proline--tRNA ligase OS=Staphylococcus aureus (strain USA300) GN=proS PE=3 SV=1	-1.26218	-1.65769	-0.395517	0.596794	0.533678	0.991495	0.992727	-0.395517	0	1668100	3277800	1736900	3094600	5206100	763270	-0.943457	-0.988014	-1.85506	-0.55049	-2.7028	-1.71979
1045	tr|F9EMD6|F9EMD6_FUSNU	tr|F9EMD6|F9EMD6_FUSNU	4	>tr|F9EMD6|F9EMD6_FUSNU Ethanolamine ammonia-lyase light chain OS=Fusobacterium nucleatum subsp. animalis ATCC 51191 GN=eutC PE=3 SV=1	-0.92759	-0.390621	0.536968	0.614955	0.533959	0.991495	0.992727	0.536968	0	646560	2867400	10378000	1738200	33167000	2715900	-2.25018	-1.18247	0.649881	-1.40016	0.138867	0.0894284
991	tr|F9ELE1|F9ELE1_FUSNU	tr|F9ELE1|F9ELE1_FUSNU	3	>tr|F9ELE1|F9ELE1_FUSNU Single-stranded DNA-binding protein (Fragment) OS=Fusobacterium nucleatum subsp. animalis ATCC 51191 GN=ssb PE=3 SV=1	-2.49621	-3.05718	-0.560962	0.633473	0.534524	0.991495	0.992727	-0.560962	1	1202100	544580	NA	396500	2943900	619780	-1.39515	-3.59728	NA	-3.57723	-3.57768	-2.01662
749	tr|C4FSH1|C4FSH1_9FIRM	tr|C4FSH1|C4FSH1_9FIRM	12	>tr|C4FSH1|C4FSH1_9FIRM Molybdate ABC transporter, periplasmic molybdate-binding protein OS=Veillonella dispar ATCC 17748 GN=modA PE=4 SV=1	3.0437	3.24352	0.199812	0.366568	0.535298	0.991495	0.992727	0.199812	0	37520000	45723000	53166000	47858000	235030000	22497000	3.34878	2.84311	2.93922	3.48358	3.14387	3.1031
716	tr|C4FS78|C4FS78_9FIRM	tr|C4FS78|C4FS78_9FIRM	5	>tr|C4FS78|C4FS78_9FIRM Uncharacterized protein OS=Veillonella dispar ATCC 17748 GN=VEIDISOL_01768 PE=4 SV=1	-2.29779	-2.75759	-0.459791	0.621007	0.535973	0.991495	0.992727	-0.459791	1	1470900	1063400	688360	NA	6440800	282020	-1.11692	-2.62445	-3.15202	NA	-2.3762	-3.13897
712	tr|C4FS68|C4FS68_9FIRM	tr|C4FS68|C4FS68_9FIRM	12	>tr|C4FS68|C4FS68_9FIRM PAS domain S-box protein OS=Veillonella dispar ATCC 17748 GN=VEIDISOL_01758 PE=4 SV=1	1.39138	1.61279	0.221404	0.461669	0.536436	0.991495	0.992727	0.221404	0	6199200	19939000	21508000	13635000	79461000	8553500	0.866446	1.63665	1.67106	1.63402	1.47967	1.72467
561	tr|C4FQW6|C4FQW6_9FIRM	tr|C4FQW6|C4FQW6_9FIRM	8	>tr|C4FQW6|C4FQW6_9FIRM Cobyric acid synthase OS=Veillonella dispar ATCC 17748 GN=cobQ PE=3 SV=1	1.57533	1.36825	-0.207075	0.409902	0.536449	0.991495	0.992727	-0.207075	0	11821000	19647000	17158000	11551000	91108000	5237400	1.75636	1.6152	1.35442	1.38969	1.68957	1.02549
414	tr|C4FPG1|C4FPG1_9FIRM	tr|C4FPG1|C4FPG1_9FIRM	2	>tr|C4FPG1|C4FPG1_9FIRM Glutaconyl-CoA decarboxylase subunit beta OS=Veillonella dispar ATCC 17748 GN=gcdB PE=4 SV=1	-2.51909	-2.19237	0.32672	0.579592	0.536666	0.991495	0.992727	0.32672	0	642420	1187500	863570	1939200	6648800	308570	-2.25904	-2.46399	-2.83426	-1.23897	-2.32743	-3.01072
459	tr|C4FPU7|C4FPU7_9FIRM	tr|C4FPU7|C4FPU7_9FIRM	10	>tr|C4FPU7|C4FPU7_9FIRM UDP-N-acetylmuramoyl-L-alanyl-D-glutamate--2,6-diaminopimelate ligase OS=Veillonella dispar ATCC 17748 GN=murE PE=3 SV=1	0.72308	0.511652	-0.211428	0.431508	0.537453	0.991495	0.992727	-0.211428	0	6983400	10334000	9045700	5152200	51254000	3693700	1.03067	0.681221	0.457345	0.20042	0.806787	0.527747
1223	tr|Q7P2P7|Q7P2P7_FUSNV	tr|Q7P2P7|Q7P2P7_FUSNV	6	>tr|Q7P2P7|Q7P2P7_FUSNV Hypothetical Cytosolic Protein OS=Fusobacterium nucleatum subsp. vincentii ATCC 49256 GN=FNV1342 PE=4 SV=1	3.22229	2.82252	-0.399764	0.602254	0.537875	0.991495	0.992727	-0.399764	0	26678000	47599000	104540000	14075000	207690000	37533000	2.87859	2.90156	3.88671	1.6808	2.95409	3.83267
938	tr|F9EK06|F9EK06_FUSNU;tr|Q7P2F5|Q7P2F5_FUSNV	tr|F9EK06|F9EK06_FUSNU	2	>tr|F9EK06|F9EK06_FUSNU Signal recognition particle protein OS=Fusobacterium nucleatum subsp. animalis ATCC 51191 GN=ffh PE=3 SV=1;>tr|Q7P2F5|Q7P2F5_FUSNV Signal recognition particle protein OS=Fusobacterium nucleatum subsp. vincentii ATCC 49256 GN=ffh PE=	-3.33511	-2.94128	0.393835	0.601367	0.538159	0.991495	0.992727	0.393835	0	349850	1153200	282150	371970	7018000	331620	-3.09694	-2.50659	-4.4018	-3.6713	-2.2445	-2.90803
550	tr|C4FQS7|C4FQS7_9FIRM	tr|C4FQS7|C4FQS7_9FIRM	10	>tr|C4FQS7|C4FQS7_9FIRM Adenosylhomocysteinase OS=Veillonella dispar ATCC 17748 GN=ahcY PE=3 SV=1	1.74141	1.52022	-0.221192	0.466049	0.538322	0.991495	0.992727	-0.221192	0	13827000	21986000	18674000	9357800	102680000	7881700	1.97247	1.77871	1.47306	1.07952	1.87307	1.60808
873	tr|F5VVY1|F5VVY1_STROR	tr|F5VVY1|F5VVY1_STROR	3	>tr|F5VVY1|F5VVY1_STROR Cell cycle protein GpsB OS=Streptococcus oralis SK255 GN=gpsB PE=3 SV=1	-1.42599	-0.961808	0.464179	0.613698	0.539516	0.991495	0.992727	0.464179	0	628250	5426700	1894900	3161400	26098000	569420	-2.28979	-0.255119	-1.73305	-0.519031	-0.228973	-2.13742
1338	tr|Q7P4W8|Q7P4W8_FUSNV	tr|Q7P4W8|Q7P4W8_FUSNV	2	>tr|Q7P4W8|Q7P4W8_FUSNV Thioredoxin OS=Fusobacterium nucleatum subsp. vincentii ATCC 49256 GN=FNV0931 PE=3 SV=1	-0.756194	-0.226436	0.529758	0.620988	0.540793	0.991495	0.992727	0.529758	0	523650	4860100	10662000	4340200	18127000	2856100	-2.54087	-0.415422	0.687713	-0.0522132	-0.78827	0.161174
1436	tr|Q7P6R9|Q7P6R9_FUSNV;tr|F9EM47|F9EM47_FUSNU	tr|Q7P6R9|Q7P6R9_FUSNV	2	>tr|Q7P6R9|Q7P6R9_FUSNV ABC transporter ATP-binding protein OS=Fusobacterium nucleatum subsp. vincentii ATCC 49256 GN=FNV1456 PE=4 SV=1;>tr|F9EM47|F9EM47_FUSNU ABC superfamily ATP binding cassette transporter, ABC protein OS=Fusobacterium nucleatum subsp.	-1.59939	-2.13345	-0.534067	0.665972	0.542064	0.991495	0.992727	-0.534067	2	NA	1625200	2790000	NA	3972800	1139000	NA	-2.00784	-1.19093	NA	-3.1177	-1.14921
198	tr|C4FMN9|C4FMN9_9FIRM	tr|C4FMN9|C4FMN9_9FIRM	3	>tr|C4FMN9|C4FMN9_9FIRM ParB-like protein OS=Veillonella dispar ATCC 17748 GN=VEIDISOL_00062 PE=3 SV=1	-2.0931	-2.52254	-0.429436	0.612703	0.542966	0.991495	0.992727	-0.429436	0	1233400	1344900	994430	322210	9962800	636820	-1.35971	-2.28305	-2.63654	-3.88284	-1.7068	-1.97796
675	tr|C4FRR5|C4FRR5_9FIRM	tr|C4FRR5|C4FRR5_9FIRM	3	>tr|C4FRR5|C4FRR5_9FIRM Probable transcriptional regulatory protein VEIDISOL_01604 OS=Veillonella dispar ATCC 17748 GN=VEIDISOL_01604 PE=3 SV=1	-0.375458	-0.682588	-0.30713	0.578874	0.543155	0.991495	0.992727	-0.30713	0	2931500	4793800	4487700	2719000	11299000	2949400	-0.166091	-0.435389	-0.524893	-0.741095	-1.51366	0.206993
703	tr|C4FS15|C4FS15_9FIRM	tr|C4FS15|C4FS15_9FIRM	6	>tr|C4FS15|C4FS15_9FIRM Ferritin-like protein OS=Veillonella dispar ATCC 17748 GN=VEIDISOL_01704 PE=3 SV=1	1.15572	0.178308	-0.97741	0.636387	0.543576	0.991495	0.992727	-0.97741	0	1820700	10308000	85952000	1622700	16574000	20378000	-0.822769	0.677558	3.61236	-1.50144	-0.925721	2.96209
1039	tr|F9EMB4|F9EMB4_FUSNU	tr|F9EMB4|F9EMB4_FUSNU	3	>tr|F9EMB4|F9EMB4_FUSNU Carboxypeptidase 1 OS=Fusobacterium nucleatum subsp. animalis ATCC 51191 GN=HMPREF9094_1069 PE=3 SV=1	-1.36515	-1.78338	-0.418237	0.611742	0.543688	0.991495	0.992727	-0.418237	0	1608900	3379400	1398700	564700	12434000	1331100	-0.993277	-0.943639	-2.15852	-3.05633	-1.36677	-0.927051
846	tr|F5VU99|F5VU99_STROR	tr|F5VU99|F5VU99_STROR	3	>tr|F5VU99|F5VU99_STROR NADH oxidase OS=Streptococcus oralis SK255 GN=noxE PE=4 SV=1	-2.34082	-2.78051	-0.439693	0.645526	0.54433	0.991495	0.992727	-0.439693	2	NA	1965200	795140	469050	7078500	NA	NA	-1.7317	-2.94995	-3.3297	-2.23132	NA
808	tr|F5VSI6|F5VSI6_STROR	tr|F5VSI6|F5VSI6_STROR	15	>tr|F5VSI6|F5VSI6_STROR Formate C-acetyltransferase OS=Streptococcus oralis SK255 GN=pflB PE=4 SV=1	0.696591	1.39183	0.695234	0.632816	0.545184	0.991495	0.992727	0.695234	0	3208800	23004000	8008800	19786000	211900000	1271900	-0.0414775	1.84451	0.286739	2.18249	2.98489	-0.991898
1056	tr|F9EMJ0|F9EMJ0_FUSNU	tr|F9EMJ0|F9EMJ0_FUSNU	3	>tr|F9EMJ0|F9EMJ0_FUSNU 2-nitropropane dioxygenase family oxidoreductase OS=Fusobacterium nucleatum subsp. animalis ATCC 51191 GN=HMPREF9094_1145 PE=4 SV=1	-4.96199	-4.51684	0.445146	0.618526	0.54656	0.991495	0.992727	0.445146	0	91216	278000	142310	109860	4461600	69131	-4.95033	-4.57474	-5.36089	-5.46784	-2.93963	-5.14305
1491	tr|Q7P7T8|Q7P7T8_FUSNV	tr|Q7P7T8|Q7P7T8_FUSNV	2	>tr|Q7P7T8|Q7P7T8_FUSNV N-acetylneuraminate-binding protein OS=Fusobacterium nucleatum subsp. vincentii ATCC 49256 GN=FNV1698 PE=4 SV=1	0.689553	0.40865	-0.280904	0.567915	0.546789	0.991495	0.992727	-0.280904	0	3439700	8899500	19733000	5415000	42347000	3469300	0.0543264	0.463973	1.55036	0.273703	0.513837	0.438409
203	tr|C4FMQ0|C4FMQ0_9FIRM	tr|C4FMQ0|C4FMQ0_9FIRM	5	>tr|C4FMQ0|C4FMQ0_9FIRM Nitrite/sulfite reductase ferredoxin domain protein OS=Veillonella dispar ATCC 17748 GN=VEIDISOL_00073 PE=3 SV=1	0.0289228	0.244915	0.215992	0.476802	0.547983	0.991495	0.992727	0.215992	0	4270600	7067400	4924400	4386000	42812000	3020400	0.352642	0.128892	-0.394765	-0.0367503	0.530596	0.2409
859	tr|F5VVC2|F5VVC2_STROR	tr|F5VVC2|F5VVC2_STROR	4	>tr|F5VVC2|F5VVC2_STROR Foldase protein PrsA OS=Streptococcus oralis SK255 GN=prsA PE=3 SV=1	-1.65013	-0.861618	0.788515	0.658324	0.548599	0.991495	0.992727	0.788515	1	NA	4954700	816460	5901700	28057000	341200	NA	-0.387398	-2.91287	0.400485	-0.117899	-2.86744
1180	tr|F9PNE1|F9PNE1_9ACTO;tr|J3JJ58|J3JJ58_ACTNH;tr|F9EJ61|F9EJ61_9ACTO	tr|F9PNE1|F9PNE1_9ACTO	4	>tr|F9PNE1|F9PNE1_9ACTO Enolase OS=Actinomyces sp. oral taxon 175 str. F0384 GN=eno PE=3 SV=1;>tr|J3JJ58|J3JJ58_ACTNH Enolase OS=Actinomyces naeslundii (strain ATCC 12104 / DSM 43013 / JCM 8349 / NCTC 10301 / Howell 279) GN=eno PE=3 SV=1;>tr|F9EJ61|F9EJ61_	-1.28653	-1.99256	-0.706037	0.636664	0.549143	0.991495	0.992727	-0.706037	0	432760	3651900	5558800	313510	7765800	2613400	-2.80371	-0.830906	-0.224957	-3.92316	-2.08912	0.0345913
537	tr|C4FQL9|C4FQL9_9FIRM	tr|C4FQL9|C4FQL9_9FIRM	3	>tr|C4FQL9|C4FQL9_9FIRM RND transporter, HAE1 family OS=Veillonella dispar ATCC 17748 GN=VEIDISOL_01087 PE=3 SV=1	-2.19694	-1.91664	0.280304	0.572399	0.550135	0.991495	0.992727	0.280304	0	1209400	1098800	1001100	1267700	10811000	506840	-1.3868	-2.57684	-2.62718	-1.86512	-1.58141	-2.30337
895	tr|F5VWW6|F5VWW6_STROR	tr|F5VWW6|F5VWW6_STROR	4	>tr|F5VWW6|F5VWW6_STROR 30S ribosomal protein S3 OS=Streptococcus oralis SK255 GN=rpsC PE=3 SV=1	-1.5094	-0.961728	0.547668	0.632318	0.551478	0.991495	0.992727	0.547668	0	526730	4982700	2059700	4517200	26181000	392510	-2.53279	-0.379206	-1.61619	0.00666747	-0.2241	-2.66775
1312	tr|Q7P4H2|Q7P4H2_FUSNV;tr|F9EL59|F9EL59_FUSNU	tr|Q7P4H2|Q7P4H2_FUSNV	7	>tr|Q7P4H2|Q7P4H2_FUSNV Outer membrane porin F OS=Fusobacterium nucleatum subsp. vincentii ATCC 49256 GN=FNV0546 PE=3 SV=1;>tr|F9EL59|F9EL59_FUSNU Outer membrane porin F OS=Fusobacterium nucleatum subsp. animalis ATCC 51191 GN=HMPREF9094_0663 PE=3 SV=1	1.95531	2.26284	0.307532	0.590768	0.552041	0.991495	0.992727	0.307532	0	15134000	17540000	34143000	34414000	76526000	13440000	2.09699	1.45029	2.31864	2.9978	1.42191	2.36881
181	tr|C4FMG3|C4FMG3_9FIRM	tr|C4FMG3|C4FMG3_9FIRM	18	>tr|C4FMG3|C4FMG3_9FIRM Succinate dehydrogenase or fumarate reductase, flavoprotein subunit OS=Veillonella dispar ATCC 17748 GN=VEIDISOL_00197 PE=4 SV=1	3.81303	4.18497	0.371937	0.612381	0.552462	0.991495	0.992727	0.371937	0	102100000	101280000	45172000	97650000	569870000	30093000	4.72899	3.99922	2.71089	4.53409	4.50307	3.51776
615	tr|C4FRA6|C4FRA6_9FIRM	tr|C4FRA6|C4FRA6_9FIRM	4	>tr|C4FRA6|C4FRA6_9FIRM M18 family aminopeptidase OS=Veillonella dispar ATCC 17748 GN=VEIDISOL_01329 PE=3 SV=1	0.444885	0.211906	-0.232979	0.526737	0.553632	0.991495	0.992727	-0.232979	0	5172700	7131800	9843000	4415400	27552000	4497500	0.616862	0.142079	0.575714	-0.0269091	-0.145772	0.808399
1316	tr|Q7P4I6|Q7P4I6_FUSNV;tr|F9EJN0|F9EJN0_FUSNU	tr|Q7P4I6|Q7P4I6_FUSNV	2	>tr|Q7P4I6|Q7P4I6_FUSNV Adenine phosphoribosyltransferase OS=Fusobacterium nucleatum subsp. vincentii ATCC 49256 GN=FNV0593 PE=4 SV=1;>tr|F9EJN0|F9EJN0_FUSNU Adenine phosphoribosyltransferase OS=Fusobacterium nucleatum subsp. animalis ATCC 51191 GN=HMPREF9	-3.31493	-3.69564	-0.380705	0.532568	0.55512	0.991495	0.992727	-0.380705	3	NA	NA	612810	NA	3194900	160870	NA	NA	-3.31493	NA	-3.45211	-3.93916
627	tr|C4FRF1|C4FRF1_9FIRM	tr|C4FRF1|C4FRF1_9FIRM	3	>tr|C4FRF1|C4FRF1_9FIRM Molybdenum cofactor biosynthesis protein B OS=Veillonella dispar ATCC 17748 GN=moaB PE=3 SV=1	-4.87803	-5.15786	-0.279834	0.581156	0.556408	0.991495	0.992727	-0.279834	0	153730	200910	142750	210580	848470	54677	-4.23068	-5.04685	-5.35657	-4.50939	-5.48681	-5.47739
746	tr|C4FSG2|C4FSG2_9FIRM	tr|C4FSG2|C4FSG2_9FIRM	6	>tr|C4FSG2|C4FSG2_9FIRM Tryptophan--tRNA ligase OS=Veillonella dispar ATCC 17748 GN=trpS PE=3 SV=1	1.05507	0.876839	-0.178227	0.296068	0.557244	0.991495	0.992727	-0.178227	0	8442500	12005000	13077000	9153600	51680000	4359600	1.29228	0.899106	0.973815	1.04702	0.81949	0.76401
1029	tr|F9EM84|F9EM84_FUSNU	tr|F9EM84|F9EM84_FUSNU	7	>tr|F9EM84|F9EM84_FUSNU Uncharacterized protein OS=Fusobacterium nucleatum subsp. animalis ATCC 51191 GN=HMPREF9094_1039 PE=4 SV=1	-0.767444	-1.29326	-0.525815	0.63679	0.557694	0.991495	0.992727	-0.525815	0	1516100	2095300	8753700	771520	11172000	3035200	-1.07519	-1.63851	0.411364	-2.59663	-1.53101	0.247867
182	tr|C4FMG4|C4FMG4_9FIRM	tr|C4FMG4|C4FMG4_9FIRM	14	>tr|C4FMG4|C4FMG4_9FIRM Succinate dehydrogenase and fumarate reductase iron-sulfur protein OS=Veillonella dispar ATCC 17748 GN=VEIDISOL_00198 PE=4 SV=1	3.07211	3.45338	0.381273	0.620178	0.557788	0.991495	0.992727	0.381273	0	49211000	69782000	27904000	70757000	359620000	14777000	3.72275	3.45769	2.03588	4.05956	3.79659	2.50399
953	tr|F9EKJ4|F9EKJ4_FUSNU	tr|F9EKJ4|F9EKJ4_FUSNU	4	>tr|F9EKJ4|F9EKJ4_FUSNU 30S ribosomal protein S10 OS=Fusobacterium nucleatum subsp. animalis ATCC 51191 GN=rpsJ PE=3 SV=1	2.00092	1.75404	-0.246873	0.554257	0.557917	0.991495	0.992727	-0.246873	0	12713000	20894000	37270000	9736400	120990000	10371000	1.85665	1.70466	2.44144	1.13794	2.12488	1.99931
463	tr|C4FPV3|C4FPV3_9FIRM	tr|C4FPV3|C4FPV3_9FIRM	6	>tr|C4FPV3|C4FPV3_9FIRM D-alanine--D-alanine ligase OS=Veillonella dispar ATCC 17748 GN=ddl PE=3 SV=1	1.50425	1.29115	-0.213096	0.49739	0.559054	0.991495	0.992727	-0.213096	0	13006000	14862000	17919000	8258800	75815000	7676000	1.88807	1.20945	1.41523	0.895488	1.40759	1.57039
454	tr|C4FPT3|C4FPT3_9FIRM	tr|C4FPT3|C4FPT3_9FIRM	10	>tr|C4FPT3|C4FPT3_9FIRM Cobyrinate a,c-diamide synthase OS=Veillonella dispar ATCC 17748 GN=cbiA PE=3 SV=1	1.01905	1.28863	0.269582	0.577747	0.559101	0.991495	0.992727	0.269582	0	10079000	12220000	9984300	13628000	88438000	3855100	1.53655	0.924911	0.595687	1.63326	1.64393	0.588709
1264	tr|Q7P3M5|Q7P3M5_FUSNV	tr|Q7P3M5|Q7P3M5_FUSNV	2	>tr|Q7P3M5|Q7P3M5_FUSNV Tail-specific protease (Fragment) OS=Fusobacterium nucleatum subsp. vincentii ATCC 49256 GN=FNV0187 PE=4 SV=1	-2.22644	-1.91077	0.315674	0.596414	0.559766	0.991495	0.992727	0.315674	1	1003400	902610	1385000	NA	11142000	512910	-1.64425	-2.86276	-2.17231	NA	-1.53513	-2.2864
529	tr|C4FQF0|C4FQF0_9FIRM	tr|C4FQF0|C4FQF0_9FIRM	3	>tr|C4FQF0|C4FQF0_9FIRM Cysteine desulfurase OS=Veillonella dispar ATCC 17748 GN=sufS PE=3 SV=1	-0.997636	-0.682551	0.315085	0.604128	0.559997	0.991495	0.992727	0.315085	0	1374900	6527400	1811300	3210200	21569000	1238600	-1.20997	0.0133464	-1.79628	-0.496467	-0.521472	-1.02971
456	tr|C4FPT6|C4FPT6_9FIRM	tr|C4FPT6|C4FPT6_9FIRM	7	>tr|C4FPT6|C4FPT6_9FIRM Aspartokinase OS=Veillonella dispar ATCC 17748 GN=VEIDISOL_00912 PE=3 SV=1	-0.231054	0.0323998	0.263454	0.574248	0.560043	0.991495	0.992727	0.263454	0	3221500	4953000	5385900	5361500	45295000	1476800	-0.0360315	-0.387897	-0.269234	0.259077	0.617114	-0.778992
1401	tr|Q7P601|Q7P601_FUSNV;tr|F9EKY4|F9EKY4_FUSNU	tr|Q7P601|Q7P601_FUSNV	2	>tr|Q7P601|Q7P601_FUSNV 23S rRNA methyltransferase OS=Fusobacterium nucleatum subsp. vincentii ATCC 49256 GN=FNV1267 PE=3 SV=1;>tr|F9EKY4|F9EKY4_FUSNU tRNA-guanosine methyltransferase OS=Fusobacterium nucleatum subsp. animalis ATCC 51191 GN=trmH PE=3 SV=1	-2.78708	-2.5738	0.213278	0.501179	0.560383	0.991495	0.992727	0.213278	0	330580	1033000	1081000	611460	7164300	420540	-3.17505	-2.66661	-2.51957	-2.93914	-2.21283	-2.56943
1357	tr|Q7P5B8|Q7P5B8_FUSNV	tr|Q7P5B8|Q7P5B8_FUSNV	7	>tr|Q7P5B8|Q7P5B8_FUSNV Uncharacterized protein OS=Fusobacterium nucleatum subsp. vincentii ATCC 49256 GN=FNV0936 PE=4 SV=1	3.1314	3.43612	0.304721	0.600323	0.560455	0.991495	0.992727	0.304721	0	15725000	63271000	107750000	52055000	297600000	23993000	2.14981	3.31531	3.92909	3.60741	3.5061	3.19486
1027	tr|F9EM78|F9EM78_FUSNU;tr|Q7P368|Q7P368_FUSNV	tr|F9EM78|F9EM78_FUSNU	4	>tr|F9EM78|F9EM78_FUSNU Elongation factor Ts OS=Fusobacterium nucleatum subsp. animalis ATCC 51191 GN=tsf PE=3 SV=1;>tr|Q7P368|Q7P368_FUSNV Elongation factor Ts OS=Fusobacterium nucleatum subsp. vincentii ATCC 49256 GN=tsf PE=3 SV=1	2.17057	1.91877	-0.251802	0.565865	0.561572	0.991495	0.992727	-0.251802	0	15305000	20470000	45609000	11648000	133060000	11002000	2.11248	1.67485	2.72438	1.402	2.27081	2.0835
1385	tr|Q7P5P7|Q7P5P7_FUSNV;tr|F9EKU5|F9EKU5_FUSNU	tr|Q7P5P7|Q7P5P7_FUSNV	7	>tr|Q7P5P7|Q7P5P7_FUSNV Phosphoribosylformylglycinamidine synthase OS=Fusobacterium nucleatum subsp. vincentii ATCC 49256 GN=FNV1131 PE=4 SV=1;>tr|F9EKU5|F9EKU5_FUSNU Phosphoribosylformylglycinamidine synthase II OS=Fusobacterium nucleatum subsp. animalis	-2.00855	-1.60844	0.400106	0.6277	0.561706	0.991495	0.992727	0.400106	0	714420	1759200	1543600	547070	20241000	1176300	-2.11258	-1.89267	-2.02039	-3.10305	-0.618991	-1.10328
621	tr|C4FRB9|C4FRB9_9FIRM	tr|C4FRB9|C4FRB9_9FIRM	2	>tr|C4FRB9|C4FRB9_9FIRM Iron-sulfur cluster carrier protein OS=Veillonella dispar ATCC 17748 GN=VEIDISOL_01342 PE=3 SV=1	-1.77741	-2.045	-0.26759	0.581338	0.562528	0.991495	0.992727	-0.26759	0	1294600	1914100	1292400	828680	12465000	514970	-1.29294	-1.77	-2.26928	-2.49135	-1.36295	-2.28069
405	tr|C4FPE9|C4FPE9_9FIRM	tr|C4FPE9|C4FPE9_9FIRM	18	>tr|C4FPE9|C4FPE9_9FIRM Valine--tRNA ligase OS=Veillonella dispar ATCC 17748 GN=valS PE=3 SV=1	1.78192	2.05394	0.272012	0.585187	0.56293	0.991495	0.992727	0.272012	0	15044000	27815000	14686000	21275000	150790000	6857500	2.08877	2.12058	1.13642	2.28937	2.46277	1.40966
305	tr|C4FNH3|C4FNH3_9FIRM	tr|C4FNH3|C4FNH3_9FIRM	7	>tr|C4FNH3|C4FNH3_9FIRM 30S ribosomal protein S9 OS=Veillonella dispar ATCC 17748 GN=rpsI PE=3 SV=1	2.96116	3.16422	0.203051	0.485769	0.565663	0.991495	0.992727	0.203051	0	28719000	43559000	60948000	52813000	188500000	21806000	2.98023	2.77262	3.13064	3.6287	2.80531	3.05863
1278	tr|Q7P3X2|Q7P3X2_FUSNV	tr|Q7P3X2|Q7P3X2_FUSNV	2	>tr|Q7P3X2|Q7P3X2_FUSNV Outer membrane protein OS=Fusobacterium nucleatum subsp. vincentii ATCC 49256 GN=FNV0255 PE=4 SV=1	-0.376033	-0.647376	-0.271343	0.589867	0.566485	0.991495	0.992727	-0.271343	0	2247100	4750800	5877000	1769300	33890000	1517700	-0.532658	-0.448488	-0.146954	-1.37404	0.171961	-0.740052
308	tr|C4FNH7|C4FNH7_9FIRM	tr|C4FNH7|C4FNH7_9FIRM	5	>tr|C4FNH7|C4FNH7_9FIRM Heavy metal-associated domain protein OS=Veillonella dispar ATCC 17748 GN=VEIDISOL_00518 PE=4 SV=1	4.34926	4.1383	-0.210957	0.510841	0.566682	0.991495	0.992727	-0.210957	0	69113000	117710000	178830000	66875000	360890000	65965000	4.191	4.21776	4.63902	3.97644	3.802	4.63646
954	tr|F9EKK2|F9EKK2_FUSNU	tr|F9EKK2|F9EKK2_FUSNU	2	>tr|F9EKK2|F9EKK2_FUSNU 30S ribosomal protein S5 OS=Fusobacterium nucleatum subsp. animalis ATCC 51191 GN=rpsE PE=3 SV=1	2.016	2.23621	0.22021	0.53343	0.567778	0.991495	0.992727	0.22021	0	12916000	23944000	32902000	14156000	135970000	17139000	1.8785	1.90273	2.26676	1.68926	2.30401	2.71535
8	sp|P01871|IGHM_HUMAN	sp|P01871|IGHM_HUMAN	2	>sp|P01871|IGHM_HUMAN Immunoglobulin heavy constant mu OS=Homo sapiens GN=IGHM PE=1 SV=4	-3.89827	-3.49099	0.407277	0.663248	0.568722	0.991495	0.992727	0.407277	2	191470	NA	412810	NA	5262400	125270	-3.928	NA	-3.86854	NA	-2.6863	-4.29569
27	sp|P59186|RS3_STRMU	sp|P59186|RS3_STRMU	3	>sp|P59186|RS3_STRMU 30S ribosomal protein S3 OS=Streptococcus mutans serotype c (strain ATCC 700610 / UA159) GN=rpsC PE=3 SV=1	-2.97151	-3.45183	-0.480316	NA	0.569574	NA	0.992727	-0.480316	4	NA	837550	NA	NA	3195500	NA	NA	-2.97151	NA	NA	-3.45183	NA
226	tr|C4FN24|C4FN24_9FIRM	tr|C4FN24|C4FN24_9FIRM	13	>tr|C4FN24|C4FN24_9FIRM Peroxiredoxin OS=Veillonella dispar ATCC 17748 GN=ahpC PE=4 SV=1	3.65815	3.45319	-0.204962	0.50335	0.570013	0.991495	0.992727	-0.204962	0	34043000	83075000	117340000	40426000	280310000	34446000	3.2147	3.71117	4.04857	3.23498	3.41424	3.71033
637	tr|C4FRJ5|C4FRJ5_9FIRM	tr|C4FRJ5|C4FRJ5_9FIRM	10	>tr|C4FRJ5|C4FRJ5_9FIRM Fructose-1,6-bisphosphatase OS=Veillonella dispar ATCC 17748 GN=glpX PE=3 SV=1	1.50993	1.74304	0.233106	0.559909	0.570756	0.991495	0.992727	0.233106	0	13312000	21180000	12276000	11891000	116770000	8563200	1.92013	1.72442	0.88524	1.43242	2.0704	1.72629
965	tr|F9EKZ5|F9EKZ5_FUSNU;tr|Q7P874|Q7P874_FUSNV	tr|F9EKZ5|F9EKZ5_FUSNU	3	>tr|F9EKZ5|F9EKZ5_FUSNU Murein hydrolase export regulator LrgB OS=Fusobacterium nucleatum subsp. animalis ATCC 51191 GN=lrgB PE=4 SV=1;>tr|Q7P874|Q7P874_FUSNV Murein hydrolase export regulator OS=Fusobacterium nucleatum subsp. vincentii ATCC 49256 GN=FNV21	1.41632	1.1528	-0.263522	0.59156	0.57149	0.991495	0.992727	-0.263522	0	6469400	17910000	24317000	6331300	95915000	5861400	0.925267	1.48064	1.84307	0.503989	1.76848	1.18594
971	tr|F9EL32|F9EL32_FUSNU	tr|F9EL32|F9EL32_FUSNU	8	>tr|F9EL32|F9EL32_FUSNU Electron transport complex subunit C OS=Fusobacterium nucleatum subsp. animalis ATCC 51191 GN=rnfC PE=3 SV=1	2.46557	2.64531	0.179743	0.393687	0.572006	0.991495	0.992727	0.179743	0	16593000	36456000	43529000	22463000	184490000	18114000	2.22389	2.51385	2.65898	2.36941	2.77232	2.79422
1243	tr|Q7P364|Q7P364_FUSNV	tr|Q7P364|Q7P364_FUSNV	14	>tr|Q7P364|Q7P364_FUSNV Elongation factor Tu OS=Fusobacterium nucleatum subsp. vincentii ATCC 49256 GN=tuf PE=3 SV=1	3.91136	3.48588	-0.425482	0.642747	0.573013	0.991495	0.992727	-0.425482	0	48512000	101870000	115250000	16850000	714540000	33286000	3.70303	4.00766	4.02339	1.94588	4.85024	3.66151
906	tr|F5VX94|F5VX94_STROR	tr|F5VX94|F5VX94_STROR	7	>tr|F5VX94|F5VX94_STROR Gram positive anchor OS=Streptococcus oralis SK255 GN=HMPREF9968_1241 PE=4 SV=1	1.28727	2.00743	0.720164	0.659239	0.574323	0.991495	0.992727	0.720164	0	2750700	49732000	14833000	44740000	215210000	1966600	-0.253859	2.96529	1.15038	3.38434	3.00867	-0.370716
693	tr|C4FRX5|C4FRX5_9FIRM	tr|C4FRX5|C4FRX5_9FIRM	2	>tr|C4FRX5|C4FRX5_9FIRM ABC transporter, substrate-binding protein, family 3 OS=Veillonella dispar ATCC 17748 GN=VEIDISOL_01664 PE=4 SV=1	-2.80028	-3.37129	-0.571003	0.654651	0.574334	0.991495	0.992727	-0.571003	0	311890	428440	2772800	278160	1797400	785080	-3.25529	-3.94597	-1.19959	-4.09939	-4.33484	-1.67963
1163	tr|F9EQY7|F9EQY7_FUSNU	tr|F9EQY7|F9EQY7_FUSNU	3	>tr|F9EQY7|F9EQY7_FUSNU Nicotinate phosphoribosyltransferase OS=Fusobacterium nucleatum subsp. animalis ATCC 51191 GN=HMPREF9094_2342 PE=3 SV=1	-3.63918	-3.33001	0.309168	0.613956	0.574532	0.991495	0.992727	0.309168	1	173420	689910	500150	NA	5172400	159960	-4.06451	-3.25341	-3.5996	NA	-2.71277	-3.94725
821	tr|F5VT05|F5VT05_STROR	tr|F5VT05|F5VT05_STROR	3	>tr|F5VT05|F5VT05_STROR Phosphocarrier protein HPr OS=Streptococcus oralis SK255 GN=ptsH PE=4 SV=1	1.40429	1.82465	0.420361	0.644914	0.575797	0.991495	0.992727	0.420361	0	3759500	40457000	17359000	25183000	106400000	5175300	0.176898	2.66523	1.37074	2.53778	1.92768	1.00849
1017	tr|F9ELU3|F9ELU3_FUSNU;tr|Q7P677|Q7P677_FUSNV	tr|F9ELU3|F9ELU3_FUSNU	3	>tr|F9ELU3|F9ELU3_FUSNU Carboxy-terminal processing protease CtpA OS=Fusobacterium nucleatum subsp. animalis ATCC 51191 GN=ctpA PE=3 SV=1;>tr|Q7P677|Q7P677_FUSNV Tail-specific protease OS=Fusobacterium nucleatum subsp. vincentii ATCC 49256 GN=FNV1235 PE=4	-2.8308	-2.61705	0.213752	0.5386	0.575991	0.991495	0.992727	0.213752	0	288040	1170000	990660	931990	5434700	334430	-3.36497	-2.48557	-2.64187	-2.31829	-2.63686	-2.89601
124	tr|A0A0H2XFG0|A0A0H2XFG0_STAA3	tr|A0A0H2XFG0|A0A0H2XFG0_STAA3	2	>tr|A0A0H2XFG0|A0A0H2XFG0_STAA3 Iron compound ABC transporter, iron compound-binding protein OS=Staphylococcus aureus (strain USA300) GN=SAUSA300_2235 PE=4 SV=1	-3.74641	-4.053	-0.306588	0.620785	0.576212	0.991495	0.992727	-0.306588	0	427370	252340	464670	238350	2638000	145120	-2.82099	-4.71552	-3.70271	-4.32691	-3.74604	-4.08603
1102	tr|F9ENP6|F9ENP6_FUSNU;tr|Q7P758|Q7P758_FUSNV	tr|F9ENP6|F9ENP6_FUSNU	7	>tr|F9ENP6|F9ENP6_FUSNU ABC superfamily ATP binding cassette transporter, ABC protein OS=Fusobacterium nucleatum subsp. animalis ATCC 51191 GN=HMPREF9094_1551 PE=4 SV=1;>tr|Q7P758|Q7P758_FUSNV ABC transporter ATP-binding protein OS=Fusobacterium nucleatum	-0.578692	-0.349293	0.2294	0.564982	0.576247	0.991495	0.992727	0.2294	0	2219500	5356300	3403800	2309700	29863000	2472700	-0.549697	-0.274101	-0.912278	-0.981418	-0.0221668	-0.0442925
239	tr|C4FN72|C4FN72_9FIRM	tr|C4FN72|C4FN72_9FIRM	4	>tr|C4FN72|C4FN72_9FIRM Putative phosphoglucomutase, alpha-D-glucose phosphate-specific OS=Veillonella dispar ATCC 17748 GN=VEIDISOL_00396 PE=3 SV=1	-1.70953	-1.97615	-0.266618	0.602088	0.577264	0.991495	0.992727	-0.266618	0	1422400	1736200	1507400	704220	11447000	771950	-1.16314	-1.9118	-2.05364	-2.73108	-1.49369	-1.70367
1414	tr|Q7P689|Q7P689_FUSNV;tr|F9EQ24|F9EQ24_FUSNU	tr|Q7P689|Q7P689_FUSNV	11	>tr|Q7P689|Q7P689_FUSNV Cell division protein FtsZ OS=Fusobacterium nucleatum subsp. vincentii ATCC 49256 GN=ftsZ PE=3 SV=1;>tr|F9EQ24|F9EQ24_FUSNU Cell division protein FtsZ OS=Fusobacterium nucleatum subsp. animalis ATCC 51191 GN=ftsZ2 PE=3 SV=1	1.25935	1.42877	0.16942	0.330527	0.578309	0.991495	0.992727	0.16942	0	8146700	15883000	15688000	14421000	73765000	5937000	1.2431	1.30603	1.22891	1.71658	1.36552	1.20421
739	tr|C4FSE8|C4FSE8_9FIRM	tr|C4FSE8|C4FSE8_9FIRM	2	>tr|C4FSE8|C4FSE8_9FIRM 2Fe-2S iron-sulfur cluster-binding domain protein OS=Veillonella dispar ATCC 17748 GN=VEIDISOL_01838 PE=4 SV=1	-1.39055	-1.11788	0.272672	0.587382	0.578385	0.991495	0.992727	0.272672	1	1830800	1672700	NA	2307700	15337000	1006000	-0.815142	-1.96597	NA	-0.982694	-1.04476	-1.3262
303	tr|C4FNG9|C4FNG9_9FIRM	tr|C4FNG9|C4FNG9_9FIRM	9	>tr|C4FNG9|C4FNG9_9FIRM 30S ribosomal protein S4 OS=Veillonella dispar ATCC 17748 GN=rpsD PE=3 SV=1	3.76535	4.00692	0.241569	0.585324	0.579747	0.991495	0.992727	0.241569	0	57960000	100140000	72039000	92789000	484820000	25954000	3.94836	3.98276	3.36492	4.45887	4.25503	3.30685
748	tr|C4FSG8|C4FSG8_9FIRM	tr|C4FSG8|C4FSG8_9FIRM	5	>tr|C4FSG8|C4FSG8_9FIRM Universal stress family protein OS=Veillonella dispar ATCC 17748 GN=VEIDISOL_01858 PE=3 SV=1	2.48489	2.66594	0.181047	0.439708	0.580513	0.991495	0.992727	0.181047	0	19333000	41940000	33752000	31930000	185830000	13051000	2.4346	2.71756	2.3025	2.88745	2.78342	2.32694
1472	tr|Q7P7C0|Q7P7C0_FUSNV	tr|Q7P7C0|Q7P7C0_FUSNV	3	>tr|Q7P7C0|Q7P7C0_FUSNV Arginine/ornithine antiporter OS=Fusobacterium nucleatum subsp. vincentii ATCC 49256 GN=FNV1895 PE=4 SV=1	-1.46301	-1.758	-0.294988	0.621968	0.580918	0.991495	0.992727	-0.294988	0	852640	2118300	3439500	814050	9031300	1357600	-1.86872	-1.62264	-0.897658	-2.51759	-1.85744	-0.898953
1346	tr|Q7P533|Q7P533_FUSNV;tr|F9EMC4|F9EMC4_FUSNU	tr|Q7P533|Q7P533_FUSNV	3	>tr|Q7P533|Q7P533_FUSNV Glycine--tRNA ligase alpha subunit OS=Fusobacterium nucleatum subsp. vincentii ATCC 49256 GN=glyQ PE=3 SV=1;>tr|F9EMC4|F9EMC4_FUSNU Glycine--tRNA ligase alpha subunit OS=Fusobacterium nucleatum subsp. animalis ATCC 51191 GN=glyQ PE=	-0.948587	-0.3803	0.568288	0.6606	0.581017	0.991495	0.992727	0.568288	0	306150	6919200	8301600	2412800	30322000	2178200	-3.2809	0.0980847	0.337056	-0.91709	0.00124096	-0.22505
1153	tr|F9EQA5|F9EQA5_FUSNU	tr|F9EQA5|F9EQA5_FUSNU	6	>tr|F9EQA5|F9EQA5_FUSNU Uncharacterized protein OS=Fusobacterium nucleatum subsp. animalis ATCC 51191 GN=HMPREF9094_2110 PE=3 SV=1	-2.99248	-2.54276	0.449728	0.690276	0.581755	0.991495	0.992727	0.449728	2	NA	577960	1116600	NA	3370400	765590	NA	-3.5108	-2.47417	NA	-3.37005	-1.71546
659	tr|C4FRN3|C4FRN3_9FIRM	tr|C4FRN3|C4FRN3_9FIRM	5	>tr|C4FRN3|C4FRN3_9FIRM Uncharacterized protein OS=Veillonella dispar ATCC 17748 GN=VEIDISOL_01571 PE=4 SV=1	-3.08379	-2.49858	0.58521	0.662017	0.581827	0.991495	0.992727	0.58521	0	591940	389850	887260	2877700	1557200	514050	-2.37187	-4.08318	-2.79634	-0.657533	-4.55498	-2.28324
340	tr|C4FNR8|C4FNR8_9FIRM	tr|C4FNR8|C4FNR8_9FIRM	8	>tr|C4FNR8|C4FNR8_9FIRM Dehydratase medium subunit OS=Veillonella dispar ATCC 17748 GN=VEIDISOL_00309 PE=4 SV=1	2.63401	2.90926	0.275245	0.614234	0.582287	0.991495	0.992727	0.275245	0	38797000	22280000	45114000	26732000	188350000	25793000	3.39493	1.79802	2.70909	2.62571	2.80409	3.29798
246	tr|C4FN85|C4FN85_9FIRM	tr|C4FN85|C4FN85_9FIRM	18	>tr|C4FN85|C4FN85_9FIRM ATP synthase subunit beta OS=Veillonella dispar ATCC 17748 GN=atpD PE=3 SV=1	4.06634	3.88321	-0.183133	0.458637	0.582452	0.991495	0.992727	-0.183133	0	75604000	103230000	102370000	63395000	463560000	31122000	4.31477	4.02694	3.85732	3.89772	4.18621	3.56569
711	tr|C4FS65|C4FS65_9FIRM	tr|C4FS65|C4FS65_9FIRM	19	>tr|C4FS65|C4FS65_9FIRM ABC transporter, substrate-binding protein OS=Veillonella dispar ATCC 17748 GN=VEIDISOL_01755 PE=3 SV=1	5.88986	5.57783	-0.312034	0.630952	0.583077	0.991495	0.992727	-0.312034	0	139280000	394870000	692020000	190060000	707410000	224710000	5.15714	5.97722	6.53523	5.51507	4.83485	6.38356
204	tr|C4FMR6|C4FMR6_9FIRM	tr|C4FMR6|C4FMR6_9FIRM	7	>tr|C4FMR6|C4FMR6_9FIRM Hemerythrin HHE cation binding domain protein OS=Veillonella dispar ATCC 17748 GN=VEIDISOL_00183 PE=4 SV=1	0.985337	0.780402	-0.204936	0.536756	0.583555	0.991495	0.992727	-0.204936	0	6711200	11469000	14802000	5334300	52365000	6130500	0.975859	0.832708	1.14745	0.251585	0.839697	1.24992
1152	tr|F9EQA2|F9EQA2_FUSNU	tr|F9EQA2|F9EQA2_FUSNU	18	>tr|F9EQA2|F9EQA2_FUSNU L-lysine 2,3-aminomutase OS=Fusobacterium nucleatum subsp. animalis ATCC 51191 GN=kamA PE=4 SV=1	3.23709	2.29538	-0.941706	0.670275	0.583649	0.991495	0.992727	-0.941706	0	33196000	78617000	51710000	1335600	496920000	55163000	3.17996	3.63099	2.90031	-1.78826	4.29286	4.38156
1188	tr|J3JK77|J3JK77_ACTNH;tr|F9PIS2|F9PIS2_9ACTO;tr|F9EFE2|F9EFE2_9ACTO	tr|J3JK77|J3JK77_ACTNH	2	>tr|J3JK77|J3JK77_ACTNH PF11314 family protein OS=Actinomyces naeslundii (strain ATCC 12104 / DSM 43013 / JCM 8349 / NCTC 10301 / Howell 279) GN=HMPREF1129_1184 PE=4 SV=1;>tr|F9PIS2|F9PIS2_9ACTO Uncharacterized protein OS=Actinomyces sp. oral taxon 175 str	-2.06883	-2.51523	-0.446403	0.656142	0.584446	0.991495	0.992727	-0.446403	0	270620	2507900	2440800	395990	5786700	937950	-3.45098	-1.37721	-1.3783	-3.57912	-2.54055	-1.42603
171	tr|C4FMD9|C4FMD9_9FIRM	tr|C4FMD9|C4FMD9_9FIRM	17	>tr|C4FMD9|C4FMD9_9FIRM Fumarate hydratase class II OS=Veillonella dispar ATCC 17748 GN=fumC PE=3 SV=1	5.49216	4.97694	-0.515224	0.661432	0.584785	0.991495	0.992727	-0.515224	0	65160000	322870000	768500000	78734000	452680000	255060000	4.1098	5.68458	6.68212	4.21692	4.14976	6.56414
1420	tr|Q7P6E1|Q7P6E1_FUSNV;tr|F9ELZ9|F9ELZ9_FUSNU	tr|Q7P6E1|Q7P6E1_FUSNV	3	>tr|Q7P6E1|Q7P6E1_FUSNV Cobalt chelatase OS=Fusobacterium nucleatum subsp. vincentii ATCC 49256 GN=FNV1043 PE=4 SV=1;>tr|F9ELZ9|F9ELZ9_FUSNU Cobalt chelatase OS=Fusobacterium nucleatum subsp. animalis ATCC 51191 GN=HMPREF9094_0954 PE=4 SV=1	-3.05273	-3.3809	-0.328162	0.638475	0.585436	0.991495	0.992727	-0.328162	0	308140	547430	1267500	518180	1770800	411040	-3.27197	-3.58969	-2.29654	-3.18297	-4.35772	-2.602
202	tr|C4FMP8|C4FMP8_9FIRM	tr|C4FMP8|C4FMP8_9FIRM	3	>tr|C4FMP8|C4FMP8_9FIRM Uncharacterized protein OS=Veillonella dispar ATCC 17748 GN=VEIDISOL_00071 PE=4 SV=1	2.25859	1.90373	-0.35486	0.644826	0.585586	0.991495	0.992727	-0.35486	0	14822000	21448000	54145000	10547000	71976000	22887000	2.06827	1.7427	2.96479	1.25574	1.32785	3.1276
1419	tr|Q7P6C8|Q7P6C8_FUSNV	tr|Q7P6C8|Q7P6C8_FUSNV	16	>tr|Q7P6C8|Q7P6C8_FUSNV Tyrosine phenol-lyase OS=Fusobacterium nucleatum subsp. vincentii ATCC 49256 GN=tpl PE=3 SV=1	4.01019	4.34181	0.331621	0.640201	0.586168	0.991495	0.992727	0.331621	0	44874000	147140000	105000000	39385000	622330000	97314000	3.59555	4.54217	3.89286	3.19655	4.63821	5.19069
1006	tr|F9ELL7|F9ELL7_FUSNU	tr|F9ELL7|F9ELL7_FUSNU	3	>tr|F9ELL7|F9ELL7_FUSNU 10 kDa chaperonin OS=Fusobacterium nucleatum subsp. animalis ATCC 51191 GN=groS PE=3 SV=1	0.924584	0.746797	-0.177787	0.4459	0.586825	0.991495	0.992727	-0.177787	0	6364400	11726000	13382000	9758700	40498000	4035100	0.902706	0.864923	1.00612	1.14131	0.445324	0.653756
1165	tr|F9ER41|F9ER41_FUSNU	tr|F9ER41|F9ER41_FUSNU	4	>tr|F9ER41|F9ER41_FUSNU Uncharacterized protein OS=Fusobacterium nucleatum subsp. animalis ATCC 51191 GN=HMPREF9094_2396 PE=4 SV=1	1.84728	2.04162	0.194336	0.518446	0.587423	0.991495	0.992727	0.194336	0	11541000	17752000	34935000	19377000	118370000	9550600	1.72331	1.46776	2.35078	2.15172	2.09129	1.88184
1481	tr|Q7P7J7|Q7P7J7_FUSNV	tr|Q7P7J7|Q7P7J7_FUSNV	4	>tr|Q7P7J7|Q7P7J7_FUSNV Uncharacterized protein OS=Fusobacterium nucleatum subsp. vincentii ATCC 49256 GN=FNV1809 PE=4 SV=1	1.05297	0.857852	-0.195119	0.52176	0.587789	0.991495	0.992727	-0.195119	0	5139300	13603000	18636000	7542300	62164000	4194000	0.60793	1.08077	1.47021	0.761805	1.10294	0.708811
1274	tr|Q7P3V0|Q7P3V0_FUSNV	tr|Q7P3V0|Q7P3V0_FUSNV	3	>tr|Q7P3V0|Q7P3V0_FUSNV Peptidyl-prolyl cis-trans isomerase (Fragment) OS=Fusobacterium nucleatum subsp. vincentii ATCC 49256 GN=FNV0337 PE=4 SV=1	0.401602	0.207636	-0.193966	0.519669	0.588292	0.991495	0.992727	-0.193966	0	4228900	7322700	10643000	6843800	26917000	2905900	0.339113	0.180479	0.685214	0.618648	-0.181555	0.185814
1181	tr|F9PNQ6|F9PNQ6_9ACTO	tr|F9PNQ6|F9PNQ6_9ACTO	2	>tr|F9PNQ6|F9PNQ6_9ACTO ABC transporter, ATP-binding protein OS=Actinomyces sp. oral taxon 175 str. F0384 GN=HMPREF9058_0550 PE=3 SV=1	-3.78672	-4.31987	-0.533146	0.681634	0.588386	0.991495	0.992727	-0.533146	1	104210	477180	882350	NA	809380	293820	-4.76671	-3.78934	-2.80411	NA	-5.55919	-3.08054
1359	tr|Q7P5D5|Q7P5D5_FUSNV;tr|F9EPG8|F9EPG8_FUSNU	tr|Q7P5D5|Q7P5D5_FUSNV	4	>tr|Q7P5D5|Q7P5D5_FUSNV Uncharacterized protein OS=Fusobacterium nucleatum subsp. vincentii ATCC 49256 GN=FNV0826 PE=4 SV=1;>tr|F9EPG8|F9EPG8_FUSNU Uncharacterized protein OS=Fusobacterium nucleatum subsp. animalis ATCC 51191 GN=HMPREF9094_1823 PE=4 SV=1	2.36639	2.11155	-0.254842	0.611556	0.589524	0.991495	0.992727	-0.254842	0	17449000	29967000	41056000	12776000	97630000	20939000	2.29324	2.22891	2.57701	1.53816	1.79567	3.0008
691	tr|C4FRX1|C4FRX1_9FIRM	tr|C4FRX1|C4FRX1_9FIRM	7	>tr|C4FRX1|C4FRX1_9FIRM Pyrrolidone-carboxylate peptidase OS=Veillonella dispar ATCC 17748 GN=pcp PE=3 SV=1	1.06548	0.893812	-0.171666	0.421519	0.590669	0.991495	0.992727	-0.171666	0	8437700	14322000	11141000	8795600	47534000	5151900	1.29149	1.15565	0.749295	0.988249	0.691157	1.00203
993	tr|F9ELE8|F9ELE8_FUSNU;tr|Q7P5X4|Q7P5X4_FUSNV	tr|F9ELE8|F9ELE8_FUSNU	8	>tr|F9ELE8|F9ELE8_FUSNU Adenylate kinase OS=Fusobacterium nucleatum subsp. animalis ATCC 51191 GN=adk PE=3 SV=1;>tr|Q7P5X4|Q7P5X4_FUSNV Adenylate kinase OS=Fusobacterium nucleatum subsp. vincentii ATCC 49256 GN=adk PE=3 SV=1	0.62161	0.95225	0.33064	0.645243	0.590911	0.991495	0.992727	0.33064	0	4855000	8799200	12299000	3544800	85875000	7883300	0.52947	0.447497	0.887863	-0.350416	1.5988	1.60837
594	tr|C4FR65|C4FR65_9FIRM	tr|C4FR65|C4FR65_9FIRM	4	>tr|C4FR65|C4FR65_9FIRM Transketolase, pyridine binding domain protein OS=Veillonella dispar ATCC 17748 GN=VEIDISOL_01288 PE=4 SV=1	-0.289397	-0.609659	-0.320262	0.642682	0.591051	0.991495	0.992727	-0.320262	0	4090900	2843700	6682200	2628800	13209000	3009600	0.293371	-1.19454	0.0329732	-0.790791	-1.27398	0.235794
1367	tr|Q7P5I6|Q7P5I6_FUSNV;tr|Q7P5B7|Q7P5B7_FUSNV	tr|Q7P5I6|Q7P5I6_FUSNV	8	>tr|Q7P5I6|Q7P5I6_FUSNV Outer membrane protein OS=Fusobacterium nucleatum subsp. vincentii ATCC 49256 GN=FNV1038 PE=3 SV=1;>tr|Q7P5B7|Q7P5B7_FUSNV Outer membrane protein OS=Fusobacterium nucleatum subsp. vincentii ATCC 49256 GN=FNV0937 PE=3 SV=1	4.30458	4.47843	0.173842	0.443084	0.592054	0.991495	0.992727	0.173842	0	83367000	105660000	151160000	93880000	466600000	72086000	4.44953	4.06076	4.40347	4.47609	4.19624	4.76295
1333	tr|Q7P4V0|Q7P4V0_FUSNV	tr|Q7P4V0|Q7P4V0_FUSNV	10	>tr|Q7P4V0|Q7P4V0_FUSNV Flavoprotein OS=Fusobacterium nucleatum subsp. vincentii ATCC 49256 GN=FNV0716 PE=3 SV=1	0.917148	0.576432	-0.340716	0.650224	0.593328	0.991495	0.992727	-0.340716	0	4066400	17746000	13315000	2951100	72311000	5198100	0.285089	1.46727	0.999089	-0.620432	1.33497	1.01476
366	tr|C4FP04|C4FP04_9FIRM	tr|C4FP04|C4FP04_9FIRM	2	>tr|C4FP04|C4FP04_9FIRM Putative sugar-specific permease, SgaT/UlaA OS=Veillonella dispar ATCC 17748 GN=VEIDISOL_00626 PE=4 SV=1	-3.50245	-3.20868	0.293773	0.636787	0.593348	0.991495	0.992727	0.293773	0	407120	529990	380520	478770	6588300	155770	-2.88792	-3.63676	-3.98267	-3.29949	-2.34146	-3.98508
1295	tr|Q7P4C4|Q7P4C4_FUSNV	tr|Q7P4C4|Q7P4C4_FUSNV	5	>tr|Q7P4C4|Q7P4C4_FUSNV 50S ribosomal protein L22 OS=Fusobacterium nucleatum subsp. vincentii ATCC 49256 GN=rplV PE=3 SV=1	1.97697	2.18974	0.212769	0.573002	0.593418	0.991495	0.992727	0.212769	0	10131000	24926000	36864000	16044000	114860000	16376000	1.54365	1.96116	2.42609	1.87368	2.04509	2.65044
1220	tr|Q7P2M8|Q7P2M8_FUSNV	tr|Q7P2M8|Q7P2M8_FUSNV	13	>tr|Q7P2M8|Q7P2M8_FUSNV FUSOBACTERIUM OUTER MEMBRANE PROTEIN FAMILY OS=Fusobacterium nucleatum subsp. vincentii ATCC 49256 GN=FNV1037 PE=4 SV=1	1.62655	1.84741	0.220862	0.586156	0.594143	0.991495	0.992727	0.220862	0	7079200	23834000	25950000	13909000	137190000	7626600	1.04946	1.89604	1.93415	1.66333	2.31772	1.56118
653	tr|C4FRL9|C4FRL9_9FIRM	tr|C4FRL9|C4FRL9_9FIRM	2	>tr|C4FRL9|C4FRL9_9FIRM Tetraacyldisaccharide 4-kinase OS=Veillonella dispar ATCC 17748 GN=lpxK PE=3 SV=1	-2.14438	-2.56046	-0.416085	0.663248	0.594835	0.991495	0.992727	-0.416085	0	1043800	2760900	497940	437270	9798900	436580	-1.58983	-1.23749	-3.60581	-3.43305	-1.73226	-2.51607
1531	tr|Q7P8J6|Q7P8J6_FUSNV	tr|Q7P8J6|Q7P8J6_FUSNV	26	>tr|Q7P8J6|Q7P8J6_FUSNV Tryptophanase OS=Fusobacterium nucleatum subsp. vincentii ATCC 49256 GN=FNV2304 PE=4 SV=1	0.584332	0.919698	0.335366	0.651285	0.59539	0.991495	0.992727	0.335366	0	2528000	9794400	19310000	4889100	61885000	7513300	-0.370261	0.603261	1.52	0.123209	1.09604	1.53985
486	tr|C4FQ34|C4FQ34_9FIRM	tr|C4FQ34|C4FQ34_9FIRM	12	>tr|C4FQ34|C4FQ34_9FIRM Malonyl CoA-acyl carrier protein transacylase OS=Veillonella dispar ATCC 17748 GN=fabD PE=3 SV=1	3.13581	3.3013	0.165488	0.397143	0.596132	0.991495	0.992727	0.165488	0	34938000	46022000	68993000	45489000	228290000	27627000	3.25048	2.85258	3.30438	3.4088	3.09922	3.39589
1509	tr|Q7P842|Q7P842_FUSNV;tr|F9EK92|F9EK92_FUSNU	tr|Q7P842|Q7P842_FUSNV	3	>tr|Q7P842|Q7P842_FUSNV Carbamoyl-phosphate synthase large chain OS=Fusobacterium nucleatum subsp. vincentii ATCC 49256 GN=carB PE=3 SV=1;>tr|F9EK92|F9EK92_FUSNU Carbamoyl-phosphate synthase large chain OS=Fusobacterium nucleatum subsp. animalis ATCC 51191	-1.49494	-1.19692	0.298016	0.642029	0.596435	0.991495	0.992727	0.298016	0	834180	2166800	3206000	1089900	13390000	2140500	-1.8989	-1.58973	-0.996172	-2.08773	-1.25309	-0.249937
263	tr|C4FNB6|C4FNB6_9FIRM	tr|C4FNB6|C4FNB6_9FIRM	13	>tr|C4FNB6|C4FNB6_9FIRM Putative aspartate ammonia-lyase OS=Veillonella dispar ATCC 17748 GN=VEIDISOL_00448 PE=4 SV=1	3.56199	3.82854	0.266547	0.630364	0.597938	0.991495	0.992727	0.266547	0	59217000	83327000	55225000	82559000	469980000	20803000	3.97794	3.71558	2.99247	4.2868	4.20732	2.99151
193	tr|C4FML6|C4FML6_9FIRM	tr|C4FML6|C4FML6_9FIRM	10	>tr|C4FML6|C4FML6_9FIRM FCD domain protein OS=Veillonella dispar ATCC 17748 GN=VEIDISOL_00229 PE=4 SV=1	0.285269	0.0100935	-0.275175	0.63524	0.59838	0.991495	0.992727	-0.275175	0	6947300	8654800	4280400	5484000	35457000	1791800	1.02353	0.423443	-0.591166	0.292355	0.241326	-0.5034
196	tr|C4FMN3|C4FMN3_9FIRM	tr|C4FMN3|C4FMN3_9FIRM	6	>tr|C4FMN3|C4FMN3_9FIRM DNA gyrase subunit A OS=Veillonella dispar ATCC 17748 GN=gyrA PE=3 SV=1	-0.425071	-0.66707	-0.241999	0.618238	0.600627	0.991495	0.992727	-0.241999	0	3023800	6275900	2959900	3233800	25235000	1072500	-0.12335	-0.043772	-1.10809	-0.485677	-0.280577	-1.23496
931	tr|F9EJV7|F9EJV7_FUSNU	tr|F9EJV7|F9EJV7_FUSNU	3	>tr|F9EJV7|F9EJV7_FUSNU Uncharacterized protein OS=Fusobacterium nucleatum subsp. animalis ATCC 51191 GN=HMPREF9094_0211 PE=4 SV=1	0.336107	0.145051	-0.191056	0.54627	0.601702	0.991495	0.992727	-0.191056	0	3714700	6371000	12142000	4748300	30528000	3245500	0.160369	-0.0219091	0.86986	0.0801644	0.0116314	0.343358
1193	tr|Q7P275|Q7P275_FUSNV	tr|Q7P275|Q7P275_FUSNV	11	>tr|Q7P275|Q7P275_FUSNV 60 kDa chaperonin OS=Fusobacterium nucleatum subsp. vincentii ATCC 49256 GN=FNV0157 PE=3 SV=1	0.223829	0.491182	0.267353	0.63595	0.601877	0.991495	0.992727	0.267353	0	2865500	5270900	15004000	4900200	40558000	4794000	-0.197486	-0.297465	1.16644	0.12655	0.447596	0.899401
474	tr|C4FPX4|C4FPX4_9FIRM	tr|C4FPX4|C4FPX4_9FIRM	18	>tr|C4FPX4|C4FPX4_9FIRM Glyceraldehyde-3-phosphate dehydrogenase OS=Veillonella dispar ATCC 17748 GN=gap PE=3 SV=1	7.13341	6.94146	-0.191948	0.550071	0.60229	0.991495	0.992727	-0.191948	0	636240000	907760000	937980000	539180000	3676600000	228800000	7.25155	7.18731	6.96138	7.05103	7.36409	6.40927
1105	tr|F9ENQ5|F9ENQ5_FUSNU	tr|F9ENQ5|F9ENQ5_FUSNU	8	>tr|F9ENQ5|F9ENQ5_FUSNU Methyltransferase OS=Fusobacterium nucleatum subsp. animalis ATCC 51191 GN=HMPREF9094_1560 PE=4 SV=1	0.183366	-0.0462179	-0.229584	0.610651	0.602751	0.991495	0.992727	-0.229584	0	3177000	6917400	9376000	2746600	44534000	2544400	-0.0552092	0.0977064	0.507601	-0.726218	0.591113	-0.00354849
921	tr|F9EJG1|F9EJG1_FUSNU;tr|Q7P5G1|Q7P5G1_FUSNV	tr|F9EJG1|F9EJG1_FUSNU	10	>tr|F9EJG1|F9EJG1_FUSNU V-type ATP synthase alpha chain OS=Fusobacterium nucleatum subsp. animalis ATCC 51191 GN=ntpA PE=3 SV=1;>tr|Q7P5G1|Q7P5G1_FUSNV V-type ATP synthase alpha chain OS=Fusobacterium nucleatum subsp. vincentii ATCC 49256 GN=atpA PE=3 SV=1	1.18977	0.982854	-0.206911	0.582836	0.60323	0.991495	0.992727	-0.206911	0	6111400	13485000	21254000	6420000	59737000	6726900	0.84678	1.06811	1.65441	0.524483	1.04182	1.38226
669	tr|C4FRP9|C4FRP9_9FIRM	tr|C4FRP9|C4FRP9_9FIRM	9	>tr|C4FRP9|C4FRP9_9FIRM Copper-exporting ATPase OS=Veillonella dispar ATCC 17748 GN=VEIDISOL_01588 PE=3 SV=1	0.949463	0.760584	-0.188879	0.544446	0.603326	0.991495	0.992727	-0.188879	0	6231800	14437000	11613000	5446500	51336000	5879200	0.873678	1.16727	0.807439	0.282247	0.809241	1.19026
1046	tr|F9EMD7|F9EMD7_FUSNU	tr|F9EMD7|F9EMD7_FUSNU	2	>tr|F9EMD7|F9EMD7_FUSNU Ethanolamine utilization protein OS=Fusobacterium nucleatum subsp. animalis ATCC 51191 GN=eutL PE=4 SV=1	-1.25982	-1.51026	-0.25044	0.628564	0.603598	0.991495	0.992727	-0.25044	0	1537200	1653300	3848000	1561800	8202900	1293500	-1.05613	-1.98292	-0.740394	-1.55779	-2.00508	-0.967895
255	tr|C4FNA3|C4FNA3_9FIRM	tr|C4FNA3|C4FNA3_9FIRM	9	>tr|C4FNA3|C4FNA3_9FIRM Uncharacterized protein OS=Veillonella dispar ATCC 17748 GN=VEIDISOL_00430 PE=4 SV=1	2.26444	2.42594	0.161499	0.40507	0.604383	0.991495	0.992727	0.161499	0	14629000	31878000	36818000	22635000	128820000	16673000	2.0502	2.31878	2.42434	2.38065	2.22112	2.67606
1044	tr|F9EMD5|F9EMD5_FUSNU	tr|F9EMD5|F9EMD5_FUSNU	6	>tr|F9EMD5|F9EMD5_FUSNU Ethanolamine ammonia-lyase large subunit OS=Fusobacterium nucleatum subsp. animalis ATCC 51191 GN=eutB PE=4 SV=1	-0.248478	-0.444614	-0.196135	0.566024	0.604875	0.991495	0.992727	-0.196135	0	2278500	4730500	7651600	2511300	25900000	2163000	-0.513526	-0.454712	0.222803	-0.858149	-0.24066	-0.235032
285	tr|C4FNE0|C4FNE0_9FIRM	tr|C4FNE0|C4FNE0_9FIRM	6	>tr|C4FNE0|C4FNE0_9FIRM 30S ribosomal protein S8 OS=Veillonella dispar ATCC 17748 GN=rpsH PE=3 SV=1	3.89796	3.71086	-0.1871	0.544569	0.605323	0.991495	0.992727	-0.1871	0	42135000	91589000	143660000	56639000	284710000	41118000	3.50872	3.85301	4.33215	3.73173	3.43814	3.96271
560	tr|C4FQW2|C4FQW2_9FIRM	tr|C4FQW2|C4FQW2_9FIRM	5	>tr|C4FQW2|C4FQW2_9FIRM Aminotransferase OS=Veillonella dispar ATCC 17748 GN=VEIDISOL_01180 PE=3 SV=1	-0.723403	-0.871682	-0.148279	0.185119	0.605641	0.991495	0.992727	-0.148279	0	2049800	4170400	3500700	2570800	15993000	1444100	-0.659361	-0.637906	-0.872943	-0.823655	-0.980482	-0.810909
917	tr|F9EJC9|F9EJC9_FUSNU	tr|F9EJC9|F9EJC9_FUSNU	5	>tr|F9EJC9|F9EJC9_FUSNU Endoribonuclease L-PSP family protein OS=Fusobacterium nucleatum subsp. animalis ATCC 51191 GN=tdcF PE=4 SV=1	4.00899	3.80894	-0.200044	0.576557	0.606077	0.991495	0.992727	-0.200044	0	56584000	90822000	137520000	60418000	256470000	52910000	3.91523	3.84078	4.27095	3.82687	3.27784	4.32212
1004	tr|F9ELK8|F9ELK8_FUSNU	tr|F9ELK8|F9ELK8_FUSNU	7	>tr|F9ELK8|F9ELK8_FUSNU Hydroxylamine reductase (Fragment) OS=Fusobacterium nucleatum subsp. animalis ATCC 51191 GN=hcp2 PE=3 SV=1	0.409358	0.138317	-0.271041	0.643213	0.606157	0.991495	0.992727	-0.271041	0	3665100	10879000	8261700	2985400	28413000	5584300	0.141836	0.755933	0.330305	-0.60341	-0.0985496	1.11691
1297	tr|Q7P4C7|Q7P4C7_FUSNV;tr|F9EKI4|F9EKI4_FUSNU	tr|Q7P4C7|Q7P4C7_FUSNV	3	>tr|Q7P4C7|Q7P4C7_FUSNV 50S ribosomal protein L29 OS=Fusobacterium nucleatum subsp. vincentii ATCC 49256 GN=rpmC PE=3 SV=1;>tr|F9EKI4|F9EKI4_FUSNU 50S ribosomal protein L29 OS=Fusobacterium nucleatum subsp. animalis ATCC 51191 GN=rpmC PE=3 SV=1	-1.20949	-1.00023	0.209256	0.592207	0.606193	0.991495	0.992727	0.209256	0	1168600	2642000	3451300	2921200	10405000	1533700	-1.43412	-1.30148	-0.892858	-0.635433	-1.64016	-0.725104
951	tr|F9EKJ0|F9EKJ0_FUSNU;tr|Q7P4C1|Q7P4C1_FUSNV	tr|F9EKJ0|F9EKJ0_FUSNU	4	>tr|F9EKJ0|F9EKJ0_FUSNU 50S ribosomal protein L23 OS=Fusobacterium nucleatum subsp. animalis ATCC 51191 GN=rplW PE=3 SV=1;>tr|Q7P4C1|Q7P4C1_FUSNV 50S ribosomal protein L23 OS=Fusobacterium nucleatum subsp. vincentii ATCC 49256 GN=rplW PE=3 SV=1	-0.140061	-0.497951	-0.357891	0.667206	0.606379	0.991495	0.992727	-0.357891	0	2628800	4266400	9331900	1244600	35717000	2825500	-0.316354	-0.604822	0.500994	-1.89221	0.252538	0.14582
1372	tr|Q7P5K3|Q7P5K3_FUSNV;tr|F9EMJ1|F9EMJ1_FUSNU	tr|Q7P5K3|Q7P5K3_FUSNV	2	>tr|Q7P5K3|Q7P5K3_FUSNV Formiminoglutamase OS=Fusobacterium nucleatum subsp. vincentii ATCC 49256 GN=FNV0992 PE=3 SV=1;>tr|F9EMJ1|F9EMJ1_FUSNU Formimidoylglutamase OS=Fusobacterium nucleatum subsp. animalis ATCC 51191 GN=hutG PE=3 SV=1	-3.66653	-3.17365	0.492875	0.680467	0.606854	0.991495	0.992727	0.492875	0	138440	1727900	227140	214590	7260100	346150	-4.37511	-1.91877	-4.7057	-4.4816	-2.19245	-2.84691
271	tr|C4FNC6|C4FNC6_9FIRM	tr|C4FNC6|C4FNC6_9FIRM	7	>tr|C4FNC6|C4FNC6_9FIRM 50S ribosomal protein L3 OS=Veillonella dispar ATCC 17748 GN=rplC PE=3 SV=1	1.49115	1.19061	-0.300539	0.6553	0.607093	0.991495	0.992727	-0.300539	0	11322000	23484000	12424000	14030000	97815000	2730700	1.69689	1.87453	0.902033	1.67609	1.79858	0.0971749
390	tr|C4FPC7|C4FPC7_9FIRM	tr|C4FPC7|C4FPC7_9FIRM	5	>tr|C4FPC7|C4FPC7_9FIRM Flavodoxin OS=Veillonella dispar ATCC 17748 GN=VEIDISOL_00751 PE=4 SV=1	5.04933	4.68558	-0.36375	0.670138	0.608357	0.991495	0.992727	-0.36375	0	86587000	153780000	485960000	87757000	361190000	157470000	4.50178	4.60633	6.03988	4.37674	3.80328	5.87672
1336	tr|Q7P4V3|Q7P4V3_FUSNV;tr|F9EK44|F9EK44_FUSNU	tr|Q7P4V3|Q7P4V3_FUSNV	32	>tr|Q7P4V3|Q7P4V3_FUSNV Formate acetyltransferase OS=Fusobacterium nucleatum subsp. vincentii ATCC 49256 GN=FNV0634 PE=4 SV=1;>tr|F9EK44|F9EK44_FUSNU Formate acetyltransferase OS=Fusobacterium nucleatum subsp. animalis ATCC 51191 GN=pflB PE=4 SV=1	4.31375	4.54382	0.230067	0.620114	0.608463	0.991495	0.992727	0.230067	0	44654000	141070000	211110000	75869000	620140000	75895000	3.58878	4.48092	4.87156	4.16232	4.6328	4.83634
720	tr|C4FS86|C4FS86_9FIRM	tr|C4FS86|C4FS86_9FIRM	21	>tr|C4FS86|C4FS86_9FIRM Nitrate reductase, beta subunit OS=Veillonella dispar ATCC 17748 GN=narH PE=4 SV=1	4.66366	4.95778	0.294119	0.655017	0.60858	0.991495	0.992727	0.294119	0	147660000	205870000	93006000	134320000	1163900000	51033000	5.23769	5.03041	3.72289	5.00375	5.59896	4.27063
810	tr|F5VSJ9|F5VSJ9_STROR	tr|F5VSJ9|F5VSJ9_STROR	13	>tr|F5VSJ9|F5VSJ9_STROR Elongation factor G OS=Streptococcus oralis SK255 GN=fusA PE=3 SV=1	0.160161	0.903613	0.743452	0.689667	0.609112	0.991495	0.992727	0.743452	0	1692200	21571000	5095700	22779000	151830000	563440	-0.92368	1.75101	-0.346849	2.38999	2.47332	-2.15247
291	tr|C4FNE6|C4FNE6_9FIRM;tr|J2ZRC7|J2ZRC7_ACTNH;tr|F9EEY7|F9EEY7_9ACTO;tr|F9PI84|F9PI84_9ACTO	tr|C4FNE6|C4FNE6_9FIRM	2	>tr|C4FNE6|C4FNE6_9FIRM Protein translocase subunit SecY OS=Veillonella dispar ATCC 17748 GN=secY PE=3 SV=1;>tr|J2ZRC7|J2ZRC7_ACTNH Protein translocase subunit SecY OS=Actinomyces naeslundii (strain ATCC 12104 / DSM 43013 / JCM 8349 / NCTC 10301 / Howell 2	-4.70333	-5.35582	-0.652496	0.706507	0.610164	0.991495	0.992727	-0.652496	1	NA	169630	346530	154420	2998200	12760	NA	-5.29287	-4.11379	-4.96631	-3.54963	-7.55153
465	tr|C4FPV7|C4FPV7_9FIRM	tr|C4FPV7|C4FPV7_9FIRM	18	>tr|C4FPV7|C4FPV7_9FIRM Cell division protein FtsZ OS=Veillonella dispar ATCC 17748 GN=ftsZ PE=3 SV=1	4.22182	4.07777	-0.144048	0.121735	0.611116	0.991495	0.992727	-0.144048	0	74707000	118520000	125200000	76503000	404190000	44734000	4.29831	4.22773	4.13942	4.17458	3.97589	4.08285
1317	tr|Q7P4J4|Q7P4J4_FUSNV	tr|Q7P4J4|Q7P4J4_FUSNV	13	>tr|Q7P4J4|Q7P4J4_FUSNV Glutamine--fructose-6-phosphate aminotransferase [isomerizing] OS=Fusobacterium nucleatum subsp. vincentii ATCC 49256 GN=FNV0588 PE=4 SV=1	1.06766	0.75372	-0.313935	0.66373	0.611339	0.991495	0.992727	-0.313935	0	6067400	16847000	13083000	3117800	80127000	6386200	0.836817	1.39169	0.974458	-0.539488	1.49248	1.30817
1098	tr|F9ENM0|F9ENM0_FUSNU	tr|F9ENM0|F9ENM0_FUSNU	10	>tr|F9ENM0|F9ENM0_FUSNU Cobalamin/Fe3+-siderophore ABC superfamily ATP binding cassette transporter, binding protein OS=Fusobacterium nucleatum subsp. animalis ATCC 51191 GN=HMPREF9094_1525 PE=4 SV=1	3.10422	3.2555	0.151281	0.32058	0.61148	0.991495	0.992727	0.151281	0	31776000	50596000	64161000	47827000	243770000	22197000	3.11969	2.99032	3.20263	3.48262	3.1999	3.08396
616	tr|C4FRB1|C4FRB1_9FIRM	tr|C4FRB1|C4FRB1_9FIRM	4	>tr|C4FRB1|C4FRB1_9FIRM ADP-L-glycero-D-manno-heptose-6-epimerase OS=Veillonella dispar ATCC 17748 GN=hldD PE=3 SV=1	0.351994	0.519505	0.167512	0.484863	0.611631	0.991495	0.992727	0.167512	0	5152100	7612000	7570200	8033000	36016000	3469600	0.61136	0.236805	0.207816	0.854653	0.265331	0.438532
22	sp|P30575|ENO1_CANAL	sp|P30575|ENO1_CANAL	4	>sp|P30575|ENO1_CANAL Enolase 1 OS=Candida albicans (strain SC5314 / ATCC MYA-2876) GN=ENO1 PE=2 SV=1	-2.2766	-2.89792	-0.621318	0.689537	0.611674	0.991495	0.992727	-0.621318	0	135740	2688400	2869900	231640	3567000	1228200	-4.40227	-1.27618	-1.15136	-4.36898	-3.28305	-1.04173
484	tr|C4FQ31|C4FQ31_9FIRM	tr|C4FQ31|C4FQ31_9FIRM	4	>tr|C4FQ31|C4FQ31_9FIRM Oxidoreductase, 2-nitropropane dioxygenase family protein OS=Veillonella dispar ATCC 17748 GN=VEIDISOL_01379 PE=4 SV=1	1.70346	1.50325	-0.200212	0.590602	0.61275	0.991495	0.992727	-0.200212	0	15158000	19996000	17355000	13981000	101940000	5061700	2.09918	1.6408	1.37042	1.67093	1.86197	0.976854
200	tr|C4FMP5|C4FMP5_9FIRM	tr|C4FMP5|C4FMP5_9FIRM	7	>tr|C4FMP5|C4FMP5_9FIRM Sporulation protein YtfJ OS=Veillonella dispar ATCC 17748 GN=VEIDISOL_00068 PE=4 SV=1	1.91367	2.11091	0.197243	0.586803	0.613466	0.991495	0.992727	0.197243	0	15966000	22111000	23301000	28651000	97549000	9084300	2.17078	1.78696	1.78326	2.72783	1.7944	1.81049
371	tr|C4FP23|C4FP23_9FIRM	tr|C4FP23|C4FP23_9FIRM	2	>tr|C4FP23|C4FP23_9FIRM UDP-N-acetylenolpyruvoylglucosamine reductase OS=Veillonella dispar ATCC 17748 GN=murB PE=3 SV=1	-3.72655	-4.00761	-0.281061	0.652812	0.614106	0.991495	0.992727	-0.281061	1	NA	448560	509430	457830	2485000	86733	NA	-3.87926	-3.57384	-3.36537	-3.83773	-4.81972
644	tr|C4FRK8|C4FRK8_9FIRM	tr|C4FRK8|C4FRK8_9FIRM	2	>tr|C4FRK8|C4FRK8_9FIRM Uncharacterized protein OS=Veillonella dispar ATCC 17748 GN=VEIDISOL_01546 PE=4 SV=1	-4.03243	-3.73352	0.29891	0.664426	0.615412	0.991495	0.992727	0.29891	2	257600	NA	254580	NA	3228200	150850	-3.51896	NA	-4.54589	NA	-3.4362	-4.03083
833	tr|F5VTQ9|F5VTQ9_STROR	tr|F5VTQ9|F5VTQ9_STROR	4	>tr|F5VTQ9|F5VTQ9_STROR Mannose permease IID component OS=Streptococcus oralis SK255 GN=manZ PE=4 SV=1	-2.04071	-1.26237	0.778336	0.69554	0.615488	0.991495	0.992727	0.778336	0	94326	6474800	2733500	2531300	40107000	239640	-4.9041	0.00158457	-1.2196	-0.846464	0.430436	-3.37108
1068	tr|F9EMV1|F9EMV1_FUSNU;tr|Q7P4I8|Q7P4I8_FUSNV	tr|F9EMV1|F9EMV1_FUSNU	4	>tr|F9EMV1|F9EMV1_FUSNU Uncharacterized protein OS=Fusobacterium nucleatum subsp. animalis ATCC 51191 GN=HMPREF9094_1256 PE=4 SV=1;>tr|Q7P4I8|Q7P4I8_FUSNV Uncharacterized protein OS=Fusobacterium nucleatum subsp. vincentii ATCC 49256 GN=FNV0590 PE=4 SV=1	-0.0453186	0.139282	0.1846	0.563702	0.615546	0.991495	0.992727	0.1846	0	3036600	4971700	8462700	4447100	28481000	3697200	-0.117526	-0.382419	0.363989	-0.0163713	-0.0948812	0.529097
564	tr|C4FQX1|C4FQX1_9FIRM	tr|C4FQX1|C4FQX1_9FIRM	2	>tr|C4FQX1|C4FQX1_9FIRM Protease HtpX homolog OS=Veillonella dispar ATCC 17748 GN=htpX PE=3 SV=1	-2.10325	-2.28731	-0.184055	0.563642	0.616102	0.991495	0.992727	-0.184055	0	834990	1289700	1491800	723120	6450700	723530	-1.89756	-2.34397	-2.06822	-2.69207	-2.37385	-1.796
1318	tr|Q7P4J5|Q7P4J5_FUSNV	tr|Q7P4J5|Q7P4J5_FUSNV	10	>tr|Q7P4J5|Q7P4J5_FUSNV Xaa-Pro aminopeptidase OS=Fusobacterium nucleatum subsp. vincentii ATCC 49256 GN=FNV0587 PE=4 SV=1	1.89998	1.64516	-0.254815	0.648261	0.616252	0.991495	0.992727	-0.254815	0	11608000	28809000	23531000	9217200	68002000	16229000	1.73129	2.17162	1.79703	1.05722	1.24069	2.63759
236	tr|C4FN67|C4FN67_9FIRM	tr|C4FN67|C4FN67_9FIRM	20	>tr|C4FN67|C4FN67_9FIRM Glutamate dehydrogenase OS=Veillonella dispar ATCC 17748 GN=VEIDISOL_00391 PE=3 SV=1	4.9112	5.0801	0.168906	0.510019	0.616386	0.991495	0.992727	0.168906	0	133980000	182760000	196720000	151190000	1014300000	67746000	5.10365	4.85731	4.77263	5.17803	5.38784	4.67444
1123	tr|F9EP51|F9EP51_FUSNU	tr|F9EP51|F9EP51_FUSNU	3	>tr|F9EP51|F9EP51_FUSNU Uncharacterized protein OS=Fusobacterium nucleatum subsp. animalis ATCC 51191 GN=HMPREF9094_1706 PE=4 SV=1	-0.493895	-0.735232	-0.241338	0.640905	0.61668	0.991495	0.992727	-0.241338	0	2507000	3532400	5575900	1514800	26197000	1954200	-0.381761	-0.87927	-0.220652	-1.6028	-0.223163	-0.379732
838	tr|F5VTY5|F5VTY5_STROR	tr|F5VTY5|F5VTY5_STROR	2	>tr|F5VTY5|F5VTY5_STROR 2,3-bisphosphoglycerate-dependent phosphoglycerate mutase OS=Streptococcus oralis SK255 GN=gpmA PE=3 SV=1	-1.81559	-1.09288	0.722711	0.696416	0.617397	0.991495	0.992727	0.722711	0	230960	10410000	1120600	2694800	46962000	270780	-3.66947	0.691872	-2.46916	-0.754264	0.672578	-3.19694
898	tr|F5VWX0|F5VWX0_STROR;tr|G1XVC0|G1XVC0_STRMU	tr|F5VWX0|F5VWX0_STROR	3	>tr|F5VWX0|F5VWX0_STROR 50S ribosomal protein L23 OS=Streptococcus oralis SK255 GN=rplW PE=3 SV=1;>tr|G1XVC0|G1XVC0_STRMU 50S ribosomal protein L23 OS=Streptococcus mutans serotype c (strain ATCC 700610 / UA159) GN=rplW PE=3 SV=1	-3.55621	-2.75528	0.800933	0.746857	0.61777	0.991495	0.992727	0.800933	2	NA	2211900	124110	1221900	2918000	NA	NA	-1.55978	-5.55264	-1.91933	-3.59124	NA
1222	tr|Q7P2P5|Q7P2P5_FUSNV;tr|F9EMY8|F9EMY8_FUSNU	tr|Q7P2P5|Q7P2P5_FUSNV	5	>tr|Q7P2P5|Q7P2P5_FUSNV BIOTIN CARBOXYL CARRIER PROTEIN OF GLUTACONYL-COA DECARBOXYLASE OS=Fusobacterium nucleatum subsp. vincentii ATCC 49256 GN=FNV1351 PE=4 SV=1;>tr|F9EMY8|F9EMY8_FUSNU Glutaconyl-CoA decarboxylase OS=Fusobacterium nucleatum subsp. anima	3.05525	3.26138	0.20613	0.609235	0.617781	0.991495	0.992727	0.20613	0	28200000	37014000	89864000	35132000	239100000	31562000	2.95508	2.53593	3.67473	3.02822	3.17022	3.5857
5	sp|P01833|PIGR_HUMAN	sp|P01833|PIGR_HUMAN	5	>sp|P01833|PIGR_HUMAN Polymeric immunoglobulin receptor OS=Homo sapiens GN=PIGR PE=1 SV=4	0.00419883	-0.453466	-0.457665	0.688442	0.617789	0.991495	0.992727	-0.457665	0	2987100	9360000	4960500	6539300	44514000	440780	-0.140186	0.537313	-0.38453	0.551605	0.590423	-2.50243
583	tr|C4FR18|C4FR18_9FIRM	tr|C4FR18|C4FR18_9FIRM	6	>tr|C4FR18|C4FR18_9FIRM Kinase domain protein OS=Veillonella dispar ATCC 17748 GN=VEIDISOL_01236 PE=4 SV=1	-0.747744	-0.934413	-0.186669	0.579292	0.61994	0.991495	0.992727	-0.186669	0	2687600	2942600	3654900	2828400	17639000	1031800	-0.285855	-1.14484	-0.812539	-0.682988	-0.83015	-1.2901
568	tr|C4FQY4|C4FQY4_9FIRM	tr|C4FQY4|C4FQY4_9FIRM	3	>tr|C4FQY4|C4FQY4_9FIRM 30S ribosomal protein S21 OS=Veillonella dispar ATCC 17748 GN=rpsU PE=3 SV=1	1.03626	0.859315	-0.176945	0.553346	0.620098	0.991495	0.992727	-0.176945	0	7404100	10508000	16410000	10632000	49513000	3769300	1.11133	0.705494	1.29196	1.26756	0.753754	0.556627
1231	tr|Q7P2X5|Q7P2X5_FUSNV;tr|F9EMR8|F9EMR8_FUSNU	tr|Q7P2X5|Q7P2X5_FUSNV	14	>tr|Q7P2X5|Q7P2X5_FUSNV Trigger factor OS=Fusobacterium nucleatum subsp. vincentii ATCC 49256 GN=tig PE=3 SV=1;>tr|F9EMR8|F9EMR8_FUSNU Trigger factor OS=Fusobacterium nucleatum subsp. animalis ATCC 51191 GN=tig PE=3 SV=1	4.19064	4.40034	0.209696	0.61819	0.620253	0.991495	0.992727	0.209696	0	41356000	126450000	195940000	79650000	595090000	55785000	3.48299	4.32188	4.76706	4.23396	4.56952	4.39754
1002	tr|F9ELK3|F9ELK3_FUSNU	tr|F9ELK3|F9ELK3_FUSNU	9	>tr|F9ELK3|F9ELK3_FUSNU Acetate kinase OS=Fusobacterium nucleatum subsp. animalis ATCC 51191 GN=ackA PE=3 SV=1	2.50863	2.7721	0.263466	0.657659	0.62035	0.991495	0.992727	0.263466	0	11562000	45901000	53627000	17505000	226600000	24530000	1.72581	2.84876	2.95132	2.00205	3.08782	3.22642
1061	tr|F9EMM8|F9EMM8_FUSNU	tr|F9EMM8|F9EMM8_FUSNU	4	>tr|F9EMM8|F9EMM8_FUSNU Uncharacterized protein OS=Fusobacterium nucleatum subsp. animalis ATCC 51191 GN=HMPREF9094_1183 PE=4 SV=1	-0.858978	-0.71666	0.142318	0.217369	0.621131	0.991495	0.992727	0.142318	0	1706700	3358300	3926000	2547100	20150000	1575500	-0.911917	-0.952744	-0.712273	-0.837298	-0.625906	-0.686775
490	tr|C4FQ42|C4FQ42_9FIRM	tr|C4FQ42|C4FQ42_9FIRM	7	>tr|C4FQ42|C4FQ42_9FIRM Putative enoyl-[acyl-carrier-protein] reductase II OS=Veillonella dispar ATCC 17748 GN=VEIDISOL_01390 PE=4 SV=1	2.22381	2.01372	-0.21009	0.620284	0.621197	0.991495	0.992727	-0.21009	0	12985000	28455000	42697000	15358000	84869000	16384000	1.88584	2.15365	2.63193	1.80931	1.58071	2.65114
638	tr|C4FRJ6|C4FRJ6_9FIRM	tr|C4FRJ6|C4FRJ6_9FIRM	7	>tr|C4FRJ6|C4FRJ6_9FIRM UDP-N-acetylglucosamine 1-carboxyvinyltransferase OS=Veillonella dispar ATCC 17748 GN=murA PE=3 SV=1	0.832936	0.684397	-0.148539	0.368116	0.622541	0.991495	0.992727	-0.148539	0	5448800	12073000	12432000	7263800	40710000	4774100	0.688556	0.907317	0.902935	0.706383	0.453337	0.893472
113	sp|Q8DWG2|RPOE_STRMU;tr|F5VX37|F5VX37_STROR	sp|Q8DWG2|RPOE_STRMU	2	>sp|Q8DWG2|RPOE_STRMU Probable DNA-directed RNA polymerase subunit delta OS=Streptococcus mutans serotype c (strain ATCC 700610 / UA159) GN=rpoE PE=3 SV=2;>tr|F5VX37|F5VX37_STROR Probable DNA-directed RNA polymerase subunit delta OS=Streptococcus oralis SK	-3.75591	-4.06387	-0.307966	0.637858	0.62276	0.991495	0.992727	-0.307966	2	NA	NA	447360	327440	2693000	99910	NA	NA	-3.75591	-3.85913	-3.71438	-4.61812
520	tr|C4FQC4|C4FQC4_9FIRM	tr|C4FQC4|C4FQC4_9FIRM	10	>tr|C4FQC4|C4FQC4_9FIRM Inosine-5-monophosphate dehydrogenase OS=Veillonella dispar ATCC 17748 GN=guaB PE=3 SV=1	-0.694724	-0.910129	-0.215405	0.629623	0.62331	0.991495	0.992727	-0.215405	0	2942900	4350100	2496200	3063400	17571000	1004100	-0.16074	-0.576579	-1.34685	-0.565417	-0.836077	-1.32889
582	tr|C4FR15|C4FR15_9FIRM	tr|C4FR15|C4FR15_9FIRM	12	>tr|C4FR15|C4FR15_9FIRM 30S ribosomal protein S2 OS=Veillonella dispar ATCC 17748 GN=rpsB PE=3 SV=1	4.20626	4.3814	0.175142	0.556926	0.623495	0.991495	0.992727	0.175142	0	88054000	115870000	105460000	102390000	594950000	41362000	4.52494	4.19485	3.89899	4.60391	4.56916	3.97114
318	tr|C4FNJ8|C4FNJ8_9FIRM	tr|C4FNJ8|C4FNJ8_9FIRM	10	>tr|C4FNJ8|C4FNJ8_9FIRM Uroporphyrinogen-III C-methyltransferase OS=Veillonella dispar ATCC 17748 GN=cobA PE=4 SV=1	2.15092	1.98959	-0.161334	0.496061	0.623561	0.991495	0.992727	-0.161334	0	18522000	30853000	23682000	19709000	114640000	8706100	2.37552	2.27127	1.80599	2.17674	2.04215	1.74988
1172	tr|F9ES01|F9ES01_FUSNU	tr|F9ES01|F9ES01_FUSNU	3	>tr|F9ES01|F9ES01_FUSNU Thioredoxin OS=Fusobacterium nucleatum subsp. animalis ATCC 51191 GN=trx PE=3 SV=1	1.94791	2.5278	0.579892	0.699189	0.624012	0.991495	0.992727	0.579892	0	2257100	45624000	81064000	31845000	72059000	27135000	-0.526536	2.83996	3.53032	2.88352	1.32962	3.37028
180	tr|C4FMG2|C4FMG2_9FIRM	tr|C4FMG2|C4FMG2_9FIRM	6	>tr|C4FMG2|C4FMG2_9FIRM Response regulator receiver domain protein OS=Veillonella dispar ATCC 17748 GN=VEIDISOL_00196 PE=4 SV=1	1.83341	1.67433	-0.159086	0.484505	0.624237	0.991495	0.992727	-0.159086	0	11125000	24518000	25152000	10925000	96102000	9975600	1.67269	1.93717	1.89038	1.30761	1.77147	1.9439
472	tr|C4FPX2|C4FPX2_9FIRM	tr|C4FPX2|C4FPX2_9FIRM	7	>tr|C4FPX2|C4FPX2_9FIRM Uracil phosphoribosyltransferase OS=Veillonella dispar ATCC 17748 GN=upp PE=3 SV=1	2.28002	2.12372	-0.156302	0.468061	0.625071	0.991495	0.992727	-0.156302	0	21773000	27412000	30104000	19367000	105680000	12833000	2.59847	2.09936	2.14222	2.15096	1.91726	2.30293
25	sp|P45595|PT1_STRMU	sp|P45595|PT1_STRMU	3	>sp|P45595|PT1_STRMU Phosphoenolpyruvate-protein phosphotransferase OS=Streptococcus mutans serotype c (strain ATCC 700610 / UA159) GN=ptsI PE=3 SV=2	-3.59834	-3.16904	0.429296	0.706899	0.625703	0.991495	0.992727	0.429296	1	165280	792800	495430	1250100	NA	112230	-4.1308	-3.05133	-3.61289	-1.88572	NA	-4.45237
334	tr|C4FNQ0|C4FNQ0_9FIRM	tr|C4FNQ0|C4FNQ0_9FIRM	10	>tr|C4FNQ0|C4FNQ0_9FIRM Polyamine aminopropyltransferase OS=Veillonella dispar ATCC 17748 GN=speE PE=3 SV=1	1.53776	1.39798	-0.139777	0.201649	0.625755	0.991495	0.992727	-0.139777	0	11221000	18024000	18224000	12451000	73962000	6458100	1.68454	1.48986	1.43888	1.50021	1.36962	1.32413
1434	tr|Q7P6R4|Q7P6R4_FUSNV;tr|F9EM51|F9EM51_FUSNU	tr|Q7P6R4|Q7P6R4_FUSNV	2	>tr|Q7P6R4|Q7P6R4_FUSNV ABC transporter ATP-binding protein OS=Fusobacterium nucleatum subsp. vincentii ATCC 49256 GN=FNV1461 PE=4 SV=1;>tr|F9EM51|F9EM51_FUSNU ABC superfamily ATP binding cassette transporter, binding protein OS=Fusobacterium nucleatum sub	-2.43987	-2.6842	-0.24433	0.658159	0.628052	0.991495	0.992727	-0.24433	0	501650	882770	1775200	523680	4302000	677520	-2.60005	-2.89507	-1.82449	-3.16742	-2.99553	-1.88966
1380	tr|Q7P5M6|Q7P5M6_FUSNV;tr|F9EP52|F9EP52_FUSNU	tr|Q7P5M6|Q7P5M6_FUSNV	12	>tr|Q7P5M6|Q7P5M6_FUSNV Lysine--tRNA ligase OS=Fusobacterium nucleatum subsp. vincentii ATCC 49256 GN=lysS PE=3 SV=1;>tr|F9EP52|F9EP52_FUSNU Lysine--tRNA ligase OS=Fusobacterium nucleatum subsp. animalis ATCC 51191 GN=lysS PE=3 SV=1	1.68625	1.5171	-0.169152	0.552026	0.629001	0.991495	0.992727	-0.169152	0	12073000	18322000	22911000	9018100	95182000	8827000	1.78544	1.5137	1.75961	1.02505	1.75671	1.76954
791	tr|C4FSV4|C4FSV4_9FIRM	tr|C4FSV4|C4FSV4_9FIRM	27	>tr|C4FSV4|C4FSV4_9FIRM Hep/Hag repeat protein OS=Veillonella dispar ATCC 17748 GN=VEIDISOL_02002 PE=4 SV=1	2.48521	2.33082	-0.154395	0.473327	0.629259	0.991495	0.992727	-0.154395	0	20450000	34227000	39460000	27659000	112250000	12867000	2.51204	2.42213	2.52145	2.67592	2.00982	2.3067
473	tr|C4FPX3|C4FPX3_9FIRM	tr|C4FPX3|C4FPX3_9FIRM	5	>tr|C4FPX3|C4FPX3_9FIRM Putative sugar-binding domain protein OS=Veillonella dispar ATCC 17748 GN=VEIDISOL_00949 PE=4 SV=1	-1.59005	-1.93627	-0.346216	0.689054	0.629595	0.991495	0.992727	-0.346216	0	1358100	2719700	1279000	1353100	18327000	257560	-1.22692	-1.25935	-2.28389	-1.76909	-0.771431	-3.26829
1266	tr|Q7P3P6|Q7P3P6_FUSNV	tr|Q7P3P6|Q7P3P6_FUSNV	2	>tr|Q7P3P6|Q7P3P6_FUSNV Putative efflux pump component MtrF OS=Fusobacterium nucleatum subsp. vincentii ATCC 49256 GN=FNV0112 PE=4 SV=1	-0.209867	-0.0505145	0.159353	0.510679	0.630155	0.991495	0.992727	0.159353	0	2720800	5424900	6055300	5780600	24348000	2238700	-0.268928	-0.255601	-0.105073	0.369944	-0.335488	-0.185999
577	tr|C4FR05|C4FR05_9FIRM	tr|C4FR05|C4FR05_9FIRM	11	>tr|C4FR05|C4FR05_9FIRM Proline--tRNA ligase OS=Veillonella dispar ATCC 17748 GN=proS PE=3 SV=1	1.12287	1.33513	0.212262	0.637656	0.630267	0.991495	0.992727	0.212262	0	10029000	15039000	10103000	12809000	94937000	4199500	1.5297	1.22666	0.612249	1.54196	1.75275	0.710679
918	tr|F9EJE3|F9EJE3_FUSNU	tr|F9EJE3|F9EJE3_FUSNU	19	>tr|F9EJE3|F9EJE3_FUSNU Thioredoxin-disulfide reductase OS=Fusobacterium nucleatum subsp. animalis ATCC 51191 GN=trxB PE=4 SV=1	5.36031	5.54822	0.187911	0.606154	0.63108	0.991495	0.992727	0.187911	0	115190000	265990000	404490000	145600000	1234200000	152730000	4.89531	5.40286	5.78275	5.12253	5.68896	5.83316
1452	tr|Q7P710|Q7P710_FUSNV;tr|F9EQL1|F9EQL1_FUSNU	tr|Q7P710|Q7P710_FUSNV	6	>tr|Q7P710|Q7P710_FUSNV Transketolase OS=Fusobacterium nucleatum subsp. vincentii ATCC 49256 GN=FNV1549 PE=4 SV=1;>tr|F9EQL1|F9EQL1_FUSNU Transketolase OS=Fusobacterium nucleatum subsp. animalis ATCC 51191 GN=tktC PE=4 SV=1	1.83514	1.65966	-0.175481	0.579038	0.631467	0.991495	0.992727	-0.175481	0	11597000	23916000	24867000	9408100	107450000	10010000	1.72998	1.90103	1.87441	1.08741	1.94275	1.94881
1099	tr|F9ENN3|F9ENN3_FUSNU	tr|F9ENN3|F9ENN3_FUSNU	10	>tr|F9ENN3|F9ENN3_FUSNU Serine--tRNA ligase OS=Fusobacterium nucleatum subsp. animalis ATCC 51191 GN=serS PE=3 SV=1	1.88979	2.12191	0.232112	0.655773	0.631685	0.991495	0.992727	0.232112	0	8557200	24348000	37005000	12931000	185940000	10563000	1.31088	1.92706	2.43144	1.55593	2.78433	2.02546
1494	tr|Q7P7X3|Q7P7X3_FUSNV;tr|F9ELH8|F9ELH8_FUSNU	tr|Q7P7X3|Q7P7X3_FUSNV	4	>tr|Q7P7X3|Q7P7X3_FUSNV Thioredoxin reductase OS=Fusobacterium nucleatum subsp. vincentii ATCC 49256 GN=FNV1971 PE=4 SV=1;>tr|F9ELH8|F9ELH8_FUSNU Thioredoxin-disulfide reductase OS=Fusobacterium nucleatum subsp. animalis ATCC 51191 GN=trxB2 PE=4 SV=1	-1.36155	-1.20241	0.159141	0.520548	0.633025	0.991495	0.992727	0.159141	0	1307600	2697000	2184200	1610900	13064000	1451000	-1.27917	-1.27153	-1.53395	-1.5122	-1.29092	-0.804114
388	tr|C4FPC4|C4FPC4_9FIRM	tr|C4FPC4|C4FPC4_9FIRM	9	>tr|C4FPC4|C4FPC4_9FIRM Glutamine--tRNA ligase OS=Veillonella dispar ATCC 17748 GN=glnS PE=3 SV=1	0.873764	0.66662	-0.207144	0.637065	0.633163	0.991495	0.992727	-0.207144	0	7992900	10543000	10711000	5192200	75242000	3358400	1.21683	0.710328	0.694139	0.211812	1.39595	0.3921
789	tr|C4FSU6|C4FSU6_9FIRM	tr|C4FSU6|C4FSU6_9FIRM	13	>tr|C4FSU6|C4FSU6_9FIRM Malic enzyme, NAD binding domain protein OS=Veillonella dispar ATCC 17748 GN=VEIDISOL_01991 PE=4 SV=1	2.81717	2.97388	0.156708	0.509858	0.633876	0.991495	0.992727	0.156708	0	33648000	43322000	38535000	31666000	206990000	22409000	3.19861	2.76469	2.48821	2.87522	2.94891	3.09751
735	tr|C4FSD8|C4FSD8_9FIRM	tr|C4FSD8|C4FSD8_9FIRM	9	>tr|C4FSD8|C4FSD8_9FIRM Xaa-His dipeptidase OS=Veillonella dispar ATCC 17748 GN=pepD PE=4 SV=1	0.128288	-0.0127594	-0.141048	0.341234	0.634363	0.991495	0.992727	-0.141048	0	3979300	7147100	6454700	4240100	27566000	2921200	0.255237	0.145194	-0.0155659	-0.0865848	-0.144992	0.193299
648	tr|C4FRL2|C4FRL2_9FIRM	tr|C4FRL2|C4FRL2_9FIRM	3	>tr|C4FRL2|C4FRL2_9FIRM UDP-3-O-acyl-N-acetylglucosamine deacetylase OS=Veillonella dispar ATCC 17748 GN=lpxC PE=3 SV=1	-2.85166	-2.61411	0.237547	0.663007	0.634562	0.991495	0.992727	0.237547	0	542480	695110	872210	1280200	5708000	229920	-2.49217	-3.24249	-2.82031	-1.85067	-2.56156	-3.4301
321	tr|C4FNL7|C4FNL7_9FIRM	tr|C4FNL7|C4FNL7_9FIRM	2	>tr|C4FNL7|C4FNL7_9FIRM Citrate lyase acyl carrier protein OS=Veillonella dispar ATCC 17748 GN=citD PE=4 SV=1	1.42148	1.00111	-0.420377	0.701561	0.634682	0.991495	0.992727	-0.420377	0	7640700	16593000	22595000	14556000	15915000	12461000	1.1547	1.36961	1.74015	1.7303	-0.987985	2.261
1143	tr|F9EPS2|F9EPS2_FUSNU;tr|Q7P678|Q7P678_FUSNV	tr|F9EPS2|F9EPS2_FUSNU	17	>tr|F9EPS2|F9EPS2_FUSNU Pyridoxal 5-phosphate synthase subunit PdxS OS=Fusobacterium nucleatum subsp. animalis ATCC 51191 GN=pdxS PE=3 SV=1;>tr|Q7P678|Q7P678_FUSNV Pyridoxal 5-phosphate synthase subunit PdxS OS=Fusobacterium nucleatum subsp. vincentii AT	7.90941	8.08891	0.179496	0.598097	0.63525	0.991495	0.992727	0.179496	0	829030000	1399700000	2429400000	1042900000	4601800000	1016800000	7.61647	7.81681	8.29495	8.02282	7.70855	8.53535
1500	tr|Q7P7Y2|Q7P7Y2_FUSNV	tr|Q7P7Y2|Q7P7Y2_FUSNV	7	>tr|Q7P7Y2|Q7P7Y2_FUSNV Phosphate acetyltransferase OS=Fusobacterium nucleatum subsp. vincentii ATCC 49256 GN=FNV1962 PE=4 SV=1	2.81701	3.00735	0.190341	0.619366	0.635598	0.991495	0.992727	0.190341	0	17497000	46387000	68285000	32118000	279070000	17177000	2.29703	2.86407	3.28993	2.89609	3.40744	2.71851
974	tr|F9EL40|F9EL40_FUSNU;tr|Q7P3X1|Q7P3X1_FUSNV	tr|F9EL40|F9EL40_FUSNU	7	>tr|F9EL40|F9EL40_FUSNU Outer membrane protein OmpH OS=Fusobacterium nucleatum subsp. animalis ATCC 51191 GN=HMPREF9094_0644 PE=4 SV=1;>tr|Q7P3X1|Q7P3X1_FUSNV Outer membrane protein OmpH OS=Fusobacterium nucleatum subsp. vincentii ATCC 49256 GN=FNV0256 PE=	3.91454	4.08158	0.167043	0.566255	0.636434	0.991495	0.992727	0.167043	0	53045000	82563000	132160000	87656000	327850000	49081000	3.82619	3.70219	4.21524	4.37504	3.65465	4.21504
576	tr|C4FR01|C4FR01_9FIRM	tr|C4FR01|C4FR01_9FIRM	2	>tr|C4FR01|C4FR01_9FIRM DNA mismatch repair protein MutS OS=Veillonella dispar ATCC 17748 GN=mutS PE=3 SV=1	-4.71628	-5.0462	-0.329927	0.694484	0.6374	0.991495	0.992727	-0.329927	0	220610	309230	90437	178250	1568900	42390	-3.73268	-4.41997	-5.99618	-4.75491	-4.5435	-5.8402
468	tr|C4FPW2|C4FPW2_9FIRM	tr|C4FPW2|C4FPW2_9FIRM	2	>tr|C4FPW2|C4FPW2_9FIRM Uncharacterized protein OS=Veillonella dispar ATCC 17748 GN=VEIDISOL_00938 PE=4 SV=1	-1.86286	-2.13999	-0.277133	0.685029	0.639256	0.991495	0.992727	-0.277133	0	734660	2421400	1472700	1383200	12415000	249400	-2.07406	-1.42823	-2.08628	-1.73668	-1.36911	-3.31418
161	tr|A0A0H2XJH7|A0A0H2XJH7_STAA3	tr|A0A0H2XJH7|A0A0H2XJH7_STAA3	10	>tr|A0A0H2XJH7|A0A0H2XJH7_STAA3 Immunoglobulin G binding protein A OS=Staphylococcus aureus (strain USA300) GN=SAUSA300_0113 PE=4 SV=1	-0.806198	-1.7116	-0.905404	0.764529	0.639706	0.991495	0.992727	-0.905404	2	NA	20761000	615950	789430	17295000	NA	NA	1.69537	-3.30777	-2.56283	-0.860374	NA
850	tr|F5VUI6|F5VUI6_STROR	tr|F5VUI6|F5VUI6_STROR	13	>tr|F5VUI6|F5VUI6_STROR Gram positive anchor OS=Streptococcus oralis SK255 GN=HMPREF9968_2043 PE=3 SV=1	0.724716	1.14965	0.42493	0.706896	0.640119	0.991495	0.992727	0.42493	0	2453900	26743000	9472700	14747000	116690000	1967700	-0.411278	2.06345	0.521979	1.7495	2.06935	-0.369919
483	tr|C4FQ30|C4FQ30_9FIRM	tr|C4FQ30|C4FQ30_9FIRM	12	>tr|C4FQ30|C4FQ30_9FIRM 3-oxoacyl-[acyl-carrier-protein] synthase 2 OS=Veillonella dispar ATCC 17748 GN=fabF PE=3 SV=1	3.66926	3.80856	0.139302	0.364872	0.640409	0.991495	0.992727	0.139302	0	57491000	72395000	82769000	58776000	357510000	38041000	3.93716	3.51113	3.55949	3.78628	3.78756	3.85184
775	tr|C4FSN2|C4FSN2_9FIRM	tr|C4FSN2|C4FSN2_9FIRM	5	>tr|C4FSN2|C4FSN2_9FIRM 1,4-dihydroxy-2-naphthoyl-CoA synthase OS=Veillonella dispar ATCC 17748 GN=menB PE=3 SV=1	0.250042	0.4449	0.194857	0.63628	0.641213	0.991495	0.992727	0.194857	0	4061000	8232200	7091100	9663400	38657000	2270200	0.283257	0.350669	0.116201	1.12685	0.373927	-0.166083
1285	tr|Q7P420|Q7P420_FUSNV;tr|F9EQ05|F9EQ05_FUSNU	tr|Q7P420|Q7P420_FUSNV	7	>tr|Q7P420|Q7P420_FUSNV Fructose-bisphosphate aldolase class 1 OS=Fusobacterium nucleatum subsp. vincentii ATCC 49256 GN=fda PE=3 SV=1;>tr|F9EQ05|F9EQ05_FUSNU Fructose-bisphosphate aldolase class 1 OS=Fusobacterium nucleatum subsp. animalis ATCC 51191 GN=f	2.77181	2.52285	-0.248953	0.677866	0.641712	0.991495	0.992727	-0.248953	0	21196000	30907000	78214000	16902000	133290000	26652000	2.56144	2.27381	3.48017	1.95042	2.27346	3.34468
187	tr|C4FMI8|C4FMI8_9FIRM	tr|C4FMI8|C4FMI8_9FIRM	10	>tr|C4FMI8|C4FMI8_9FIRM Beta sliding clamp OS=Veillonella dispar ATCC 17748 GN=dnaN PE=3 SV=1	1.12102	0.927353	-0.193668	0.635785	0.641814	0.991495	0.992727	-0.193668	0	6424400	13507000	17436000	9035200	36157000	7219000	0.915643	1.07048	1.37694	1.02784	0.271327	1.48289
304	tr|C4FNH2|C4FNH2_9FIRM	tr|C4FNH2|C4FNH2_9FIRM	7	>tr|C4FNH2|C4FNH2_9FIRM 50S ribosomal protein L13 OS=Veillonella dispar ATCC 17748 GN=rplM PE=3 SV=1	3.47964	3.34693	-0.132711	0.214918	0.642654	0.991495	0.992727	-0.132711	0	39047000	71208000	82095000	41660000	297590000	25035000	3.40378	3.4871	3.54803	3.27927	3.50604	3.25546
663	tr|C4FRP0|C4FRP0_9FIRM	tr|C4FRP0|C4FRP0_9FIRM	15	>tr|C4FRP0|C4FRP0_9FIRM Aspartate carbamoyltransferase OS=Veillonella dispar ATCC 17748 GN=pyrB PE=3 SV=1	2.71447	2.57708	-0.137393	0.353043	0.643073	0.991495	0.992727	-0.137393	0	21570000	49780000	41473000	26553000	155230000	15897000	2.58556	2.96669	2.59117	2.61581	2.50731	2.60812
800	tr|F5VS58|F5VS58_STROR	tr|F5VS58|F5VS58_STROR	3	>tr|F5VS58|F5VS58_STROR Triosephosphate isomerase OS=Streptococcus oralis SK255 GN=tpiA PE=3 SV=1	-1.7326	-2.27317	-0.540564	0.715759	0.644339	0.991495	0.992727	-0.540564	0	453840	3635600	2050800	4454800	1722600	471760	-2.73814	-0.837409	-1.62226	-0.0138229	-4.40007	-2.40561
1091	tr|F9ENG6|F9ENG6_FUSNU	tr|F9ENG6|F9ENG6_FUSNU	10	>tr|F9ENG6|F9ENG6_FUSNU Cation ABC superfamily ATP binding cassette transporter, binding protein OS=Fusobacterium nucleatum subsp. animalis ATCC 51191 GN=HMPREF9094_1471 PE=4 SV=1	0.16906	-0.0803227	-0.249382	0.682483	0.645322	0.991495	0.992727	-0.249382	0	2665900	6570700	11398000	2577100	26494000	4424100	-0.297032	0.0229578	0.781253	-0.82005	-0.205862	0.784944
521	tr|C4FQD4|C4FQD4_9FIRM	tr|C4FQD4|C4FQD4_9FIRM	9	>tr|C4FQD4|C4FQD4_9FIRM N-acetylmuramoyl-L-alanine amidase OS=Veillonella dispar ATCC 17748 GN=VEIDISOL_01000 PE=4 SV=1	0.919281	0.766004	-0.153277	0.535222	0.645383	0.991495	0.992727	-0.153277	0	7671800	11962000	10784000	9340800	40408000	4406500	1.1603	0.89389	0.703657	1.07684	0.44191	0.779262
1107	tr|F9ENS4|F9ENS4_FUSNU	tr|F9ENS4|F9ENS4_FUSNU	7	>tr|F9ENS4|F9ENS4_FUSNU M24 family peptidase OS=Fusobacterium nucleatum subsp. animalis ATCC 51191 GN=HMPREF9094_1579 PE=4 SV=1	-4.40331	-4.5716	-0.168284	0.41686	0.646064	0.991495	0.992727	-0.168284	1	142130	285300	296130	NA	1342900	119660	-4.33885	-4.53706	-4.33403	NA	-4.7822	-4.361
114	sp|Q96DA0|ZG16B_HUMAN	sp|Q96DA0|ZG16B_HUMAN	6	>sp|Q96DA0|ZG16B_HUMAN Zymogen granule protein 16 homolog B OS=Homo sapiens GN=ZG16B PE=1 SV=3	3.0747	2.77983	-0.294863	0.69803	0.647034	0.991495	0.992727	-0.294863	0	35971000	75130000	35377000	57942000	200770000	8244200	3.29065	3.56504	2.3684	3.76523	2.90209	1.67218
280	tr|C4FND5|C4FND5_9FIRM	tr|C4FND5|C4FND5_9FIRM	3	>tr|C4FND5|C4FND5_9FIRM 30S ribosomal protein S17 OS=Veillonella dispar ATCC 17748 GN=rpsQ PE=3 SV=1	0.243584	0.0575424	-0.186041	0.634875	0.647209	0.991495	0.992727	-0.186041	0	4337900	7158700	7576600	7227600	21430000	2559700	0.374199	0.147551	0.209	0.699023	-0.531393	0.00499707
385	tr|C4FPB9|C4FPB9_9FIRM	tr|C4FPB9|C4FPB9_9FIRM	8	>tr|C4FPB9|C4FPB9_9FIRM Dyp-type peroxidase family protein OS=Veillonella dispar ATCC 17748 GN=VEIDISOL_00743 PE=4 SV=1	1.49021	1.35335	-0.136861	0.38566	0.647622	0.991495	0.992727	-0.136861	0	11308000	15752000	18786000	10575000	70154000	7367400	1.69519	1.294	1.48144	1.25965	1.2885	1.5119
845	tr|F5VU79|F5VU79_STROR	tr|F5VU79|F5VU79_STROR	4	>tr|F5VU79|F5VU79_STROR Glutamate dehydrogenase OS=Streptococcus oralis SK255 GN=gdhA PE=3 SV=1	-3.17803	-2.55103	0.626993	0.737169	0.647951	0.991495	0.992727	0.626993	1	NA	1796600	264190	1283800	14431000	96449	NA	-1.86209	-4.49396	-1.84653	-1.1382	-4.66837
1404	tr|Q7P616|Q7P616_FUSNV	tr|Q7P616|Q7P616_FUSNV	5	>tr|Q7P616|Q7P616_FUSNV Glutamate-1-semialdehyde 2,1-aminomutase OS=Fusobacterium nucleatum subsp. vincentii ATCC 49256 GN=hemL PE=3 SV=1	-1.74032	-1.96172	-0.221402	0.671722	0.648234	0.991495	0.992727	-0.221402	0	827000	1877800	2218200	628620	10908000	942530	-1.91082	-1.79783	-1.51231	-2.89837	-1.56771	-1.41909
179	tr|C4FMF6|C4FMF6_9FIRM	tr|C4FMF6|C4FMF6_9FIRM	7	>tr|C4FMF6|C4FMF6_9FIRM Uncharacterized protein OS=Veillonella dispar ATCC 17748 GN=VEIDISOL_00251 PE=4 SV=1	3.76487	3.60709	-0.157786	0.56978	0.649196	0.991495	0.992727	-0.157786	0	63319000	83495000	79660000	57801000	369900000	24416000	4.07028	3.7185	3.50584	3.76164	3.83985	3.21978
642	tr|C4FRK6|C4FRK6_9FIRM	tr|C4FRK6|C4FRK6_9FIRM	25	>tr|C4FRK6|C4FRK6_9FIRM Outer membrane protein, OMP85 family OS=Veillonella dispar ATCC 17748 GN=VEIDISOL_01544 PE=4 SV=1	3.36721	3.50446	0.137248	0.407036	0.649368	0.991495	0.992727	0.137248	0	42228000	60685000	70529000	54245000	314670000	25002000	3.51176	3.25464	3.33524	3.66811	3.59169	3.25358
714	tr|C4FS72|C4FS72_9FIRM	tr|C4FS72|C4FS72_9FIRM	17	>tr|C4FS72|C4FS72_9FIRM Carbon-monoxide dehydrogenase, catalytic subunit OS=Veillonella dispar ATCC 17748 GN=cooS PE=4 SV=1	3.934	4.25844	0.324444	0.706475	0.650089	0.991495	0.992727	0.324444	0	88259000	138990000	48639000	91217000	870450000	23886000	4.52815	4.45933	2.81452	4.4337	5.15313	3.18849
1557	tr|Q8DW98|Q8DW98_STRMU	tr|Q8DW98|Q8DW98_STRMU	3	>tr|Q8DW98|Q8DW98_STRMU 50S ribosomal protein L13 OS=Streptococcus mutans serotype c (strain ATCC 700610 / UA159) GN=rplM PE=3 SV=1	-3.50124	-2.80987	0.691364	0.723966	0.650527	0.991495	0.992727	0.691364	0	237890	3691000	86436	396570	18027000	148220	-3.62871	-0.815424	-6.05958	-3.57697	-0.796759	-4.0559
323	tr|C4FNL9|C4FNL9_9FIRM	tr|C4FNL9|C4FNL9_9FIRM	12	>tr|C4FNL9|C4FNL9_9FIRM Citrate lyase alpha chain OS=Veillonella dispar ATCC 17748 GN=citF PE=4 SV=1	2.45751	2.63471	0.177193	0.626796	0.650646	0.991495	0.992727	0.177193	0	15746000	41684000	39201000	20750000	148260000	24330000	2.15165	2.70866	2.51222	2.25256	2.43681	3.21475
286	tr|C4FNE1|C4FNE1_9FIRM	tr|C4FNE1|C4FNE1_9FIRM	9	>tr|C4FNE1|C4FNE1_9FIRM 50S ribosomal protein L6 OS=Veillonella dispar ATCC 17748 GN=rplF PE=3 SV=1	5.00092	4.86242	-0.138505	0.436417	0.650822	0.991495	0.992727	-0.138505	0	105810000	203970000	268330000	106730000	748180000	85210000	4.7782	5.01693	5.20764	4.66506	4.92084	5.00136
605	tr|C4FR88|C4FR88_9FIRM	tr|C4FR88|C4FR88_9FIRM	7	>tr|C4FR88|C4FR88_9FIRM Transcription termination/antitermination protein NusA OS=Veillonella dispar ATCC 17748 GN=nusA PE=3 SV=1	1.72805	1.59541	-0.132636	0.329659	0.650913	0.991495	0.992727	-0.132636	0	12260000	19746000	22836000	11579000	88183000	8728200	1.80663	1.62251	1.75501	1.39325	1.6395	1.75349
849	tr|F5VUF3|F5VUF3_STROR	tr|F5VUF3|F5VUF3_STROR	9	>tr|F5VUF3|F5VUF3_STROR Pullulanase, extracellular OS=Streptococcus oralis SK255 GN=HMPREF9968_0456 PE=3 SV=1	-2.16338	-1.5673	0.596076	0.723732	0.652052	0.991495	0.992727	0.596076	0	150030	6025500	1434700	3730500	17276000	209210	-4.26427	-0.102961	-2.12291	-0.275201	-0.862061	-3.56465
279	tr|C4FND4|C4FND4_9FIRM	tr|C4FND4|C4FND4_9FIRM	4	>tr|C4FND4|C4FND4_9FIRM 50S ribosomal protein L29 OS=Veillonella dispar ATCC 17748 GN=rpmC PE=3 SV=1	1.99046	1.82781	-0.162643	0.596551	0.652561	0.991495	0.992727	-0.162643	0	16719000	20009000	29113000	17218000	75216000	11211000	2.23432	1.64174	2.09531	1.9777	1.39542	2.11032
424	tr|C4FPJ5|C4FPJ5_9FIRM	tr|C4FPJ5|C4FPJ5_9FIRM	21	>tr|C4FPJ5|C4FPJ5_9FIRM Aspartate--tRNA(Asp/Asn) ligase OS=Veillonella dispar ATCC 17748 GN=aspS PE=3 SV=1	2.45365	2.62749	0.173841	0.624891	0.652823	0.991495	0.992727	0.173841	0	25674000	37916000	26515000	29723000	198240000	12090000	2.8257	2.57093	1.96433	2.78194	2.88263	2.21792
95	sp|Q59934|PFL_STRMU	sp|Q59934|PFL_STRMU	15	>sp|Q59934|PFL_STRMU Formate acetyltransferase OS=Streptococcus mutans serotype c (strain ATCC 700610 / UA159) GN=pfl PE=3 SV=2	-0.370763	0.258118	0.628881	0.769135	0.653567	0.991495	0.992727	0.628881	2	974930	12368000	NA	2161600	85678000	NA	-1.68394	0.942411	NA	-1.07904	1.59527	NA
1416	tr|Q7P696|Q7P696_FUSNV	tr|Q7P696|Q7P696_FUSNV	4	>tr|Q7P696|Q7P696_FUSNV Glutamyl-tRNA(Gln) amidotransferase subunit A OS=Fusobacterium nucleatum subsp. vincentii ATCC 49256 GN=gatA PE=3 SV=1	-0.714254	-0.887309	-0.173055	0.625953	0.654055	0.991495	0.992727	-0.173055	0	1473900	4029800	5117400	1996400	23135000	1219500	-1.11411	-0.687761	-0.340894	-1.19615	-0.413912	-1.05187
428	tr|C4FPL2|C4FPL2_9FIRM	tr|C4FPL2|C4FPL2_9FIRM	2	>tr|C4FPL2|C4FPL2_9FIRM GTP cyclohydrolase 1 type 2 homolog OS=Veillonella dispar ATCC 17748 GN=VEIDISOL_00837 PE=3 SV=1	-2.44926	-2.60137	-0.152113	0.561034	0.654126	0.991495	0.992727	-0.152113	0	701670	1111100	985130	632160	5402400	519570	-2.1374	-2.56066	-2.64971	-2.8901	-2.646	-2.26801
1049	tr|F9EME6|F9EME6_FUSNU	tr|F9EME6|F9EME6_FUSNU	3	>tr|F9EME6|F9EME6_FUSNU Ethanolamine utilization protein EutQ OS=Fusobacterium nucleatum subsp. animalis ATCC 51191 GN=eutQ PE=4 SV=1	-2.35153	-2.13771	0.213825	0.675561	0.654646	0.991495	0.992727	0.213825	0	440680	927550	2314500	1233400	6249000	590750	-2.77871	-2.82314	-1.45276	-1.90553	-2.4226	-2.085
536	tr|C4FQL8|C4FQL8_9FIRM	tr|C4FQL8|C4FQL8_9FIRM	9	>tr|C4FQL8|C4FQL8_9FIRM Efflux transporter, RND family, MFP subunit OS=Veillonella dispar ATCC 17748 GN=VEIDISOL_01086 PE=3 SV=1	1.03899	0.906305	-0.132682	0.373342	0.654836	0.991495	0.992727	-0.132682	0	7741900	12674000	13006000	8854400	47161000	5297600	1.17284	0.97794	0.966186	0.998064	0.679068	1.04178
979	tr|F9EL54|F9EL54_FUSNU	tr|F9EL54|F9EL54_FUSNU	28	>tr|F9EL54|F9EL54_FUSNU Tryptophan 2,3-dioxygenase OS=Fusobacterium nucleatum subsp. animalis ATCC 51191 GN=HMPREF9094_0658 PE=4 SV=1	7.03331	7.21419	0.180884	0.650205	0.659522	0.991495	0.992727	0.180884	0	374300000	840010000	1382800000	457560000	3324000000	536480000	6.52011	7.07455	7.50527	6.80924	7.20937	7.62397
936	tr|F9EJX7|F9EJX7_FUSNU	tr|F9EJX7|F9EJX7_FUSNU	7	>tr|F9EJX7|F9EJX7_FUSNU Cystathionine beta-lyase OS=Fusobacterium nucleatum subsp. animalis ATCC 51191 GN=metC PE=3 SV=1	3.33781	2.91108	-0.426737	0.724693	0.659566	0.991495	0.992727	-0.426737	0	71888000	103170000	22626000	46098000	399320000	6565100	4.24528	4.02609	1.74207	3.42839	3.95729	1.34755
1537	tr|Q8DRT8|Q8DRT8_STRMU	tr|Q8DRT8|Q8DRT8_STRMU	2	>tr|Q8DRT8|Q8DRT8_STRMU Putative succinate semialdehyde dehydrogenase OS=Streptococcus mutans serotype c (strain ATCC 700610 / UA159) GN=SMU_2127 PE=3 SV=1	-1.44648	-1.8128	-0.366318	NA	0.659594	NA	0.992727	-0.366318	4	NA	2391200	NA	NA	9297900	NA	NA	-1.44648	NA	NA	-1.8128	NA
449	tr|C4FPS8|C4FPS8_9FIRM	tr|C4FPS8|C4FPS8_9FIRM	8	>tr|C4FPS8|C4FPS8_9FIRM High-affinity heme uptake system protein IsdE OS=Veillonella dispar ATCC 17748 GN=isdE PE=4 SV=1	1.92344	2.10156	0.178115	0.646903	0.659979	0.991495	0.992727	0.178115	0	16581000	25918000	19442000	27522000	108930000	8245000	2.22289	2.01789	1.52954	2.66861	1.96375	1.67231
1542	tr|Q8DTC9|Q8DTC9_STRMU	tr|Q8DTC9|Q8DTC9_STRMU	5	>tr|Q8DTC9|Q8DTC9_STRMU Putative pyruvate dehydrogenase, TPP-dependent E1 component alpha-subunit OS=Streptococcus mutans serotype c (strain ATCC 700610 / UA159) GN=pdhA PE=4 SV=1	-1.38859	-0.927433	0.461159	0.76502	0.660017	0.991495	0.992727	0.461159	2	1002900	2968200	NA	975070	39239000	NA	-1.64494	-1.13225	NA	-2.25172	0.396859	NA
98	sp|Q8DRX7|Y2079_STRMU;tr|F5VUR0|F5VUR0_STROR	sp|Q8DRX7|Y2079_STRMU	3	>sp|Q8DRX7|Y2079_STRMU UPF0297 protein SMU_2079c OS=Streptococcus mutans serotype c (strain ATCC 700610 / UA159) GN=SMU_2079c PE=3 SV=1;>tr|F5VUR0|F5VUR0_STROR UPF0297 protein HMPREF9968_1944 OS=Streptococcus oralis SK255 GN=HMPREF9968_1944 PE=3 SV=1	-4.46518	-4.15465	0.310536	0.735674	0.660264	0.991495	0.992727	0.310536	2	NA	470040	169110	366840	1495000	NA	NA	-3.81126	-5.11911	-3.69176	-4.61754	NA
361	tr|C4FNZ0|C4FNZ0_9FIRM	tr|C4FNZ0|C4FNZ0_9FIRM	4	>tr|C4FNZ0|C4FNZ0_9FIRM DNA-binding protein HU OS=Veillonella dispar ATCC 17748 GN=hup PE=3 SV=1	4.78092	4.95125	0.170323	0.636173	0.661401	0.991495	0.992727	0.170323	0	99014000	139660000	264930000	155990000	547270000	97179000	4.68668	4.46632	5.18977	5.22407	4.44097	5.18871
929	tr|F9EJT1|F9EJT1_FUSNU	tr|F9EJT1|F9EJT1_FUSNU	5	>tr|F9EJT1|F9EJT1_FUSNU MFS superfamily major facilitator transporter OS=Fusobacterium nucleatum subsp. animalis ATCC 51191 GN=HMPREF9094_0185 PE=4 SV=1	1.26348	1.13911	-0.124372	0.20357	0.661508	0.991495	0.992727	-0.124372	0	8880900	13939000	16648000	9583400	66407000	5512500	1.36207	1.11624	1.31214	1.11461	1.20426	1.09846
485	tr|C4FQ33|C4FQ33_9FIRM	tr|C4FQ33|C4FQ33_9FIRM	3	>tr|C4FQ33|C4FQ33_9FIRM 3-oxoacyl-[acyl-carrier-protein] reductase OS=Veillonella dispar ATCC 17748 GN=fabG PE=4 SV=1	1.88508	1.75234	-0.132746	0.447939	0.663357	0.991495	0.992727	-0.132746	0	10786000	27409000	25800000	13749000	92018000	9713200	1.63002	2.09921	1.92602	1.64628	1.70483	1.90591
805	tr|F5VSC1|F5VSC1_STROR;sp|P59133|RS4_STRMU	tr|F5VSC1|F5VSC1_STROR	5	>tr|F5VSC1|F5VSC1_STROR 30S ribosomal protein S4 OS=Streptococcus oralis SK255 GN=rpsD PE=3 SV=1;>sp|P59133|RS4_STRMU 30S ribosomal protein S4 OS=Streptococcus mutans serotype c (strain ATCC 700610 / UA159) GN=rpsD PE=3 SV=1	-0.578738	-0.283088	0.29565	0.717149	0.665178	0.991495	0.992727	0.29565	0	2244700	5149500	3506200	6782000	36981000	741800	-0.534131	-0.331339	-0.870743	0.605286	0.305908	-1.76046
108	sp|Q8DUN9|RS16_STRMU	sp|Q8DUN9|RS16_STRMU	2	>sp|Q8DUN9|RS16_STRMU 30S ribosomal protein S16 OS=Streptococcus mutans serotype c (strain ATCC 700610 / UA159) GN=rpsP PE=3 SV=1	-3.64128	-3.11207	0.529211	0.774693	0.666165	0.991495	0.992727	0.529211	2	106220	1125300	NA	242790	8645600	NA	-4.74037	-2.5422	NA	-4.29973	-1.92442	NA
624	tr|C4FRD2|C4FRD2_9FIRM	tr|C4FRD2|C4FRD2_9FIRM	18	>tr|C4FRD2|C4FRD2_9FIRM Methionine--tRNA ligase OS=Veillonella dispar ATCC 17748 GN=metG PE=3 SV=1	2.5201	2.65631	0.136214	0.509442	0.666764	0.991495	0.992727	0.136214	0	21435000	42443000	32476000	29666000	185160000	13853000	2.5769	2.73489	2.2485	2.77911	2.77788	2.41195
1116	tr|F9ENY3|F9ENY3_FUSNU;tr|Q7P2A9|Q7P2A9_FUSNV	tr|F9ENY3|F9ENY3_FUSNU	11	>tr|F9ENY3|F9ENY3_FUSNU Glutamate formimidoyltransferase OS=Fusobacterium nucleatum subsp. animalis ATCC 51191 GN=ftcD2 PE=4 SV=1;>tr|Q7P2A9|Q7P2A9_FUSNV GLUTAMATE FORMIMINOTRANSFERASE OS=Fusobacterium nucleatum subsp. vincentii ATCC 49256 GN=FNV0192 PE=4	3.55243	3.36697	-0.185463	0.670933	0.668054	0.991495	0.992727	-0.185463	0	33259000	62964000	127640000	34514000	247600000	38664000	3.18258	3.30823	4.16647	3.00208	3.22383	3.87499
1100	tr|F9ENP0|F9ENP0_FUSNU	tr|F9ENP0|F9ENP0_FUSNU	26	>tr|F9ENP0|F9ENP0_FUSNU Chaperone protein DnaK OS=Fusobacterium nucleatum subsp. animalis ATCC 51191 GN=dnaK PE=2 SV=1	1.41423	1.2725	-0.141722	0.557355	0.668163	0.991495	0.992727	-0.141722	0	10099000	14811000	19022000	11986000	79988000	4741000	1.53929	1.20445	1.49894	1.44414	1.48982	0.883555
330	tr|C4FNP1|C4FNP1_9FIRM	tr|C4FNP1|C4FNP1_9FIRM	16	>tr|C4FNP1|C4FNP1_9FIRM DEAD/DEAH box helicase OS=Veillonella dispar ATCC 17748 GN=VEIDISOL_00582 PE=3 SV=1	2.25079	2.4681	0.217309	0.69623	0.668291	0.991495	0.992727	0.217309	0	22574000	38190000	19347000	25216000	223390000	9009200	2.64828	2.5814	1.52268	2.53971	3.06592	1.79866
229	tr|C4FN34|C4FN34_9FIRM	tr|C4FN34|C4FN34_9FIRM	2	>tr|C4FN34|C4FN34_9FIRM Phosphoenolpyruvate-protein phosphotransferase OS=Veillonella dispar ATCC 17748 GN=ptsP PE=3 SV=1	-0.904758	-1.07984	-0.17508	0.593309	0.668325	0.991495	0.992727	-0.17508	1	1890400	3057900	3547500	NA	11870000	1537400	-0.770974	-1.08897	-0.854334	NA	-1.43801	-0.721669
694	tr|C4FRY1|C4FRY1_9FIRM	tr|C4FRY1|C4FRY1_9FIRM	13	>tr|C4FRY1|C4FRY1_9FIRM Sugar-binding domain protein OS=Veillonella dispar ATCC 17748 GN=VEIDISOL_01670 PE=4 SV=1	5.15162	5.35374	0.202119	0.687277	0.668818	0.991495	0.992727	0.202119	0	181040000	233290000	190010000	261220000	1077600000	64161000	5.51868	5.21217	4.724	5.98353	5.48074	4.59694
1130	tr|F9EP90|F9EP90_FUSNU;tr|Q7P7L8|Q7P7L8_FUSNV	tr|F9EP90|F9EP90_FUSNU	2	>tr|F9EP90|F9EP90_FUSNU Uncharacterized protein (Fragment) OS=Fusobacterium nucleatum subsp. animalis ATCC 51191 GN=HMPREF9094_1745 PE=4 SV=1;>tr|Q7P7L8|Q7P7L8_FUSNV Uncharacterized protein OS=Fusobacterium nucleatum subsp. vincentii ATCC 49256 GN=FNV1514	-2.16086	-1.85184	0.309018	0.723608	0.669475	0.991495	0.992727	0.309018	0	1040100	2490100	536880	2003600	10475000	374470	-1.59472	-1.38756	-3.5003	-1.19085	-1.62987	-2.73482
607	tr|C4FR93|C4FR93_9FIRM	tr|C4FR93|C4FR93_9FIRM	3	>tr|C4FR93|C4FR93_9FIRM DNA polymerase I OS=Veillonella dispar ATCC 17748 GN=polA PE=3 SV=1	-2.54508	-2.69231	-0.14723	0.590351	0.669503	0.991495	0.992727	-0.14723	0	533420	1373400	843460	784350	6092300	301660	-2.51539	-2.25256	-2.86728	-2.57234	-2.46157	-3.043
1397	tr|Q7P5Y9|Q7P5Y9_FUSNV;tr|F9EJS2|F9EJS2_FUSNU	tr|Q7P5Y9|Q7P5Y9_FUSNV	5	>tr|Q7P5Y9|Q7P5Y9_FUSNV Phenylalanine--tRNA ligase alpha subunit OS=Fusobacterium nucleatum subsp. vincentii ATCC 49256 GN=pheS PE=3 SV=1;>tr|F9EJS2|F9EJS2_FUSNU Phenylalanine--tRNA ligase alpha subunit OS=Fusobacterium nucleatum subsp. animalis ATCC 51191	0.42702	0.302019	-0.125002	0.361901	0.670056	0.991495	0.992727	-0.125002	0	4634300	7508300	10007000	5184300	37565000	3298700	0.465326	0.216865	0.59887	0.209569	0.329953	0.366534
523	tr|C4FQE3|C4FQE3_9FIRM	tr|C4FQE3|C4FQE3_9FIRM	5	>tr|C4FQE3|C4FQE3_9FIRM 10 kDa chaperonin OS=Veillonella dispar ATCC 17748 GN=groS PE=3 SV=1	1.3901	1.12787	-0.262232	0.715517	0.670327	0.991495	0.992727	-0.262232	0	15395000	8182000	22082000	15498000	40263000	5614300	2.12057	0.341778	1.70797	1.82267	0.436393	1.12455
1558	tr|Q8DWB9|Q8DWB9_STRMU	tr|Q8DWB9|Q8DWB9_STRMU	13	>tr|Q8DWB9|Q8DWB9_STRMU Aldehyde-alcohol dehydrogenase OS=Streptococcus mutans serotype c (strain ATCC 700610 / UA159) GN=adhE PE=3 SV=1	-0.274308	0.326844	0.601152	0.739733	0.670845	0.991495	0.992727	0.601152	0	1679500	30140000	1431400	5251600	129960000	901410	-0.934067	2.23728	-2.12614	0.228569	2.23464	-1.48267
634	tr|C4FRI9|C4FRI9_9FIRM	tr|C4FRI9|C4FRI9_9FIRM	16	>tr|C4FRI9|C4FRI9_9FIRM Lysine--tRNA ligase OS=Veillonella dispar ATCC 17748 GN=lysS PE=3 SV=1	2.40342	2.54139	0.137971	0.546791	0.671477	0.991495	0.992727	0.137971	0	25341000	29745000	31025000	24453000	170580000	14507000	2.8077	2.2181	2.18445	2.49445	2.65202	2.4777
623	tr|C4FRC4|C4FRC4_9FIRM	tr|C4FRC4|C4FRC4_9FIRM	3	>tr|C4FRC4|C4FRC4_9FIRM Transcriptional regulator, LysR family OS=Veillonella dispar ATCC 17748 GN=VEIDISOL_01457 PE=4 SV=1	-2.45012	-2.0353	0.414817	0.734882	0.67162	0.991495	0.992727	0.414817	0	1729800	1867400	236170	913620	9001200	674640	-0.893381	-1.8059	-4.65107	-2.34761	-1.86256	-1.89573
326	tr|C4FNM7|C4FNM7_9FIRM	tr|C4FNM7|C4FNM7_9FIRM	42	>tr|C4FNM7|C4FNM7_9FIRM Pyruvate-flavodoxin oxidoreductase OS=Veillonella dispar ATCC 17748 GN=nifJ PE=3 SV=1	6.02655	6.27024	0.243692	0.711845	0.671862	0.991495	0.992727	0.243692	0	374500000	550410000	248280000	340060000	2736000000	123300000	6.52084	6.46	5.09882	6.37206	6.91063	5.52805
1147	tr|F9EQ25|F9EQ25_FUSNU	tr|F9EQ25|F9EQ25_FUSNU	2	>tr|F9EQ25|F9EQ25_FUSNU Cell division protein FtsA OS=Fusobacterium nucleatum subsp. animalis ATCC 51191 GN=ftsA PE=4 SV=1	-4.61938	-4.91921	-0.299827	0.738131	0.673056	0.991495	0.992727	-0.299827	3	NA	205190	320650	NA	1228200	NA	NA	-5.0162	-4.22256	NA	-4.91921	NA
1341	tr|Q7P519|Q7P519_FUSNV;tr|F9EPN6|F9EPN6_FUSNU	tr|Q7P519|Q7P519_FUSNV	3	>tr|Q7P519|Q7P519_FUSNV 50S ribosomal protein L17 OS=Fusobacterium nucleatum subsp. vincentii ATCC 49256 GN=rplQ PE=3 SV=1;>tr|F9EPN6|F9EPN6_FUSNU 50S ribosomal protein L17 OS=Fusobacterium nucleatum subsp. animalis ATCC 51191 GN=rplQ PE=3 SV=1	-0.0310907	0.130089	0.16118	0.643344	0.673415	0.991495	0.992727	0.16118	0	3056000	5406000	7948500	6849600	32768000	1995500	-0.108746	-0.260675	0.276149	0.619896	0.120294	-0.349922
672	tr|C4FRQ4|C4FRQ4_9FIRM	tr|C4FRQ4|C4FRQ4_9FIRM	5	>tr|C4FRQ4|C4FRQ4_9FIRM 30S ribosomal protein S16 OS=Veillonella dispar ATCC 17748 GN=rpsP PE=3 SV=1	3.16681	3.38333	0.216525	0.702606	0.673532	0.991495	0.992727	0.216525	0	21578000	42168000	129700000	47670000	233700000	30503000	2.58607	2.72544	4.18891	3.47778	3.13516	3.53705
923	tr|F9EJK5|F9EJK5_FUSNU	tr|F9EJK5|F9EJK5_FUSNU	8	>tr|F9EJK5|F9EJK5_FUSNU Asparagine--tRNA ligase OS=Fusobacterium nucleatum subsp. animalis ATCC 51191 GN=asnS PE=3 SV=1	-0.661717	-0.79072	-0.129003	0.470251	0.673558	0.991495	0.992727	-0.129003	0	2176500	3754200	4200000	2192100	18386000	1737500	-0.57667	-0.790743	-0.617737	-1.0584	-0.766499	-0.547265
1325	tr|Q7P4P0|Q7P4P0_FUSNV;tr|F9EM87|F9EM87_FUSNU	tr|Q7P4P0|Q7P4P0_FUSNV	4	>tr|Q7P4P0|Q7P4P0_FUSNV 30S ribosomal protein S6 OS=Fusobacterium nucleatum subsp. vincentii ATCC 49256 GN=rpsF PE=3 SV=1;>tr|F9EM87|F9EM87_FUSNU 30S ribosomal protein S6 OS=Fusobacterium nucleatum subsp. animalis ATCC 51191 GN=rpsF PE=3 SV=1	1.08019	1.25929	0.179103	0.672845	0.673597	0.991495	0.992727	0.179103	0	8596000	9564800	17161000	13676000	46839000	7158400	1.31712	0.568777	1.35467	1.63844	0.668554	1.47088
29	sp|P72483|EFTU_STRMU	sp|P72483|EFTU_STRMU	17	>sp|P72483|EFTU_STRMU Elongation factor Tu OS=Streptococcus mutans serotype c (strain ATCC 700610 / UA159) GN=tuf PE=3 SV=2	0.365178	0.759759	0.394581	0.735913	0.674025	0.991495	0.992727	0.394581	0	2490400	20345000	5742100	9580900	116340000	1356900	-0.390921	1.66595	-0.179495	1.11422	2.06474	-0.899688
1187	tr|J3F137|J3F137_ACTNH;tr|F9PIK8|F9PIK8_9ACTO;tr|F9EFB1|F9EFB1_9ACTO	tr|J3F137|J3F137_ACTNH	2	>tr|J3F137|J3F137_ACTNH ATP synthase subunit alpha OS=Actinomyces naeslundii (strain ATCC 12104 / DSM 43013 / JCM 8349 / NCTC 10301 / Howell 279) GN=atpA PE=3 SV=1;>tr|F9PIK8|F9PIK8_9ACTO ATP synthase subunit alpha OS=Actinomyces sp. oral taxon 175 str. F0	-1.32115	-1.16975	0.151401	0.62185	0.675024	0.991495	0.992727	0.151401	0	1492900	3118600	1798000	2354400	14726000	923010	-1.09645	-1.06039	-1.80661	-0.953183	-1.10714	-1.44892
410	tr|C4FPF5|C4FPF5_9FIRM	tr|C4FPF5|C4FPF5_9FIRM	8	>tr|C4FPF5|C4FPF5_9FIRM LAO/AO transport system ATPase OS=Veillonella dispar ATCC 17748 GN=VEIDISOL_00779 PE=4 SV=1	2.69423	2.83043	0.1362	0.550084	0.675035	0.991495	0.992727	0.1362	0	19866000	42903000	50245000	35487000	153010000	20392000	2.4721	2.75056	2.86004	3.04303	2.4852	2.96307
1510	tr|Q7P843|Q7P843_FUSNV;tr|F9EK93|F9EK93_FUSNU	tr|Q7P843|Q7P843_FUSNV	2	>tr|Q7P843|Q7P843_FUSNV Carbamoyl-phosphate synthase small chain OS=Fusobacterium nucleatum subsp. vincentii ATCC 49256 GN=carA PE=3 SV=1;>tr|F9EK93|F9EK93_FUSNU Carbamoyl-phosphate synthase small chain OS=Fusobacterium nucleatum subsp. animalis ATCC 51191	-2.53405	-2.34925	0.184795	0.649158	0.676529	0.991495	0.992727	0.184795	1	NA	979160	1243200	661330	8552800	514090	NA	-2.74442	-2.32367	-2.82365	-1.94098	-2.28313
556	tr|C4FQU5|C4FQU5_9FIRM	tr|C4FQU5|C4FQU5_9FIRM	6	>tr|C4FQU5|C4FQU5_9FIRM DNA repair protein RecN OS=Veillonella dispar ATCC 17748 GN=recN PE=3 SV=1	-2.30814	-2.46268	-0.15454	0.636104	0.677101	0.991495	0.992727	-0.15454	0	836850	1328700	930760	834930	7521200	365460	-1.8945	-2.30066	-2.72926	-2.48029	-2.13823	-2.76953
104	sp|Q8DT53|GLGC_STRMU	sp|Q8DT53|GLGC_STRMU	2	>sp|Q8DT53|GLGC_STRMU Glucose-1-phosphate adenylyltransferase OS=Streptococcus mutans serotype c (strain ATCC 700610 / UA159) GN=glgC PE=3 SV=2	-3.38378	-3.03847	0.345315	NA	0.67723	NA	0.992727	0.345315	4	NA	630730	NA	NA	4183300	NA	NA	-3.38378	NA	NA	-3.03847	NA
843	tr|F5VU49|F5VU49_STROR;tr|I6L930|I6L930_STRMU	tr|F5VU49|F5VU49_STROR	3	>tr|F5VU49|F5VU49_STROR UTP--glucose-1-phosphate uridylyltransferase OS=Streptococcus oralis SK255 GN=galU PE=3 SV=1;>tr|I6L930|I6L930_STRMU UTP--glucose-1-phosphate uridylyltransferase OS=Streptococcus mutans serotype c (strain ATCC 700610 / UA159) GN=SMU	-2.93427	-2.64257	0.291702	0.72892	0.677397	0.991495	0.992727	0.291702	0	225060	1583700	739170	1175300	7849500	167870	-3.70515	-2.04545	-3.05223	-1.9766	-2.07266	-3.87845
1232	tr|Q7P2Z7|Q7P2Z7_FUSNV	tr|Q7P2Z7|Q7P2Z7_FUSNV	28	>tr|Q7P2Z7|Q7P2Z7_FUSNV Uncharacterized protein OS=Fusobacterium nucleatum subsp. vincentii ATCC 49256 GN=FNV1948 PE=4 SV=1	3.11578	3.2554	0.13962	0.586727	0.678945	0.991495	0.992727	0.13962	0	27291000	50576000	76421000	32705000	277050000	28638000	2.90991	2.98975	3.44767	2.92277	3.39629	3.44712
837	tr|F5VTY1|F5VTY1_STROR	tr|F5VTY1|F5VTY1_STROR	3	>tr|F5VTY1|F5VTY1_STROR 30S ribosomal protein S15 OS=Streptococcus oralis SK255 GN=rpsO PE=3 SV=1	-1.63033	-0.970947	0.659387	0.748357	0.680232	0.991495	0.992727	0.659387	0	1364500	10437000	289410	6676500	28301000	236410	-1.22044	0.695638	-4.3662	0.582191	-0.104611	-3.39042
311	tr|C4FNI2|C4FNI2_9FIRM	tr|C4FNI2|C4FNI2_9FIRM	8	>tr|C4FNI2|C4FNI2_9FIRM Acetolactate synthase OS=Veillonella dispar ATCC 17748 GN=ilvB PE=3 SV=1	0.480634	0.281926	-0.198708	0.701113	0.680341	0.991495	0.992727	-0.198708	0	5749400	5989200	11478000	3331800	40457000	4610300	0.762594	-0.111746	0.791054	-0.4417	0.44377	0.843708
284	tr|C4FND9|C4FND9_9FIRM	tr|C4FND9|C4FND9_9FIRM	2	>tr|C4FND9|C4FND9_9FIRM 30S ribosomal protein S14 OS=Veillonella dispar ATCC 17748 GN=rpsN PE=3 SV=1	2.19844	1.96171	-0.236724	0.719476	0.680496	0.991495	0.992727	-0.236724	0	19806000	35883000	20985000	24225000	157980000	4696900	2.46793	2.49082	1.63656	2.48065	2.53426	0.870234
646	tr|C4FRL0|C4FRL0_9FIRM	tr|C4FRL0|C4FRL0_9FIRM	2	>tr|C4FRL0|C4FRL0_9FIRM UDP-3-O-acylglucosamine N-acyltransferase OS=Veillonella dispar ATCC 17748 GN=lpxD PE=3 SV=1	-2.28998	-2.47423	-0.184253	0.689873	0.680625	0.991495	0.992727	-0.184253	0	920310	1398400	835740	585570	8011600	480810	-1.76343	-2.22634	-2.88016	-3.00287	-2.0413	-2.37852
401	tr|C4FPE3|C4FPE3_9FIRM	tr|C4FPE3|C4FPE3_9FIRM	6	>tr|C4FPE3|C4FPE3_9FIRM ATP-dependent Clp protease proteolytic subunit OS=Veillonella dispar ATCC 17748 GN=clpP PE=3 SV=1	2.25373	2.37061	0.116887	0.23154	0.680654	0.991495	0.992727	0.116887	0	15747000	32908000	32382000	24237000	136970000	12944000	2.15174	2.36501	2.24444	2.48138	2.31526	2.31521
1288	tr|Q7P445|Q7P445_FUSNV	tr|Q7P445|Q7P445_FUSNV	25	>tr|Q7P445|Q7P445_FUSNV Pyruvate,phosphate dikinase OS=Fusobacterium nucleatum subsp. vincentii ATCC 49256 GN=FNV0392 PE=4 SV=1	3.86391	3.69513	-0.168784	0.674573	0.682289	0.991495	0.992727	-0.168784	0	51723000	100080000	99570000	33500000	428540000	44071000	3.79139	3.98189	3.81846	2.95815	4.06567	4.06157
1200	tr|Q7P296|Q7P296_FUSNV	tr|Q7P296|Q7P296_FUSNV	2	>tr|Q7P296|Q7P296_FUSNV TETRATRICOPEPTIDE REPEAT FAMILY PROTEIN OS=Fusobacterium nucleatum subsp. vincentii ATCC 49256 GN=FNV0176 PE=4 SV=1	-4.87135	-4.67038	0.200974	0.332842	0.68261	0.991495	0.992727	0.200974	2	108310	212650	192680	NA	1444400	NA	-4.71351	-4.96429	-4.93627	NA	-4.67038	NA
825	tr|F5VTA2|F5VTA2_STROR	tr|F5VTA2|F5VTA2_STROR	3	>tr|F5VTA2|F5VTA2_STROR Fructokinase OS=Streptococcus oralis SK255 GN=gmuE PE=4 SV=1	-6.12173	-6.46021	-0.338479	NA	0.683036	NA	0.992727	-0.338479	4	NA	95913	NA	NA	449950	NA	NA	-6.12173	NA	NA	-6.46021	NA
1391	tr|Q7P5U6|Q7P5U6_FUSNV;tr|F9EMZ1|F9EMZ1_FUSNU	tr|Q7P5U6|Q7P5U6_FUSNV	10	>tr|Q7P5U6|Q7P5U6_FUSNV Glutaconate CoA-transferase subunit B OS=Fusobacterium nucleatum subsp. vincentii ATCC 49256 GN=FNV1348 PE=4 SV=1;>tr|F9EMZ1|F9EMZ1_FUSNU Glutaconate CoA-transferase subunit B OS=Fusobacterium nucleatum subsp. animalis ATCC 51191 GN	4.55591	4.38238	-0.173528	0.682289	0.683092	0.991495	0.992727	-0.173528	0	66103000	138540000	245580000	64813000	509420000	78577000	4.12961	4.45462	5.08349	3.93031	4.33098	4.88584
139	tr|A0A0H2XHQ5|A0A0H2XHQ5_STAA3	tr|A0A0H2XHQ5|A0A0H2XHQ5_STAA3	2	>tr|A0A0H2XHQ5|A0A0H2XHQ5_STAA3 Uncharacterized protein OS=Staphylococcus aureus (strain USA300) GN=SAUSA300_1223 PE=4 SV=1	-3.84731	-4.16583	-0.318514	0.748265	0.683272	0.991495	0.992727	-0.318514	2	NA	NA	419110	221480	3485500	91470	NA	NA	-3.84731	-4.43505	-3.31852	-4.74392
1081	tr|F9EN80|F9EN80_FUSNU;tr|Q7P3E8|Q7P3E8_FUSNV	tr|F9EN80|F9EN80_FUSNU	5	>tr|F9EN80|F9EN80_FUSNU 30S ribosomal protein S9 OS=Fusobacterium nucleatum subsp. animalis ATCC 51191 GN=rpsI PE=3 SV=1;>tr|Q7P3E8|Q7P3E8_FUSNV SSU ribosomal protein S9P OS=Fusobacterium nucleatum subsp. vincentii ATCC 49256 GN=FNV0080 PE=4 SV=1	2.03077	2.17681	0.146041	0.627177	0.683312	0.991495	0.992727	0.146041	0	9806900	28748000	36834000	20042000	128510000	11221000	1.49882	2.16854	2.42495	2.20142	2.21742	2.11159
111	sp|Q8DW43|ILVC_STRMU	sp|Q8DW43|ILVC_STRMU	2	>sp|Q8DW43|ILVC_STRMU Ketol-acid reductoisomerase (NADP(+)) OS=Streptococcus mutans serotype c (strain ATCC 700610 / UA159) GN=ilvC PE=3 SV=1	-3.1609	-3.49849	-0.337583	NA	0.683799	NA	0.992727	-0.337583	4	NA	735240	NA	NA	3099800	NA	NA	-3.1609	NA	NA	-3.49849	NA
700	tr|C4FRZ2|C4FRZ2_9FIRM	tr|C4FRZ2|C4FRZ2_9FIRM	2	>tr|C4FRZ2|C4FRZ2_9FIRM ABC transporter, ATP-binding protein OS=Veillonella dispar ATCC 17748 GN=VEIDISOL_01681 PE=4 SV=1	-3.27735	-3.04252	0.234821	0.721387	0.683895	0.991495	0.992727	0.234821	1	339720	616380	NA	340820	4000400	537230	-3.13745	-3.41724	NA	-3.80013	-3.10707	-2.22037
1065	tr|F9EMR6|F9EMR6_FUSNU;tr|Q7P777|Q7P777_FUSNV	tr|F9EMR6|F9EMR6_FUSNU	6	>tr|F9EMR6|F9EMR6_FUSNU ATP-dependent Clp protease ATP-binding subunit ClpX OS=Fusobacterium nucleatum subsp. animalis ATCC 51191 GN=clpX PE=3 SV=1;>tr|Q7P777|Q7P777_FUSNV ATP-dependent clp protease ATP-binding subunit clpX OS=Fusobacterium nucleatum subsp	-2.69113	-2.8498	-0.158677	0.663817	0.685343	0.991495	0.992727	-0.158677	0	407970	906560	1235900	459010	6472400	352960	-2.88505	-2.85641	-2.33192	-3.36158	-2.36869	-2.81914
1124	tr|F9EP66|F9EP66_FUSNU	tr|F9EP66|F9EP66_FUSNU	3	>tr|F9EP66|F9EP66_FUSNU 50S ribosomal protein L31 OS=Fusobacterium nucleatum subsp. animalis ATCC 51191 GN=rpmE PE=3 SV=1	2.35814	2.08722	-0.270916	0.734273	0.686187	0.991495	0.992727	-0.270916	0	14589000	19561000	74882000	9450800	145810000	17639000	2.04643	1.60882	3.41916	1.09408	2.41124	2.75634
1474	tr|Q7P7D2|Q7P7D2_FUSNV;tr|F9EL30|F9EL30_FUSNU	tr|Q7P7D2|Q7P7D2_FUSNV	3	>tr|Q7P7D2|Q7P7D2_FUSNV Electron transport complex subunit G OS=Fusobacterium nucleatum subsp. vincentii ATCC 49256 GN=FNV1876 PE=3 SV=1;>tr|F9EL30|F9EL30_FUSNU Electron transport complex subunit G OS=Fusobacterium nucleatum subsp. animalis ATCC 51191 GN=r	1.88928	2.03009	0.140807	0.617813	0.686638	0.991495	0.992727	0.140807	0	12079000	24904000	25723000	24458000	86748000	10240000	1.78612	1.95988	1.92183	2.49475	1.61432	1.98119
506	tr|C4FQ98|C4FQ98_9FIRM	tr|C4FQ98|C4FQ98_9FIRM	17	>tr|C4FQ98|C4FQ98_9FIRM Heavy metal translocating P-type ATPase OS=Veillonella dispar ATCC 17748 GN=VEIDISOL_01446 PE=3 SV=1	2.85572	2.72932	-0.126399	0.52646	0.687005	0.991495	0.992727	-0.126399	0	25742000	45137000	52197000	22506000	196230000	20188000	2.82934	2.82436	2.91345	2.37223	2.86699	2.94874
1121	tr|F9EP28|F9EP28_FUSNU;tr|Q7P2D0|Q7P2D0_FUSNV	tr|F9EP28|F9EP28_FUSNU	6	>tr|F9EP28|F9EP28_FUSNU Phosphoglucomutase OS=Fusobacterium nucleatum subsp. animalis ATCC 51191 GN=pgm PE=3 SV=1;>tr|Q7P2D0|Q7P2D0_FUSNV PHOSPHOGLUCOMUTASE OS=Fusobacterium nucleatum subsp. vincentii ATCC 49256 GN=FNV0355 PE=3 SV=1	-0.032366	0.148357	0.180723	0.696503	0.68705	0.991495	0.992727	0.180723	0	2480400	4581700	11556000	4589300	31379000	3286500	-0.396468	-0.501174	0.800544	0.0299935	0.0538248	0.361252
1059	tr|F9EML9|F9EML9_FUSNU	tr|F9EML9|F9EML9_FUSNU	3	>tr|F9EML9|F9EML9_FUSNU Spermidine/putrescine ABC superfamily ATP binding cassette transporter, binding protein OS=Fusobacterium nucleatum subsp. animalis ATCC 51191 GN=potD PE=4 SV=1	-4.40466	-4.27221	0.132459	0.578161	0.687395	0.991495	0.992727	0.132459	0	137610	247750	352870	268840	1996600	109040	-4.3834	-4.7422	-4.08839	-4.14959	-4.17355	-4.49347
806	tr|F5VSF4|F5VSF4_STROR	tr|F5VSF4|F5VSF4_STROR	2	>tr|F5VSF4|F5VSF4_STROR Gram positive anchor OS=Streptococcus oralis SK255 GN=HMPREF9968_0883 PE=4 SV=1	-3.91574	-4.22552	-0.309774	0.766306	0.687474	0.991495	0.992727	-0.309774	2	NA	430370	405940	NA	3494700	69446	NA	-3.93943	-3.89206	NA	-3.31447	-5.13657
1398	tr|Q7P5Z0|Q7P5Z0_FUSNV;tr|F9EJS3|F9EJS3_FUSNU	tr|Q7P5Z0|Q7P5Z0_FUSNV	11	>tr|Q7P5Z0|Q7P5Z0_FUSNV Phenylalanine--tRNA ligase beta subunit OS=Fusobacterium nucleatum subsp. vincentii ATCC 49256 GN=pheT PE=3 SV=1;>tr|F9EJS3|F9EJS3_FUSNU Phenylalanine--tRNA ligase beta subunit (Fragment) OS=Fusobacterium nucleatum subsp. animalis A	1.4991	1.69564	0.196536	0.70992	0.687779	0.991495	0.992727	0.196536	0	5430100	23756000	25730000	10215000	123890000	8507900	0.683816	1.89127	1.92222	1.20863	2.16123	1.71705
1050	tr|F9EMF7|F9EMF7_FUSNU	tr|F9EMF7|F9EMF7_FUSNU	2	>tr|F9EMF7|F9EMF7_FUSNU 3-oxoacyl-[acyl-carrier-protein] reductase OS=Fusobacterium nucleatum subsp. animalis ATCC 51191 GN=fabG PE=4 SV=1	-0.414391	-0.278816	0.135575	0.599257	0.6882	0.991495	0.992727	0.135575	0	2654100	4764700	4581900	3109400	34093000	1829000	-0.303148	-0.44424	-0.495783	-0.543462	0.181125	-0.47411
1330	tr|Q7P4T5|Q7P4T5_FUSNV;tr|F9ELS4|F9ELS4_FUSNU	tr|Q7P4T5|Q7P4T5_FUSNV	9	>tr|Q7P4T5|Q7P4T5_FUSNV Butyrate-acetoacetate CoA-transferase subunit B OS=Fusobacterium nucleatum subsp. vincentii ATCC 49256 GN=FNV0788 PE=4 SV=1;>tr|F9ELS4|F9ELS4_FUSNU 3-oxoadipate CoA-succinyl transferase OS=Fusobacterium nucleatum subsp. animalis ATC	3.1202	2.96362	-0.156583	0.666214	0.688426	0.991495	0.992727	-0.156583	0	29836000	61003000	58181000	21535000	266250000	24910000	3.03283	3.26224	3.06554	2.30726	3.33527	3.24833
573	tr|C4FQZ5|C4FQZ5_9FIRM	tr|C4FQZ5|C4FQZ5_9FIRM	4	>tr|C4FQZ5|C4FQZ5_9FIRM Elongation factor 4 OS=Veillonella dispar ATCC 17748 GN=lepA PE=3 SV=1	-2.07526	-1.61927	0.455993	0.751547	0.688637	0.991495	0.992727	0.455993	0	117830	4838200	2759300	886660	15711000	916970	-4.59736	-0.421987	-1.20643	-2.39173	-1.00778	-1.45828
122	tr|A0A0H2XF50|A0A0H2XF50_STAA3	tr|A0A0H2XF50|A0A0H2XF50_STAA3	4	>tr|A0A0H2XF50|A0A0H2XF50_STAA3 DNA-binding protein HU OS=Staphylococcus aureus (strain USA300) GN=hup PE=3 SV=1	0.61287	0.965924	0.353054	0.747091	0.689322	0.991495	0.992727	0.353054	0	5126800	18870000	5185000	15650000	99608000	1490600	0.604573	1.55654	-0.322504	1.83705	1.82646	-0.765734
301	tr|C4FNG2|C4FNG2_9FIRM	tr|C4FNG2|C4FNG2_9FIRM	8	>tr|C4FNG2|C4FNG2_9FIRM LemA family protein OS=Veillonella dispar ATCC 17748 GN=VEIDISOL_00494 PE=4 SV=1	0.162903	-0.0535024	-0.216406	0.723129	0.690019	0.991495	0.992727	-0.216406	0	4815300	7318900	5621800	8893100	20729000	1695000	0.51815	0.179724	-0.209164	1.00449	-0.582431	-0.582564
1373	tr|Q7P5K7|Q7P5K7_FUSNV;tr|F9EL87|F9EL87_FUSNU	tr|Q7P5K7|Q7P5K7_FUSNV	9	>tr|Q7P5K7|Q7P5K7_FUSNV Phosphoglucosamine mutase OS=Fusobacterium nucleatum subsp. vincentii ATCC 49256 GN=glmM PE=3 SV=1;>tr|F9EL87|F9EL87_FUSNU Phosphoglucosamine mutase OS=Fusobacterium nucleatum subsp. animalis ATCC 51191 GN=glmM PE=3 SV=1	-0.0864136	0.11512	0.201533	0.716327	0.690334	0.991495	0.992727	0.201533	0	2189400	6077000	8682200	2911200	53211000	2777800	-0.568523	-0.0905895	0.399872	-0.640484	0.864291	0.121551
677	tr|C4FRS4|C4FRS4_9FIRM	tr|C4FRS4|C4FRS4_9FIRM	8	>tr|C4FRS4|C4FRS4_9FIRM Protein translocase subunit SecD OS=Veillonella dispar ATCC 17748 GN=secD PE=3 SV=1	0.989731	0.860064	-0.129667	0.572433	0.690462	0.991495	0.992727	-0.129667	0	8006100	12968000	11058000	6497900	58620000	5235900	1.2191	1.01128	0.738816	0.54225	1.01286	1.02508
867	tr|F5VVU5|F5VVU5_STROR	tr|F5VVU5|F5VVU5_STROR	3	>tr|F5VVU5|F5VVU5_STROR 3-oxoacyl-[acyl-carrier-protein] synthase 2 OS=Streptococcus oralis SK255 GN=fabF PE=3 SV=1	-2.32577	-2.03912	0.28665	0.742185	0.691424	0.991495	0.992727	0.28665	0	301860	2770000	1140700	1352800	13394000	290790	-3.30036	-1.23271	-2.44425	-1.76941	-1.25264	-3.09532
1178	tr|F9PID3|F9PID3_9ACTO	tr|F9PID3|F9PID3_9ACTO	2	>tr|F9PID3|F9PID3_9ACTO 10 kDa chaperonin OS=Actinomyces sp. oral taxon 175 str. F0384 GN=groS PE=3 SV=1	-1.15827	-1.47936	-0.32108	0.748159	0.693372	0.991495	0.992727	-0.32108	0	855780	2880800	4783400	1145400	5618100	2858600	-1.86366	-1.17569	-0.435474	-2.01456	-2.58592	0.162421
781	tr|C4FSR4|C4FSR4_9FIRM	tr|C4FSR4|C4FSR4_9FIRM	7	>tr|C4FSR4|C4FSR4_9FIRM Lipoprotein OS=Veillonella dispar ATCC 17748 GN=VEIDISOL_01958 PE=3 SV=1	1.11089	0.860632	-0.250258	0.737893	0.69374	0.991495	0.992727	-0.250258	0	16822000	10814000	8334900	13675000	42974000	3394100	2.24278	0.747222	0.342666	1.63833	0.536392	0.407172
1060	tr|F9EMM0|F9EMM0_FUSNU;tr|Q7P6P2|Q7P6P2_FUSNV	tr|F9EMM0|F9EMM0_FUSNU	4	>tr|F9EMM0|F9EMM0_FUSNU DNA polymerase subunit III OS=Fusobacterium nucleatum subsp. animalis ATCC 51191 GN=HMPREF9094_1175 PE=3 SV=1;>tr|Q7P6P2|Q7P6P2_FUSNV DNA polymerase III, beta chain OS=Fusobacterium nucleatum subsp. vincentii ATCC 49256 GN=FNV1382 P	-1.51895	-1.77018	-0.251234	0.738691	0.694281	0.991495	0.992727	-0.251234	0	767880	2156400	3320400	578020	13217000	1251000	-2.01308	-1.59673	-0.947041	-3.02198	-1.27305	-1.01552
1210	tr|Q7P2K2|Q7P2K2_FUSNV	tr|Q7P2K2|Q7P2K2_FUSNV	8	>tr|Q7P2K2|Q7P2K2_FUSNV FUSOBACTERIUM OUTER MEMBRANE PROTEIN FAMILY OS=Fusobacterium nucleatum subsp. vincentii ATCC 49256 GN=FNV0939 PE=4 SV=1	1.86173	2.10848	0.246746	0.738169	0.694768	0.991495	0.992727	0.246746	0	6033500	26954000	44226000	10635000	159860000	14788000	0.829092	2.07487	2.68124	1.26798	2.55241	2.50505
242	tr|C4FN76|C4FN76_9FIRM	tr|C4FN76|C4FN76_9FIRM	7	>tr|C4FN76|C4FN76_9FIRM UDP-N-acetylglucosamine 2-epimerase OS=Veillonella dispar ATCC 17748 GN=VEIDISOL_00400 PE=3 SV=1	0.266056	0.0928525	-0.173203	0.702605	0.695637	0.991495	0.992727	-0.173203	0	5856600	4981700	8618800	3575500	32339000	3663900	0.788064	-0.379498	0.389601	-0.337713	0.10007	0.516201
338	tr|C4FNR6|C4FNR6_9FIRM	tr|C4FNR6|C4FNR6_9FIRM	10	>tr|C4FNR6|C4FNR6_9FIRM BMC domain protein OS=Veillonella dispar ATCC 17748 GN=VEIDISOL_00307 PE=4 SV=1	2.80922	2.64671	-0.162509	0.693673	0.697746	0.991495	0.992727	-0.162509	0	41944000	41371000	31993000	25731000	191780000	15143000	3.50246	2.69771	2.2275	2.56949	2.83179	2.53886
956	tr|F9EKM1|F9EKM1_FUSNU	tr|F9EKM1|F9EKM1_FUSNU	2	>tr|F9EKM1|F9EKM1_FUSNU Riboflavin biosynthesis protein RibBA OS=Fusobacterium nucleatum subsp. animalis ATCC 51191 GN=ribA PE=3 SV=1	-3.26146	-3.06592	0.195541	0.72346	0.698355	0.991495	0.992727	0.195541	0	160860	818690	1012300	448260	3909500	394950	-4.16817	-3.00462	-2.61159	-3.39649	-3.14235	-2.65892
1479	tr|Q7P7I1|Q7P7I1_FUSNV;tr|F9EK14|F9EK14_FUSNU	tr|Q7P7I1|Q7P7I1_FUSNV	10	>tr|Q7P7I1|Q7P7I1_FUSNV GMP synthase [glutamine-hydrolyzing] OS=Fusobacterium nucleatum subsp. vincentii ATCC 49256 GN=guaA PE=3 SV=1;>tr|F9EK14|F9EK14_FUSNU GMP synthase (glutamine-hydrolyzing) OS=Fusobacterium nucleatum subsp. animalis ATCC 51191 GN=HMPR	1.10725	0.923182	-0.184065	0.716197	0.698455	0.991495	0.992727	-0.184065	0	6432900	14351000	15877000	4619400	85642000	5656800	0.917466	1.15859	1.24569	0.0396233	1.59463	1.1353
1550	tr|Q8DUK5|Q8DUK5_STRMU	tr|Q8DUK5|Q8DUK5_STRMU	7	>tr|Q8DUK5|Q8DUK5_STRMU Putative ABC transporter, ATP-binding protein OS=Streptococcus mutans serotype c (strain ATCC 700610 / UA159) GN=SMU_922 PE=4 SV=1	-0.816612	-1.32402	-0.507412	0.775698	0.699107	0.991495	0.992727	-0.507412	1	686540	9340200	NA	1622000	41276000	323240	-2.16746	0.534234	NA	-1.50208	0.474526	-2.94452
373	tr|C4FP25|C4FP25_9FIRM	tr|C4FP25|C4FP25_9FIRM	13	>tr|C4FP25|C4FP25_9FIRM Uncharacterized protein OS=Veillonella dispar ATCC 17748 GN=VEIDISOL_00647 PE=4 SV=1	4.35095	4.09544	-0.255512	0.745241	0.699658	0.991495	0.992727	-0.255512	0	48821000	96960000	308960000	72217000	247190000	83671000	3.71178	3.93585	5.40522	4.08965	3.22128	4.97538
265	tr|C4FNB9|C4FNB9_9FIRM	tr|C4FNB9|C4FNB9_9FIRM	46	>tr|C4FNB9|C4FNB9_9FIRM DNA-directed RNA polymerase subunit beta OS=Veillonella dispar ATCC 17748 GN=rpoC PE=3 SV=1	4.63847	4.80256	0.164088	0.699495	0.699929	0.991495	0.992727	0.164088	0	114100000	176120000	133530000	153680000	827030000	46270000	4.8822	4.80351	4.22969	5.20209	5.0746	4.13097
183	tr|C4FMG5|C4FMG5_9FIRM	tr|C4FMG5|C4FMG5_9FIRM	3	>tr|C4FMG5|C4FMG5_9FIRM Cysteine-rich domain protein OS=Veillonella dispar ATCC 17748 GN=VEIDISOL_00199 PE=4 SV=1	1.35388	1.10794	-0.245946	0.744459	0.700838	0.991495	0.992727	-0.245946	0	16582000	21472000	6981400	12634000	67756000	3796800	2.22297	1.74433	0.0943531	1.5217	1.23513	0.566988
737	tr|C4FSE3|C4FSE3_9FIRM	tr|C4FSE3|C4FSE3_9FIRM	3	>tr|C4FSE3|C4FSE3_9FIRM Transporter, small conductance mechanosensitive ion channel MscS family protein OS=Veillonella dispar ATCC 17748 GN=VEIDISOL_01833 PE=4 SV=1	-3.58176	-3.41834	0.163411	0.701733	0.701727	0.991495	0.992727	0.163411	0	375910	558940	328670	542340	2558900	243820	-2.99789	-3.55944	-4.18794	-3.11584	-3.79276	-3.34643
602	tr|C4FR76|C4FR76_9FIRM	tr|C4FR76|C4FR76_9FIRM	12	>tr|C4FR76|C4FR76_9FIRM ABC transporter, substrate-binding protein, family 3 OS=Veillonella dispar ATCC 17748 GN=VEIDISOL_01299 PE=3 SV=1	3.02509	3.22273	0.197638	0.730194	0.7027	0.991495	0.992727	0.197638	0	34748000	62043000	40143000	68827000	256960000	13438000	3.24296	3.28681	2.5455	4.01882	3.28077	2.36859
736	tr|C4FSD9|C4FSD9_9FIRM	tr|C4FSD9|C4FSD9_9FIRM	4	>tr|C4FSD9|C4FSD9_9FIRM Nicotinate phosphoribosyltransferase OS=Veillonella dispar ATCC 17748 GN=pncB PE=3 SV=1	-1.91212	-1.77884	0.133275	0.642469	0.704452	0.991495	0.992727	0.133275	0	950780	1810400	1390400	1807800	8955200	574900	-1.71852	-1.85097	-2.16686	-1.34233	-1.87043	-2.12377
792	tr|C4FSV9|C4FSV9_9FIRM	tr|C4FSV9|C4FSV9_9FIRM	15	>tr|C4FSV9|C4FSV9_9FIRM OmpA family protein OS=Veillonella dispar ATCC 17748 GN=VEIDISOL_02007 PE=3 SV=1	2.91008	2.76117	-0.148915	0.688312	0.706174	0.991495	0.992727	-0.148915	0	34898000	40503000	48637000	39770000	126950000	19156000	3.2489	2.66688	2.81446	3.21088	2.19868	2.87394
262	tr|C4FNB4|C4FNB4_9FIRM	tr|C4FNB4|C4FNB4_9FIRM	10	>tr|C4FNB4|C4FNB4_9FIRM 50S ribosomal protein L7/L12 OS=Veillonella dispar ATCC 17748 GN=rplL PE=3 SV=1	7.74174	7.61494	-0.126801	0.619775	0.706502	0.991495	0.992727	-0.126801	0	1009200000	1320000000	1485900000	1068300000	3748400000	456160000	7.8876	7.73159	7.60604	8.05827	7.39377	7.39279
1252	tr|Q7P393|Q7P393_FUSNV	tr|Q7P393|Q7P393_FUSNV	2	>tr|Q7P393|Q7P393_FUSNV FUSOBACTERIUM OUTER MEMBRANE PROTEIN FAMILY OS=Fusobacterium nucleatum subsp. vincentii ATCC 49256 GN=FNV2120 PE=4 SV=1	-4.43001	-4.63343	-0.203414	0.738637	0.707339	0.991495	0.992727	-0.203414	0	109920	222960	465100	203460	2350200	57047	-4.69316	-4.89546	-3.70141	-4.56006	-3.92332	-5.41691
331	tr|C4FNP6|C4FNP6_9FIRM	tr|C4FNP6|C4FNP6_9FIRM	4	>tr|C4FNP6|C4FNP6_9FIRM Glyoxalase family protein OS=Veillonella dispar ATCC 17748 GN=VEIDISOL_00587 PE=4 SV=1	-0.1351	0.0202189	0.155319	0.701103	0.707441	0.991495	0.992727	0.155319	0	3666100	4069200	7141400	5293500	21819000	3202100	0.142212	-0.673617	0.126106	0.240275	-0.503787	0.324169
1485	tr|Q7P7N7|Q7P7N7_FUSNV	tr|Q7P7N7|Q7P7N7_FUSNV	8	>tr|Q7P7N7|Q7P7N7_FUSNV Probable cytosol aminopeptidase OS=Fusobacterium nucleatum subsp. vincentii ATCC 49256 GN=pepA PE=3 SV=1	2.31641	2.19158	-0.124829	0.616448	0.708539	0.991495	0.992727	-0.124829	0	14962000	34020000	37624000	19664000	158830000	9398000	2.08123	2.41332	2.45469	2.17338	2.54249	1.85888
1570	zz|FGCZCont0254_P04745|AMY1_HUMAN;sp|P04745|AMY1_HUMAN	zz|FGCZCont0254_P04745|AMY1_HUMAN	21	>zz|FGCZCont0254_P04745|AMY1_HUMAN blastpHomologue_0.0;>sp|P04745|AMY1_HUMAN Alpha-amylase 1 OS=Homo sapiens GN=AMY1A PE=1 SV=2	5.07731	5.34937	0.272066	0.75812	0.709666	0.991495	0.992727	0.272066	0	92972000	486740000	145580000	205130000	1665700000	51067000	4.59987	6.28129	4.35076	5.62747	6.14907	4.27158
885	tr|F5VWQ7|F5VWQ7_STROR;tr|F5VWU4|F5VWU4_STROR	tr|F5VWQ7|F5VWQ7_STROR	4	>tr|F5VWQ7|F5VWQ7_STROR 50S ribosomal protein L17 OS=Streptococcus oralis SK255 GN=HMPREF9968_1054 PE=3 SV=1;>tr|F5VWU4|F5VWU4_STROR 50S ribosomal protein L17 OS=Streptococcus oralis SK255 GN=rplQ PE=3 SV=1	-0.272724	0.402933	0.675657	0.788074	0.710836	0.991495	0.992727	0.675657	1	NA	11996000	2329900	41776000	38083000	465210	NA	0.898016	-1.44346	3.28337	0.35097	-2.42554
779	tr|C4FSQ8|C4FSQ8_9FIRM	tr|C4FSQ8|C4FSQ8_9FIRM	2	>tr|C4FSQ8|C4FSQ8_9FIRM Orotate phosphoribosyltransferase OS=Veillonella dispar ATCC 17748 GN=pyrE PE=3 SV=1	0.277977	0.163237	-0.114741	0.543106	0.711031	0.991495	0.992727	-0.114741	0	4172200	6868300	8846100	5261700	28244000	3297500	0.320502	0.0873512	0.426078	0.231399	-0.107705	0.366015
818	tr|F5VSQ3|F5VSQ3_STROR	tr|F5VSQ3|F5VSQ3_STROR	19	>tr|F5VSQ3|F5VSQ3_STROR Enolase OS=Streptococcus oralis SK255 GN=eno PE=3 SV=1	4.06396	4.37907	0.315118	0.764629	0.711588	0.991495	0.992727	0.315118	0	40108000	262980000	72033000	148540000	819120000	19860000	3.44074	5.38632	3.3648	5.15198	5.05986	2.92539
695	tr|C4FRY3|C4FRY3_9FIRM	tr|C4FRY3|C4FRY3_9FIRM	3	>tr|C4FRY3|C4FRY3_9FIRM Sugar ABC transporter, ATP binding protein OS=Veillonella dispar ATCC 17748 GN=rbsA PE=4 SV=1	-1.89516	-1.66043	0.23473	0.757368	0.712445	0.991495	0.992727	0.23473	1	1168000	1638200	1306200	NA	17647000	444200	-1.43482	-1.99626	-2.2544	NA	-0.829454	-2.49141
864	tr|F5VVQ4|F5VVQ4_STROR	tr|F5VVQ4|F5VVQ4_STROR	4	>tr|F5VVQ4|F5VVQ4_STROR 50S ribosomal protein L31 type B OS=Streptococcus oralis SK255 GN=rpmE PE=3 SV=1	-0.396128	0.00026219	0.39639	0.77068	0.71315	0.991495	0.992727	0.39639	0	1129100	19720000	2531000	8548100	44337000	872140	-1.48153	1.62059	-1.32745	0.946205	0.584309	-1.52973
1536	tr|Q8CZF1|Q8CZF1_STRMU	tr|Q8CZF1|Q8CZF1_STRMU	7	>tr|Q8CZF1|Q8CZF1_STRMU Putative pyruvate dehydrogenase E1 component beta subunit OS=Streptococcus mutans serotype c (strain ATCC 700610 / UA159) GN=pdhB PE=4 SV=1	-2.76354	-2.16848	0.595059	0.776116	0.714703	0.991495	0.992727	0.595059	0	733060	3105200	165790	1396700	34931000	76351	-2.07706	-1.06665	-5.14689	-1.72237	0.21839	-5.00145
984	tr|F9ELA0|F9ELA0_FUSNU;tr|Q7P897|Q7P897_FUSNV	tr|F9ELA0|F9ELA0_FUSNU	3	>tr|F9ELA0|F9ELA0_FUSNU Oligopeptide ABC superfamily ATP binding cassette transporter, ABC protein OS=Fusobacterium nucleatum subsp. animalis ATCC 51191 GN=oppD2 PE=3 SV=1;>tr|Q7P897|Q7P897_FUSNV Dipeptide transport ATP-binding protein dppD OS=Fusobacteriu	0.235565	0.0140309	-0.221534	0.753543	0.714885	0.991495	0.992727	-0.221534	0	3782400	9628700	6266500	2009200	56534000	3086100	0.18527	0.578457	-0.0570311	-1.18673	0.957253	0.271573
541	tr|C4FQM5|C4FQM5_9FIRM	tr|C4FQM5|C4FQM5_9FIRM	14	>tr|C4FQM5|C4FQM5_9FIRM Aspartyl/glutamyl-tRNA(Asn/Gln) amidotransferase subunit B OS=Veillonella dispar ATCC 17748 GN=gatB PE=3 SV=1	1.94738	1.82794	-0.119433	0.610247	0.715366	0.991495	0.992727	-0.119433	0	16543000	25048000	21250000	12855000	111500000	9927800	2.21973	1.96826	1.65415	1.54724	1.99953	1.93706
1235	tr|Q7P311|Q7P311_FUSNV;tr|F9ERE0|F9ERE0_FUSNU	tr|Q7P311|Q7P311_FUSNV	3	>tr|Q7P311|Q7P311_FUSNV Elongation factor P OS=Fusobacterium nucleatum subsp. vincentii ATCC 49256 GN=efp PE=3 SV=1;>tr|F9ERE0|F9ERE0_FUSNU Elongation factor P OS=Fusobacterium nucleatum subsp. animalis ATCC 51191 GN=efp PE=3 SV=1	2.28248	2.12301	-0.159468	0.72064	0.715855	0.991495	0.992727	-0.159468	0	15396000	27292000	42754000	14591000	95354000	19180000	2.12066	2.09299	2.6338	1.73384	1.75948	2.87573
526	tr|C4FQE7|C4FQE7_9FIRM	tr|C4FQE7|C4FQE7_9FIRM	11	>tr|C4FQE7|C4FQE7_9FIRM FeS assembly ATPase SufC OS=Veillonella dispar ATCC 17748 GN=sufC PE=4 SV=1	1.55897	1.44277	-0.116201	0.595341	0.717477	0.991495	0.992727	-0.116201	0	10144000	20578000	18356000	11968000	62622000	8843400	1.54542	1.6825	1.449	1.44193	1.1142	1.77218
[truncated: 515 more rows]

## Sheet: Proteins found in one condition
Protein ID	6 species control	nrPeptides	Fasta.headers
[truncated: 24 more rows]

[truncated: 5 more sheets: p.mod<0.05 + pseudo Proteins, Fusobacterium nucleatum, Staphylococcus aureus, Veillonella dispar, Streptococcus oralis]
