# Supplementary material for: Staphylococcus aureus Interferes with Streptococci Spatial Distribution and with Protein Expression of Species within a Polymicrobial Oral Biofilm
Source: Antibiotics (Basel). 2021 Jan 26;10(2):116. doi: 10.3390/antibiotics10020116 (PMC7911025; doi:10.3390/antibiotics10020116)
Supplement: Supplementary file 1 [file antibiotics-10-00116-s001.zip › Supplements/Supplemental data 1_Proteomics/SF8300 biofilm vs ╬öMSCRAMMs biofilm/╬öMSCRAMMS_vs_SF8300.xlsx]

## Sheet: All proteins
	ProteinName	TopProteinName	nrPeptides	Fasta.headers	ΔMSCRAMMs	SF8300	effectSize	p.ord	p.mod	q.ord	q.mod	log2FC	nrNAs	08_6_sp_MSCRAMMs_3.raw	09_6_sp_MSCRAMMs_2.raw	14_6_sp_MSCRAMMs_1.raw	04_6_sp_USA300_1.raw	05_6_sp_USA300_2.raw	16_6_sp_USA300_3.raw	08_6_sp_MSCRAMMs_3.transformed	09_6_sp_MSCRAMMs_2.transformed	14_6_sp_MSCRAMMs_1.transformed	04_6_sp_USA300_1.transformed	05_6_sp_USA300_2.transformed	16_6_sp_USA300_3.transformed
31	sp|Q2FDM7|ARCC2_STAA3	sp|Q2FDM7|ARCC2_STAA3	3	>sp|Q2FDM7|ARCC2_STAA3 Carbamate kinase 2 OS=Staphylococcus aureus (strain USA300) GN=arcC2 PE=3 SV=1	-0.890401	-4.9726	-4.0822	0.00772477	0.000474666	0.997473	0.365415	-4.0822	2	NA	241050	1383900	1980700	20675000	NA	NA	-5.13618	-4.80902	-1.21208	-0.568723	NA
1005	tr|F9ELJ6|F9ELJ6_FUSNU;tr|Q7P555|Q7P555_FUSNV	tr|F9ELJ6|F9ELJ6_FUSNU	4	>tr|F9ELJ6|F9ELJ6_FUSNU Phosphoenolpyruvate carboxykinase (ATP) OS=Fusobacterium nucleatum subsp. animalis ATCC 51191 GN=pckA PE=3 SV=1;>tr|Q7P555|Q7P555_FUSNV Phosphoenolpyruvate carboxykinase (ATP) OS=Fusobacterium nucleatum subsp. vincentii ATCC 49256 G	-0.129492	2.99761	3.12711	0.00422179	0.000488436	0.997473	0.365415	3.12711	0	76498000	79976000	322300000	2420900	29926000	3675900	2.69259	2.64728	3.65297	-0.914471	0.00162514	0.524371
162	tr|A0A0H2XJ80|A0A0H2XJ80_STAA3	tr|A0A0H2XJ80|A0A0H2XJ80_STAA3	16	>tr|A0A0H2XJ80|A0A0H2XJ80_STAA3 Arginine deiminase OS=Staphylococcus aureus (strain USA300) GN=arcA PE=3 SV=1	2.48744	-1.02955	-3.51699	0.00493221	0.000696029	0.997473	0.365415	-3.51699	2	NA	4398500	18106000	22023000	162920000	NA	NA	-1.24207	-0.817037	2.35977	2.61511	NA
91	sp|Q2FJA0|RL7_STAA3	sp|Q2FJA0|RL7_STAA3	4	>sp|Q2FJA0|RL7_STAA3 50S ribosomal protein L7/L12 OS=Staphylococcus aureus (strain USA300) GN=rplL PE=3 SV=1	-0.0409183	-3.62547	-3.58455	0.0263008	0.00176483	0.997473	0.671234	-3.58455	2	NA	500320	4177100	5210500	24545000	NA	NA	-4.15697	-3.09397	0.222253	-0.30409	NA
51	sp|Q2FFA3|LUKL1_STAA3	sp|Q2FFA3|LUKL1_STAA3	2	>sp|Q2FFA3|LUKL1_STAA3 Uncharacterized leukocidin-like protein 1 OS=Staphylococcus aureus (strain USA300) GN=SAUSA300_1974 PE=3 SV=1	-1.42921	-6.27162	-4.84241	0.0725693	0.0021309	0.997473	0.671234	-4.84241	3	NA	NA	539460	2123100	9616400	NA	NA	NA	-6.27162	-1.10912	-1.74929	NA
80	sp|Q2FIA7|Y871_STAA3	sp|Q2FIA7|Y871_STAA3	6	>sp|Q2FIA7|Y871_STAA3 Uncharacterized protein SAUSA300_0871 OS=Staphylococcus aureus (strain USA300) GN=SAUSA300_0871 PE=3 SV=1	-0.0113853	-2.59105	-2.57966	0.0202319	0.00368659	0.997473	0.726275	-2.57966	2	NA	1561100	5926100	3467100	37731000	NA	NA	-2.63112	-2.55098	-0.381832	0.359061	NA
155	tr|A0A0H2XIH6|A0A0H2XIH6_STAA3	tr|A0A0H2XIH6|A0A0H2XIH6_STAA3	3	>tr|A0A0H2XIH6|A0A0H2XIH6_STAA3 Transketolase OS=Staphylococcus aureus (strain USA300) GN=tkt PE=3 SV=1	-1.56841	-5.64915	-4.08074	0.0857523	0.0039177	0.997473	0.726275	-4.08074	3	NA	NA	805540	1255900	13300000	NA	NA	NA	-5.64915	-1.8877	-1.24913	NA
159	tr|A0A0H2XIR5|A0A0H2XIR5_STAA3;tr|A0A0H2XHH2|A0A0H2XHH2_STAA3	tr|A0A0H2XIR5|A0A0H2XIR5_STAA3	3	>tr|A0A0H2XIR5|A0A0H2XIR5_STAA3 Ornithine carbamoyltransferase OS=Staphylococcus aureus (strain USA300) GN=arcB PE=3 SV=1;>tr|A0A0H2XHH2|A0A0H2XHH2_STAA3 Ornithine carbamoyltransferase OS=Staphylococcus aureus (strain USA300) GN=argF PE=3 SV=1	-0.937929	-5.01451	-4.07658	0.0600147	0.00419265	0.997473	0.726275	-4.07658	2	NA	460440	749710	1453000	26185000	NA	NA	-4.26836	-5.76066	-1.67152	-0.204336	NA
212	tr|C4FMS2|C4FMS2_9FIRM	tr|C4FMS2|C4FMS2_9FIRM	2	>tr|C4FMS2|C4FMS2_9FIRM Uncharacterized protein OS=Veillonella dispar ATCC 17748 GN=VEIDISOL_00189 PE=4 SV=1	-4.42657	-2.78492	1.64166	0.0101599	0.00492343	0.997473	0.726275	1.64166	0	1510100	1814600	3472900	174170	1962100	130890	-2.54481	-2.42934	-3.3806	-4.81735	-4.20071	-4.26166
163	tr|A0A0H2XJ98|A0A0H2XJ98_STAA3	tr|A0A0H2XJ98|A0A0H2XJ98_STAA3	2	>tr|A0A0H2XJ98|A0A0H2XJ98_STAA3 PTS system, glucose-specific IIA component OS=Staphylococcus aureus (strain USA300) GN=crr PE=4 SV=1	-2.05351	-4.44525	-2.39174	0.0262434	0.00536671	0.997473	0.726275	-2.39174	2	NA	365450	1905700	1443500	6201900	NA	NA	-4.57819	-4.31231	-1.68125	-2.42576	NA
93	sp|Q2FJN4|AHPC_STAA3	sp|Q2FJN4|AHPC_STAA3	8	>sp|Q2FJN4|AHPC_STAA3 Alkyl hydroperoxide reductase C OS=Staphylococcus aureus (strain USA300) GN=ahpC PE=3 SV=1	0.599367	-2.26416	-2.86353	0.0357724	0.00554715	0.997473	0.726275	-2.86353	1	1122000	1431700	15049000	5451900	53907000	NA	-2.94119	-2.74714	-1.10414	0.289413	0.909322	NA
496	tr|C4FQ46|C4FQ46_9FIRM	tr|C4FQ46|C4FQ46_9FIRM	3	>tr|C4FQ46|C4FQ46_9FIRM Anaerobic ribonucleoside-triphosphate reductase OS=Veillonella dispar ATCC 17748 GN=nrdD PE=4 SV=1	-4.62369	-3.05598	1.5677	0.0123756	0.00636115	0.997473	0.726275	1.5677	0	622750	1518600	5136200	208380	1261000	115830	-3.72675	-2.66813	-2.77307	-4.55142	-4.88258	-4.43706
593	tr|C4FR54|C4FR54_9FIRM	tr|C4FR54|C4FR54_9FIRM	2	>tr|C4FR54|C4FR54_9FIRM Cell envelope-like function transcriptional attenuator common domain protein OS=Veillonella dispar ATCC 17748 GN=VEIDISOL_01277 PE=4 SV=1	-3.16925	-1.15237	2.01688	0.024618	0.00694236	0.997473	0.726275	2.01688	0	4143900	7118600	10501000	901850	4057900	151800	-1.19785	-0.596476	-1.66279	-2.37879	-3.07999	-4.04898
37	sp|Q2FEP5|RS3_STAA3	sp|Q2FEP5|RS3_STAA3	6	>sp|Q2FEP5|RS3_STAA3 30S ribosomal protein S3 OS=Staphylococcus aureus (strain USA300) GN=rpsC PE=3 SV=1	0.742684	-2.06792	-2.8106	0.0576497	0.00700427	0.997473	0.726275	-2.8106	2	NA	1519200	11903000	5758800	61587000	NA	NA	-2.6676	-1.46824	0.370626	1.11474	NA
871	tr|F5VVU4|F5VVU4_STROR	tr|F5VVU4|F5VVU4_STROR	2	>tr|F5VVU4|F5VVU4_STROR Biotin carboxyl carrier protein of acetyl-CoA carboxylase OS=Streptococcus oralis SK255 GN=accB PE=4 SV=1	-4.53779	-2.63301	1.90478	0.0216666	0.00727607	0.997473	0.726275	1.90478	1	1662100	1025300	7023000	NA	1290900	133890	-2.41684	-3.19485	-2.28733	NA	-4.84644	-4.22914
136	tr|A0A0H2XH45|A0A0H2XH45_STAA3	tr|A0A0H2XH45|A0A0H2XH45_STAA3	3	>tr|A0A0H2XH45|A0A0H2XH45_STAA3 Putative lipoprotein OS=Staphylococcus aureus (strain USA300) GN=SAUSA300_0693 PE=4 SV=1	-0.0645664	-2.56826	-2.50369	0.0480219	0.00737803	0.997473	0.726275	-2.50369	2	NA	1072400	8440600	4466600	27604000	NA	NA	-3.13463	-2.00189	-0.00619067	-0.122942	NA
40	sp|Q2FEQ4|RL6_STAA3	sp|Q2FEQ4|RL6_STAA3	4	>sp|Q2FEQ4|RL6_STAA3 50S ribosomal protein L6 OS=Staphylococcus aureus (strain USA300) GN=rplF PE=3 SV=1	-0.0441138	-2.79864	-2.75453	0.0531567	0.00981693	0.997473	0.90951	-2.75453	1	591060	1095100	11715000	3953200	31877000	NA	-3.79644	-3.10654	-1.49295	-0.18726	0.0990326	NA
35	sp|Q2FDV8|CLPL_STAA3	sp|Q2FDV8|CLPL_STAA3	2	>sp|Q2FDV8|CLPL_STAA3 ATP-dependent Clp protease ATP-binding subunit ClpL OS=Staphylococcus aureus (strain USA300) GN=clpL PE=3 SV=1	-2.99051	-5.04878	-2.05827	0.0391632	0.0104383	0.997473	0.913355	-2.05827	2	NA	208350	1422900	484360	5258000	NA	NA	-5.33167	-4.76588	-3.30061	-2.68041	NA
637	tr|C4FRI5|C4FRI5_9FIRM	tr|C4FRI5|C4FRI5_9FIRM	2	>tr|C4FRI5|C4FRI5_9FIRM Bifunctional ligase/repressor BirA OS=Veillonella dispar ATCC 17748 GN=birA PE=3 SV=1	-7.16864	-2.50347	4.66516	NA	0.0116444	NA	0.917261	4.66516	4	NA	1717000	NA	NA	286410	NA	NA	-2.50347	NA	NA	-7.16864	NA
1031	tr|F9EM77|F9EM77_FUSNU	tr|F9EM77|F9EM77_FUSNU	6	>tr|F9EM77|F9EM77_FUSNU 30S ribosomal protein S2 OS=Fusobacterium nucleatum subsp. animalis ATCC 51191 GN=rpsB PE=3 SV=1	-2.91839	-4.51368	-1.59529	0.0217795	0.0116787	0.997473	0.917261	-1.59529	1	286460	375740	2000200	825690	NA	251030	-4.76293	-4.54095	-4.23718	-2.50963	NA	-3.32716
1478	tr|Q7P7C0|Q7P7C0_FUSNV	tr|Q7P7C0|Q7P7C0_FUSNV	3	>tr|Q7P7C0|Q7P7C0_FUSNV Arginine/ornithine antiporter OS=Fusobacterium nucleatum subsp. vincentii ATCC 49256 GN=FNV1895 PE=4 SV=1	-1.7606	-0.170787	1.58981	0.0295215	0.0122301	0.997473	0.917261	1.58981	0	7994900	9717000	30407000	814050	9031300	1357600	-0.320962	-0.179221	-0.0121783	-2.53068	-1.8461	-0.90501
168	tr|A0A0H2XKC1|A0A0H2XKC1_STAA3	tr|A0A0H2XKC1|A0A0H2XKC1_STAA3	4	>tr|A0A0H2XKC1|A0A0H2XKC1_STAA3 5-nucleotidase, lipoprotein e(P4) family OS=Staphylococcus aureus (strain USA300) GN=SAUSA300_0307 PE=4 SV=1	-1.54635	-3.5072	-1.96085	0.0556108	0.0148593	0.997473	0.955977	-1.96085	2	NA	581560	4271700	1784900	9761000	NA	NA	-3.9552	-3.0592	-1.36644	-1.72627	NA
253	tr|C4FN91|C4FN91_9FIRM	tr|C4FN91|C4FN91_9FIRM	3	>tr|C4FN91|C4FN91_9FIRM UPF0340 protein VEIDISOL_00418 OS=Veillonella dispar ATCC 17748 GN=VEIDISOL_00418 PE=3 SV=1	-2.53877	-1.34574	1.19303	0.0153706	0.0150677	0.997473	0.955977	1.19303	0	4188500	4351200	10955000	576360	6191000	572090	-1.18356	-1.25657	-1.59708	-3.04272	-2.42848	-2.14511
84	sp|Q2FIT5|SAES_STAA3	sp|Q2FIT5|SAES_STAA3	3	>sp|Q2FIT5|SAES_STAA3 Histidine protein kinase SaeS OS=Staphylococcus aureus (strain USA300) GN=saeS PE=3 SV=1	-4.57749	-7.1331	-2.55561	0.0947221	0.0160913	0.997473	0.955977	-2.55561	3	NA	NA	309720	176380	1773800	NA	NA	NA	-7.1331	-4.79866	-4.35631	NA
147	tr|A0A0H2XHW0|A0A0H2XHW0_STAA3	tr|A0A0H2XHW0|A0A0H2XHW0_STAA3	3	>tr|A0A0H2XHW0|A0A0H2XHW0_STAA3 Glyceraldehyde-3-phosphate dehydrogenase OS=Staphylococcus aureus (strain USA300) GN=gap PE=3 SV=1	0.761701	-1.83645	-2.59815	0.105438	0.0173226	0.997473	0.955977	-2.59815	2	NA	1494700	16265000	5964100	61034000	NA	NA	-2.6894	-0.983508	0.422571	1.10083	NA
33	sp|Q2FDQ7|LDH2_STAA3	sp|Q2FDQ7|LDH2_STAA3	7	>sp|Q2FDQ7|LDH2_STAA3 L-lactate dehydrogenase 2 OS=Staphylococcus aureus (strain USA300) GN=ldh2 PE=3 SV=1	1.01393	-0.977497	-1.99143	0.0730527	0.0177811	0.997473	0.955977	-1.99143	2	NA	3584200	23107000	7844200	65043000	NA	NA	-1.5166	-0.438396	0.82892	1.19895	NA
372	tr|C4FP08|C4FP08_9FIRM	tr|C4FP08|C4FP08_9FIRM	3	>tr|C4FP08|C4FP08_9FIRM Transporter, MotA/TolQ/ExbB proton channel family protein OS=Veillonella dispar ATCC 17748 GN=VEIDISOL_00630 PE=3 SV=1	-0.802778	0.318195	1.12097	0.0153108	0.0178951	0.997473	0.955977	1.12097	0	14803000	11119000	41005000	2575900	23024000	1118400	0.501026	0.00150919	0.45205	-0.822441	-0.402752	-1.18314
57	sp|Q2FG20|EZRA_STAA3	sp|Q2FG20|EZRA_STAA3	2	>sp|Q2FG20|EZRA_STAA3 Septation ring formation regulator EzrA OS=Staphylococcus aureus (strain USA300) GN=ezrA PE=3 SV=1	-3.32272	-5.82733	-2.50461	0.114388	0.0183135	0.997473	0.955977	-2.50461	3	NA	NA	718200	569660	2924100	NA	NA	NA	-5.82733	-3.06006	-3.58537	NA
75	sp|Q2FHI2|RS2_STAA3	sp|Q2FHI2|RS2_STAA3	5	>sp|Q2FHI2|RS2_STAA3 30S ribosomal protein S2 OS=Staphylococcus aureus (strain USA300) GN=rpsB PE=3 SV=1	-1.49635	-3.58338	-2.08703	0.0855413	0.018821	0.997473	0.955977	-2.08703	2	NA	475330	4609400	1510000	12232000	NA	NA	-4.22568	-2.94108	-1.61446	-1.37823	NA
154	tr|A0A0H2XIE1|A0A0H2XIE1_STAA3	tr|A0A0H2XIE1|A0A0H2XIE1_STAA3	2	>tr|A0A0H2XIE1|A0A0H2XIE1_STAA3 Succinate--CoA ligase [ADP-forming] subunit alpha OS=Staphylococcus aureus (strain USA300) GN=sucD PE=3 SV=1	-2.6992	-4.17856	-1.47936	0.00100011	0.0193045	0.997473	0.955977	-1.47936	2	NA	502100	2042200	707890	5326300	NA	NA	-4.15221	-4.20491	-2.7379	-2.6605	NA
64	sp|Q2FGF0|Y1533_STAA3	sp|Q2FGF0|Y1533_STAA3	5	>sp|Q2FGF0|Y1533_STAA3 UPF0365 protein SAUSA300_1533 OS=Staphylococcus aureus (strain USA300) GN=SAUSA300_1533 PE=3 SV=1	-1.04808	-2.74688	-1.69881	0.046231	0.0193412	0.997473	0.955977	-1.69881	2	NA	1158600	6272400	1868900	17820000	NA	NA	-3.03096	-2.46281	-1.29824	-0.797915	NA
60	sp|Q2FG40|KPYK_STAA3	sp|Q2FG40|KPYK_STAA3	8	>sp|Q2FG40|KPYK_STAA3 Pyruvate kinase OS=Staphylococcus aureus (strain USA300) GN=pyk PE=3 SV=1	1.04201	-2.81139	-3.8534	0.0954344	0.0194891	0.997473	0.955977	-3.8534	1	250640	1329400	20209000	8514300	62342000	NA	-4.94117	-2.84655	-0.646442	0.95048	1.13353	NA
55	sp|Q2FFZ9|Y1685_STAA3	sp|Q2FFZ9|Y1685_STAA3	3	>sp|Q2FFZ9|Y1685_STAA3 UPF0478 protein SAUSA300_1685 OS=Staphylococcus aureus (strain USA300) GN=SAUSA300_1685 PE=3 SV=1	-0.462197	-3.06643	-2.60423	0.116741	0.02003	0.997473	0.955977	-2.60423	2	NA	548380	7929400	2989300	24251000	NA	NA	-4.03398	-2.09888	-0.60172	-0.322675	NA
1561	tr|Q8DVG3|Q8DVG3_STRMU	tr|Q8DVG3|Q8DVG3_STRMU	2	>tr|Q8DVG3|Q8DVG3_STRMU Uncharacterized protein OS=Streptococcus mutans serotype c (strain ATCC 700610 / UA159) GN=SMU_527 PE=4 SV=1	-3.14077	-5.34387	-2.2031	0.0432462	0.0223881	0.997473	0.971405	-2.2031	3	NA	193560	1036800	NA	3901100	NA	NA	-5.43041	-5.25733	NA	-3.14077	NA
77	sp|Q2FHR7|ARCC1_STAA3	sp|Q2FHR7|ARCC1_STAA3	6	>sp|Q2FHR7|ARCC1_STAA3 Carbamate kinase 1 OS=Staphylococcus aureus (strain USA300) GN=arcC1 PE=3 SV=1	0.578908	-1.6838	-2.26271	0.116209	0.0236694	0.997473	0.971405	-2.26271	2	NA	1808100	16798000	5084400	56139000	NA	NA	-2.43415	-0.933449	0.185923	0.971893	NA
131	tr|A0A0H2XFW6|A0A0H2XFW6_STAA3	tr|A0A0H2XFW6|A0A0H2XFW6_STAA3	8	>tr|A0A0H2XFW6|A0A0H2XFW6_STAA3 Dihydroorotate dehydrogenase (quinone) OS=Staphylococcus aureus (strain USA300) GN=pyrD PE=3 SV=1	0.848058	-1.19966	-2.04771	0.104074	0.0239852	0.997473	0.971405	-2.04771	2	NA	2717500	22044000	6922300	59155000	NA	NA	-1.8878	-0.511511	0.643514	1.0526	NA
62	sp|Q2FG80|RL21_STAA3	sp|Q2FG80|RL21_STAA3	2	>sp|Q2FG80|RL21_STAA3 50S ribosomal protein L21 OS=Staphylococcus aureus (strain USA300) GN=rplU PE=3 SV=1	-4.25552	-5.88956	-1.63404	0.0588497	0.0242148	0.997473	0.971405	-1.63404	2	NA	148570	645090	333520	1459500	NA	NA	-5.78513	-5.994	-3.85393	-4.65711	NA
71	sp|Q2FHG4|PNP_STAA3	sp|Q2FHG4|PNP_STAA3	4	>sp|Q2FHG4|PNP_STAA3 Polyribonucleotide nucleotidyltransferase OS=Staphylococcus aureus (strain USA300) GN=pnp PE=3 SV=1	-1.62964	-3.52941	-1.89976	0.0942494	0.0246327	0.997473	0.971405	-1.89976	2	NA	500120	4729000	1519100	10231000	NA	NA	-4.15751	-2.90131	-1.60555	-1.65374	NA
70	sp|Q2FHD9|GLPK_STAA3	sp|Q2FHD9|GLPK_STAA3	6	>sp|Q2FHD9|GLPK_STAA3 Glycerol kinase OS=Staphylococcus aureus (strain USA300) GN=glpK PE=3 SV=1	-0.496375	-2.48105	-1.98467	0.104068	0.0252416	0.997473	0.971405	-1.98467	2	NA	1041600	9684900	3070000	22613000	NA	NA	-3.1737	-1.78839	-0.562217	-0.430533	NA
127	tr|A0A0H2XFA9|A0A0H2XFA9_STAA3	tr|A0A0H2XFA9|A0A0H2XFA9_STAA3	15	>tr|A0A0H2XFA9|A0A0H2XFA9_STAA3 Glutamine--fructose-6-phosphate aminotransferase [isomerizing] OS=Staphylococcus aureus (strain USA300) GN=glmS PE=3 SV=1	1.94971	-0.239401	-2.18911	0.120343	0.0258885	0.997473	0.971405	-2.18911	2	NA	5511100	41239000	12262000	142450000	NA	NA	-0.939686	0.460885	1.49139	2.40803	NA
1315	tr|Q7P4H1|Q7P4H1_FUSNV;tr|F9EL58|F9EL58_FUSNU	tr|Q7P4H1|Q7P4H1_FUSNV	5	>tr|Q7P4H1|Q7P4H1_FUSNV Aminotransferase OS=Fusobacterium nucleatum subsp. vincentii ATCC 49256 GN=FNV0547 PE=3 SV=1;>tr|F9EL58|F9EL58_FUSNU Aspartate/aromatic aminotransferase OS=Fusobacterium nucleatum subsp. animalis ATCC 51191 GN=HMPREF9094_0662 PE=4 S	-0.309998	-1.42958	-1.11958	0.0326042	0.0264431	0.997473	0.971405	-1.11958	0	3262500	2589300	18081000	4006800	25752000	1759800	-1.51694	-1.9526	-0.819182	-0.167289	-0.230053	-0.532652
1575	zz|FGCZCont0233_P04259|K2C6B_HUMAN;sp|P04259|K2C6B_HUMAN	zz|FGCZCont0233_P04259|K2C6B_HUMAN	15	>zz|FGCZCont0233_P04259|K2C6B_HUMAN blastpHomologue_0.0;>sp|P04259|K2C6B_HUMAN Keratin, type II cytoskeletal 6B OS=Homo sapiens GN=KRT6B PE=1 SV=5	-0.697825	0.656472	1.3543	0.0523834	0.0264585	0.997473	0.971405	1.3543	0	22117000	19326000	34633000	4998600	14389000	1163500	1.03679	0.742777	0.189854	0.160685	-1.12775	-1.12641
514	tr|C4FQA3|C4FQA3_9FIRM	tr|C4FQA3|C4FQA3_9FIRM	4	>tr|C4FQA3|C4FQA3_9FIRM DEAD/DEAH box helicase OS=Veillonella dispar ATCC 17748 GN=VEIDISOL_01451 PE=4 SV=1	-2.37492	-1.24854	1.12638	0.0343977	0.0269562	0.997473	0.971405	1.12638	0	3604100	6390400	10792000	780780	8768400	405070	-1.38407	-0.741183	-1.62036	-2.59256	-1.89167	-2.64053
192	tr|C4FMI9|C4FMI9_9FIRM	tr|C4FMI9|C4FMI9_9FIRM	2	>tr|C4FMI9|C4FMI9_9FIRM Chromosomal replication initiator protein DnaA OS=Veillonella dispar ATCC 17748 GN=dnaA PE=3 SV=1	-4.42933	-2.51852	1.91082	0.0759553	0.0271377	0.997473	0.971405	1.91082	0	775970	2394000	8106700	103350	3502200	119730	-3.43324	-2.05776	-2.06455	-5.59131	-3.30714	-4.38954
1195	tr|Q5ADM7|Q5ADM7_CANAL	tr|Q5ADM7|Q5ADM7_CANAL	2	>tr|Q5ADM7|Q5ADM7_CANAL Glyceraldehyde-3-phosphate dehydrogenase OS=Candida albicans (strain SC5314 / ATCC MYA-2876) GN=TDH3 PE=3 SV=1	-2.80647	-1.71621	1.09026	0.0330029	0.0282205	0.997473	0.987718	1.09026	0	3035200	3149300	9336600	695840	3285600	531600	-1.61331	-1.69006	-1.84526	-2.76336	-3.4056	-2.25045
81	sp|Q2FIL7|ENO_STAA3	sp|Q2FIL7|ENO_STAA3	7	>sp|Q2FIL7|ENO_STAA3 Enolase OS=Staphylococcus aureus (strain USA300) GN=eno PE=3 SV=1	-0.566049	-2.50475	-1.9387	0.117288	0.0298762	0.997473	0.997985	-1.9387	2	NA	998880	9739700	2896500	21848000	NA	NA	-3.22986	-1.77964	-0.648486	-0.483612	NA
72	sp|Q2FHG9|IF2_STAA3	sp|Q2FHG9|IF2_STAA3	2	>sp|Q2FHG9|IF2_STAA3 Translation initiation factor IF-2 OS=Staphylococcus aureus (strain USA300) GN=infB PE=3 SV=1	-2.55515	-4.78915	-2.234	0.138201	0.0304086	0.997473	0.997985	-2.234	2	NA	157610	2530000	721240	6305900	NA	NA	-5.70593	-3.87238	-2.71019	-2.40012	NA
756	tr|C4FSH9|C4FSH9_9FIRM	tr|C4FSH9|C4FSH9_9FIRM	4	>tr|C4FSH9|C4FSH9_9FIRM Multifunctional fusion protein OS=Veillonella dispar ATCC 17748 GN=thiE PE=3 SV=1	-2.57105	-1.34215	1.2289	0.0524251	0.0307938	0.997473	0.997985	1.2289	0	4813700	4082500	10342000	964590	3364100	604970	-0.997923	-1.34204	-1.68648	-2.27906	-3.36918	-2.06492
145	tr|A0A0H2XHU0|A0A0H2XHU0_STAA3	tr|A0A0H2XHU0|A0A0H2XHU0_STAA3	5	>tr|A0A0H2XHU0|A0A0H2XHU0_STAA3 Nitrite reductase [NAD(P)H], large subunit OS=Staphylococcus aureus (strain USA300) GN=nirB PE=3 SV=1	-0.522077	-2.34874	-1.82666	0.112851	0.0315243	0.997473	0.997985	-1.82666	2	NA	1174000	10357000	2949800	22728000	NA	NA	-3.01325	-1.68423	-0.621446	-0.422709	NA
92	sp|Q2FJC3|SYK_STAA3	sp|Q2FJC3|SYK_STAA3	5	>sp|Q2FJC3|SYK_STAA3 Lysine--tRNA ligase OS=Staphylococcus aureus (strain USA300) GN=lysS PE=3 SV=1	-0.469068	-2.28455	-1.81548	0.120101	0.0339553	0.997473	0.997985	-1.81548	2	NA	1443000	9413700	2293500	31010000	NA	NA	-2.7366	-1.83249	-0.994639	0.0565035	NA
79	sp|Q2FI18|QOX1_STAA3	sp|Q2FI18|QOX1_STAA3	2	>sp|Q2FI18|QOX1_STAA3 Probable quinol oxidase subunit 1 OS=Staphylococcus aureus (strain USA300) GN=qoxB PE=3 SV=1	-2.56354	-5.60879	-3.04525	NA	0.0346648	NA	0.997985	-3.04525	4	NA	NA	826760	NA	5671900	NA	NA	NA	-5.60879	NA	-2.56354	NA
88	sp|Q2FJ95|RS12_STAA3	sp|Q2FJ95|RS12_STAA3	4	>sp|Q2FJ95|RS12_STAA3 30S ribosomal protein S12 OS=Staphylococcus aureus (strain USA300) GN=rpsL PE=3 SV=1	0.0270007	-2.61141	-2.63841	0.124848	0.0350561	0.997473	0.997985	-2.63841	1	340530	3171100	10786000	4027400	34337000	NA	-4.53221	-1.68081	-1.62122	-0.159684	0.213686	NA
912	tr|F5VX95|F5VX95_STROR;tr|Q8DVU9|Q8DVU9_STRMU	tr|F5VX95|F5VX95_STROR	5	>tr|F5VX95|F5VX95_STROR Glutamine synthetase, type I OS=Streptococcus oralis SK255 GN=glnA PE=3 SV=1;>tr|Q8DVU9|Q8DVU9_STRMU Glutamine synthetase type 1 glutamate--ammonia ligase OS=Streptococcus mutans serotype c (strain ATCC 700610 / UA159) GN=glnA PE=3	-0.992502	-3.58124	-2.58874	0.124901	0.0354063	0.997473	0.997985	-2.58874	1	228780	909920	6850900	4179400	8833500	NA	-5.06294	-3.35494	-2.32585	-0.104746	-1.88026	NA
1383	tr|Q7P5M5|Q7P5M5_FUSNV	tr|Q7P5M5|Q7P5M5_FUSNV	4	>tr|Q7P5M5|Q7P5M5_FUSNV Uncharacterized protein OS=Fusobacterium nucleatum subsp. vincentii ATCC 49256 GN=FNV1095 PE=4 SV=1	-1.14165	-2.01402	-0.872366	0.0151041	0.0363962	0.997473	0.997985	-0.872366	0	1751800	2613300	9894700	2362300	12279000	1183600	-2.3467	-1.94023	-1.75512	-0.950808	-1.37232	-1.10183
161	tr|A0A0H2XIV7|A0A0H2XIV7_STAA3	tr|A0A0H2XIV7|A0A0H2XIV7_STAA3	7	>tr|A0A0H2XIV7|A0A0H2XIV7_STAA3 Ornithine carbamoyltransferase OS=Staphylococcus aureus (strain USA300) GN=arcB PE=3 SV=1	1.05411	-2.44363	-3.49774	0.186859	0.0366373	0.997473	0.997985	-3.49774	2	NA	530160	18212000	5781900	91877000	NA	NA	-4.07929	-0.807975	0.376562	1.73166	NA
42	sp|Q2FES1|RL13_STAA3	sp|Q2FES1|RL13_STAA3	3	>sp|Q2FES1|RL13_STAA3 50S ribosomal protein L13 OS=Staphylococcus aureus (strain USA300) GN=rplM PE=3 SV=1	-0.776826	-3.77141	-2.99459	0.132945	0.0366967	0.997473	0.997985	-2.99459	1	177220	463780	10575000	2047200	23207000	NA	-5.40368	-4.25866	-1.65189	-1.16311	-0.390542	NA
830	tr|F5VTA2|F5VTA2_STROR	tr|F5VTA2|F5VTA2_STROR	3	>tr|F5VTA2|F5VTA2_STROR Fructokinase OS=Streptococcus oralis SK255 GN=gmuE PE=4 SV=1	-6.47196	-3.54517	2.92679	NA	0.0381872	NA	0.997985	2.92679	4	NA	NA	3123600	NA	449950	NA	NA	NA	-3.54517	NA	-6.47196	NA
635	tr|C4FRH7|C4FRH7_9FIRM	tr|C4FRH7|C4FRH7_9FIRM	6	>tr|C4FRH7|C4FRH7_9FIRM Putative L-lactate dehydrogenase OS=Veillonella dispar ATCC 17748 GN=VEIDISOL_01515 PE=3 SV=1	-1.48216	-0.305486	1.17667	0.0648698	0.0391078	0.997473	0.997985	1.17667	0	5981100	13330000	22891000	1007500	15171000	1116300	-0.708187	0.244705	-0.452977	-2.21451	-1.04613	-1.18584
516	tr|C4FQA9|C4FQA9_9FIRM	tr|C4FQA9|C4FQA9_9FIRM	6	>tr|C4FQA9|C4FQA9_9FIRM Phenylalanine--tRNA ligase alpha subunit OS=Veillonella dispar ATCC 17748 GN=pheS PE=3 SV=1	-1.18403	0.164704	1.34873	0.0813203	0.0402885	0.997473	0.997985	1.34873	0	10582000	11185000	40467000	2075400	25844000	556520	0.0531208	0.0094452	0.431546	-1.14282	-0.224553	-2.18471
38	sp|Q2FEP6|RL16_STAA3	sp|Q2FEP6|RL16_STAA3	2	>sp|Q2FEP6|RL16_STAA3 50S ribosomal protein L16 OS=Staphylococcus aureus (strain USA300) GN=rplP PE=3 SV=1	-1.03871	-2.67029	-1.63158	0.123658	0.0415779	0.997473	0.997985	-1.63158	2	NA	1043700	7576400	1712500	19619000	NA	NA	-3.171	-2.16958	-1.42784	-0.649581	NA
1559	tr|Q8DVD4|Q8DVD4_STRMU	tr|Q8DVD4|Q8DVD4_STRMU	3	>tr|Q8DVD4|Q8DVD4_STRMU Putative cell division protein DivIVA OS=Streptococcus mutans serotype c (strain ATCC 700610 / UA159) GN=divIVA PE=4 SV=1	-1.69917	-3.71467	-2.01549	0.190392	0.041904	0.997473	0.997985	-2.01549	3	NA	532480	3528600	NA	9934000	NA	NA	-4.07343	-3.3559	NA	-1.69917	NA
567	tr|C4FQX0|C4FQX0_9FIRM	tr|C4FQX0|C4FQX0_9FIRM	3	>tr|C4FQX0|C4FQX0_9FIRM Nucleoside diphosphate kinase OS=Veillonella dispar ATCC 17748 GN=ndk PE=3 SV=1	-0.274622	0.695939	0.970561	0.0436625	0.0421631	0.997473	0.997985	0.970561	0	13728000	18059000	59712000	2620800	26648000	2832300	0.400427	0.651851	1.03554	-0.796815	-0.177303	0.150252
141	tr|A0A0H2XHK0|A0A0H2XHK0_STAA3	tr|A0A0H2XHK0|A0A0H2XHK0_STAA3	3	>tr|A0A0H2XHK0|A0A0H2XHK0_STAA3 Iron compound ABC transporter, iron compound-binding protein SirA OS=Staphylococcus aureus (strain USA300) GN=sirA PE=4 SV=1	-1.32504	-3.37568	-2.05064	0.128759	0.0424411	0.997473	0.997985	-2.05064	1	434750	534540	9293100	1882600	12356000	NA	-4.20628	-4.06826	-1.85251	-1.28741	-1.36268	NA
83	sp|Q2FIN8|SECA1_STAA3	sp|Q2FIN8|SECA1_STAA3	3	>sp|Q2FIN8|SECA1_STAA3 Protein translocase subunit SecA 1 OS=Staphylococcus aureus (strain USA300) GN=secA1 PE=3 SV=1	-1.7666	-3.52135	-1.75475	0.0240399	0.0433083	0.997473	0.997985	-1.75475	3	NA	NA	3171900	1398400	9276000	NA	NA	NA	-3.52135	-1.72832	-1.80487	NA
151	tr|A0A0H2XI48|A0A0H2XI48_STAA3	tr|A0A0H2XI48|A0A0H2XI48_STAA3	12	>tr|A0A0H2XI48|A0A0H2XI48_STAA3 ABC transporter, substrate-binding protein OS=Staphylococcus aureus (strain USA300) GN=SAUSA300_0618 PE=3 SV=1	2.00171	-1.85298	-3.8547	0.1531	0.0433821	0.997473	0.997985	-3.8547	1	389190	2085900	59789000	17049000	111000000	NA	-4.35399	-2.2425	1.03754	1.98015	2.02328	NA
1155	tr|F9EQ52|F9EQ52_FUSNU;tr|Q7P4N6|Q7P4N6_FUSNV	tr|F9EQ52|F9EQ52_FUSNU	4	>tr|F9EQ52|F9EQ52_FUSNU ABC superfamily ATP binding cassette transporter, ABC protein OS=Fusobacterium nucleatum subsp. animalis ATCC 51191 GN=HMPREF9094_2057 PE=3 SV=1;>tr|Q7P4N6|Q7P4N6_FUSNV Iron(III)-transport ATP-binding protein sfuC OS=Fusobacterium n	-2.43336	-1.55955	0.873809	0.0275574	0.043637	0.997473	0.997985	0.873809	0	2601900	3193400	14254000	870500	7497100	379110	-1.81884	-1.67141	-1.1884	-2.43126	-2.13325	-2.73557
799	tr|C4FSW2|C4FSW2_9FIRM	tr|C4FSW2|C4FSW2_9FIRM	3	>tr|C4FSW2|C4FSW2_9FIRM Pyridine nucleotide-disulfide oxidoreductase OS=Veillonella dispar ATCC 17748 GN=VEIDISOL_02010 PE=3 SV=1	-0.775395	0.570815	1.34621	0.0890696	0.0442622	0.997473	0.997985	1.34621	0	17406000	19611000	35606000	1279200	32142000	1705600	0.717169	0.762407	0.232869	-1.86044	0.111801	-0.577543
52	sp|Q2FFI3|NADE_STAA3	sp|Q2FFI3|NADE_STAA3	2	>sp|Q2FFI3|NADE_STAA3 NH(3)-dependent NAD(+) synthetase OS=Staphylococcus aureus (strain USA300) GN=nadE PE=3 SV=1	-2.91309	-4.7416	-1.8285	0.153788	0.044456	0.997473	0.997985	-1.8285	2	NA	186020	2331100	788360	3639200	NA	NA	-5.48369	-3.9995	-2.57824	-3.24795	NA
1328	tr|Q7P4N9|Q7P4N9_FUSNV;tr|F9EM86|F9EM86_FUSNU	tr|Q7P4N9|Q7P4N9_FUSNV	2	>tr|Q7P4N9|Q7P4N9_FUSNV 30S ribosomal protein S18 OS=Fusobacterium nucleatum subsp. vincentii ATCC 49256 GN=rpsR PE=3 SV=1;>tr|F9EM86|F9EM86_FUSNU 30S ribosomal protein S18 OS=Fusobacterium nucleatum subsp. animalis ATCC 51191 GN=rpsR PE=3 SV=1	-0.413373	-1.18252	-0.769144	0.00795275	0.0464435	0.997473	0.997985	-0.769144	0	3726900	5611400	13328000	3370700	20964000	2114500	-1.33937	-0.915501	-1.29268	-0.423647	-0.547313	-0.269158
1497	tr|Q7P7S6|Q7P7S6_FUSNV;tr|F9EKG8|F9EKG8_FUSNU	tr|Q7P7S6|Q7P7S6_FUSNV	2	>tr|Q7P7S6|Q7P7S6_FUSNV Chorismate mutase OS=Fusobacterium nucleatum subsp. vincentii ATCC 49256 GN=FNV1717 PE=3 SV=1;>tr|F9EKG8|F9EKG8_FUSNU UPF0735 ACT domain-containing protein HMPREF9094_0422 OS=Fusobacterium nucleatum subsp. animalis ATCC 51191 GN=phe	-4.94629	-3.67114	1.27515	0.0882861	0.0464679	0.997473	0.997985	1.27515	0	624990	398300	4955400	118930	1078500	124620	-3.72196	-4.46276	-2.82871	-5.38309	-5.12369	-4.3321
1577	zz|FGCZCont0251_P13647|K2C5_HUMAN;sp|P13647|K2C5_HUMAN;CON__P13647;zz|FGCZCont0134_P13647|K2C5_HUMAN;zz|FGCZCont0037_P13647|K2C5_HUMAN	zz|FGCZCont0251_P13647|K2C5_HUMAN	12	>zz|FGCZCont0251_P13647|K2C5_HUMAN blastpHomologue_0.0;>sp|P13647|K2C5_HUMAN Keratin, type II cytoskeletal 5 OS=Homo sapiens GN=KRT5 PE=1 SV=3;>P13647 SWISS-PROT:P13647 Tax_Id=9606 Gene_Symbol=KRT5 Keratin, type II cytoskeletal 5;>zz|FGCZCont0134_P13647|K2	-2.00196	-0.617493	1.38447	0.0963727	0.0467687	0.997473	0.997985	1.38447	0	10841000	8280600	11335000	671070	11835000	748370	0.0853862	-0.39372	-1.54414	-2.81711	-1.42912	-1.75967
401	tr|C4FPD5|C4FPD5_9FIRM	tr|C4FPD5|C4FPD5_9FIRM	2	>tr|C4FPD5|C4FPD5_9FIRM Dihydropyrimidinase OS=Veillonella dispar ATCC 17748 GN=hydA PE=4 SV=1	-3.24474	-2.43868	0.806068	0.0238392	0.0509907	0.997473	0.997985	0.806068	0	1515500	2197700	5729000	436340	3299700	342860	-2.54005	-2.17249	-2.6035	-3.45544	-3.399	-2.8798
501	tr|C4FQ65|C4FQ65_9FIRM	tr|C4FQ65|C4FQ65_9FIRM	5	>tr|C4FQ65|C4FQ65_9FIRM ABC transporter, ATP-binding protein OS=Veillonella dispar ATCC 17748 GN=VEIDISOL_01413 PE=4 SV=1	-1.86912	-0.971139	0.897978	0.0467492	0.051171	0.997473	0.997985	0.897978	0	3848500	6640900	16865000	1173500	12316000	531270	-1.29652	-0.689623	-0.927269	-1.98834	-1.36768	-2.25134
1	CON__P02662;zz|FGCZCont0123_P02662|CASA1_BOVIN	CON__P02662	2	>P02662 SWISS-PROT:P02662 Alpha-S1-casein - Bos taurus (Bovine).;>zz|FGCZCont0123_P02662|CASA1_BOVIN blastpHomologue_1.0e-158	-0.102748	-1.41811	-1.31536	0.102002	0.0516828	0.997473	0.997985	-1.31536	1	4912500	2061300	15835000	NA	31971000	2056500	-0.970813	-2.25841	-1.0251	NA	0.103574	-0.30907
1378	tr|Q7P5L1|Q7P5L1_FUSNV	tr|Q7P5L1|Q7P5L1_FUSNV	4	>tr|Q7P5L1|Q7P5L1_FUSNV ATP synthase subunit b OS=Fusobacterium nucleatum subsp. vincentii ATCC 49256 GN=atpF PE=3 SV=1	-1.62348	-0.469745	1.15374	0.0874214	0.0517136	0.997473	0.997985	1.15374	0	3743700	9802200	32510000	1273300	8667400	1190400	-1.33336	-0.167515	0.0916446	-1.8673	-1.90953	-1.09361
332	tr|C4FNN4|C4FNN4_9FIRM	tr|C4FNN4|C4FNN4_9FIRM	8	>tr|C4FNN4|C4FNN4_9FIRM Tex-like protein N-terminal domain protein OS=Veillonella dispar ATCC 17748 GN=VEIDISOL_00575 PE=4 SV=1	-0.827973	0.0318955	0.859869	0.0412575	0.0529712	0.997473	0.997985	0.859869	0	8000900	15513000	30013000	2052300	21276000	1460700	-0.319961	0.448074	-0.0324263	-1.15942	-0.524529	-0.799971
152	tr|A0A0H2XIA2|A0A0H2XIA2_STAA3;tr|A0A0H2XFP3|A0A0H2XFP3_STAA3	tr|A0A0H2XIA2|A0A0H2XIA2_STAA3	4	>tr|A0A0H2XIA2|A0A0H2XIA2_STAA3 Deoxyribose-phosphate aldolase OS=Staphylococcus aureus (strain USA300) GN=deoC PE=3 SV=1;>tr|A0A0H2XFP3|A0A0H2XFP3_STAA3 Deoxyribose-phosphate aldolase OS=Staphylococcus aureus (strain USA300) GN=deoC PE=3 SV=1	-0.000810983	-2.19864	-2.19783	0.199566	0.0534575	0.997473	0.997985	-2.19783	2	NA	904840	15736000	4502700	29752000	NA	NA	-3.36245	-1.03484	0.00574655	-0.00736852	NA
655	tr|C4FRL4|C4FRL4_9FIRM	tr|C4FRL4|C4FRL4_9FIRM	2	>tr|C4FRL4|C4FRL4_9FIRM Acyl-[acyl-carrier-protein]--UDP-N-acetylglucosamine O-acyltransferase OS=Veillonella dispar ATCC 17748 GN=lpxA PE=3 SV=1	-4.18634	-3.09356	1.09278	0.0704009	0.0545328	0.997473	0.997985	1.09278	1	924690	1442300	3555400	NA	2612700	102420	-3.19927	-2.73725	-3.34415	NA	-3.75904	-4.61363
875	tr|F5VVV5|F5VVV5_STROR	tr|F5VVV5|F5VVV5_STROR	3	>tr|F5VVV5|F5VVV5_STROR Serine--tRNA ligase OS=Streptococcus oralis SK255 GN=serS PE=3 SV=1	-1.29913	-2.99004	-1.69091	0.169016	0.0548275	0.997473	0.997985	-1.69091	2	NA	671010	7349800	2146900	11262000	NA	NA	-3.76336	-2.21672	-1.09259	-1.50566	NA
1514	tr|Q7P815|Q7P815_FUSNV;tr|F9EPQ7|F9EPQ7_FUSNU	tr|Q7P815|Q7P815_FUSNV	2	>tr|Q7P815|Q7P815_FUSNV Glycerol-3-phosphate dehydrogenase [NAD(P)+] OS=Fusobacterium nucleatum subsp. vincentii ATCC 49256 GN=gpsA PE=3 SV=1;>tr|F9EPQ7|F9EPQ7_FUSNU Glycerol-3-phosphate dehydrogenase [NAD(P)+] OS=Fusobacterium nucleatum subsp. animalis AT	-4.90241	-4.18627	0.716142	0.00555454	0.0551711	0.997473	0.997985	0.716142	0	464680	430530	2209100	148430	1217500	95367	-4.11744	-4.35842	-4.08295	-5.0545	-4.93672	-4.71602
156	tr|A0A0H2XIK4|A0A0H2XIK4_STAA3	tr|A0A0H2XIK4|A0A0H2XIK4_STAA3	4	>tr|A0A0H2XIK4|A0A0H2XIK4_STAA3 Ornithine aminotransferase OS=Staphylococcus aureus (strain USA300) GN=rocD PE=3 SV=1	-2.33984	-3.68701	-1.34717	0.119931	0.0569637	0.997473	0.997985	-1.34717	2	NA	489370	3933200	853560	7090400	NA	NA	-4.18664	-3.18737	-2.4604	-2.21927	NA
560	tr|C4FQU5|C4FQU5_9FIRM	tr|C4FQU5|C4FQU5_9FIRM	6	>tr|C4FQU5|C4FQU5_9FIRM DNA repair protein RecN OS=Veillonella dispar ATCC 17748 GN=recN PE=3 SV=1	-2.46987	-1.57315	0.896723	0.0581128	0.0573148	0.997473	0.997985	0.896723	0	2121100	4818200	11601000	834930	7521200	365460	-2.09146	-1.11986	-1.50813	-2.49313	-2.1283	-2.78819
580	tr|C4FR01|C4FR01_9FIRM	tr|C4FR01|C4FR01_9FIRM	2	>tr|C4FR01|C4FR01_9FIRM DNA mismatch repair protein MutS OS=Veillonella dispar ATCC 17748 GN=mutS PE=3 SV=1	-5.0694	-4.06846	1.00094	0.0787764	0.0576699	0.997473	0.997985	1.00094	0	571460	481730	2107300	178250	1568900	42390	-3.84144	-4.20774	-4.1562	-4.78302	-4.54563	-5.87955
39	sp|Q2FEQ1|RL5_STAA3	sp|Q2FEQ1|RL5_STAA3	5	>sp|Q2FEQ1|RL5_STAA3 50S ribosomal protein L5 OS=Staphylococcus aureus (strain USA300) GN=rplE PE=3 SV=1	0.781682	-2.0785	-2.86019	0.227692	0.057987	0.997473	0.997985	-2.86019	2	NA	699100	22955000	6069900	61586000	NA	NA	-3.70836	-0.448642	0.448647	1.11472	NA
582	tr|C4FR06|C4FR06_9FIRM	tr|C4FR06|C4FR06_9FIRM	7	>tr|C4FR06|C4FR06_9FIRM 4-hydroxy-3-methylbut-2-en-1-yl diphosphate synthase (flavodoxin) OS=Veillonella dispar ATCC 17748 GN=ispG PE=3 SV=1	-1.90049	-0.581799	1.31869	0.114661	0.0587994	0.997473	0.997985	1.31869	0	2827600	8532000	37566000	890380	11687000	700190	-1.70784	-0.353615	0.31606	-2.39777	-1.44853	-1.85516
295	tr|C4FNE6|C4FNE6_9FIRM;tr|J2ZRC7|J2ZRC7_ACTNH;tr|F9EEY7|F9EEY7_9ACTO;tr|F9PI84|F9PI84_9ACTO	tr|C4FNE6|C4FNE6_9FIRM	2	>tr|C4FNE6|C4FNE6_9FIRM Protein translocase subunit SecY OS=Veillonella dispar ATCC 17748 GN=secY PE=3 SV=1;>tr|J2ZRC7|J2ZRC7_ACTNH Protein translocase subunit SecY OS=Actinomyces naeslundii (strain ATCC 12104 / DSM 43013 / JCM 8349 / NCTC 10301 / Howell 2	-5.38167	-3.21127	2.1704	0.143792	0.0598047	0.997473	0.997985	2.1704	0	765850	1247600	3774400	154420	2998200	12760	-3.45075	-2.93171	-3.25135	-4.99583	-3.54678	-7.60241
333	tr|C4FNN5|C4FNN5_9FIRM	tr|C4FNN5|C4FNN5_9FIRM	14	>tr|C4FNN5|C4FNN5_9FIRM Aldehyde dehydrogenase (NAD) family protein OS=Veillonella dispar ATCC 17748 GN=VEIDISOL_00576 PE=3 SV=1	1.81155	2.54303	0.731475	0.0167286	0.0605011	0.997473	0.997985	0.731475	0	57586000	93351000	149540000	13566000	98955000	9908200	2.31366	2.85465	2.46078	1.64126	1.84612	1.94727
87	sp|Q2FJ94|RS7_STAA3	sp|Q2FJ94|RS7_STAA3	2	>sp|Q2FJ94|RS7_STAA3 30S ribosomal protein S7 OS=Staphylococcus aureus (strain USA300) GN=rpsG PE=3 SV=2	-1.23277	-3.19006	-1.95729	0.203878	0.0605127	0.997473	0.997985	-1.95729	2	NA	494280	7396600	2513900	10546000	NA	NA	-4.17326	-2.20687	-0.85857	-1.60697	NA
135	tr|A0A0H2XGZ0|A0A0H2XGZ0_STAA3	tr|A0A0H2XGZ0|A0A0H2XGZ0_STAA3	2	>tr|A0A0H2XGZ0|A0A0H2XGZ0_STAA3 Phosphomethylpyrimidine kinase OS=Staphylococcus aureus (strain USA300) GN=thiD PE=4 SV=1	-1.2547	-3.28895	-2.03425	0.213964	0.0631346	0.997473	0.997985	-2.03425	2	NA	419730	7499500	1627200	15573000	NA	NA	-4.39249	-2.18542	-1.50361	-1.00579	NA
158	tr|A0A0H2XIQ2|A0A0H2XIQ2_STAA3	tr|A0A0H2XIQ2|A0A0H2XIQ2_STAA3	3	>tr|A0A0H2XIQ2|A0A0H2XIQ2_STAA3 Dihydrolipoyl dehydrogenase OS=Staphylococcus aureus (strain USA300) GN=lpdA PE=3 SV=1	-0.965034	-2.39177	-1.42674	0.156889	0.0639363	0.997473	0.997985	-1.42674	2	NA	1202700	9596200	1965000	18912000	NA	NA	-2.98086	-1.80268	-1.22388	-0.706186	NA
461	tr|C4FPT9|C4FPT9_9FIRM	tr|C4FPT9|C4FPT9_9FIRM	15	>tr|C4FPT9|C4FPT9_9FIRM Peptidase M16 inactive domain protein OS=Veillonella dispar ATCC 17748 GN=VEIDISOL_00915 PE=4 SV=1	0.515593	1.41231	0.896719	0.073539	0.0654642	0.997473	0.997985	0.896719	0	31634000	30934000	73074000	4473800	36848000	6002400	1.51433	1.37356	1.34905	-0.00380215	0.322538	1.22804
596	tr|C4FR62|C4FR62_9FIRM	tr|C4FR62|C4FR62_9FIRM	3	>tr|C4FR62|C4FR62_9FIRM Peptidase, M23 family OS=Veillonella dispar ATCC 17748 GN=VEIDISOL_01285 PE=4 SV=1	-4.15033	-3.23485	0.915475	0.0424902	0.0655023	0.997473	0.997985	0.915475	1	749900	986110	4499300	229090	2400400	NA	-3.47884	-3.24711	-2.97861	-4.41091	-3.88975	NA
46	sp|Q2FF20|ATPF_STAA3	sp|Q2FF20|ATPF_STAA3	2	>sp|Q2FF20|ATPF_STAA3 ATP synthase subunit b OS=Staphylococcus aureus (strain USA300) GN=atpF PE=3 SV=1	-0.355303	-1.93714	-1.58184	0.189241	0.0677196	0.997473	0.997985	-1.58184	2	NA	1437400	14777000	3696700	22711000	NA	NA	-2.74182	-1.13246	-0.286743	-0.423863	NA
228	tr|C4FN19|C4FN19_9FIRM	tr|C4FN19|C4FN19_9FIRM	10	>tr|C4FN19|C4FN19_9FIRM Arginine--tRNA ligase OS=Veillonella dispar ATCC 17748 GN=argS PE=3 SV=1	-0.0767339	0.759805	0.836539	0.066281	0.0696394	0.997473	0.997985	0.836539	0	14400000	23011000	52592000	3024900	39835000	2397700	0.464196	0.976799	0.83842	-0.584164	0.442752	-0.0887902
627	tr|C4FRC4|C4FRC4_9FIRM	tr|C4FRC4|C4FRC4_9FIRM	3	>tr|C4FRC4|C4FRC4_9FIRM Transcriptional regulator, LysR family OS=Veillonella dispar ATCC 17748 GN=VEIDISOL_01457 PE=4 SV=1	-2.03977	-1.34268	0.697095	0.0184887	0.0698464	0.997473	0.997985	0.697095	0	4098300	3625400	13145000	913620	9001200	674640	-1.21261	-1.50127	-1.31415	-2.35956	-1.85125	-1.9085
173	tr|C4FMD3|C4FMD3_9FIRM	tr|C4FMD3|C4FMD3_9FIRM	6	>tr|C4FMD3|C4FMD3_9FIRM Putative glycerol-3-phosphate cytidylyltransferase OS=Veillonella dispar ATCC 17748 GN=VEIDISOL_00021 PE=4 SV=1	-1.26859	-0.219554	1.04904	0.113923	0.072813	0.997473	0.997985	1.04904	0	5672600	11646000	31784000	1340400	23108000	826310	-0.778849	0.0636048	0.0565819	-1.79114	-0.397136	-1.6175
729	tr|C4FS98|C4FS98_9FIRM	tr|C4FS98|C4FS98_9FIRM	4	>tr|C4FS98|C4FS98_9FIRM Adenosylmethionine-8-amino-7-oxononanoate aminotransferase OS=Veillonella dispar ATCC 17748 GN=bioA PE=3 SV=1	-1.41277	-0.293634	1.11914	0.122713	0.0729687	0.997473	0.997985	1.11914	0	7805600	11270000	21538000	832290	15502000	1536200	-0.352936	0.0195971	-0.547562	-2.49782	-1.01284	-0.727652
89	sp|Q2FJ97|RPOC_STAA3	sp|Q2FJ97|RPOC_STAA3	7	>sp|Q2FJ97|RPOC_STAA3 DNA-directed RNA polymerase subunit beta OS=Staphylococcus aureus (strain USA300) GN=rpoC PE=3 SV=2	-3.67967	-5.21211	-1.53244	0.196327	0.0732615	0.997473	0.997985	-1.53244	2	NA	133010	1698800	296000	3454200	NA	NA	-5.93348	-4.49074	-4.03091	-3.32842	NA
578	tr|C4FQZ7|C4FQZ7_9FIRM	tr|C4FQZ7|C4FQZ7_9FIRM	2	>tr|C4FQZ7|C4FQZ7_9FIRM Aluminum resistance protein OS=Veillonella dispar ATCC 17748 GN=VEIDISOL_01215 PE=4 SV=1	-3.56469	-2.64035	0.924336	0.0950753	0.0738291	0.997473	0.997985	0.924336	0	1185600	2292200	4620300	263010	4041600	238320	-2.86762	-2.11603	-2.93741	-4.20615	-3.0862	-3.40172
1136	tr|F9EPA3|F9EPA3_FUSNU	tr|F9EPA3|F9EPA3_FUSNU	7	>tr|F9EPA3|F9EPA3_FUSNU Aspartyl/glutamyl-tRNA(Asn/Gln) amidotransferase subunit B OS=Fusobacterium nucleatum subsp. animalis ATCC 51191 GN=gatB PE=3 SV=1	-2.64671	-1.71998	0.926726	0.07232	0.0765008	0.997473	0.997985	0.926726	1	2282700	NA	12071000	819470	6468700	302720	-1.99348	NA	-1.44648	-2.52084	-2.3608	-3.05847
167	tr|A0A0H2XK58|A0A0H2XK58_STAA3	tr|A0A0H2XK58|A0A0H2XK58_STAA3	3	>tr|A0A0H2XK58|A0A0H2XK58_STAA3 Cell division protein FtsZ OS=Staphylococcus aureus (strain USA300) GN=ftsZ PE=3 SV=1	-1.32745	-3.37786	-2.05041	0.244825	0.0777464	0.997473	0.997985	-2.05041	2	NA	413560	6774000	2971300	7942600	NA	NA	-4.41235	-2.34337	-0.610677	-2.04422	NA
3	sp|O07329|CCPA_STRMU	sp|O07329|CCPA_STRMU	2	>sp|O07329|CCPA_STRMU Catabolite control protein A OS=Streptococcus mutans serotype c (strain ATCC 700610 / UA159) GN=ccpA PE=3 SV=2	-4.31426	-6.00538	-1.69112	0.270275	0.0780384	0.997473	0.997985	-1.69112	3	NA	NA	640380	329280	1369200	NA	NA	NA	-6.00538	-3.87291	-4.75561	NA
829	tr|F5VT49|F5VT49_STROR	tr|F5VT49|F5VT49_STROR	4	>tr|F5VT49|F5VT49_STROR Receptor family ligand-binding region OS=Streptococcus oralis SK255 GN=HMPREF9968_0744 PE=4 SV=1	-2.2135	-4.30501	-2.09151	0.200576	0.0795199	0.997473	0.997985	-2.09151	1	121040	403300	5904800	1267700	5710200	NA	-5.91243	-4.44603	-2.55657	-1.87383	-2.55316	NA
870	tr|F5VVS9|F5VVS9_STROR	tr|F5VVS9|F5VVS9_STROR	2	>tr|F5VVS9|F5VVS9_STROR PTS system protein fructose-specific EIIABC component OS=Streptococcus oralis SK255 GN=fruA PE=4 SV=1	-2.99902	-4.38145	-1.38243	0.00984237	0.081635	0.997473	0.997985	-1.38243	3	NA	NA	1822700	588680	4311000	NA	NA	NA	-4.38145	-3.01136	-2.98668	NA
692	tr|C4FRW0|C4FRW0_9FIRM	tr|C4FRW0|C4FRW0_9FIRM	5	>tr|C4FRW0|C4FRW0_9FIRM 2-isopropylmalate synthase OS=Veillonella dispar ATCC 17748 GN=leuA PE=3 SV=1	-2.73967	-1.54594	1.19373	0.145136	0.0818364	0.997473	0.997985	1.19373	0	3297400	3800000	10273000	388180	11607000	287800	-1.50275	-1.4382	-1.69687	-3.62887	-1.45912	-3.131
139	tr|A0A0H2XHD5|A0A0H2XHD5_STAA3	tr|A0A0H2XHD5|A0A0H2XHD5_STAA3	6	>tr|A0A0H2XHD5|A0A0H2XHD5_STAA3 Pyruvate dehydrogenase E1 component, alpha subunit OS=Staphylococcus aureus (strain USA300) GN=pdhA PE=4 SV=1	0.688305	-2.8112	-3.49951	0.222797	0.0836796	0.997473	0.997985	-3.49951	1	181490	738490	44332000	8086200	41412000	NA	-5.37192	-3.63486	0.573165	0.873978	0.502632	NA
351	tr|C4FNT0|C4FNT0_9FIRM	tr|C4FNT0|C4FNT0_9FIRM	3	>tr|C4FNT0|C4FNT0_9FIRM BMC domain protein OS=Veillonella dispar ATCC 17748 GN=VEIDISOL_00321 PE=4 SV=1	-1.62329	-0.0403039	1.58299	0.16946	0.083686	0.997473	0.997985	1.58299	0	3251900	31501000	30695000	924560	10132000	1401600	-1.52129	1.39792	0.00245692	-2.34191	-1.66873	-0.859239
631	tr|C4FRF1|C4FRF1_9FIRM	tr|C4FRF1|C4FRF1_9FIRM	3	>tr|C4FRF1|C4FRF1_9FIRM Molybdenum cofactor biosynthesis protein B OS=Veillonella dispar ATCC 17748 GN=moaB PE=3 SV=1	-5.18127	-4.13938	1.04189	0.124556	0.0842818	0.997473	0.997985	1.04189	1	594840	NA	1698700	210580	848470	54677	-3.78793	NA	-4.49083	-4.53584	-5.49368	-5.51429
1509	tr|Q7P7Z4|Q7P7Z4_FUSNV;tr|F9EL11|F9EL11_FUSNU	tr|Q7P7Z4|Q7P7Z4_FUSNV	4	>tr|Q7P7Z4|Q7P7Z4_FUSNV Uncharacterized protein OS=Fusobacterium nucleatum subsp. vincentii ATCC 49256 GN=FNV2041 PE=4 SV=1;>tr|F9EL11|F9EL11_FUSNU Uncharacterized protein OS=Fusobacterium nucleatum subsp. animalis ATCC 51191 GN=HMPREF9094_0615 PE=4 SV=1	1.14333	0.401922	-0.741407	0.0622908	0.084492	0.997473	0.997985	-0.741407	0	20340000	10581000	38291000	9456000	61621000	5920600	0.925025	-0.0649954	0.345737	1.10604	1.11559	1.20835
362	tr|C4FNX9|C4FNX9_9FIRM	tr|C4FNX9|C4FNX9_9FIRM	2	>tr|C4FNX9|C4FNX9_9FIRM Chorismate synthase OS=Veillonella dispar ATCC 17748 GN=aroC PE=3 SV=1	-3.67986	-2.39353	1.28632	0.167324	0.0852255	0.997473	0.997985	1.28632	1	2740400	900610	8118800	284620	NA	261110	-1.74964	-3.36873	-2.06223	-4.08905	NA	-3.27066
419	tr|C4FPG3|C4FPG3_9FIRM	tr|C4FPG3|C4FPG3_9FIRM	2	>tr|C4FPG3|C4FPG3_9FIRM Transporter, DASS family OS=Veillonella dispar ATCC 17748 GN=VEIDISOL_00787 PE=4 SV=1	-0.787985	0.316709	1.10469	0.143592	0.0860367	0.997473	0.997985	1.10469	0	7251300	14117000	61436000	2008200	30842000	1089700	-0.451224	0.321625	1.07973	-1.19163	0.0481252	-1.22045
153	tr|A0A0H2XIC6|A0A0H2XIC6_STAA3	tr|A0A0H2XIC6|A0A0H2XIC6_STAA3	11	>tr|A0A0H2XIC6|A0A0H2XIC6_STAA3 30S ribosomal protein S1 OS=Staphylococcus aureus (strain USA300) GN=rpsA PE=4 SV=1	1.55734	-0.292996	-1.85034	0.251315	0.0864091	0.997473	0.997985	-1.85034	2	NA	3955100	51259000	9867400	105540000	NA	NA	-1.38455	0.798563	1.1692	1.94549	NA
1360	tr|Q7P592|Q7P592_FUSNV	tr|Q7P592|Q7P592_FUSNV	8	>tr|Q7P592|Q7P592_FUSNV Uncharacterized protein OS=Fusobacterium nucleatum subsp. vincentii ATCC 49256 GN=FNV0922 PE=4 SV=1	2.50733	1.81254	-0.69479	0.0458196	0.0865688	0.997473	0.997985	-0.69479	0	45273000	37883000	97682000	32388000	123550000	13600000	1.99266	1.6453	1.79965	2.93174	2.18849	2.40175
56	sp|Q2FG18|RS4_STAA3	sp|Q2FG18|RS4_STAA3	5	>sp|Q2FG18|RS4_STAA3 30S ribosomal protein S4 OS=Staphylococcus aureus (strain USA300) GN=rpsD PE=3 SV=1	0.356608	-2.8928	-3.24941	0.226784	0.0871016	0.997473	0.997985	-3.24941	1	97225	3859900	15519000	6110500	35262000	NA	-6.20477	-1.41723	-1.0564	0.458533	0.254684	NA
755	tr|C4FSH8|C4FSH8_9FIRM	tr|C4FSH8|C4FSH8_9FIRM	5	>tr|C4FSH8|C4FSH8_9FIRM Phosphomethylpyrimidine kinase OS=Veillonella dispar ATCC 17748 GN=thiD PE=4 SV=1	-0.235346	0.724724	0.96007	0.125734	0.0871655	0.997473	0.997985	0.96007	0	21398000	17448000	44407000	3737700	15166000	3904600	0.992687	0.605697	0.575789	-0.270386	-1.04664	0.610984
669	tr|C4FRP1|C4FRP1_9FIRM	tr|C4FRP1|C4FRP1_9FIRM	19	>tr|C4FRP1|C4FRP1_9FIRM Dihydroorotase OS=Veillonella dispar ATCC 17748 GN=pyrC PE=3 SV=1	3.26895	3.99532	0.726375	0.0611633	0.0871984	0.997473	0.997985	0.726375	0	158640000	212520000	508980000	34680000	320270000	22374000	3.66582	3.9578	4.36234	3.03314	3.65756	3.11614
115	sp|Q8DW43|ILVC_STRMU	sp|Q8DW43|ILVC_STRMU	2	>sp|Q8DW43|ILVC_STRMU Ketol-acid reductoisomerase (NADP(+)) OS=Streptococcus mutans serotype c (strain ATCC 700610 / UA159) GN=ilvC PE=3 SV=1	-3.49538	-4.9086	-1.41322	0.171563	0.088466	0.997473	0.997985	-1.41322	3	NA	241450	1500700	NA	3099800	NA	NA	-5.13396	-4.68323	NA	-3.49538	NA
43	sp|Q2FEV0|ASP23_STAA3	sp|Q2FEV0|ASP23_STAA3	4	>sp|Q2FEV0|ASP23_STAA3 Alkaline shock protein 23 OS=Staphylococcus aureus (strain USA300) GN=asp23 PE=3 SV=1	0.377889	-3.20872	-3.58661	0.292042	0.0889684	0.997473	0.997985	-3.58661	2	NA	161980	18927000	3890500	55952000	NA	NA	-5.66925	-0.74819	-0.210969	0.966747	NA
1300	tr|Q7P4C5|Q7P4C5_FUSNV;tr|F9EKI6|F9EKI6_FUSNU	tr|Q7P4C5|Q7P4C5_FUSNV	8	>tr|Q7P4C5|Q7P4C5_FUSNV 30S ribosomal protein S3 OS=Fusobacterium nucleatum subsp. vincentii ATCC 49256 GN=rpsC PE=3 SV=1;>tr|F9EKI6|F9EKI6_FUSNU 30S ribosomal protein S3 OS=Fusobacterium nucleatum subsp. animalis ATCC 51191 GN=rpsC PE=3 SV=1	0.0455001	0.924486	0.878986	0.116973	0.0913018	0.997473	0.997985	0.878986	0	16808000	21653000	66715000	2662900	37922000	3723500	0.67052	0.895232	1.2077	-0.773182	0.366849	0.542834
391	tr|C4FPC3|C4FPC3_9FIRM	tr|C4FPC3|C4FPC3_9FIRM	2	>tr|C4FPC3|C4FPC3_9FIRM 4-phosphoerythronate dehydrogenase OS=Veillonella dispar ATCC 17748 GN=pdxB PE=3 SV=1	-1.56689	-0.840703	0.726185	0.0689368	0.0913875	0.997473	0.997985	0.726185	0	5086100	6837300	16651000	2028300	11917000	588170	-0.924474	-0.650541	-0.947094	-1.17686	-1.41847	-2.10533
227	tr|C4FN15|C4FN15_9FIRM	tr|C4FN15|C4FN15_9FIRM	2	>tr|C4FN15|C4FN15_9FIRM Cof-like hydrolase OS=Veillonella dispar ATCC 17748 GN=VEIDISOL_00339 PE=4 SV=1	-2.39345	-1.71402	0.679428	0.052928	0.0945401	0.997473	0.997985	0.679428	0	2503000	4300600	8454900	769560	6776600	521770	-1.87055	-1.27225	-1.99926	-2.61403	-2.28909	-2.27723
663	tr|C4FRM7|C4FRM7_9FIRM	tr|C4FRM7|C4FRM7_9FIRM	3	>tr|C4FRM7|C4FRM7_9FIRM ABC transporter, ATP-binding protein OS=Veillonella dispar ATCC 17748 GN=VEIDISOL_01565 PE=4 SV=1	-3.22737	-2.43973	0.787641	0.0983295	0.094796	0.997473	0.997985	0.787641	0	1069500	2781800	6293500	573480	3011600	295720	-3.00514	-1.85644	-2.4576	-3.05015	-3.5399	-3.09205
243	tr|C4FN72|C4FN72_9FIRM	tr|C4FN72|C4FN72_9FIRM	4	>tr|C4FN72|C4FN72_9FIRM Putative phosphoglucomutase, alpha-D-glucose phosphate-specific OS=Veillonella dispar ATCC 17748 GN=VEIDISOL_00396 PE=3 SV=1	-1.98043	-1.04929	0.931135	0.134456	0.0951578	0.997473	0.997985	0.931135	0	3098800	7590300	15565000	704220	11447000	771950	-1.58563	-0.510441	-1.0518	-2.74561	-1.48053	-1.71515
451	tr|C4FPS4|C4FPS4_9FIRM	tr|C4FPS4|C4FPS4_9FIRM	3	>tr|C4FPS4|C4FPS4_9FIRM Precorrin-6A reductase OS=Veillonella dispar ATCC 17748 GN=cobK PE=4 SV=1	-2.46266	-1.58288	0.879775	0.125468	0.0959937	0.997473	0.997985	0.879775	0	2264500	5175200	10118000	568520	9003600	454880	-2.00416	-1.02401	-1.72048	-3.06303	-1.85084	-2.4741
687	tr|C4FRT8|C4FRT8_9FIRM	tr|C4FRT8|C4FRT8_9FIRM	6	>tr|C4FRT8|C4FRT8_9FIRM Electron transfer flavoprotein subunit beta OS=Veillonella dispar ATCC 17748 GN=etfB PE=4 SV=1	-0.0789482	0.607031	0.685979	0.062471	0.0978536	0.997473	0.997985	0.685979	0	13605000	24126000	39460000	3641300	34519000	2298300	0.388418	1.04025	0.392424	-0.309135	0.221839	-0.149549
630	tr|C4FRE1|C4FRE1_9FIRM	tr|C4FRE1|C4FRE1_9FIRM	5	>tr|C4FRE1|C4FRE1_9FIRM Bifunctional protein GlmU OS=Veillonella dispar ATCC 17748 GN=glmU PE=3 SV=1	-0.591743	0.161307	0.75305	0.0921235	0.0979958	0.997473	0.997985	0.75305	0	11410000	16675000	26689000	3840900	22404000	1184800	0.153644	0.544933	-0.214657	-0.229996	-0.444854	-1.10038
633	tr|C4FRG6|C4FRG6_9FIRM	tr|C4FRG6|C4FRG6_9FIRM	2	>tr|C4FRG6|C4FRG6_9FIRM ABC transporter, substrate-binding protein, family 5 OS=Veillonella dispar ATCC 17748 GN=VEIDISOL_01504 PE=4 SV=1	-4.44088	-3.28653	1.15435	0.182316	0.0989288	0.997473	0.997985	1.15435	2	617310	NA	4936600	NA	2113700	90207	-3.73846	NA	-2.83461	NA	-4.08592	-4.79584
747	tr|C4FSF3|C4FSF3_9FIRM	tr|C4FSF3|C4FSF3_9FIRM	4	>tr|C4FSF3|C4FSF3_9FIRM Uncharacterized protein OS=Veillonella dispar ATCC 17748 GN=VEIDISOL_01843 PE=4 SV=1	1.0498	2.19968	1.14988	0.169342	0.0990995	0.997473	0.997985	1.14988	0	40245000	54649000	166420000	7683400	130640000	2690700	1.83557	2.13666	2.62682	0.798205	2.27455	0.0766538
429	tr|C4FPK3|C4FPK3_9FIRM	tr|C4FPK3|C4FPK3_9FIRM	6	>tr|C4FPK3|C4FPK3_9FIRM Protein RecA OS=Veillonella dispar ATCC 17748 GN=recA PE=3 SV=1	0.480643	1.09687	0.616228	0.0277829	0.10067	0.997473	0.997985	0.616228	0	21997000	30734000	54587000	6787000	43577000	3028700	1.02953	1.36486	0.896222	0.614242	0.581226	0.246461
361	tr|C4FNX8|C4FNX8_9FIRM	tr|C4FNX8|C4FNX8_9FIRM	7	>tr|C4FNX8|C4FNX8_9FIRM Prephenate dehydratase OS=Veillonella dispar ATCC 17748 GN=VEIDISOL_00286 PE=4 SV=1	-1.13705	-0.322049	0.814997	0.119615	0.101903	0.997473	0.997985	0.814997	0	10154000	9688500	18531000	1319600	17432000	1496800	-0.0019697	-0.18316	-0.781017	-1.81433	-0.831867	-0.764937
331	tr|C4FNN2|C4FNN2_9FIRM	tr|C4FNN2|C4FNN2_9FIRM	2	>tr|C4FNN2|C4FNN2_9FIRM Thymidylate synthase OS=Veillonella dispar ATCC 17748 GN=thyA PE=3 SV=1	-1.89794	-0.787707	1.11023	0.170967	0.102492	0.997473	0.997985	1.11023	0	6034800	7496400	14708000	528180	12230000	1150000	-0.69626	-0.527134	-1.13973	-3.17218	-1.37848	-1.14316
104	sp|Q8DS21|RL29_STRMU	sp|Q8DS21|RL29_STRMU	3	>sp|Q8DS21|RL29_STRMU 50S ribosomal protein L29 OS=Streptococcus mutans serotype c (strain ATCC 700610 / UA159) GN=rpmC PE=3 SV=1	-1.66503	-2.56499	-0.899959	0.0554514	0.104378	0.997473	0.997985	-0.899959	2	NA	1759700	5526200	1275200	11563000	NA	NA	-2.47053	-2.65945	-1.86509	-1.46498	NA
13	sp|P11000|WAPA_STRMU	sp|P11000|WAPA_STRMU	3	>sp|P11000|WAPA_STRMU Wall-associated protein OS=Streptococcus mutans serotype c (strain ATCC 700610 / UA159) GN=wapA PE=3 SV=2	0.87618	-1.35822	-2.2344	0.415241	0.104707	0.997473	0.997985	-2.2344	3	NA	8410000	6773400	NA	52761000	NA	NA	-0.372927	-2.34351	NA	0.87618	NA
134	tr|A0A0H2XGY3|A0A0H2XGY3_STAA3	tr|A0A0H2XGY3|A0A0H2XGY3_STAA3	7	>tr|A0A0H2XGY3|A0A0H2XGY3_STAA3 Arginine deiminase OS=Staphylococcus aureus (strain USA300) GN=arcA PE=3 SV=1	-2.00456	-4.43968	-2.43512	0.295137	0.105034	0.997473	0.997985	-2.43512	2	NA	NA	1755600	1469800	18867000	200550	NA	NA	-4.43968	-1.65448	-0.70986	-3.64933
256	tr|C4FN96|C4FN96_9FIRM	tr|C4FN96|C4FN96_9FIRM	2	>tr|C4FN96|C4FN96_9FIRM L-serine dehydratase, iron-sulfur-dependent, alpha subunit OS=Veillonella dispar ATCC 17748 GN=sdaAA PE=4 SV=1	-2.92169	-1.82658	1.09511	0.175879	0.106579	0.997473	0.997985	1.09511	0	1672600	3320900	12025000	922810	6716900	144710	-2.40844	-1.61891	-1.4524	-2.34472	-2.30273	-4.11762
1008	tr|F9ELK4|F9ELK4_FUSNU	tr|F9ELK4|F9ELK4_FUSNU	6	>tr|F9ELK4|F9ELK4_FUSNU Phosphate acetyltransferase OS=Fusobacterium nucleatum subsp. animalis ATCC 51191 GN=pta PE=4 SV=1	1.91719	1.23432	-0.682868	0.0797612	0.107795	0.997473	0.997985	-0.682868	0	27140000	21719000	80214000	12431000	134650000	9712900	1.30987	0.899313	1.49378	1.51169	2.32118	1.91871
189	tr|C4FMG7|C4FMG7_9FIRM	tr|C4FMG7|C4FMG7_9FIRM	6	>tr|C4FMG7|C4FMG7_9FIRM UDP-galactopyranose mutase OS=Veillonella dispar ATCC 17748 GN=glf PE=4 SV=1	-0.216087	0.542844	0.758931	0.113278	0.108275	0.997473	0.997985	0.758931	0	12542000	19128000	45681000	2439500	35048000	2567800	0.279863	0.728967	0.619702	-0.903121	0.245295	0.00956456
666	tr|C4FRN6|C4FRN6_9FIRM	tr|C4FRN6|C4FRN6_9FIRM	2	>tr|C4FRN6|C4FRN6_9FIRM Nucleotide-binding protein VEIDISOL_01574 OS=Veillonella dispar ATCC 17748 GN=VEIDISOL_01574 PE=3 SV=1	-3.26367	-2.15859	1.10508	0.180792	0.109093	0.997473	0.997985	1.10508	0	1902200	2700000	6777800	202050	5202500	447660	-2.2368	-1.89647	-2.3425	-4.59716	-2.69677	-2.49706
1556	tr|Q8DUK4|Q8DUK4_STRMU	tr|Q8DUK4|Q8DUK4_STRMU	2	>tr|Q8DUK4|Q8DUK4_STRMU Putative ABC transporter, ATP-binding protein OS=Streptococcus mutans serotype c (strain ATCC 700610 / UA159) GN=SMU_923 PE=4 SV=1	-2.90733	-4.13596	-1.22863	0.0502995	0.109148	0.997473	0.997985	-1.22863	3	NA	529960	2059100	NA	4538600	NA	NA	-4.07979	-4.19212	NA	-2.90733	NA
315	tr|C4FNI2|C4FNI2_9FIRM	tr|C4FNI2|C4FNI2_9FIRM	8	>tr|C4FNI2|C4FNI2_9FIRM Acetolactate synthase OS=Veillonella dispar ATCC 17748 GN=ilvB PE=3 SV=1	0.291727	1.09334	0.801618	0.129581	0.109661	0.997473	0.997985	0.801618	0	29696000	23609000	52607000	3331800	40457000	4610300	1.42997	1.0112	0.838862	-0.440861	0.466648	0.849393
1449	tr|Q7P6W1|Q7P6W1_FUSNV;tr|F9EJI4|F9EJI4_FUSNU	tr|Q7P6W1|Q7P6W1_FUSNV	7	>tr|Q7P6W1|Q7P6W1_FUSNV 50S ribosomal protein L7/L12 OS=Fusobacterium nucleatum subsp. vincentii ATCC 49256 GN=rplL PE=3 SV=1;>tr|F9EJI4|F9EJI4_FUSNU 50S ribosomal protein L7/L12 OS=Fusobacterium nucleatum subsp. animalis ATCC 51191 GN=rplL PE=3 SV=1	4.85097	4.28212	-0.568859	0.0123241	0.11019	0.997473	0.997985	-0.568859	0	234030000	270000000	515770000	138160000	627920000	71041000	4.18463	4.2788	4.38291	5.08292	4.69591	4.77408
1326	tr|Q7P4N4|Q7P4N4_FUSNV	tr|Q7P4N4|Q7P4N4_FUSNV	10	>tr|Q7P4N4|Q7P4N4_FUSNV Iron(III)-binding protein OS=Fusobacterium nucleatum subsp. vincentii ATCC 49256 GN=FNV0723 PE=4 SV=1	-0.468532	0.183287	0.651819	0.0676111	0.110352	0.997473	0.997985	0.651819	0	13641000	9229400	39811000	3587100	24467000	1496500	0.391944	-0.248256	0.406173	-0.331374	-0.308999	-0.765225
1061	tr|F9EMJ0|F9EMJ0_FUSNU	tr|F9EMJ0|F9EMJ0_FUSNU	3	>tr|F9EMJ0|F9EMJ0_FUSNU 2-nitropropane dioxygenase family oxidoreductase OS=Fusobacterium nucleatum subsp. animalis ATCC 51191 GN=HMPREF9094_1145 PE=4 SV=1	-4.53738	-3.26604	1.27135	0.198993	0.112634	0.997473	0.997985	1.27135	0	674540	1070100	4323600	109860	4461600	69131	-3.62015	-3.13751	-3.04045	-5.50073	-2.93372	-5.1777
508	tr|C4FQ89|C4FQ89_9FIRM	tr|C4FQ89|C4FQ89_9FIRM	3	>tr|C4FQ89|C4FQ89_9FIRM Hydrogenase expression/formation protein HypE OS=Veillonella dispar ATCC 17748 GN=hypE PE=4 SV=1	-1.96036	-1.16397	0.796398	0.134178	0.113129	0.997473	0.997985	0.796398	0	3454000	6711300	12635000	1847100	7865200	444840	-1.44083	-0.675482	-1.37558	-1.31564	-2.05932	-2.50613
1237	tr|Q7P302|Q7P302_FUSNV	tr|Q7P302|Q7P302_FUSNV	6	>tr|Q7P302|Q7P302_FUSNV Hypothetical Cytosolic Protein OS=Fusobacterium nucleatum subsp. vincentii ATCC 49256 GN=FNV1934 PE=3 SV=1	1.04124	0.465131	-0.576111	0.0221848	0.113489	0.997473	0.997985	-0.576111	0	15149000	13973000	43835000	8090000	70107000	4891900	0.531855	0.307876	0.555662	0.874675	1.31458	0.934471
82	sp|Q2FIL9|TPIS_STAA3	sp|Q2FIL9|TPIS_STAA3	2	>sp|Q2FIL9|TPIS_STAA3 Triosephosphate isomerase OS=Staphylococcus aureus (strain USA300) GN=tpiA PE=3 SV=1	-4.5374	-6.33359	-1.79619	NA	0.113633	NA	0.997985	-1.79619	4	NA	NA	518350	NA	1577300	NA	NA	NA	-6.33359	NA	-4.5374	NA
174	tr|C4FMD4|C4FMD4_9FIRM	tr|C4FMD4|C4FMD4_9FIRM	9	>tr|C4FMD4|C4FMD4_9FIRM Aminotransferase, class V OS=Veillonella dispar ATCC 17748 GN=VEIDISOL_00022 PE=3 SV=1	1.31412	1.86385	0.549729	0.00579531	0.114064	0.997473	0.997985	0.549729	0	37356000	48896000	102070000	10217000	76840000	6161200	1.73618	1.9875	1.86787	1.22083	1.45601	1.26551
107	sp|Q8DT53|GLGC_STRMU	sp|Q8DT53|GLGC_STRMU	2	>sp|Q8DT53|GLGC_STRMU Glucose-1-phosphate adenylyltransferase OS=Streptococcus mutans serotype c (strain ATCC 700610 / UA159) GN=glgC PE=3 SV=2	-3.03305	-5.08639	-2.05334	0.420864	0.114707	0.997473	0.997985	-2.05334	3	NA	125770	2096400	NA	4183300	NA	NA	-6.00853	-4.16425	NA	-3.03305	NA
1027	tr|F9EM24|F9EM24_FUSNU;tr|Q7P4T8|Q7P4T8_FUSNV	tr|F9EM24|F9EM24_FUSNU	6	>tr|F9EM24|F9EM24_FUSNU Citrate lyase alpha chain OS=Fusobacterium nucleatum subsp. animalis ATCC 51191 GN=citF2 PE=4 SV=1;>tr|Q7P4T8|Q7P4T8_FUSNV Citrate lyase alpha chain OS=Fusobacterium nucleatum subsp. vincentii ATCC 49256 GN=FNV0823 PE=4 SV=1	-0.436943	0.821308	1.25825	0.201917	0.115172	0.997473	0.997985	1.25825	0	20343000	21321000	47009000	1107500	35623000	3596300	0.925222	0.874512	0.664191	-2.07418	0.270393	0.492955
1337	tr|Q7P4V0|Q7P4V0_FUSNV	tr|Q7P4V0|Q7P4V0_FUSNV	10	>tr|Q7P4V0|Q7P4V0_FUSNV Flavoprotein OS=Fusobacterium nucleatum subsp. vincentii ATCC 49256 GN=FNV0716 PE=3 SV=1	0.587707	1.65413	1.06642	0.1871	0.115744	0.997473	0.997985	1.06642	0	25996000	34803000	124670000	2951100	72311000	5198100	1.25241	1.53159	2.17839	-0.620793	1.36232	1.02159
198	tr|C4FML9|C4FML9_9FIRM	tr|C4FML9|C4FML9_9FIRM	9	>tr|C4FML9|C4FML9_9FIRM Molybdopterin binding domain protein OS=Veillonella dispar ATCC 17748 GN=VEIDISOL_00232 PE=4 SV=1	0.00250491	0.698991	0.696486	0.102495	0.116253	0.997473	0.997985	0.696486	0	16847000	23464000	40178000	3084300	33834000	3305400	0.673613	1.00294	0.420419	-0.555326	0.190925	0.371915
1563	tr|Q8DW88|Q8DW88_STRMU	tr|Q8DW88|Q8DW88_STRMU	2	>tr|Q8DW88|Q8DW88_STRMU Putative oxidoreductase possible fumarate reductase OS=Streptococcus mutans serotype c (strain ATCC 700610 / UA159) GN=SMU_180 PE=4 SV=1	-4.91896	-6.69257	-1.77361	NA	0.116542	NA	0.997985	-1.77361	4	NA	NA	411340	NA	1231600	NA	NA	NA	-6.69257	NA	-4.91896	NA
336	tr|C4FNP7|C4FNP7_9FIRM	tr|C4FNP7|C4FNP7_9FIRM	2	>tr|C4FNP7|C4FNP7_9FIRM ThiF family protein OS=Veillonella dispar ATCC 17748 GN=VEIDISOL_00588 PE=4 SV=1	-3.78046	-3.15575	0.624718	0.0635346	0.117061	0.997473	0.997985	0.624718	0	774760	1450600	3652400	302590	2885500	188630	-3.43532	-2.72956	-3.30236	-3.99826	-3.60587	-3.73726
137	tr|A0A0H2XH50|A0A0H2XH50_STAA3	tr|A0A0H2XH50|A0A0H2XH50_STAA3	2	>tr|A0A0H2XH50|A0A0H2XH50_STAA3 1,4-dihydroxy-2-naphthoyl-CoA synthase OS=Staphylococcus aureus (strain USA300) GN=menB PE=3 SV=1	-4.41266	-5.67622	-1.26356	0.221313	0.120083	0.997473	0.997985	-1.26356	3	NA	NA	791620	273470	1440800	NA	NA	NA	-5.67622	-4.14831	-4.677	NA
50	sp|Q2FFA2|LUKL2_STAA3	sp|Q2FFA2|LUKL2_STAA3	7	>sp|Q2FFA2|LUKL2_STAA3 Uncharacterized leukocidin-like protein 2 OS=Staphylococcus aureus (strain USA300) GN=SAUSA300_1975 PE=3 SV=1	-1.31051	-3.90224	-2.59173	0.238156	0.121051	0.997473	0.997985	-2.59173	0	795880	470400	2231000	5022900	53353000	78638	-3.39943	-4.23966	-4.06764	0.167876	0.893389	-4.9928
651	tr|C4FRL0|C4FRL0_9FIRM	tr|C4FRL0|C4FRL0_9FIRM	2	>tr|C4FRL0|C4FRL0_9FIRM UDP-3-O-acylglucosamine N-acyltransferase OS=Veillonella dispar ATCC 17748 GN=lpxD PE=3 SV=1	-2.48155	-1.78256	0.698987	0.11362	0.121569	0.997473	0.997985	0.698987	0	2146200	3842300	9316700	585570	8011600	480810	-2.07576	-1.42335	-1.84857	-3.01921	-2.03088	-2.39455
245	tr|C4FN74|C4FN74_9FIRM	tr|C4FN74|C4FN74_9FIRM	5	>tr|C4FN74|C4FN74_9FIRM UPF0210 protein VEIDISOL_00398 OS=Veillonella dispar ATCC 17748 GN=VEIDISOL_00398 PE=3 SV=1	-1.32157	-0.499847	0.821724	0.156886	0.122247	0.997473	0.997985	0.821724	0	4934600	10359000	23064000	1778800	20163000	639260	-0.964824	-0.093429	-0.441288	-1.37151	-0.607398	-1.9858
712	tr|C4FS45|C4FS45_9FIRM	tr|C4FS45|C4FS45_9FIRM	24	>tr|C4FS45|C4FS45_9FIRM Isoleucine--tRNA ligase OS=Veillonella dispar ATCC 17748 GN=ileS PE=3 SV=1	1.9721	2.91313	0.94103	0.180941	0.122275	0.997473	0.997985	0.94103	0	42988000	118680000	319470000	15224000	151940000	7759800	1.92355	3.17656	3.63927	1.81225	2.5075	1.59655
1216	tr|Q7P2K7|Q7P2K7_FUSNV	tr|Q7P2K7|Q7P2K7_FUSNV	3	>tr|Q7P2K7|Q7P2K7_FUSNV Peptide chain release factor 1 OS=Fusobacterium nucleatum subsp. vincentii ATCC 49256 GN=prfA PE=3 SV=1	-1.84161	-2.42131	-0.579705	0.0416909	0.122967	0.997473	0.997985	-0.579705	0	2066100	1620000	5907100	1514000	8965100	608390	-2.12651	-2.58145	-2.55597	-1.61054	-1.85745	-2.05683
524	tr|C4FQC4|C4FQC4_9FIRM	tr|C4FQC4|C4FQC4_9FIRM	10	>tr|C4FQC4|C4FQC4_9FIRM Inosine-5-monophosphate dehydrogenase OS=Veillonella dispar ATCC 17748 GN=guaB PE=3 SV=1	-0.907624	-0.0739959	0.833628	0.161986	0.123529	0.997473	0.997985	0.833628	0	5600900	10159000	47902000	3063400	17571000	1004100	-0.795822	-0.119572	0.693406	-0.565409	-0.819618	-1.33785
1362	tr|Q7P5C0|Q7P5C0_FUSNV	tr|Q7P5C0|Q7P5C0_FUSNV	4	>tr|Q7P5C0|Q7P5C0_FUSNV Uncharacterized protein OS=Fusobacterium nucleatum subsp. vincentii ATCC 49256 GN=FNV0933 PE=4 SV=1	2.52365	1.87198	-0.651664	0.0943521	0.124259	0.997473	0.997985	-0.651664	0	39356000	39894000	118190000	34009000	152850000	10644000	1.80577	1.71466	2.09552	3.00416	2.51671	2.05007
381	tr|C4FP33|C4FP33_9FIRM	tr|C4FP33|C4FP33_9FIRM	4	>tr|C4FP33|C4FP33_9FIRM Acetolactate synthase OS=Veillonella dispar ATCC 17748 GN=ilvB PE=3 SV=1	-0.837265	0.341849	1.17911	0.211252	0.125254	0.997473	0.997985	1.17911	0	9878200	16767000	42618000	934240	35051000	1889300	-0.038714	0.552311	0.51195	-2.32646	0.245427	-0.430757
310	tr|C4FNH4|C4FNH4_9FIRM	tr|C4FNH4|C4FNH4_9FIRM	3	>tr|C4FNH4|C4FNH4_9FIRM Enoyl-CoA hydratase/isomerase family protein OS=Veillonella dispar ATCC 17748 GN=VEIDISOL_00515 PE=4 SV=1	-4.04645	-3.03035	1.0161	0.196766	0.12581	0.997473	0.997985	1.0161	0	524480	1449100	6513700	400610	2900400	80495	-3.95591	-2.73095	-2.40421	-3.58213	-3.59793	-4.9593
809	tr|F5VS93|F5VS93_STROR;sp|Q8DT12|SYT_STRMU	tr|F5VS93|F5VS93_STROR	2	>tr|F5VS93|F5VS93_STROR Threonine--tRNA ligase OS=Streptococcus oralis SK255 GN=thrS PE=3 SV=1;>sp|Q8DT12|SYT_STRMU Threonine--tRNA ligase OS=Streptococcus mutans serotype c (strain ATCC 700610 / UA159) GN=thrS PE=3 SV=1	-3.33584	-4.26961	-0.933776	0.155894	0.126315	0.997473	0.997985	-0.933776	2	NA	338320	2554200	448620	3617000	NA	NA	-4.68162	-3.8576	-3.41428	-3.25739	NA
1323	tr|Q7P4J7|Q7P4J7_FUSNV	tr|Q7P4J7|Q7P4J7_FUSNV	4	>tr|Q7P4J7|Q7P4J7_FUSNV Aldehyde dehydrogenase B OS=Fusobacterium nucleatum subsp. vincentii ATCC 49256 GN=FNV0584 PE=4 SV=1	-4.35872	-3.25488	1.10384	0.234019	0.127857	0.997473	0.997985	1.10384	2	1323200	NA	2670200	NA	1384500	159390	-2.72111	NA	-3.78865	NA	-4.73847	-3.97897
239	tr|C4FN62|C4FN62_9FIRM	tr|C4FN62|C4FN62_9FIRM	3	>tr|C4FN62|C4FN62_9FIRM Rhodanese-like protein OS=Veillonella dispar ATCC 17748 GN=VEIDISOL_00386 PE=4 SV=1	-2.6476	-1.76924	0.878364	0.179935	0.128564	0.997473	0.997985	0.878364	0	4113000	3369300	6122500	553220	4408300	684800	-1.20783	-1.59951	-2.50036	-3.10349	-2.95226	-1.88705
600	tr|C4FR68|C4FR68_9FIRM	tr|C4FR68|C4FR68_9FIRM	6	>tr|C4FR68|C4FR68_9FIRM Uncharacterized protein OS=Veillonella dispar ATCC 17748 GN=VEIDISOL_01291 PE=4 SV=1	-0.230233	0.444108	0.674341	0.116741	0.129552	0.997473	0.997985	0.674341	0	9785200	18867000	47280000	2831700	28460000	2673000	-0.0513358	0.710544	0.673115	-0.682039	-0.0758418	0.0671829
693	tr|C4FRW1|C4FRW1_9FIRM	tr|C4FRW1|C4FRW1_9FIRM	5	>tr|C4FRW1|C4FRW1_9FIRM 3-isopropylmalate dehydratase large subunit OS=Veillonella dispar ATCC 17748 GN=leuC PE=3 SV=1	-1.58654	-0.875296	0.711242	0.134679	0.130112	0.997473	0.997985	0.711242	0	3874800	8693500	15990000	1135600	14029000	862630	-1.28744	-0.32847	-1.00998	-2.03702	-1.16683	-1.55577
763	tr|C4FSJ0|C4FSJ0_9FIRM	tr|C4FSJ0|C4FSJ0_9FIRM	4	>tr|C4FSJ0|C4FSJ0_9FIRM LL-diaminopimelate aminotransferase OS=Veillonella dispar ATCC 17748 GN=VEIDISOL_01880 PE=3 SV=1	-1.86842	-0.780502	1.08792	0.211819	0.13083	0.997473	0.997985	1.08792	0	6814900	8469000	12091000	532390	12299000	1205900	-0.534046	-0.363553	-1.44391	-3.1604	-1.36981	-1.07505
1313	tr|Q7P4G6|Q7P4G6_FUSNV	tr|Q7P4G6|Q7P4G6_FUSNV	2	>tr|Q7P4G6|Q7P4G6_FUSNV Outer membrane porin F OS=Fusobacterium nucleatum subsp. vincentii ATCC 49256 GN=FNV0615 PE=3 SV=1	1.22598	0.639302	-0.586674	0.0625875	0.13084	0.997473	0.997985	-0.586674	0	20204000	13262000	50130000	11036000	58050000	6396200	0.916073	0.237847	0.763986	1.33518	1.02352	1.31923
626	tr|C4FRC0|C4FRC0_9FIRM	tr|C4FRC0|C4FRC0_9FIRM	4	>tr|C4FRC0|C4FRC0_9FIRM Aminotransferase, class I/II OS=Veillonella dispar ATCC 17748 GN=VEIDISOL_01343 PE=4 SV=1	-1.87135	-1.31614	0.555212	0.0403111	0.133308	0.997473	0.997985	0.555212	0	4054000	4464900	11667000	1033500	9247300	820470	-1.22711	-1.22198	-1.49933	-2.17673	-1.80965	-1.62767
215	tr|C4FMW8|C4FMW8_9FIRM	tr|C4FMW8|C4FMW8_9FIRM	3	>tr|C4FMW8|C4FMW8_9FIRM Putative glycerol-3-phosphate transporter OS=Veillonella dispar ATCC 17748 GN=VEIDISOL_00123 PE=4 SV=1	-1.07516	-0.0477236	1.02743	0.210417	0.134064	0.997473	0.997985	1.02743	0	5491100	16610000	33525000	2709300	24388000	564640	-0.82224	0.539696	0.139374	-0.747565	-0.313987	-2.16392
124	tr|A0A0H2XEX6|A0A0H2XEX6_STAA3	tr|A0A0H2XEX6|A0A0H2XEX6_STAA3	4	>tr|A0A0H2XEX6|A0A0H2XEX6_STAA3 Transcription termination/antitermination protein NusA OS=Staphylococcus aureus (strain USA300) GN=nusA PE=3 SV=1	-1.96427	-4.47403	-2.50976	0.34808	0.134886	0.997473	0.997985	-2.50976	2	80675	NA	6146500	804170	12220000	NA	-6.45376	NA	-2.49429	-2.54879	-1.37975	NA
146	tr|A0A0H2XHU6|A0A0H2XHU6_STAA3	tr|A0A0H2XHU6|A0A0H2XHU6_STAA3	5	>tr|A0A0H2XHU6|A0A0H2XHU6_STAA3 D-alanine aminotransferase OS=Staphylococcus aureus (strain USA300) GN=dat PE=3 SV=1	-1.26324	-2.44015	-1.17691	0.267444	0.135354	0.997473	0.997985	-1.17691	2	NA	1041700	10208000	1622000	15449000	NA	NA	-3.17358	-1.70673	-1.50836	-1.01812	NA
426	tr|C4FPJ0|C4FPJ0_9FIRM	tr|C4FPJ0|C4FPJ0_9FIRM	3	>tr|C4FPJ0|C4FPJ0_9FIRM RelA/SpoT family protein OS=Veillonella dispar ATCC 17748 GN=VEIDISOL_00814 PE=3 SV=1	-2.93914	-2.29127	0.647871	0.115453	0.136367	0.997473	0.997985	0.647871	0	1424000	2505100	7176600	546810	6252900	258780	-2.62314	-1.99693	-2.25374	-3.12077	-2.41313	-3.28353
54	sp|Q2FFJ6|GATB_STAA3	sp|Q2FFJ6|GATB_STAA3	3	>sp|Q2FFJ6|GATB_STAA3 Aspartyl/glutamyl-tRNA(Asn/Gln) amidotransferase subunit B OS=Staphylococcus aureus (strain USA300) GN=gatB PE=3 SV=1	-2.04098	-3.54463	-1.50365	0.313968	0.136993	0.997473	0.997985	-1.50365	2	NA	398680	5640100	727480	12182000	NA	NA	-4.46148	-2.62778	-2.69742	-1.38455	NA
436	tr|C4FPL8|C4FPL8_9FIRM	tr|C4FPL8|C4FPL8_9FIRM	4	>tr|C4FPL8|C4FPL8_9FIRM HupH hydrogenase expression protein, C-terminal conserved region OS=Veillonella dispar ATCC 17748 GN=VEIDISOL_00844 PE=4 SV=1	-2.19844	-1.44975	0.748694	0.161513	0.137418	0.997473	0.997985	0.748694	0	3760800	5513000	8012300	733230	7223800	769850	-1.32728	-0.939224	-2.08273	-2.68574	-2.19052	-1.71906
661	tr|C4FRM4|C4FRM4_9FIRM	tr|C4FRM4|C4FRM4_9FIRM	3	>tr|C4FRM4|C4FRM4_9FIRM Lipid A biosynthesis (KDO)2-(Lauroyl)-lipid IVA acyltransferase OS=Veillonella dispar ATCC 17748 GN=VEIDISOL_01562 PE=4 SV=1	-3.00199	-2.31914	0.682847	0.0696401	0.137476	0.997473	0.997985	0.682847	1	1351100	2183400	8011300	NA	4143700	325070	-2.69326	-2.18124	-2.08293	NA	-3.04772	-2.95626
1189	tr|J2ZPN5|J2ZPN5_ACTNH;tr|F9PN91|F9PN91_9ACTO;tr|F9EEU1|F9EEU1_9ACTO	tr|J2ZPN5|J2ZPN5_ACTNH	6	>tr|J2ZPN5|J2ZPN5_ACTNH 50S ribosomal protein L7/L12 OS=Actinomyces naeslundii (strain ATCC 12104 / DSM 43013 / JCM 8349 / NCTC 10301 / Howell 279) GN=rplL PE=3 SV=1;>tr|F9PN91|F9PN91_9ACTO 50S ribosomal protein L7/L12 OS=Actinomyces sp. oral taxon 175 str	-2.4304	-0.309376	2.12102	0.257078	0.138774	0.997473	0.997985	2.12102	0	13932000	6282300	21036000	547630	1394600	3754200	0.420109	-0.76406	-0.584176	-3.11855	-4.72726	0.554617
966	tr|F9EKW1|F9EKW1_FUSNU;tr|Q7P6M6|Q7P6M6_FUSNV	tr|F9EKW1|F9EKW1_FUSNU	3	>tr|F9EKW1|F9EKW1_FUSNU Uncharacterized protein OS=Fusobacterium nucleatum subsp. animalis ATCC 51191 GN=HMPREF9094_0565 PE=4 SV=1;>tr|Q7P6M6|Q7P6M6_FUSNV Uncharacterized protein OS=Fusobacterium nucleatum subsp. vincentii ATCC 49256 GN=FNV1431 PE=4 SV=1	-1.61283	-1.03622	0.576613	0.0758048	0.141576	0.997473	0.997985	0.576613	0	5564600	4451900	15302000	1153000	11251000	1018900	-0.804498	-1.22589	-1.07826	-2.01447	-1.50717	-1.31685
1177	tr|F9ES01|F9ES01_FUSNU	tr|F9ES01|F9ES01_FUSNU	3	>tr|F9ES01|F9ES01_FUSNU Thioredoxin OS=Fusobacterium nucleatum subsp. animalis ATCC 51191 GN=trx PE=3 SV=1	2.5522	1.29351	-1.25868	0.240008	0.142198	0.997473	0.997985	-1.25868	0	12791000	76394000	57934000	31845000	72059000	27135000	0.306095	2.58584	0.988609	2.90667	1.35694	3.39299
1532	tr|Q7P876|Q7P876_FUSNV	tr|Q7P876|Q7P876_FUSNV	8	>tr|Q7P876|Q7P876_FUSNV Uncharacterized protein OS=Fusobacterium nucleatum subsp. vincentii ATCC 49256 GN=FNV2158 PE=4 SV=1	2.60757	1.79767	-0.809899	0.188002	0.142858	0.997473	0.997985	-0.809899	0	33610000	32604000	139580000	38881000	188320000	8826900	1.59518	1.44407	2.35377	3.2027	2.83856	1.78145
1178	tr|F9PGQ4|F9PGQ4_9ACTO	tr|F9PGQ4|F9PGQ4_9ACTO	4	>tr|F9PGQ4|F9PGQ4_9ACTO Fimbrial subunit type 1 OS=Actinomyces sp. oral taxon 175 str. F0384 GN=HMPREF9058_1270 PE=4 SV=1	-0.62306	-1.93054	-1.30748	0.243717	0.143096	0.997473	0.997985	-1.30748	0	1798000	3049700	9949800	9967600	8374700	1192700	-2.31197	-1.73315	-1.7465	1.18418	-1.96252	-1.09084
34	sp|Q2FDV3|ROCA_STAA3	sp|Q2FDV3|ROCA_STAA3	3	>sp|Q2FDV3|ROCA_STAA3 1-pyrroline-5-carboxylate dehydrogenase OS=Staphylococcus aureus (strain USA300) GN=rocA PE=3 SV=1	-1.9303	-3.97695	-2.04665	0.350344	0.143695	0.997473	0.997985	-2.04665	2	NA	207170	5688100	619240	16418000	NA	NA	-5.33929	-2.61462	-2.93631	-0.924296	NA
944	tr|F9EK10|F9EK10_FUSNU	tr|F9EK10|F9EK10_FUSNU	2	>tr|F9EK10|F9EK10_FUSNU Outer membrane protein OS=Fusobacterium nucleatum subsp. animalis ATCC 51191 GN=HMPREF9094_0264 PE=4 SV=1	0.742294	0.106425	-0.635868	0.122918	0.14392	0.997473	0.997985	-0.635868	0	12916000	9048100	36587000	9819200	35256000	4487100	0.319071	-0.27486	0.275064	1.16194	0.254421	0.810524
1515	tr|Q7P839|Q7P839_FUSNV;tr|F9EK89|F9EK89_FUSNU	tr|Q7P839|Q7P839_FUSNV	2	>tr|Q7P839|Q7P839_FUSNV Orotidine 5-phosphate decarboxylase OS=Fusobacterium nucleatum subsp. vincentii ATCC 49256 GN=pyrF PE=3 SV=1;>tr|F9EK89|F9EK89_FUSNU Orotidine 5-phosphate decarboxylase OS=Fusobacterium nucleatum subsp. animalis ATCC 51191 GN=pyrF	-3.21819	-4.33704	-1.11884	0.233273	0.144007	0.997473	0.997985	-1.11884	0	533900	509000	1267800	1308000	1809500	222300	-3.93215	-4.13391	-4.94506	-1.82743	-4.32558	-3.50158
1570	zz|FGCZCont0099_P35527|K1C9_HUMAN;sp|P35527|K1C9_HUMAN;CON__P35527;zz|FGCZCont0219_P35527|K1C9_HUMAN;zz|FGCZCont0195_P35527|K1C9_HUMAN	zz|FGCZCont0099_P35527|K1C9_HUMAN	24	>zz|FGCZCont0099_P35527|K1C9_HUMAN blastpHomologue_0.0;>sp|P35527|K1C9_HUMAN Keratin, type I cytoskeletal 9 OS=Homo sapiens GN=KRT9 PE=1 SV=3;>P35527 SWISS-PROT:P35527 Tax_Id=9606 Gene_Symbol=KRT9 Keratin, type I cytoskeletal 9;>zz|FGCZCont0219_P35527|K1C9	3.94739	4.72846	0.781068	0.182863	0.144283	0.997473	0.997985	0.781068	0	694240000	254910000	504350000	58843000	338930000	50351000	5.63555	4.20168	4.34815	3.81718	3.7449	4.2801
821	tr|F5VSN1|F5VSN1_STROR	tr|F5VSN1|F5VSN1_STROR	4	>tr|F5VSN1|F5VSN1_STROR DNA-directed RNA polymerase subunit beta OS=Streptococcus oralis SK255 GN=rpoB PE=3 SV=1	-1.18576	-3.50322	-2.31747	0.301352	0.146527	0.997473	0.997985	-2.31747	1	103660	1003200	14458000	1761400	15780000	NA	-6.11926	-3.22407	-1.16634	-1.38609	-0.985425	NA
1260	tr|Q7P3G0|Q7P3G0_FUSNV;tr|F9EPK0|F9EPK0_FUSNU	tr|Q7P3G0|Q7P3G0_FUSNV	5	>tr|Q7P3G0|Q7P3G0_FUSNV Phosphonates-binding protein OS=Fusobacterium nucleatum subsp. vincentii ATCC 49256 GN=FNV0162 PE=4 SV=1;>tr|F9EPK0|F9EPK0_FUSNU Phosphonate ABC superfamily ATP binding cassette transporter, binding protein OS=Fusobacterium nucleatu	1.82769	0.901978	-0.925709	0.215863	0.146577	0.997473	0.997985	-0.925709	0	8077100	30102000	90218000	14512000	117990000	7911700	-0.307313	1.337	1.67625	1.74122	2.11747	1.62437
611	tr|C4FR93|C4FR93_9FIRM	tr|C4FR93|C4FR93_9FIRM	3	>tr|C4FR93|C4FR93_9FIRM DNA polymerase I OS=Veillonella dispar ATCC 17748 GN=polA PE=3 SV=1	-2.70086	-2.10782	0.593039	0.100184	0.14707	0.997473	0.997985	0.593039	0	1696100	3120100	7282100	784350	6092300	301660	-2.38982	-1.70255	-2.23109	-2.5858	-2.45326	-3.06351
237	tr|C4FN46|C4FN46_9FIRM	tr|C4FN46|C4FN46_9FIRM	3	>tr|C4FN46|C4FN46_9FIRM ABC transporter, ATP-binding protein OS=Veillonella dispar ATCC 17748 GN=VEIDISOL_00370 PE=4 SV=1	-1.56408	-0.301054	1.26303	0.247204	0.147367	0.997473	0.997985	1.26303	0	6323100	13188000	22215000	470090	17805000	1741000	-0.63399	0.230344	-0.499514	-3.34496	-0.799214	-0.548064
275	tr|C4FNC6|C4FNC6_9FIRM	tr|C4FNC6|C4FNC6_9FIRM	7	>tr|C4FNC6|C4FNC6_9FIRM 50S ribosomal protein L3 OS=Veillonella dispar ATCC 17748 GN=rplC PE=3 SV=1	1.20574	2.08671	0.88097	0.210168	0.147609	0.997473	0.997985	0.88097	0	36742000	66787000	121660000	14030000	97815000	2730700	1.71406	2.40562	2.14044	1.69113	1.82825	0.0978296
518	tr|C4FQB2|C4FQB2_9FIRM	tr|C4FQB2|C4FQB2_9FIRM	2	>tr|C4FQB2|C4FQB2_9FIRM Endonuclease MutS2 OS=Veillonella dispar ATCC 17748 GN=mutS2 PE=3 SV=1	-3.8733	-3.16921	0.704086	0.163173	0.147711	0.997473	0.997985	0.704086	0	901060	1653800	2790800	243800	2563500	220550	-3.23381	-2.55376	-3.72007	-4.31862	-3.78836	-3.51292
1194	tr|Q5ABC3|Q5ABC3_CANAL;sp|P49411|EFTU_HUMAN	tr|Q5ABC3|Q5ABC3_CANAL	4	>tr|Q5ABC3|Q5ABC3_CANAL Elongation factor Tu OS=Candida albicans (strain SC5314 / ATCC MYA-2876) GN=TUF1 PE=3 SV=1;>sp|P49411|EFTU_HUMAN Elongation factor Tu, mitochondrial OS=Homo sapiens GN=TUFM PE=1 SV=2	3.35712	2.63233	-0.724798	0.171767	0.148174	0.997473	0.997985	-0.724798	0	44984000	87948000	231340000	60816000	249020000	19732000	1.98411	2.7747	3.13817	3.86609	3.26947	2.93582
1174	tr|F9ERJ6|F9ERJ6_FUSNU;tr|Q7P2K4|Q7P2K4_FUSNV	tr|F9ERJ6|F9ERJ6_FUSNU	5	>tr|F9ERJ6|F9ERJ6_FUSNU Putative membrane spanning protein OS=Fusobacterium nucleatum subsp. animalis ATCC 51191 GN=HMPREF9094_2551 PE=4 SV=1;>tr|Q7P2K4|Q7P2K4_FUSNV Hypothetical Membrane Spanning Protein OS=Fusobacterium nucleatum subsp. vincentii ATCC 49	2.83988	2.28634	-0.553532	0.0700732	0.148969	0.997473	0.997985	-0.553532	0	45437000	56765000	171550000	32609000	201200000	16025000	1.99748	2.1876	2.67395	2.94183	2.9406	2.63721
1485	tr|Q7P7F5|Q7P7F5_FUSNV;tr|F9EML4|F9EML4_FUSNU	tr|Q7P7F5|Q7P7F5_FUSNV	4	>tr|Q7P7F5|Q7P7F5_FUSNV GTP-binding protein TypA/BipA OS=Fusobacterium nucleatum subsp. vincentii ATCC 49256 GN=FNV1616 PE=4 SV=1;>tr|F9EML4|F9EML4_FUSNU Glutathione-disulfide reductase (Fragment) OS=Fusobacterium nucleatum subsp. animalis ATCC 51191 GN=go	-0.782976	0.0143375	0.797313	0.194766	0.148993	0.997473	0.997985	0.797313	0	10295000	13295000	26690000	1661400	33546000	1223800	0.0164317	0.241179	-0.214599	-1.47276	0.177741	-1.0539
459	tr|C4FPT5|C4FPT5_9FIRM	tr|C4FPT5|C4FPT5_9FIRM	3	>tr|C4FPT5|C4FPT5_9FIRM Superoxide reductase OS=Veillonella dispar ATCC 17748 GN=nlr PE=4 SV=1	1.23291	1.83478	0.601867	0.110587	0.149004	0.997473	0.997985	0.601867	0	28652000	52813000	113400000	8793100	84602000	5474900	1.38221	2.09083	2.03129	0.998261	1.60443	1.09604
1426	tr|Q7P6G6|Q7P6G6_FUSNV;tr|F9EN58|F9EN58_FUSNU	tr|Q7P6G6|Q7P6G6_FUSNV	4	>tr|Q7P6G6|Q7P6G6_FUSNV ADP-L-glycero-D-manno-heptose-6-epimerase OS=Fusobacterium nucleatum subsp. vincentii ATCC 49256 GN=FNV1174 PE=3 SV=1;>tr|F9EN58|F9EN58_FUSNU ADP-L-glycero-D-manno-heptose-6-epimerase OS=Fusobacterium nucleatum subsp. animalis ATCC	-0.958419	-0.382692	0.575727	0.0910955	0.149446	0.997473	0.997985	0.575727	0	7983000	7371800	25663000	1699000	19857000	1455900	-0.32295	-0.549609	-0.275516	-1.43958	-0.630983	-0.804694
484	tr|C4FPZ8|C4FPZ8_9FIRM	tr|C4FPZ8|C4FPZ8_9FIRM	6	>tr|C4FPZ8|C4FPZ8_9FIRM Branched-chain-amino-acid transaminase OS=Veillonella dispar ATCC 17748 GN=ilvE PE=4 SV=1	1.47299	2.2853	0.812302	0.201166	0.150753	0.997473	0.997985	0.812302	0	69059000	65231000	105950000	12069000	44513000	13001000	2.55608	2.37401	1.92579	1.46787	0.614003	2.33711
563	tr|C4FQV9|C4FQV9_9FIRM	tr|C4FQV9|C4FQV9_9FIRM	3	>tr|C4FQV9|C4FQV9_9FIRM Creatinase OS=Veillonella dispar ATCC 17748 GN=VEIDISOL_01177 PE=3 SV=1	-1.89023	-1.27251	0.617721	0.128	0.15239	0.997473	0.997985	0.617721	0	4396600	3757900	13739000	840370	11651000	761920	-1.11886	-1.45314	-1.24553	-2.48349	-1.45329	-1.73392
464	tr|C4FPV0|C4FPV0_9FIRM	tr|C4FPV0|C4FPV0_9FIRM	3	>tr|C4FPV0|C4FPV0_9FIRM UDP-N-acetylmuramoylalanine--D-glutamate ligase OS=Veillonella dispar ATCC 17748 GN=murD PE=3 SV=1	-2.40429	-1.80432	0.599965	0.116123	0.152485	0.997473	0.997985	0.599965	0	2305600	4003400	8106800	672920	7099600	557350	-1.98016	-1.36828	-2.06453	-2.81303	-2.21727	-2.18257
385	tr|C4FP47|C4FP47_9FIRM	tr|C4FP47|C4FP47_9FIRM	7	>tr|C4FP47|C4FP47_9FIRM GMP reductase OS=Veillonella dispar ATCC 17748 GN=guaC PE=3 SV=1	1.78306	2.64084	0.857778	0.214995	0.153562	0.997473	0.997985	0.857778	0	53086000	86938000	206020000	10415000	190690000	6061200	2.20509	2.75921	2.95821	1.24929	2.85785	1.24203
1023	tr|F9ELW0|F9ELW0_FUSNU	tr|F9ELW0|F9ELW0_FUSNU	2	>tr|F9ELW0|F9ELW0_FUSNU Oxygen-insensitive NAD(P)H nitroreductase OS=Fusobacterium nucleatum subsp. animalis ATCC 51191 GN=HMPREF9094_0915 PE=4 SV=1	-2.47106	-1.60655	0.864504	0.216689	0.153859	0.997473	0.997985	0.864504	0	2725800	6480200	6786900	535650	8330600	516730	-1.75677	-0.722471	-2.34042	-3.15135	-1.97066	-2.29116
266	tr|C4FNB4|C4FNB4_9FIRM	tr|C4FNB4|C4FNB4_9FIRM	10	>tr|C4FNB4|C4FNB4_9FIRM 50S ribosomal protein L7/L12 OS=Veillonella dispar ATCC 17748 GN=rplL PE=3 SV=1	7.67008	7.09618	-0.573902	0.0998432	0.154477	0.997473	0.997985	-0.573902	0	1890900000	1936100000	3590900000	1068300000	3748400000	456160000	6.97254	6.92047	7.39553	8.11614	7.4515	7.4426
44	sp|Q2FEZ3|PDP_STAA3	sp|Q2FEZ3|PDP_STAA3	12	>sp|Q2FEZ3|PDP_STAA3 Pyrimidine-nucleoside phosphorylase OS=Staphylococcus aureus (strain USA300) GN=pdp PE=3 SV=2	2.29271	-0.837571	-3.13028	0.317451	0.154564	0.997473	0.997985	-3.13028	1	297420	12439000	114640000	16091000	171140000	NA	-4.71283	0.151938	2.04817	1.89439	2.69102	NA
1371	tr|Q7P5I6|Q7P5I6_FUSNV;tr|Q7P5B7|Q7P5B7_FUSNV	tr|Q7P5I6|Q7P5I6_FUSNV	8	>tr|Q7P5I6|Q7P5I6_FUSNV Outer membrane protein OS=Fusobacterium nucleatum subsp. vincentii ATCC 49256 GN=FNV1038 PE=3 SV=1;>tr|Q7P5B7|Q7P5B7_FUSNV Outer membrane protein OS=Fusobacterium nucleatum subsp. vincentii ATCC 49256 GN=FNV0937 PE=3 SV=1	4.5143	3.94306	-0.571245	0.0983569	0.154854	0.997473	0.997985	-0.571245	0	225810000	153270000	450460000	93880000	466600000	72086000	4.13692	3.51953	4.17272	4.50993	4.23794	4.79504
1141	tr|F9EPE1|F9EPE1_FUSNU	tr|F9EPE1|F9EPE1_FUSNU	9	>tr|F9EPE1|F9EPE1_FUSNU Fe3+ ABC superfamily ATP binding cassette transporter, binding protein OS=Fusobacterium nucleatum subsp. animalis ATCC 51191 GN=HMPREF9094_1796 PE=4 SV=1	-0.765059	0.0377635	0.802823	0.207537	0.156212	0.997473	0.997985	0.802823	0	19389000	6257100	31076000	2482600	14306000	2096600	0.861132	-0.76945	0.0216086	-0.87715	-1.13667	-0.281358
160	tr|A0A0H2XIT5|A0A0H2XIT5_STAA3	tr|A0A0H2XIT5|A0A0H2XIT5_STAA3	2	>tr|A0A0H2XIT5|A0A0H2XIT5_STAA3 PTS system, trehalose-specific IIBC component OS=Staphylococcus aureus (strain USA300) GN=treP PE=4 SV=1	-2.00091	-2.80522	-0.804312	0.139368	0.156321	0.997473	0.997985	-0.804312	2	NA	1170000	5769300	975910	9674100	NA	NA	-3.01783	-2.59261	-2.26175	-1.74006	NA
1044	tr|F9EMB4|F9EMB4_FUSNU	tr|F9EMB4|F9EMB4_FUSNU	3	>tr|F9EMB4|F9EMB4_FUSNU Carboxypeptidase 1 OS=Fusobacterium nucleatum subsp. animalis ATCC 51191 GN=HMPREF9094_1069 PE=3 SV=1	-1.78643	-0.816705	0.969728	0.236527	0.156723	0.997473	0.997985	0.969728	0	5758200	4349100	23172000	564700	12434000	1331100	-0.758864	-1.25722	-0.434035	-3.07303	-1.35297	-0.933298
939	tr|F9EJX4|F9EJX4_FUSNU	tr|F9EJX4|F9EJX4_FUSNU	10	>tr|F9EJX4|F9EJX4_FUSNU Flavodoxin OS=Fusobacterium nucleatum subsp. animalis ATCC 51191 GN=fprA PE=3 SV=1	-1.11984	-0.597017	0.522827	0.0547007	0.156999	0.997473	0.997985	0.522827	0	6970100	5709000	23767000	1907900	13597000	1384500	-0.503999	-0.892378	-0.394674	-1.26761	-1.21507	-0.876854
176	tr|C4FME3|C4FME3_9FIRM	tr|C4FME3|C4FME3_9FIRM	4	>tr|C4FME3|C4FME3_9FIRM Alcohol dehydrogenase, iron-dependent OS=Veillonella dispar ATCC 17748 GN=VEIDISOL_00256 PE=4 SV=1	-3.26549	-2.38068	0.884812	0.227671	0.158867	0.997473	0.997985	0.884812	0	991650	4564700	4907700	512300	4260000	211360	-3.10598	-1.19234	-2.84372	-3.21745	-3.00503	-3.57399
200	tr|C4FMN3|C4FMN3_9FIRM	tr|C4FMN3|C4FMN3_9FIRM	6	>tr|C4FMN3|C4FMN3_9FIRM DNA gyrase subunit A OS=Veillonella dispar ATCC 17748 GN=gyrA PE=3 SV=1	-0.663248	-0.00994715	0.653301	0.160837	0.159122	0.997473	0.997985	0.653301	0	7102100	13744000	34048000	3233800	25235000	1072500	-0.478966	0.285718	0.163406	-0.485134	-0.261331	-1.24328
1057	tr|F9EMG9|F9EMG9_FUSNU	tr|F9EMG9|F9EMG9_FUSNU	2	>tr|F9EMG9|F9EMG9_FUSNU Arginine--tRNA ligase OS=Fusobacterium nucleatum subsp. animalis ATCC 51191 GN=argS PE=3 SV=1	-3.1554	-2.47966	0.675744	0.172178	0.15958	0.997473	0.997985	0.675744	0	1632900	1523200	6813200	417930	6447900	210320	-2.44049	-2.66407	-2.33442	-3.51937	-2.36577	-3.58107
1350	tr|Q7P533|Q7P533_FUSNV;tr|F9EMC4|F9EMC4_FUSNU	tr|Q7P533|Q7P533_FUSNV	3	>tr|Q7P533|Q7P533_FUSNV Glycine--tRNA ligase alpha subunit OS=Fusobacterium nucleatum subsp. vincentii ATCC 49256 GN=glyQ PE=3 SV=1;>tr|F9EMC4|F9EMC4_FUSNU Glycine--tRNA ligase alpha subunit OS=Fusobacterium nucleatum subsp. animalis ATCC 51191 GN=glyQ PE=	-0.374703	0.207665	0.582367	0.118939	0.160501	0.997473	0.997985	0.582367	0	11267000	12045000	39080000	2412800	30322000	2178200	0.136815	0.108777	0.377401	-0.919441	0.0219	-0.226567
216	tr|C4FMX1|C4FMX1_9FIRM	tr|C4FMX1|C4FMX1_9FIRM	5	>tr|C4FMX1|C4FMX1_9FIRM Transcriptional regulator, MarR family OS=Veillonella dispar ATCC 17748 GN=VEIDISOL_00126 PE=4 SV=1	-0.72594	-0.00921549	0.716725	0.190295	0.160797	0.997473	0.997985	0.716725	0	9830200	15230000	23597000	3604700	11313000	1991700	-0.0452136	0.423385	-0.405818	-0.324116	-1.49869	-0.355015
329	tr|C4FNM6|C4FNM6_9FIRM	tr|C4FNM6|C4FNM6_9FIRM	7	>tr|C4FNM6|C4FNM6_9FIRM LysR substrate binding domain protein OS=Veillonella dispar ATCC 17748 GN=VEIDISOL_00567 PE=4 SV=1	-0.598282	-0.0333458	0.564936	0.105113	0.160797	0.997473	0.997985	0.564936	0	8209400	12141000	31981000	3522800	23663000	1205000	-0.285634	0.119422	0.0661747	-0.358197	-0.360531	-1.07612
1480	tr|Q7P7D0|Q7P7D0_FUSNV	tr|Q7P7D0|Q7P7D0_FUSNV	3	>tr|Q7P7D0|Q7P7D0_FUSNV Electron transport complex subunit C OS=Fusobacterium nucleatum subsp. vincentii ATCC 49256 GN=FNV1878 PE=3 SV=1	-1.8882	-1.3179	0.570298	0.11001	0.160934	0.997473	0.997985	0.570298	0	3722200	4443000	12566000	1234000	12059000	495760	-1.34105	-1.22857	-1.38408	-1.91379	-1.4002	-2.35061
138	tr|A0A0H2XH90|A0A0H2XH90_STAA3	tr|A0A0H2XH90|A0A0H2XH90_STAA3	2	>tr|A0A0H2XH90|A0A0H2XH90_STAA3 3-hydroxy-3-methylglutaryl coenzyme A reductase OS=Staphylococcus aureus (strain USA300) GN=SAUSA300_2483 PE=3 SV=1	-4.87205	-6.88367	-2.01163	0.489813	0.161049	0.997473	0.997985	-2.01163	3	NA	NA	363700	78621	2632800	NA	NA	NA	-6.88367	-5.99687	-3.74722	NA
542	tr|C4FQM0|C4FQM0_9FIRM	tr|C4FQM0|C4FQM0_9FIRM	8	>tr|C4FQM0|C4FQM0_9FIRM DHHA2 domain protein OS=Veillonella dispar ATCC 17748 GN=VEIDISOL_01088 PE=4 SV=1	1.62133	2.29846	0.677138	0.175685	0.161233	0.997473	0.997985	0.677138	0	59631000	71784000	113510000	8931400	78819000	13094000	2.36022	2.50237	2.0328	1.0214	1.49523	2.34734
389	tr|C4FPB9|C4FPB9_9FIRM	tr|C4FPB9|C4FPB9_9FIRM	8	>tr|C4FPB9|C4FPB9_9FIRM Dyp-type peroxidase family protein OS=Veillonella dispar ATCC 17748 GN=VEIDISOL_00743 PE=4 SV=1	1.36987	1.84599	0.476119	0.0101695	0.162115	0.997473	0.997985	0.476119	0	44114000	44511000	92701000	10575000	70154000	7367400	1.95805	1.8615	1.7184	1.2719	1.31561	1.52208
1002	tr|F9ELH0|F9ELH0_FUSNU	tr|F9ELH0|F9ELH0_FUSNU	3	>tr|F9ELH0|F9ELH0_FUSNU 50S ribosomal protein L27 OS=Fusobacterium nucleatum subsp. animalis ATCC 51191 GN=rpmA PE=3 SV=1	0.987407	0.260521	-0.726886	0.200988	0.1652	0.997473	0.997985	-0.726886	0	19023000	17505000	19979000	9145000	50554000	5472800	0.835703	0.610071	-0.664212	1.05645	0.810277	1.09549
367	tr|C4FNZ6|C4FNZ6_9FIRM	tr|C4FNZ6|C4FNZ6_9FIRM	3	>tr|C4FNZ6|C4FNZ6_9FIRM Uncharacterized protein OS=Veillonella dispar ATCC 17748 GN=VEIDISOL_00618 PE=4 SV=1	-0.626834	0.0438973	0.670731	0.179895	0.165237	0.997473	0.997985	0.670731	0	11180000	10260000	32929000	1707400	27473000	2043800	0.126472	-0.106306	0.111526	-1.43226	-0.130279	-0.317959
602	tr|C4FR71|C4FR71_9FIRM	tr|C4FR71|C4FR71_9FIRM	8	>tr|C4FR71|C4FR71_9FIRM Protein translocase subunit SecA OS=Veillonella dispar ATCC 17748 GN=secA PE=3 SV=1	-0.041732	0.601258	0.64299	0.167361	0.165613	0.997473	0.997985	0.64299	0	10822000	21767000	51920000	3526900	41750000	2092900	0.0830456	0.902273	0.818455	-0.356472	0.515169	-0.283893
1010	tr|F9ELL3|F9ELL3_FUSNU	tr|F9ELL3|F9ELL3_FUSNU	6	>tr|F9ELL3|F9ELL3_FUSNU MarR family transcriptional regulator OS=Fusobacterium nucleatum subsp. animalis ATCC 51191 GN=HMPREF9094_0818 PE=4 SV=1	-3.70115	-3.17579	0.525362	0.0776085	0.166422	0.997473	0.997985	0.525362	0	1107700	940290	3757900	462130	2727900	152680	-2.95831	-3.31092	-3.25815	-3.37028	-3.69249	-4.04068
142	tr|A0A0H2XHQ1|A0A0H2XHQ1_STAA3	tr|A0A0H2XHQ1|A0A0H2XHQ1_STAA3	2	>tr|A0A0H2XHQ1|A0A0H2XHQ1_STAA3 Cell division protein FtsA OS=Staphylococcus aureus (strain USA300) GN=ftsA PE=3 SV=1	-3.86562	-4.98487	-1.11925	0.314867	0.170789	0.997473	0.997985	-1.11925	3	NA	NA	1235700	261600	3056400	NA	NA	NA	-4.98487	-4.21412	-3.51713	NA
32	sp|Q2FDQ4|ALF1_STAA3	sp|Q2FDQ4|ALF1_STAA3	16	>sp|Q2FDQ4|ALF1_STAA3 Fructose-bisphosphate aldolase class 1 OS=Staphylococcus aureus (strain USA300) GN=fda PE=3 SV=1	2.919	2.04524	-0.873756	0.244584	0.171728	0.997473	0.997985	-0.873756	0	40518000	41689000	155100000	49060000	285660000	8505800	1.84459	1.77367	2.51745	3.54754	3.48118	1.72827
1018	tr|F9ELS5|F9ELS5_FUSNU	tr|F9ELS5|F9ELS5_FUSNU	6	>tr|F9ELS5|F9ELS5_FUSNU Butyrate-acetoacetate CoA-transferase OS=Fusobacterium nucleatum subsp. animalis ATCC 51191 GN=ctfA PE=4 SV=1	-3.84162	-3.06207	0.779547	0.228603	0.17341	0.997473	0.997985	0.779547	0	1993800	1132000	2406500	268650	3099400	173820	-2.17404	-3.0621	-3.95008	-4.17468	-3.49558	-3.8546
749	tr|C4FSF8|C4FSF8_9FIRM	tr|C4FSF8|C4FSF8_9FIRM	7	>tr|C4FSF8|C4FSF8_9FIRM Phosphoglucosamine mutase OS=Veillonella dispar ATCC 17748 GN=glmM PE=3 SV=1	1.55817	2.09653	0.538357	0.10701	0.173655	0.997473	0.997985	0.538357	0	37360000	54599000	145460000	11333000	102140000	6790000	1.73632	2.13543	2.41783	1.37456	1.89498	1.40497
1508	tr|Q7P7Y9|Q7P7Y9_FUSNV;tr|F9EL18|F9EL18_FUSNU	tr|Q7P7Y9|Q7P7Y9_FUSNV	5	>tr|Q7P7Y9|Q7P7Y9_FUSNV Rod shape-determining protein mreB OS=Fusobacterium nucleatum subsp. vincentii ATCC 49256 GN=FNV2058 PE=4 SV=1;>tr|F9EL18|F9EL18_FUSNU Exopolyphosphatase OS=Fusobacterium nucleatum subsp. animalis ATCC 51191 GN=ppx PE=4 SV=1	-0.267365	0.43164	0.699006	0.205966	0.174	0.997473	0.997985	0.699006	0	13508000	13450000	46862000	2138400	39697000	2312000	0.37887	0.256722	0.659329	-1.09848	0.4374	-0.14102
1316	tr|Q7P4H2|Q7P4H2_FUSNV;tr|F9EL59|F9EL59_FUSNU	tr|Q7P4H2|Q7P4H2_FUSNV	7	>tr|Q7P4H2|Q7P4H2_FUSNV Outer membrane porin F OS=Fusobacterium nucleatum subsp. vincentii ATCC 49256 GN=FNV0546 PE=3 SV=1;>tr|F9EL59|F9EL59_FUSNU Outer membrane porin F OS=Fusobacterium nucleatum subsp. animalis ATCC 51191 GN=HMPREF9094_0663 PE=3 SV=1	2.2854	1.58762	-0.697778	0.205601	0.174045	0.997473	0.997985	-0.697778	0	36536000	32940000	85810000	34414000	76526000	13440000	1.70656	1.45782	1.59848	3.02172	1.4497	2.38477
1549	tr|Q8DTC9|Q8DTC9_STRMU	tr|Q8DTC9|Q8DTC9_STRMU	5	>tr|Q8DTC9|Q8DTC9_STRMU Putative pyruvate dehydrogenase, TPP-dependent E1 component alpha-subunit OS=Streptococcus mutans serotype c (strain ATCC 700610 / UA159) GN=pdhA PE=4 SV=1	-0.921764	-2.50543	-1.58367	0.37308	0.174246	0.997473	0.997985	-1.58367	2	NA	2260900	4805500	975070	39239000	NA	NA	-2.13447	-2.87639	-2.26303	0.419502	NA
392	tr|C4FPC4|C4FPC4_9FIRM	tr|C4FPC4|C4FPC4_9FIRM	9	>tr|C4FPC4|C4FPC4_9FIRM Glutamine--tRNA ligase OS=Veillonella dispar ATCC 17748 GN=glnS PE=3 SV=1	0.67846	1.37937	0.700906	0.207122	0.174292	0.997473	0.997985	0.700906	0	19142000	34881000	95187000	5192200	75242000	3358400	0.844024	1.53459	1.75948	0.217036	1.4236	0.394742
30	sp|P81605|DCD_HUMAN	sp|P81605|DCD_HUMAN	2	>sp|P81605|DCD_HUMAN Dermcidin OS=Homo sapiens GN=DCD PE=1 SV=2	-0.853431	0.138019	0.99145	0.264207	0.174983	0.997473	0.997985	0.99145	0	9946500	8012400	54070000	3942800	7332100	2216500	-0.0295198	-0.437871	0.881448	-0.191167	-2.16757	-0.201554
1193	tr|J3JK77|J3JK77_ACTNH;tr|F9PIS2|F9PIS2_9ACTO;tr|F9EFE2|F9EFE2_9ACTO	tr|J3JK77|J3JK77_ACTNH	2	>tr|J3JK77|J3JK77_ACTNH PF11314 family protein OS=Actinomyces naeslundii (strain ATCC 12104 / DSM 43013 / JCM 8349 / NCTC 10301 / Howell 279) GN=HMPREF1129_1184 PE=4 SV=1;>tr|F9PIS2|F9PIS2_9ACTO Uncharacterized protein OS=Actinomyces sp. oral taxon 175 str	-2.52254	-1.65245	0.870089	0.249276	0.175417	0.997473	0.997985	0.870089	0	2304300	3729800	11563000	395990	5786700	937950	-1.98092	-1.4632	-1.51323	-3.59933	-2.53264	-1.43564
22	sp|P30575|ENO1_CANAL	sp|P30575|ENO1_CANAL	4	>sp|P30575|ENO1_CANAL Enolase 1 OS=Candida albicans (strain SC5314 / ATCC MYA-2876) GN=ENO1 PE=2 SV=1	-2.90737	-1.58312	1.32425	0.287045	0.176178	0.997473	0.997985	1.32425	0	5419200	3538000	6635100	231640	3567000	1228200	-0.839828	-1.534	-2.37554	-4.39449	-3.27886	-1.04875
1574	zz|FGCZCont0191_P15636|API_ACHLY;CON__P15636	zz|FGCZCont0191_P15636|API_ACHLY	7	>zz|FGCZCont0191_P15636|API_ACHLY blastpHomologue_0.0;>P15636 SWISS-PROT:P15636 Protease I precursor Lysyl endopeptidase Achromobacter lyticus.	10.3555	9.41796	-0.937585	0.260951	0.177016	0.997473	0.997985	-0.937585	0	12919000000	10615000000	14064000000	10228000000	10485000000	4011800000	9.53667	9.20221	9.51502	11.4662	9.03794	10.5625
790	tr|C4FSS8|C4FSS8_9FIRM	tr|C4FSS8|C4FSS8_9FIRM	5	>tr|C4FSS8|C4FSS8_9FIRM Putative D-amino-acid transaminase OS=Veillonella dispar ATCC 17748 GN=VEIDISOL_01973 PE=3 SV=1	-1.28001	-0.799773	0.480234	0.0433587	0.177192	0.997473	0.997985	0.480234	0	5362300	6959600	16959000	1616000	12930000	1241300	-0.853912	-0.626767	-0.91864	-1.51385	-1.29264	-1.03353
1161	tr|F9EQH1|F9EQH1_FUSNU	tr|F9EQH1|F9EQH1_FUSNU	2	>tr|F9EQH1|F9EQH1_FUSNU Aminotransferase OS=Fusobacterium nucleatum subsp. animalis ATCC 51191 GN=aspC PE=3 SV=1	-3.46559	-4.17517	-0.709584	0.184716	0.177698	0.997473	0.997985	-0.709584	1	308100	NA	2855300	484810	2603800	249970	-4.66575	NA	-3.6846	-3.29924	-3.7643	-3.33323
1580	zz|FGCZCont0260_FGCZCont0260|FGCZCont0260	zz|FGCZCont0260_FGCZCont0260|FGCZCont0260	11	>zz|FGCZCont0260_FGCZCont0260|FGCZCont0260 iRT protein with AAAA spacer	7.55979	6.63708	-0.922711	0.260711	0.178197	0.997473	0.997985	-0.922711	0	1764600000	1518400000	1935900000	1751100000	1990000000	429290000	6.8803	6.5946	6.43635	8.84897	6.47493	7.35548
1229	tr|Q7P2T8|Q7P2T8_FUSNV	tr|Q7P2T8|Q7P2T8_FUSNV	7	>tr|Q7P2T8|Q7P2T8_FUSNV METHYLTRANSFERASE OS=Fusobacterium nucleatum subsp. vincentii ATCC 49256 GN=FNV1363 PE=4 SV=1	-1.46706	-0.806058	0.661	0.198681	0.178567	0.997473	0.997985	0.661	0	4781400	6173200	20507000	1256400	8852700	1636200	-1.00691	-0.787552	-0.623716	-1.88711	-1.87691	-0.637154
667	tr|C4FRN9|C4FRN9_9FIRM	tr|C4FRN9|C4FRN9_9FIRM	5	>tr|C4FRN9|C4FRN9_9FIRM Uncharacterized protein OS=Veillonella dispar ATCC 17748 GN=VEIDISOL_01577 PE=4 SV=1	-1.7097	-1.02697	0.68273	0.208603	0.179224	0.997473	0.997985	0.68273	0	5524900	5479100	13101000	794370	12519000	1090300	-0.814052	-0.947495	-1.31935	-2.56697	-1.34246	-1.21966
202	tr|C4FMN9|C4FMN9_9FIRM	tr|C4FMN9|C4FMN9_9FIRM	3	>tr|C4FMN9|C4FMN9_9FIRM ParB-like protein OS=Veillonella dispar ATCC 17748 GN=VEIDISOL_00062 PE=3 SV=1	-2.53036	-1.58905	0.94131	0.264521	0.179299	0.997473	0.997985	0.94131	0	2521200	3018100	14525000	322210	9962800	636820	-1.86088	-1.74712	-1.15916	-3.90509	-1.69471	-1.99129
73	sp|Q2FHH5|SYP_STAA3	sp|Q2FHH5|SYP_STAA3	2	>sp|Q2FHH5|SYP_STAA3 Proline--tRNA ligase OS=Staphylococcus aureus (strain USA300) GN=proS PE=3 SV=1	-1.65915	-2.76799	-1.10884	0.280024	0.179517	0.997473	0.997985	-1.10884	0	2766400	1552300	2440600	3094600	5206100	763270	-1.73704	-2.6387	-3.92824	-0.550382	-2.69571	-1.73138
1572	zz|FGCZCont0187_P02533|K1C14_HUMAN;sp|P02533|K1C14_HUMAN;CON__P02533	zz|FGCZCont0187_P02533|K1C14_HUMAN	10	>zz|FGCZCont0187_P02533|K1C14_HUMAN blastpHomologue_0.0;>sp|P02533|K1C14_HUMAN Keratin, type I cytoskeletal 14 OS=Homo sapiens GN=KRT14 PE=1 SV=4;>P02533 SWISS-PROT:P02533 Tax_Id=9606 Gene_Symbol=KRT14 Keratin, type I cytoskeletal 14	-1.66486	-0.575116	1.08975	0.278971	0.179747	0.997473	0.997985	1.08975	0	17925000	6000000	10547000	741500	15289000	1037200	0.756374	-0.825713	-1.65601	-2.66911	-1.03418	-1.2913
962	tr|F9EKP3|F9EKP3_FUSNU;tr|Q7P2J1|Q7P2J1_FUSNV	tr|F9EKP3|F9EKP3_FUSNU	2	>tr|F9EKP3|F9EKP3_FUSNU M16 family peptidase OS=Fusobacterium nucleatum subsp. animalis ATCC 51191 GN=HMPREF9094_0497 PE=4 SV=1;>tr|Q7P2J1|Q7P2J1_FUSNV ZINC PROTEASE OS=Fusobacterium nucleatum subsp. vincentii ATCC 49256 GN=FNV0748 PE=4 SV=1	-4.58237	-3.74963	0.832739	0.24926	0.182119	0.997473	0.997985	0.832739	1	312850	951840	3636800	220080	1424700	NA	-4.64534	-3.29454	-3.30901	-4.47041	-4.69433	NA
410	tr|C4FPF0|C4FPF0_9FIRM	tr|C4FPF0|C4FPF0_9FIRM	2	>tr|C4FPF0|C4FPF0_9FIRM Bifunctional protein FolC OS=Veillonella dispar ATCC 17748 GN=folC PE=3 SV=1	-2.27067	-1.50775	0.762915	0.238769	0.182758	0.997473	0.997985	0.762915	0	2023500	5088200	13077000	708590	12125000	393040	-2.15431	-1.04675	-1.3222	-2.73643	-1.39178	-2.68379
1096	tr|F9ENG6|F9ENG6_FUSNU	tr|F9ENG6|F9ENG6_FUSNU	10	>tr|F9ENG6|F9ENG6_FUSNU Cation ABC superfamily ATP binding cassette transporter, binding protein OS=Fusobacterium nucleatum subsp. animalis ATCC 51191 GN=HMPREF9094_1471 PE=4 SV=1	-0.0725863	0.649475	0.722061	0.228333	0.183201	0.997473	0.997985	0.722061	0	20649000	19063000	36677000	2577100	26494000	4424100	0.945143	0.724403	0.278879	-0.82175	-0.186242	0.790233
835	tr|F5VTL4|F5VTL4_STROR	tr|F5VTL4|F5VTL4_STROR	3	>tr|F5VTL4|F5VTL4_STROR Oligopeptide-binding protein AmiA OS=Streptococcus oralis SK255 GN=amiA PE=4 SV=1	-2.12412	-1.03316	1.09096	0.337482	0.183806	0.997473	0.997985	1.09096	3	NA	NA	15753000	834850	9581000	NA	NA	NA	-1.03316	-2.49327	-1.75498	NA
1262	tr|Q7P3H3|Q7P3H3_FUSNV	tr|Q7P3H3|Q7P3H3_FUSNV	5	>tr|Q7P3H3|Q7P3H3_FUSNV Outer membrane protein P1 OS=Fusobacterium nucleatum subsp. vincentii ATCC 49256 GN=FNV0133 PE=4 SV=1	1.30911	0.748254	-0.560861	0.150129	0.184609	0.997473	0.997985	-0.560861	0	17034000	15086000	64106000	9880600	93642000	5103200	0.688342	0.410646	1.14577	1.17118	1.76101	0.995153
326	tr|C4FNL8|C4FNL8_9FIRM	tr|C4FNL8|C4FNL8_9FIRM	8	>tr|C4FNL8|C4FNL8_9FIRM Putative citrate (Pro-3S)-lyase, beta subunit OS=Veillonella dispar ATCC 17748 GN=VEIDISOL_00559 PE=3 SV=1	0.840102	1.42842	0.588314	0.17387	0.186451	0.997473	0.997985	0.588314	0	35970000	29149000	71060000	5980700	44017000	7239200	1.68573	1.29386	1.30566	0.426693	0.596721	1.49689
277	tr|C4FNC8|C4FNC8_9FIRM	tr|C4FNC8|C4FNC8_9FIRM	3	>tr|C4FNC8|C4FNC8_9FIRM 50S ribosomal protein L23 OS=Veillonella dispar ATCC 17748 GN=rplW PE=3 SV=1	0.701809	1.15927	0.457466	0.02935	0.186566	0.997473	0.997985	0.457466	0	27678000	24660000	61137000	6505000	53773000	4008400	1.33607	1.06961	1.07215	0.551309	0.905483	0.648634
1250	tr|Q7P367|Q7P367_FUSNV;tr|F9EM80|F9EM80_FUSNU	tr|Q7P367|Q7P367_FUSNV	5	>tr|Q7P367|Q7P367_FUSNV Ribosome-recycling factor OS=Fusobacterium nucleatum subsp. vincentii ATCC 49256 GN=frr PE=3 SV=1;>tr|F9EM80|F9EM80_FUSNU Ribosome-recycling factor OS=Fusobacterium nucleatum subsp. animalis ATCC 51191 GN=frr PE=3 SV=1	0.681527	0.0901067	-0.59142	0.17732	0.187209	0.997473	0.997985	-0.59142	0	12718000	14774000	23522000	5701000	41181000	5865400	0.298458	0.382623	-0.410761	0.355667	0.494005	1.19491
133	tr|A0A0H2XG28|A0A0H2XG28_STAA3;tr|Q8DWN6|Q8DWN6_STRMU;tr|F5VW33|F5VW33_STROR	tr|A0A0H2XG28|A0A0H2XG28_STAA3	2	>tr|A0A0H2XG28|A0A0H2XG28_STAA3 Ribosome-binding ATPase YchF OS=Staphylococcus aureus (strain USA300) GN=ychF PE=3 SV=1;>tr|Q8DWN6|Q8DWN6_STRMU Ribosome-binding ATPase YchF OS=Streptococcus mutans serotype c (strain ATCC 700610 / UA159) GN=ychF PE=3 SV=1;>	-3.41394	-5.06227	-1.64833	0.393437	0.187638	0.997473	0.997985	-1.64833	2	72846	NA	3145000	449290	3263900	NA	-6.58997	NA	-3.53457	-3.41207	-3.41582	NA
1144	tr|F9EPG4|F9EPG4_FUSNU;tr|Q7P2C2|Q7P2C2_FUSNV	tr|F9EPG4|F9EPG4_FUSNU	2	>tr|F9EPG4|F9EPG4_FUSNU Oxygen-insensitive NAD(P)H nitroreductase OS=Fusobacterium nucleatum subsp. animalis ATCC 51191 GN=HMPREF9094_1819 PE=4 SV=1;>tr|Q7P2C2|Q7P2C2_FUSNV OXYGEN-INSENSITIVE NAD(P)H NITROREDUCTASE OS=Fusobacterium nucleatum subsp. vincent	-2.68818	-1.92504	0.763142	0.248253	0.189045	0.997473	0.997985	0.763142	0	4293800	2892800	4981000	527970	5134000	560470	-1.15043	-1.80398	-2.82071	-3.17277	-2.71721	-2.17456
1070	tr|F9EMR6|F9EMR6_FUSNU;tr|Q7P777|Q7P777_FUSNV	tr|F9EMR6|F9EMR6_FUSNU	6	>tr|F9EMR6|F9EMR6_FUSNU ATP-dependent Clp protease ATP-binding subunit ClpX OS=Fusobacterium nucleatum subsp. animalis ATCC 51191 GN=clpX PE=3 SV=1;>tr|Q7P777|Q7P777_FUSNV ATP-dependent clp protease ATP-binding subunit clpX OS=Fusobacterium nucleatum subsp	-2.85946	-2.29398	0.565483	0.16352	0.189531	0.997473	0.997985	0.565483	0	1804400	1657300	8322400	459010	6472400	352960	-2.30723	-2.55093	-2.02378	-3.38033	-2.35992	-2.83813
1215	tr|Q7P2K3|Q7P2K3_FUSNV	tr|Q7P2K3|Q7P2K3_FUSNV	10	>tr|Q7P2K3|Q7P2K3_FUSNV FUSOBACTERIUM OUTER MEMBRANE PROTEIN FAMILY OS=Fusobacterium nucleatum subsp. vincentii ATCC 49256 GN=FNV0938 PE=4 SV=1	1.77657	1.33264	-0.443933	0.0149111	0.189535	0.997473	0.997985	-0.443933	0	31510000	30289000	64013000	14421000	96912000	8841800	1.50909	1.34531	1.14352	1.7319	1.81395	1.78387
746	tr|C4FSF0|C4FSF0_9FIRM	tr|C4FSF0|C4FSF0_9FIRM	5	>tr|C4FSF0|C4FSF0_9FIRM Putative selenium-dependent hydroxylase accessory protein YqeC OS=Veillonella dispar ATCC 17748 GN=yqeC PE=4 SV=1	-1.04139	-0.22618	0.815207	0.262632	0.191427	0.997473	0.997985	0.815207	0	4429300	8455800	51177000	2161400	21352000	882850	-1.10897	-0.365644	0.796077	-1.08261	-0.519029	-1.52252
740	tr|C4FSD8|C4FSD8_9FIRM	tr|C4FSD8|C4FSD8_9FIRM	9	>tr|C4FSD8|C4FSD8_9FIRM Xaa-His dipeptidase OS=Veillonella dispar ATCC 17748 GN=pepD PE=4 SV=1	-0.00460961	0.437474	0.442083	0.0160242	0.191672	0.997473	0.997985	0.442083	0	13197000	16110000	41373000	4240100	27566000	2921200	0.34779	0.49871	0.465921	-0.0833636	-0.125067	0.194601
1086	tr|F9EN80|F9EN80_FUSNU;tr|Q7P3E8|Q7P3E8_FUSNV	tr|F9EN80|F9EN80_FUSNU	5	>tr|F9EN80|F9EN80_FUSNU 30S ribosomal protein S9 OS=Fusobacterium nucleatum subsp. animalis ATCC 51191 GN=rpsI PE=3 SV=1;>tr|Q7P3E8|Q7P3E8_FUSNV SSU ribosomal protein S9P OS=Fusobacterium nucleatum subsp. vincentii ATCC 49256 GN=FNV0080 PE=4 SV=1	2.19834	1.76881	-0.42953	0.0020263	0.192076	0.997473	0.997985	-0.42953	0	40584000	38987000	96195000	20042000	128510000	11221000	1.84677	1.68382	1.77584	2.22	2.24919	2.12582
1471	tr|Q7P791|Q7P791_FUSNV	tr|Q7P791|Q7P791_FUSNV	12	>tr|Q7P791|Q7P791_FUSNV Enolase OS=Fusobacterium nucleatum subsp. vincentii ATCC 49256 GN=eno PE=3 SV=1	-1.83606	-2.33096	-0.494899	0.106933	0.196315	0.997473	0.997985	-0.494899	0	2232500	1959300	5584100	1244100	7805900	874910	-2.02315	-2.32646	-2.64327	-1.9017	-2.071	-1.53548
1566	tr|Q8DWG0|Q8DWG0_STRMU;tr|F5VS34|F5VS34_STROR	tr|Q8DWG0|Q8DWG0_STRMU	6	>tr|Q8DWG0|Q8DWG0_STRMU Fructose-1,6-biphosphate aldolase OS=Streptococcus mutans serotype c (strain ATCC 700610 / UA159) GN=fbaA PE=3 SV=1;>tr|F5VS34|F5VS34_STROR Fructose-1,6-bisphosphate aldolase, class II OS=Streptococcus oralis SK255 GN=fba PE=3 SV=1	1.76631	0.736124	-1.03019	0.296682	0.197157	0.997473	0.997985	-1.03019	0	7672400	24206000	82616000	28478000	109020000	3774800	-0.375903	1.04469	1.53959	2.74095	1.99552	0.56247
102	sp|Q8DS12|EFTS_STRMU	sp|Q8DS12|EFTS_STRMU	2	>sp|Q8DS12|EFTS_STRMU Elongation factor Ts OS=Streptococcus mutans serotype c (strain ATCC 700610 / UA159) GN=tsf PE=3 SV=1	-6.08667	-7.41615	-1.32948	NA	0.197251	NA	0.997985	-1.32948	4	NA	NA	258100	NA	577640	NA	NA	NA	-7.41615	NA	-6.08667	NA
798	tr|C4FSW1|C4FSW1_9FIRM	tr|C4FSW1|C4FSW1_9FIRM	4	>tr|C4FSW1|C4FSW1_9FIRM Peptidase propeptide and YPEB domain protein OS=Veillonella dispar ATCC 17748 GN=VEIDISOL_02009 PE=4 SV=1	-0.937305	-0.29068	0.646625	0.224649	0.197648	0.997473	0.997985	0.646625	0	12036000	10352000	16066000	1728000	16896000	1778600	0.224914	-0.0943355	-1.00262	-1.41448	-0.880034	-0.517403
1299	tr|Q7P4C4|Q7P4C4_FUSNV	tr|Q7P4C4|Q7P4C4_FUSNV	5	>tr|Q7P4C4|Q7P4C4_FUSNV 50S ribosomal protein L22 OS=Fusobacterium nucleatum subsp. vincentii ATCC 49256 GN=rplV PE=3 SV=1	2.21145	1.26946	-0.941987	0.289412	0.197896	0.997473	0.997985	-0.941987	0	48815000	46255000	26980000	16044000	114860000	16376000	2.09317	1.91304	-0.197821	1.89005	2.076	2.6683
1053	tr|F9EME0|F9EME0_FUSNU	tr|F9EME0|F9EME0_FUSNU	3	>tr|F9EME0|F9EME0_FUSNU Aldehyde-alcohol dehydrogenase OS=Fusobacterium nucleatum subsp. animalis ATCC 51191 GN=aad PE=4 SV=1	-2.66788	-1.92136	0.746517	0.257444	0.197951	0.997473	0.997985	0.746517	0	4457900	1188000	10477000	699350	5734500	388320	-1.10038	-2.99735	-1.66635	-2.7559	-2.54661	-2.70113
1165	tr|F9EQW6|F9EQW6_FUSNU	tr|F9EQW6|F9EQW6_FUSNU	7	>tr|F9EQW6|F9EQW6_FUSNU Aldehyde dehydrogenase OS=Fusobacterium nucleatum subsp. animalis ATCC 51191 GN=aldA PE=3 SV=1	-2.17368	-0.335935	1.83774	0.324936	0.198426	0.997473	0.997985	1.83774	0	9005600	6954700	26632000	114820	19380000	1907100	-0.162119	-0.627711	-0.217976	-5.43524	-0.668485	-0.417301
1467	tr|Q7P769|Q7P769_FUSNV;tr|F9EJE4|F9EJE4_FUSNU	tr|Q7P769|Q7P769_FUSNV	2	>tr|Q7P769|Q7P769_FUSNV Inner membrane protein OS=Fusobacterium nucleatum subsp. vincentii ATCC 49256 GN=FNV1477 PE=4 SV=1;>tr|F9EJE4|F9EJE4_FUSNU Inner membrane protein OS=Fusobacterium nucleatum subsp. animalis ATCC 51191 GN=HMPREF9094_0048 PE=4 SV=1	-1.11858	-2.05298	-0.934395	0.28928	0.198429	0.997473	0.997985	-0.934395	0	720780	3597000	14940000	2619000	12693000	1077400	-3.53168	-1.51182	-1.11543	-0.797833	-1.32117	-1.23674
886	tr|F5VWJ2|F5VWJ2_STROR	tr|F5VWJ2|F5VWJ2_STROR	3	>tr|F5VWJ2|F5VWJ2_STROR Maltodextrin-binding protein MdxE OS=Streptococcus oralis SK255 GN=mdxE PE=4 SV=1	-0.46752	-1.47459	-1.00707	0.296488	0.198516	0.997473	0.997985	-1.00707	0	1248100	3627100	28293000	4938900	20797000	1283300	-2.79907	-1.50064	-0.124049	0.142867	-0.559649	-0.985777
652	tr|C4FRL1|C4FRL1_9FIRM	tr|C4FRL1|C4FRL1_9FIRM	2	>tr|C4FRL1|C4FRL1_9FIRM Lipid A biosynthesis (KDO)2-(Lauroyl)-lipid IVA acyltransferase OS=Veillonella dispar ATCC 17748 GN=VEIDISOL_01549 PE=4 SV=1	-4.00105	-3.26757	0.733479	0.255474	0.198844	0.997473	0.997985	0.733479	0	435310	1704800	4201000	218040	2697700	179400	-4.20456	-2.51304	-3.08511	-4.48422	-3.70966	-3.80926
1273	tr|Q7P3S0|Q7P3S0_FUSNV;tr|F9ERD1|F9ERD1_FUSNU	tr|Q7P3S0|Q7P3S0_FUSNV	2	>tr|Q7P3S0|Q7P3S0_FUSNV Uncharacterized protein OS=Fusobacterium nucleatum subsp. vincentii ATCC 49256 GN=FNV0235 PE=4 SV=1;>tr|F9ERD1|F9ERD1_FUSNU Uncharacterized protein OS=Fusobacterium nucleatum subsp. animalis ATCC 51191 GN=HMPREF9094_2486 PE=4 SV=1	-1.03328	-1.58865	-0.555373	0.174583	0.1992	0.997473	0.997985	-0.555373	0	3950700	2261100	12680000	2119600	12660000	1606900	-1.26155	-2.13435	-1.37006	-1.11157	-1.32519	-0.663084
1252	tr|Q7P370|Q7P370_FUSNV;tr|F9EPP7|F9EPP7_FUSNU	tr|Q7P370|Q7P370_FUSNV	8	>tr|Q7P370|Q7P370_FUSNV Hypothetical Exported Protein OS=Fusobacterium nucleatum subsp. vincentii ATCC 49256 GN=FNV2019 PE=4 SV=1;>tr|F9EPP7|F9EPP7_FUSNU Heat shock protein HslJ OS=Fusobacterium nucleatum subsp. animalis ATCC 51191 GN=hslJ PE=4 SV=1	2.17723	1.61376	-0.563467	0.182038	0.199876	0.997473	0.997985	-0.563467	0	42912000	26118000	96048000	24621000	88701000	12929000	1.92119	1.14663	1.77346	2.52514	1.67741	2.32914
595	tr|C4FR60|C4FR60_9FIRM	tr|C4FR60|C4FR60_9FIRM	8	>tr|C4FR60|C4FR60_9FIRM GTPase Obg OS=Veillonella dispar ATCC 17748 GN=obg PE=3 SV=1	0.194239	0.826523	0.632284	0.222205	0.199966	0.997473	0.997985	0.632284	0	10211000	32425000	59783000	5636300	34937000	2557100	0.00549974	1.43669	1.03738	0.338741	0.240403	0.0035724
947	tr|F9EK88|F9EK88_FUSNU	tr|F9EK88|F9EK88_FUSNU	2	>tr|F9EK88|F9EK88_FUSNU Orotate phosphoribosyltransferase OS=Fusobacterium nucleatum subsp. animalis ATCC 51191 GN=pyrE PE=3 SV=1	-3.67715	-3.07345	0.603706	0.208054	0.200084	0.997473	0.997985	0.603706	0	1091100	1116500	3999800	229510	2917400	307850	-2.97846	-3.08059	-3.1613	-4.40819	-3.58891	-3.03436
1115	tr|F9ENV5|F9ENV5_FUSNU	tr|F9ENV5|F9ENV5_FUSNU	5	>tr|F9ENV5|F9ENV5_FUSNU ABC superfamily ATP binding cassette transporter binding protein OS=Fusobacterium nucleatum subsp. animalis ATCC 51191 GN=cbiK2 PE=4 SV=1	2.92078	3.47151	0.550723	0.17266	0.200109	0.997473	0.997985	0.550723	0	144050000	121680000	325310000	22378000	276740000	19881000	3.53709	3.21003	3.6674	2.38349	3.43225	2.94661
258	tr|C4FNA1|C4FNA1_9FIRM	tr|C4FNA1|C4FNA1_9FIRM	3	>tr|C4FNA1|C4FNA1_9FIRM Hydrogenase accessory protein HypB OS=Veillonella dispar ATCC 17748 GN=hypB PE=4 SV=1	-2.03217	-1.06843	0.96374	0.295185	0.200614	0.997473	0.997985	0.96374	0	5410300	5034800	13245000	407430	10415000	1349900	-0.842021	-1.06089	-1.30238	-3.5571	-1.62625	-0.913172
148	tr|A0A0H2XHX6|A0A0H2XHX6_STAA3	tr|A0A0H2XHX6|A0A0H2XHX6_STAA3	4	>tr|A0A0H2XHX6|A0A0H2XHX6_STAA3 Glyceraldehyde-3-phosphate dehydrogenase OS=Staphylococcus aureus (strain USA300) GN=gap PE=3 SV=1	-0.678887	-2.04071	-1.36182	0.394644	0.201739	0.997473	0.997985	-1.36182	2	NA	1036100	17157000	1957400	27511000	NA	NA	-3.1808	-0.900619	-1.22963	-0.128147	NA
570	tr|C4FQY0|C4FQY0_9FIRM	tr|C4FQY0|C4FQY0_9FIRM	3	>tr|C4FQY0|C4FQY0_9FIRM Thiol peroxidase OS=Veillonella dispar ATCC 17748 GN=tpx PE=3 SV=1	1.96105	1.37173	-0.589327	0.203242	0.202027	0.997473	0.997985	-0.589327	0	42401000	31765000	51335000	17572000	81774000	12724000	1.90521	1.40911	0.800863	2.02496	1.552	2.30621
1368	tr|Q7P5H4|Q7P5H4_FUSNV;tr|F9ELT1|F9ELT1_FUSNU	tr|Q7P5H4|Q7P5H4_FUSNV	2	>tr|Q7P5H4|Q7P5H4_FUSNV DNA mismatch repair protein mutS OS=Fusobacterium nucleatum subsp. vincentii ATCC 49256 GN=FNV1029 PE=4 SV=1;>tr|F9ELT1|F9ELT1_FUSNU DNA mismatch repair protein MutS OS=Fusobacterium nucleatum subsp. animalis ATCC 51191 GN=mutS2 PE=	-4.08721	-3.26593	0.821286	0.280162	0.203187	0.997473	0.997985	0.821286	0	815760	812950	4656700	127970	3991100	170580	-3.36651	-3.50605	-2.92523	-5.27445	-3.10559	-3.8816
1533	tr|Q7P882|Q7P882_FUSNV	tr|Q7P882|Q7P882_FUSNV	10	>tr|Q7P882|Q7P882_FUSNV Oligopeptide-binding protein oppA OS=Fusobacterium nucleatum subsp. vincentii ATCC 49256 GN=FNV2150 PE=4 SV=1	-1.55673	-0.575222	0.981511	0.30196	0.204598	0.997473	0.997985	0.981511	0	3809100	6555300	36979000	775910	25135000	727170	-1.31026	-0.70702	0.29161	-2.60184	-0.267455	-1.8009
76	sp|Q2FHJ3|SUCC_STAA3	sp|Q2FHJ3|SUCC_STAA3	2	>sp|Q2FHJ3|SUCC_STAA3 Succinate--CoA ligase [ADP-forming] subunit beta OS=Staphylococcus aureus (strain USA300) GN=sucC PE=3 SV=1	-3.01096	-3.94615	-0.935191	0.220202	0.205044	0.997473	0.997985	-0.935191	3	NA	NA	2412600	516430	4814300	NA	NA	NA	-3.94615	-3.20554	-2.81638	NA
846	tr|F5VU22|F5VU22_STROR	tr|F5VU22|F5VU22_STROR	4	>tr|F5VU22|F5VU22_STROR Protein translocase subunit SecA OS=Streptococcus oralis SK255 GN=secA PE=3 SV=1	-2.38042	-4.14165	-1.76124	0.36291	0.205138	0.997473	0.997985	-1.76124	1	361820	127640	8533300	494000	11381000	NA	-4.45129	-5.98874	-1.98493	-3.27139	-1.48945	NA
21	sp|P26283|LDH_STRMU	sp|P26283|LDH_STRMU	3	>sp|P26283|LDH_STRMU L-lactate dehydrogenase OS=Streptococcus mutans serotype c (strain ATCC 700610 / UA159) GN=ldh PE=3 SV=2	-1.95907	-2.78875	-0.829677	0.287149	0.205183	0.997473	0.997985	-0.829677	2	NA	1133600	6056100	848950	11678000	NA	NA	-3.06021	-2.51729	-2.46843	-1.44972	NA
558	tr|C4FQU3|C4FQU3_9FIRM	tr|C4FQU3|C4FQU3_9FIRM	10	>tr|C4FQU3|C4FQU3_9FIRM Aspartate-semialdehyde dehydrogenase OS=Veillonella dispar ATCC 17748 GN=asd PE=3 SV=1	2.88237	1.79159	-1.09078	0.312824	0.206662	0.997473	0.997985	-1.09078	0	42197000	51930000	75891000	107890000	93717000	11561000	1.89877	2.06822	1.40777	4.71619	1.76225	2.16866
522	tr|C4FQB8|C4FQB8_9FIRM	tr|C4FQB8|C4FQB8_9FIRM	3	>tr|C4FQB8|C4FQB8_9FIRM Putative pyruvate, phosphate dikinase regulatory protein OS=Veillonella dispar ATCC 17748 GN=VEIDISOL_00983 PE=3 SV=1	0.0977917	0.560338	0.462546	0.0844198	0.206898	0.997473	0.997985	0.462546	0	11958000	20157000	47050000	4842700	35426000	2408800	0.216239	0.799231	0.665544	0.113697	0.26184	-0.0821622
74	sp|Q2FHI1|EFTS_STAA3	sp|Q2FHI1|EFTS_STAA3	5	>sp|Q2FHI1|EFTS_STAA3 Elongation factor Ts OS=Staphylococcus aureus (strain USA300) GN=tsf PE=3 SV=1	-2.50559	-4.03031	-1.52472	0.513027	0.206914	0.997473	0.997985	-1.52472	3	NA	NA	2285300	446090	10673000	NA	NA	NA	-4.03031	-3.42267	-1.58851	NA
382	tr|C4FP42|C4FP42_9FIRM	tr|C4FP42|C4FP42_9FIRM	3	>tr|C4FP42|C4FP42_9FIRM Aminotransferase, acetylornithine/succinylornithine family OS=Veillonella dispar ATCC 17748 GN=argD PE=3 SV=1	-2.54865	-2.00762	0.541035	0.179233	0.207482	0.997473	0.997985	0.541035	0	1814900	2978100	8680600	560160	7796100	450490	-2.29949	-1.76501	-1.95836	-3.085	-2.07293	-2.48802
1068	tr|F9EMR2|F9EMR2_FUSNU;tr|Q7P782|Q7P782_FUSNV	tr|F9EMR2|F9EMR2_FUSNU	2	>tr|F9EMR2|F9EMR2_FUSNU Valine--tRNA ligase OS=Fusobacterium nucleatum subsp. animalis ATCC 51191 GN=valS PE=4 SV=1;>tr|Q7P782|Q7P782_FUSNV Valine--tRNA ligase OS=Fusobacterium nucleatum subsp. vincentii ATCC 49256 GN=valS PE=3 SV=1	-3.54798	-3.00432	0.543664	0.182014	0.207789	0.997473	0.997985	0.543664	0	1275600	1049300	4217200	282270	4245500	217590	-2.76999	-3.16383	-3.07913	-4.10134	-3.01029	-3.53231
214	tr|C4FMW0|C4FMW0_9FIRM;tr|C4FMV7|C4FMV7_9FIRM	tr|C4FMW0|C4FMW0_9FIRM	6	>tr|C4FMW0|C4FMW0_9FIRM Uncharacterized protein OS=Veillonella dispar ATCC 17748 GN=VEIDISOL_00115 PE=4 SV=1;>tr|C4FMV7|C4FMV7_9FIRM Uncharacterized protein OS=Veillonella dispar ATCC 17748 GN=VEIDISOL_00112 PE=4 SV=1	0.767718	1.8774	1.10968	0.315785	0.208144	0.997473	0.997985	1.10968	0	22036000	178770000	53825000	5909900	70931000	3772300	1.03189	3.7259	0.874397	0.409033	1.3326	0.561519
1361	tr|Q7P5B8|Q7P5B8_FUSNV	tr|Q7P5B8|Q7P5B8_FUSNV	7	>tr|Q7P5B8|Q7P5B8_FUSNV Uncharacterized protein OS=Fusobacterium nucleatum subsp. vincentii ATCC 49256 GN=FNV0936 PE=4 SV=1	3.46538	2.96765	-0.497726	0.137903	0.20853	0.997473	0.997985	-0.497726	0	124900000	105950000	156540000	52055000	297600000	23993000	3.34675	3.02441	2.5318	3.63541	3.54433	3.21639
1544	tr|Q8DRT8|Q8DRT8_STRMU	tr|Q8DRT8|Q8DRT8_STRMU	2	>tr|Q8DRT8|Q8DRT8_STRMU Putative succinate semialdehyde dehydrogenase OS=Streptococcus mutans serotype c (strain ATCC 700610 / UA159) GN=SMU_2127 PE=3 SV=1	-1.80123	-3.73316	-1.93192	0.543743	0.208966	0.997473	0.997985	-1.93192	3	NA	264160	6312600	NA	9297900	NA	NA	-5.01342	-2.45289	NA	-1.80123	NA
1123	tr|F9EP10|F9EP10_FUSNU	tr|F9EP10|F9EP10_FUSNU	3	>tr|F9EP10|F9EP10_FUSNU N-acetylmuramoyl-L-alanine amidase OS=Fusobacterium nucleatum subsp. animalis ATCC 51191 GN=ybjR PE=4 SV=1	-1.41506	-1.94439	-0.529325	0.173173	0.209562	0.997473	0.997985	-0.529325	0	2764900	2530300	7863200	2226000	8127800	1107200	-1.73776	-1.98351	-2.11189	-1.03894	-2.00867	-1.19758
847	tr|F5VU43|F5VU43_STROR;sp|Q9X670|G6PI_STRMU	tr|F5VU43|F5VU43_STROR	5	>tr|F5VU43|F5VU43_STROR Glucose-6-phosphate isomerase OS=Streptococcus oralis SK255 GN=pgi PE=3 SV=1;>sp|Q9X670|G6PI_STRMU Glucose-6-phosphate isomerase OS=Streptococcus mutans serotype c (strain ATCC 700610 / UA159) GN=pgi PE=3 SV=1	-4.9072	-3.28416	1.62304	0.334483	0.209719	0.997473	0.997985	1.62304	0	190730	1924400	7447200	59180	4823800	55604	-5.30565	-2.35056	-2.19628	-6.41811	-2.81334	-5.49017
1318	tr|Q7P4H6|Q7P4H6_FUSNV	tr|Q7P4H6|Q7P4H6_FUSNV	3	>tr|Q7P4H6|Q7P4H6_FUSNV Transcription termination factor Rho OS=Fusobacterium nucleatum subsp. vincentii ATCC 49256 GN=rho PE=3 SV=1	-3.89142	-3.346	0.54542	0.188336	0.210302	0.997473	0.997985	0.54542	0	861450	943060	3348500	205900	2855400	225190	-3.29379	-3.30697	-3.43723	-4.56917	-3.62204	-3.48304
553	tr|C4FQS4|C4FQS4_9FIRM	tr|C4FQS4|C4FQS4_9FIRM	7	>tr|C4FQS4|C4FQS4_9FIRM 33 kDa chaperonin OS=Veillonella dispar ATCC 17748 GN=hslO PE=3 SV=1	-0.129257	0.365795	0.495052	0.139246	0.210593	0.997473	0.997985	0.495052	0	12640000	18592000	33030000	3352100	25832000	3077400	0.290249	0.690855	0.11628	-0.431853	-0.225269	0.269352
1428	tr|Q7P6H2|Q7P6H2_FUSNV	tr|Q7P6H2|Q7P6H2_FUSNV	4	>tr|Q7P6H2|Q7P6H2_FUSNV S-layer protein OS=Fusobacterium nucleatum subsp. vincentii ATCC 49256 GN=FNV1357 PE=4 SV=1	-3.03932	-2.44273	0.596597	0.224382	0.211629	0.997473	0.997985	0.596597	0	1499800	1217000	9555800	417230	4894600	361140	-2.55394	-2.96501	-1.80923	-3.52185	-2.79086	-2.80526
673	tr|C4FRP5|C4FRP5_9FIRM	tr|C4FRP5|C4FRP5_9FIRM	3	>tr|C4FRP5|C4FRP5_9FIRM Dihydroorotate dehydrogenase OS=Veillonella dispar ATCC 17748 GN=pyrD PE=3 SV=1	-0.276574	0.312709	0.589283	0.222187	0.212689	0.997473	0.997985	0.589283	0	8261400	22945000	35825000	2943100	25900000	2579900	-0.277209	0.972948	0.242389	-0.624818	-0.221214	0.0163107
812	tr|F5VSI4|F5VSI4_STROR	tr|F5VSI4|F5VSI4_STROR	7	>tr|F5VSI4|F5VSI4_STROR AAA domain, Cdc48 family protein OS=Streptococcus oralis SK255 GN=HMPREF9968_1325 PE=4 SV=1	-1.77429	-1.00216	0.772134	0.286323	0.214142	0.997473	0.997985	0.772134	0	6882200	3170500	18253000	1967900	4809600	1043000	-0.520934	-1.68106	-0.804484	-1.22169	-2.81788	-1.2833
327	tr|C4FNL9|C4FNL9_9FIRM	tr|C4FNL9|C4FNL9_9FIRM	12	>tr|C4FNL9|C4FNL9_9FIRM Citrate lyase alpha chain OS=Veillonella dispar ATCC 17748 GN=citF PE=4 SV=1	2.65919	3.16704	0.507847	0.161963	0.214347	0.997473	0.997985	0.507847	0	110130000	123000000	225400000	20750000	148260000	24330000	3.17882	3.2245	3.09778	2.27148	2.46968	3.23641
1531	tr|Q7P875|Q7P875_FUSNV	tr|Q7P875|Q7P875_FUSNV	5	>tr|Q7P875|Q7P875_FUSNV Uncharacterized protein OS=Fusobacterium nucleatum subsp. vincentii ATCC 49256 GN=FNV2159 PE=4 SV=1	2.31027	1.67291	-0.637358	0.248167	0.214399	0.997473	0.997985	-0.637358	0	27802000	29731000	139810000	30968000	135170000	8566200	1.34203	1.32037	2.35632	2.86526	2.32712	1.73842
752	tr|C4FSG4|C4FSG4_9FIRM	tr|C4FSG4|C4FSG4_9FIRM	10	>tr|C4FSG4|C4FSG4_9FIRM ABC transporter, substrate-binding protein, family 3 OS=Veillonella dispar ATCC 17748 GN=VEIDISOL_01854 PE=3 SV=1	1.18207	0.654858	-0.527208	0.181794	0.214785	0.997473	0.997985	-0.527208	0	13734000	20380000	49667000	14697000	48652000	5247100	0.40101	0.813984	0.749581	1.76001	0.751131	1.03506
935	tr|F9EJT5|F9EJT5_FUSNU	tr|F9EJT5|F9EJT5_FUSNU	11	>tr|F9EJT5|F9EJT5_FUSNU Recombinase A OS=Fusobacterium nucleatum subsp. animalis ATCC 51191 GN=HMPREF9094_0189 PE=4 SV=1	3.66175	3.10672	-0.555026	0.207668	0.216669	0.997473	0.997985	-0.555026	0	92358000	76316000	352430000	48438000	360500000	31710000	2.94399	2.58447	3.79171	3.52862	3.84006	3.61657
1073	tr|F9EMV1|F9EMV1_FUSNU;tr|Q7P4I8|Q7P4I8_FUSNV	tr|F9EMV1|F9EMV1_FUSNU	4	>tr|F9EMV1|F9EMV1_FUSNU Uncharacterized protein OS=Fusobacterium nucleatum subsp. animalis ATCC 51191 GN=HMPREF9094_1256 PE=4 SV=1;>tr|Q7P4I8|Q7P4I8_FUSNV Uncharacterized protein OS=Fusobacterium nucleatum subsp. vincentii ATCC 49256 GN=FNV0590 PE=4 SV=1	0.148426	-0.334645	-0.483072	0.138306	0.216909	0.997473	0.997985	-0.483072	0	9865500	6839000	25046000	4447100	28481000	3697200	-0.0404306	-0.650207	-0.313298	-0.0126789	-0.0747042	0.532662
1164	tr|F9EQR4|F9EQR4_FUSNU	tr|F9EQR4|F9EQR4_FUSNU	8	>tr|F9EQR4|F9EQR4_FUSNU Glutamate dehydrogenase OS=Fusobacterium nucleatum subsp. animalis ATCC 51191 GN=gluD PE=3 SV=1	4.15972	3.66886	-0.490868	0.150712	0.218054	0.997473	0.997985	-0.490868	0	201860000	131750000	332770000	80383000	345570000	55685000	3.98731	3.31665	3.7026	4.27975	3.77482	4.42459
1437	tr|Q7P6P1|Q7P6P1_FUSNV;tr|F9EMM1|F9EMM1_FUSNU	tr|Q7P6P1|Q7P6P1_FUSNV	2	>tr|Q7P6P1|Q7P6P1_FUSNV Uncharacterized protein OS=Fusobacterium nucleatum subsp. vincentii ATCC 49256 GN=FNV1383 PE=4 SV=1;>tr|F9EMM1|F9EMM1_FUSNU Alpha/beta superfamily hydrolase OS=Fusobacterium nucleatum subsp. animalis ATCC 51191 GN=HMPREF9094_1176 PE	-2.61648	-1.72106	0.89542	0.207189	0.218124	0.997473	0.997985	0.89542	3	2456600	NA	11317000	NA	5480500	NA	-1.89552	NA	-1.54661	NA	-2.61648	NA
684	tr|C4FRT2|C4FRT2_9FIRM	tr|C4FRT2|C4FRT2_9FIRM	2	>tr|C4FRT2|C4FRT2_9FIRM Aminotransferase, class I/II OS=Veillonella dispar ATCC 17748 GN=VEIDISOL_01621 PE=4 SV=1	-3.3842	-2.84584	0.53836	0.0967388	0.218146	0.997473	0.997985	0.53836	1	1449400	1236800	4453200	528370	2902600	NA	-2.59955	-2.94337	-2.9946	-3.17164	-3.59676	NA
1035	tr|F9EM88|F9EM88_FUSNU;tr|Q7P4P2|Q7P4P2_FUSNV	tr|F9EM88|F9EM88_FUSNU	4	>tr|F9EM88|F9EM88_FUSNU Proline--tRNA ligase OS=Fusobacterium nucleatum subsp. animalis ATCC 51191 GN=proS PE=3 SV=1;>tr|Q7P4P2|Q7P4P2_FUSNV Prolyl-tRNA synthetase OS=Fusobacterium nucleatum subsp. vincentii ATCC 49256 GN=FNV0428 PE=4 SV=1	-1.30298	-1.78847	-0.485498	0.147093	0.219416	0.997473	0.997985	-0.485498	0	2357400	2515200	12252000	1649800	11153000	1357500	-1.95052	-1.99154	-1.42337	-1.48315	-1.52066	-0.905115
565	tr|C4FQW6|C4FQW6_9FIRM	tr|C4FQW6|C4FQW6_9FIRM	8	>tr|C4FQW6|C4FQW6_9FIRM Cobyric acid synthase OS=Veillonella dispar ATCC 17748 GN=cobQ PE=3 SV=1	1.38464	1.8736	0.488957	0.153286	0.220267	0.997473	0.997985	0.488957	0	31190000	48717000	121840000	11551000	91108000	5237400	1.49547	1.98258	2.14274	1.40281	1.7187	1.0324
1163	tr|F9EQR2|F9EQR2_FUSNU	tr|F9EQR2|F9EQR2_FUSNU	2	>tr|F9EQR2|F9EQR2_FUSNU Thymidylate synthase OS=Fusobacterium nucleatum subsp. animalis ATCC 51191 GN=thyA PE=3 SV=1	-3.32847	-2.72423	0.604246	0.244479	0.221141	0.997473	0.997985	0.604246	0	1319400	1541500	5048900	262240	4630700	338400	-2.72494	-2.64806	-2.79969	-4.21049	-2.87634	-2.89859
1162	tr|F9EQQ3|F9EQQ3_FUSNU	tr|F9EQQ3|F9EQQ3_FUSNU	11	>tr|F9EQQ3|F9EQQ3_FUSNU Manganese/zinc/iron ABC superfamily ATP binding cassette transporter, binding protein OS=Fusobacterium nucleatum subsp. animalis ATCC 51191 GN=troA PE=3 SV=1	-0.525817	0.79312	1.31894	0.34093	0.221794	0.997473	0.997985	1.31894	0	51112000	5432400	65696000	1665200	13905000	5385600	2.15453	-0.958973	1.18381	-1.46938	-1.18052	1.07244
468	tr|C4FPV5|C4FPV5_9FIRM	tr|C4FPV5|C4FPV5_9FIRM	2	>tr|C4FPV5|C4FPV5_9FIRM Uncharacterized protein OS=Veillonella dispar ATCC 17748 GN=VEIDISOL_00931 PE=4 SV=1	-5.05076	-4.274	0.776757	0.300425	0.223755	0.997473	0.997985	0.776757	0	381720	708880	1435300	309640	981260	41248	-4.37985	-3.68973	-4.75241	-3.9641	-5.26942	-5.91874
555	tr|C4FQS8|C4FQS8_9FIRM	tr|C4FQS8|C4FQS8_9FIRM	6	>tr|C4FQS8|C4FQS8_9FIRM 5-methylthioadenosine/S-adenosylhomocysteine deaminase OS=Veillonella dispar ATCC 17748 GN=mtaD PE=3 SV=1	0.186923	0.611106	0.424183	0.056385	0.224502	0.997473	0.997985	0.424183	0	13523000	20407000	46199000	5662900	34140000	2569000	0.380351	0.81576	0.637207	0.345723	0.204811	0.010235
599	tr|C4FR66|C4FR66_9FIRM	tr|C4FR66|C4FR66_9FIRM	8	>tr|C4FR66|C4FR66_9FIRM Transketolase, thiamine diphosphate binding domain protein OS=Veillonella dispar ATCC 17748 GN=VEIDISOL_01289 PE=4 SV=1	2.07465	2.64639	0.571741	0.234024	0.225237	0.997473	0.997985	0.571741	0	63698000	83487000	184390000	10713000	157130000	13335000	2.44826	2.7049	2.78601	1.29113	2.5593	2.37351
1147	tr|F9EPP8|F9EPP8_FUSNU;tr|Q7P371|Q7P371_FUSNV	tr|F9EPP8|F9EPP8_FUSNU	3	>tr|F9EPP8|F9EPP8_FUSNU PTS family glucose porter, IIA component OS=Fusobacterium nucleatum subsp. animalis ATCC 51191 GN=crr PE=4 SV=1;>tr|Q7P371|Q7P371_FUSNV PTS SYSTEM, N-ACETYLGLUCOSAMINE-SPECIFIC IIA COMPONENT OS=Fusobacterium nucleatum subsp. vincent	-0.296852	-1.55591	-1.25906	0.344126	0.226381	0.997473	0.997985	-1.25906	0	11232000	671140	15711000	4077000	18646000	2513700	0.132664	-3.7631	-1.03731	-0.141532	-0.728033	-0.0209921
1152	tr|F9EQ25|F9EQ25_FUSNU	tr|F9EQ25|F9EQ25_FUSNU	2	>tr|F9EQ25|F9EQ25_FUSNU Cell division protein FtsA OS=Fusobacterium nucleatum subsp. animalis ATCC 51191 GN=ftsA PE=4 SV=1	-4.92323	-5.91686	-0.993638	0.344262	0.227105	0.997473	0.997985	-0.993638	2	89534	246180	520250	NA	1228200	NA	-6.31474	-5.10795	-6.32791	NA	-4.92323	NA
297	tr|C4FNE8|C4FNE8_9FIRM	tr|C4FNE8|C4FNE8_9FIRM	3	>tr|C4FNE8|C4FNE8_9FIRM Methionine aminopeptidase OS=Veillonella dispar ATCC 17748 GN=map PE=3 SV=1	-0.187553	0.359547	0.5471	0.224365	0.228721	0.997473	0.997985	0.5471	0	19856000	15900000	25337000	3805100	22736000	2741300	0.89289	0.481116	-0.295364	-0.243883	-0.422166	0.103389
498	tr|C4FQ60|C4FQ60_9FIRM	tr|C4FQ60|C4FQ60_9FIRM	7	>tr|C4FQ60|C4FQ60_9FIRM DegT/DnrJ/EryC1/StrS aminotransferase family protein OS=Veillonella dispar ATCC 17748 GN=VEIDISOL_01408 PE=3 SV=1	-1.06739	-0.612399	0.454995	0.125529	0.228869	0.997473	0.997985	0.454995	0	5979200	7888500	19907000	1685500	19221000	1210500	-0.70861	-0.458768	-0.669817	-1.45141	-0.68119	-1.06958
1412	tr|Q7P655|Q7P655_FUSNV;tr|F9EJE0|F9EJE0_FUSNU	tr|Q7P655|Q7P655_FUSNV	2	>tr|Q7P655|Q7P655_FUSNV 30S ribosomal protein S15 OS=Fusobacterium nucleatum subsp. vincentii ATCC 49256 GN=rpsO PE=3 SV=1;>tr|F9EJE0|F9EJE0_FUSNU 30S ribosomal protein S15 OS=Fusobacterium nucleatum subsp. animalis ATCC 51191 GN=rpsO PE=3 SV=1	-0.144493	-0.642388	-0.497895	0.182304	0.228991	0.997473	0.997985	-0.497895	0	7906100	5691900	19588000	4144300	20116000	3132400	-0.335866	-0.896401	-0.694897	-0.117253	-0.610997	0.294772
1571	zz|FGCZCont0179_P00761|TRYP_PIG;CON__P00761	zz|FGCZCont0179_P00761|TRYP_PIG	4	>zz|FGCZCont0179_P00761|TRYP_PIG blastpHomologue_4.0e-171;>P00761 SWISS-PROT:P00761|TRYP_PIG Trypsin - Sus scrofa (Pig).	7.74962	6.83146	-0.918162	0.328205	0.230364	0.997473	0.997985	-0.918162	0	1739700000	1742600000	2533100000	2385100000	2023300000	455700000	6.86134	6.77927	6.85377	9.30719	6.50052	7.44116
360	tr|C4FNX7|C4FNX7_9FIRM	tr|C4FNX7|C4FNX7_9FIRM	3	>tr|C4FNX7|C4FNX7_9FIRM Shikimate kinase OS=Veillonella dispar ATCC 17748 GN=aroK PE=3 SV=1	-2.9071	-2.42209	0.485009	0.171908	0.230903	0.997473	0.997985	0.485009	0	1333700	2068000	6958500	847890	3410700	337350	-2.71056	-2.25405	-2.30166	-2.47028	-3.34797	-2.90305
474	tr|C4FPW6|C4FPW6_9FIRM	tr|C4FPW6|C4FPW6_9FIRM	3	>tr|C4FPW6|C4FPW6_9FIRM Peptide chain release factor 1 OS=Veillonella dispar ATCC 17748 GN=prfA PE=3 SV=1	-2.72881	-2.02984	0.698975	0.295743	0.232596	0.997473	0.997985	0.698975	0	1630800	2897100	9336200	1136300	2542400	496240	-2.44221	-1.80198	-1.84532	-2.03611	-3.80111	-2.34922
695	tr|C4FRW6|C4FRW6_9FIRM	tr|C4FRW6|C4FRW6_9FIRM	4	>tr|C4FRW6|C4FRW6_9FIRM Metallo-beta-lactamase domain protein OS=Veillonella dispar ATCC 17748 GN=VEIDISOL_01655 PE=3 SV=1	-1.42596	-0.660456	0.765508	0.312391	0.234162	0.997473	0.997985	0.765508	0	3119000	12949000	20686000	1112200	19687000	856650	-1.57696	0.205819	-0.610224	-2.0679	-0.644244	-1.56575
1349	tr|Q7P531|Q7P531_FUSNV	tr|Q7P531|Q7P531_FUSNV	12	>tr|Q7P531|Q7P531_FUSNV Isoleucine--tRNA ligase OS=Fusobacterium nucleatum subsp. vincentii ATCC 49256 GN=ileS PE=3 SV=1	-1.28901	-0.479015	0.809999	0.321735	0.235673	0.997473	0.997985	0.809999	0	6662900	7547900	24383000	729150	23610000	1451500	-0.564144	-0.517953	-0.354948	-2.69402	-0.363989	-0.809038
324	tr|C4FNL3|C4FNL3_9FIRM	tr|C4FNL3|C4FNL3_9FIRM	9	>tr|C4FNL3|C4FNL3_9FIRM Pyruvate kinase OS=Veillonella dispar ATCC 17748 GN=pyk PE=3 SV=1	0.365952	0.778683	0.412731	0.0611856	0.236076	0.997473	0.997985	0.412731	0	17314000	21516000	49337000	4690400	41271000	3701100	0.710098	0.886721	0.739231	0.0663106	0.497372	0.534175
758	tr|C4FSI3|C4FSI3_9FIRM	tr|C4FSI3|C4FSI3_9FIRM	4	>tr|C4FSI3|C4FSI3_9FIRM Selenium metabolism protein YedF OS=Veillonella dispar ATCC 17748 GN=yedF PE=3 SV=1	0.136845	1.06427	0.927421	0.336368	0.236288	0.997473	0.997985	0.927421	0	17554000	33019000	58485000	6398100	11738000	6424700	0.728467	1.46103	1.0033	0.526737	-1.44181	1.32561
1494	tr|Q7P7Q2|Q7P7Q2_FUSNV	tr|Q7P7Q2|Q7P7Q2_FUSNV	4	>tr|Q7P7Q2|Q7P7Q2_FUSNV Long-chain-fatty-acid--CoA ligase OS=Fusobacterium nucleatum subsp. vincentii ATCC 49256 GN=FNV1920 PE=4 SV=1	-1.54446	-0.788639	0.755822	0.313532	0.23636	0.997473	0.997985	0.755822	0	5252300	4769100	24449000	1682900	21217000	402160	-0.881569	-1.1336	-0.350752	-1.4537	-0.528812	-2.65087
422	tr|C4FPH2|C4FPH2_9FIRM	tr|C4FPH2|C4FPH2_9FIRM	2	>tr|C4FPH2|C4FPH2_9FIRM Uncharacterized protein OS=Veillonella dispar ATCC 17748 GN=VEIDISOL_00796 PE=4 SV=1	-4.11118	-3.06802	1.04316	0.345848	0.2368	0.997473	0.997985	1.04316	0	466150	2085700	4893500	95714	4016100	217570	-4.11322	-2.24263	-2.84822	-5.70514	-3.09596	-3.53244
509	tr|C4FQ95|C4FQ95_9FIRM	tr|C4FQ95|C4FQ95_9FIRM	2	>tr|C4FQ95|C4FQ95_9FIRM Uncharacterized protein OS=Veillonella dispar ATCC 17748 GN=VEIDISOL_01443 PE=4 SV=1	-3.54708	-1.9059	1.64118	0.36474	0.236962	0.997473	0.997985	1.64118	0	2846100	3778200	5844000	51577	5688200	922090	-1.69914	-1.44591	-2.57264	-6.62202	-2.55911	-1.46011
545	tr|C4FQM5|C4FQM5_9FIRM	tr|C4FQM5|C4FQM5_9FIRM	14	>tr|C4FQM5|C4FQM5_9FIRM Aspartyl/glutamyl-tRNA(Asn/Gln) amidotransferase subunit B OS=Veillonella dispar ATCC 17748 GN=gatB PE=3 SV=1	1.84725	2.26852	0.421269	0.0866616	0.238432	0.997473	0.997985	0.421269	0	46726000	64837000	144250000	12855000	111500000	9927800	2.03481	2.36589	2.40486	1.56143	2.03021	1.95011
980	tr|F9EL41|F9EL41_FUSNU	tr|F9EL41|F9EL41_FUSNU	12	>tr|F9EL41|F9EL41_FUSNU Outer membrane protein OS=Fusobacterium nucleatum subsp. animalis ATCC 51191 GN=HMPREF9094_0645 PE=4 SV=1	4.12219	3.65331	-0.468881	0.169716	0.239026	0.997473	0.997985	-0.468881	0	146500000	127910000	436360000	79892000	366330000	48661000	3.55959	3.27699	4.12335	4.27067	3.8648	4.23111
10	sp|P04264|K2C1_HUMAN;zz|FGCZCont0178_P04264|K2C1_HUMAN;zz|FGCZCont0025_P04264|K2C1_HUMAN;CON__P04264;zz|FGCZCont0077_P04264|K2C1_HUMAN;zz|FGCZCont0050_P04264|K2C1_HUMAN	sp|P04264|K2C1_HUMAN	31	>sp|P04264|K2C1_HUMAN Keratin, type II cytoskeletal 1 OS=Homo sapiens GN=KRT1 PE=1 SV=6;>zz|FGCZCont0178_P04264|K2C1_HUMAN blastpHomologue_0.0;>zz|FGCZCont0025_P04264|K2C1_HUMAN blastpHomologue_0.0;>P04264 SWISS-PROT:P04264 Tax_Id=9606 Gene_Symbol=KRT1 Ker	5.26371	5.71758	0.453868	0.15073	0.240064	0.997473	0.997985	0.453868	0	1023900000	682160000	1043600000	139890000	849770000	120070000	6.15401	5.52164	5.47707	5.10138	5.16254	5.5272
1187	tr|G1XVB9|G1XVB9_STRMU	tr|G1XVB9|G1XVB9_STRMU	6	>tr|G1XVB9|G1XVB9_STRMU 50S ribosomal protein L2 OS=Streptococcus mutans serotype c (strain ATCC 700610 / UA159) GN=rplB PE=3 SV=1	-1.1525	-2.04412	-0.891616	0.338001	0.240506	0.997473	0.997985	-0.891616	0	993620	2617800	15176000	2880700	21625000	513030	-3.10333	-1.93792	-1.0911	-0.656598	-0.499435	-2.30147
937	tr|F9EJX1|F9EJX1_FUSNU	tr|F9EJX1|F9EJX1_FUSNU	8	>tr|F9EJX1|F9EJX1_FUSNU Serine protease OS=Fusobacterium nucleatum subsp. animalis ATCC 51191 GN=HMPREF9094_0225 PE=4 SV=1	1.76858	1.34196	-0.426615	0.103468	0.240525	0.997473	0.997985	-0.426615	0	28793000	25291000	82300000	17715000	94905000	7189900	1.38877	1.10349	1.53364	2.03697	1.78167	1.48709
1415	tr|Q7P666|Q7P666_FUSNV	tr|Q7P666|Q7P666_FUSNV	11	>tr|Q7P666|Q7P666_FUSNV Hemin receptor OS=Fusobacterium nucleatum subsp. vincentii ATCC 49256 GN=FNV1078 PE=3 SV=1	1.28429	1.92095	0.636653	0.288797	0.240659	0.997473	0.997985	0.636653	0	64702000	25442000	124980000	9900900	50148000	9459800	2.46913	1.11147	2.18224	1.17422	0.797841	1.88082
246	tr|C4FN76|C4FN76_9FIRM	tr|C4FN76|C4FN76_9FIRM	7	>tr|C4FN76|C4FN76_9FIRM UDP-N-acetylglucosamine 2-epimerase OS=Veillonella dispar ATCC 17748 GN=VEIDISOL_00400 PE=3 SV=1	0.101576	0.584754	0.483178	0.191398	0.24093	0.997473	0.997985	0.483178	0	15989000	21599000	36199000	3575500	32339000	3663900	0.603865	0.891884	0.258512	-0.336177	0.121225	0.519679
1552	tr|Q8DTX7|Q8DTX7_STRMU	tr|Q8DTX7|Q8DTX7_STRMU	7	>tr|Q8DTX7|Q8DTX7_STRMU Pyruvate kinase OS=Streptococcus mutans serotype c (strain ATCC 700610 / UA159) GN=pykF PE=3 SV=1	-2.11025	-3.45344	-1.34319	0.392259	0.24195	0.997473	0.997985	-1.34319	1	176710	1414700	7479200	737570	10989000	NA	-5.40753	-2.76316	-2.18962	-2.67699	-1.54351	NA
834	tr|F5VTJ8|F5VTJ8_STROR	tr|F5VTJ8|F5VTJ8_STROR	2	>tr|F5VTJ8|F5VTJ8_STROR 50S ribosomal protein L13 OS=Streptococcus oralis SK255 GN=rplM PE=3 SV=1	-1.9918	-2.96041	-0.968606	0.347251	0.242418	0.997473	0.997985	-0.968606	0	541030	1360900	7664500	2625500	9275100	242590	-3.91445	-2.81515	-2.15163	-0.794158	-1.80502	-3.37624
1569	zz|FGCZCont0083_Q04695|K1C17_HUMAN;sp|Q04695|K1C17_HUMAN;CON__Q04695;CON__Q9QWL7	zz|FGCZCont0083_Q04695|K1C17_HUMAN	6	>zz|FGCZCont0083_Q04695|K1C17_HUMAN blastpHomologue_0.0;>sp|Q04695|K1C17_HUMAN Keratin, type I cytoskeletal 17 OS=Homo sapiens GN=KRT17 PE=1 SV=2;>Q04695 SWISS-PROT:Q04695 Tax_Id=9606 Gene_Symbol=KRT17 Keratin, type I cytoskeletal 17;>Q9QWL7 SWISS-PROT:Q9Q	-7.04906	-4.79862	2.25044	0.588351	0.244447	0.997473	0.997985	2.25044	3	1013100	NA	459760	NA	309500	NA	-3.07743	NA	-6.51981	NA	-7.04906	NA
907	tr|F5VX25|F5VX25_STROR	tr|F5VX25|F5VX25_STROR	2	>tr|F5VX25|F5VX25_STROR Choline/ethanolamine kinase OS=Streptococcus oralis SK255 GN=HMPREF9968_0287 PE=4 SV=1	-4.05639	-4.87608	-0.819686	0.154323	0.244919	0.997473	0.997985	-0.819686	3	NA	NA	1325400	268880	2324400	NA	NA	NA	-4.87608	-4.17341	-3.93937	NA
660	tr|C4FRM2|C4FRM2_9FIRM	tr|C4FRM2|C4FRM2_9FIRM	4	>tr|C4FRM2|C4FRM2_9FIRM Sugar isomerase, KpsF/GutQ family OS=Veillonella dispar ATCC 17748 GN=VEIDISOL_01560 PE=3 SV=1	-1.43029	-0.890179	0.540109	0.250219	0.245687	0.997473	0.997985	0.540109	0	4411400	6889900	16989000	1027500	14901000	1242900	-1.11438	-0.640264	-0.915896	-2.18536	-1.07382	-1.03168
1179	tr|F9PH82|F9PH82_9ACTO;tr|J2ZSG3|J2ZSG3_ACTNH	tr|F9PH82|F9PH82_9ACTO	2	>tr|F9PH82|F9PH82_9ACTO Phosphoenolpyruvate carboxykinase [GTP] OS=Actinomyces sp. oral taxon 175 str. F0384 GN=pckG PE=3 SV=1;>tr|J2ZSG3|J2ZSG3_ACTNH Phosphoenolpyruvate carboxykinase (GTP)-like protein OS=Actinomyces naeslundii (strain ATCC 12104 / DSM 4	-2.12146	-0.433764	1.68769	0.406286	0.24578	0.997473	0.997985	1.68769	1	9678300	7825400	18714000	223940	NA	2935700	-0.0659932	-0.469538	-0.765761	-4.44462	NA	0.201707
1421	tr|Q7P699|Q7P699_FUSNV;tr|F9EPA8|F9EPA8_FUSNU	tr|Q7P699|Q7P699_FUSNV	5	>tr|Q7P699|Q7P699_FUSNV Rod shape-determining protein mreB OS=Fusobacterium nucleatum subsp. vincentii ATCC 49256 GN=FNV1111 PE=4 SV=1;>tr|F9EPA8|F9EPA8_FUSNU Rod shape-determining protein OS=Fusobacterium nucleatum subsp. animalis ATCC 51191 GN=HMPREF9094	-2.19671	-1.36838	0.828331	0.33771	0.246209	0.997473	0.997985	0.828331	0	2861200	3681900	16808000	386990	12979000	796680	-1.69208	-1.48054	-0.932525	-3.63343	-1.28681	-1.6699
1024	tr|F9ELY3|F9ELY3_FUSNU	tr|F9ELY3|F9ELY3_FUSNU	2	>tr|F9ELY3|F9ELY3_FUSNU OfeT family oxidase-dependent iron (Fe2+) transporter OS=Fusobacterium nucleatum subsp. animalis ATCC 51191 GN=HMPREF9094_0938 PE=4 SV=1	-0.990329	-0.568017	0.422312	0.112543	0.247293	0.997473	0.997985	0.422312	0	8048900	6857500	18960000	1858500	16765000	1489000	-0.31198	-0.646585	-0.745486	-1.30651	-0.892039	-0.772435
1072	tr|F9EMS2|F9EMS2_FUSNU;tr|Q7P2X4|Q7P2X4_FUSNV	tr|F9EMS2|F9EMS2_FUSNU	5	>tr|F9EMS2|F9EMS2_FUSNU Translation initiation factor IF-2 OS=Fusobacterium nucleatum subsp. animalis ATCC 51191 GN=infB PE=3 SV=1;>tr|Q7P2X4|Q7P2X4_FUSNV Translation initiation factor IF-2 OS=Fusobacterium nucleatum subsp. vincentii ATCC 49256 GN=infB PE=	-1.47693	-1.0691	0.407823	0.0838785	0.24864	0.997473	0.997985	0.407823	0	4788100	4704900	15578000	1377000	14111000	883320	-1.00504	-1.15177	-1.05051	-1.75119	-1.15784	-1.52176
386	tr|C4FP50|C4FP50_9FIRM	tr|C4FP50|C4FP50_9FIRM	3	>tr|C4FP50|C4FP50_9FIRM Molybdenum cofactor synthesis domain protein OS=Veillonella dispar ATCC 17748 GN=VEIDISOL_00673 PE=4 SV=1	-2.38316	-1.58151	0.801651	0.338134	0.249434	0.997473	0.997985	0.801651	0	1885900	4600500	13143000	371050	9998400	745870	-2.24828	-1.18186	-1.31439	-3.6958	-1.68921	-1.76447
988	tr|F9EL97|F9EL97_FUSNU	tr|F9EL97|F9EL97_FUSNU	16	>tr|F9EL97|F9EL97_FUSNU Oligopeptide ABC superfamily ATP binding cassette transporter, binding protein OS=Fusobacterium nucleatum subsp. animalis ATCC 51191 GN=oppA2 PE=4 SV=1	5.88235	5.35488	-0.527467	0.249343	0.250068	0.997473	0.997985	-0.527467	0	512670000	424260000	1414200000	243620000	1739000000	114260000	5.231	4.88481	5.94885	5.92404	6.26699	5.45603
1003	tr|F9ELH5|F9ELH5_FUSNU	tr|F9ELH5|F9ELH5_FUSNU	15	>tr|F9ELH5|F9ELH5_FUSNU Galactoside ABC superfamily ATP binding cassette transporter, binding protein OS=Fusobacterium nucleatum subsp. animalis ATCC 51191 GN=mglB PE=4 SV=1	7.11338	6.60122	-0.512164	0.239036	0.250809	0.997473	0.997985	-0.512164	0	1072100000	1212700000	3366000000	537350000	3493400000	312580000	6.21539	6.29314	7.29511	7.0971	7.34284	6.90019
130	tr|A0A0H2XFQ7|A0A0H2XFQ7_STAA3	tr|A0A0H2XFQ7|A0A0H2XFQ7_STAA3	2	>tr|A0A0H2XFQ7|A0A0H2XFQ7_STAA3 Transporter, TRAP family OS=Staphylococcus aureus (strain USA300) GN=SAUSA300_1064 PE=4 SV=1	-2.98557	-3.81746	-0.831891	0.258026	0.251217	0.997473	0.997985	-0.831891	3	NA	NA	2621100	521290	4930800	NA	NA	NA	-3.81746	-3.19165	-2.7795	NA
1373	tr|Q7P5J6|Q7P5J6_FUSNV	tr|Q7P5J6|Q7P5J6_FUSNV	3	>tr|Q7P5J6|Q7P5J6_FUSNV Uncharacterized protein OS=Fusobacterium nucleatum subsp. vincentii ATCC 49256 GN=FNV0999 PE=4 SV=1	-3.09563	-3.70753	-0.611892	0.180287	0.251367	0.997473	0.997985	-0.611892	2	548950	804540	NA	NA	4684600	250050	-3.89506	-3.51999	NA	NA	-2.8585	-3.33277
1469	tr|Q7P771|Q7P771_FUSNV	tr|Q7P771|Q7P771_FUSNV	11	>tr|Q7P771|Q7P771_FUSNV Thioredoxin reductase OS=Fusobacterium nucleatum subsp. vincentii ATCC 49256 GN=FNV1475 PE=4 SV=1	0.306662	1.03335	0.726692	0.328664	0.251926	0.997473	0.997985	0.726692	0	21081000	17572000	81166000	2551400	64738000	3781200	0.972771	0.615193	1.5121	-0.836613	1.1917	0.564901
983	tr|F9EL51|F9EL51_FUSNU	tr|F9EL51|F9EL51_FUSNU	13	>tr|F9EL51|F9EL51_FUSNU Chaperone protein ClpB OS=Fusobacterium nucleatum subsp. animalis ATCC 51191 GN=clpB PE=3 SV=1	-2.90074	-1.74684	1.1539	0.372648	0.25539	0.997473	0.997985	1.1539	0	3472000	3046800	8066900	139030	7967200	889810	-1.4339	-1.73443	-2.07219	-5.15152	-2.03945	-1.51125
1226	tr|Q7P2P5|Q7P2P5_FUSNV;tr|F9EMY8|F9EMY8_FUSNU	tr|Q7P2P5|Q7P2P5_FUSNV	5	>tr|Q7P2P5|Q7P2P5_FUSNV BIOTIN CARBOXYL CARRIER PROTEIN OF GLUTACONYL-COA DECARBOXYLASE OS=Fusobacterium nucleatum subsp. vincentii ATCC 49256 GN=FNV1351 PE=4 SV=1;>tr|F9EMY8|F9EMY8_FUSNU Glutaconyl-CoA decarboxylase OS=Fusobacterium nucleatum subsp. anima	3.28966	2.81897	-0.470691	0.210905	0.256831	0.997473	0.997985	-0.470691	0	94458000	61505000	238850000	35132000	239100000	31562000	2.97399	2.29514	3.18777	3.05234	3.20677	3.60986
238	tr|C4FN47|C4FN47_9FIRM	tr|C4FN47|C4FN47_9FIRM	2	>tr|C4FN47|C4FN47_9FIRM ABC transporter, ATP-binding protein OS=Veillonella dispar ATCC 17748 GN=VEIDISOL_00371 PE=4 SV=1	-0.829203	-0.358078	0.471125	0.21178	0.257009	0.997473	0.997985	0.471125	0	6698000	12899000	19302000	3088900	15301000	1360900	-0.557133	0.200632	-0.717731	-0.553116	-1.03297	-0.901526
551	tr|C4FQR9|C4FQR9_9FIRM	tr|C4FQR9|C4FQR9_9FIRM	19	>tr|C4FQR9|C4FQR9_9FIRM Thiamine pyrophosphate enzyme, N-terminal TPP binding domain protein OS=Veillonella dispar ATCC 17748 GN=VEIDISOL_01137 PE=3 SV=1	2.68809	3.0865	0.398409	0.0849024	0.257271	0.997473	0.997985	0.398409	0	79705000	119270000	261580000	27553000	171910000	16445000	2.74739	3.18321	3.32889	2.69199	2.69795	2.67433
634	tr|C4FRH2|C4FRH2_9FIRM	tr|C4FRH2|C4FRH2_9FIRM	6	>tr|C4FRH2|C4FRH2_9FIRM Dihydropteroate synthase OS=Veillonella dispar ATCC 17748 GN=folP PE=3 SV=1	0.758184	1.18102	0.422837	0.141984	0.25808	0.997473	0.997985	0.422837	0	18120000	28888000	80042000	8011700	51335000	3822200	0.770811	1.2818	1.49045	0.860252	0.833922	0.580377
1352	tr|Q7P542|Q7P542_FUSNV;tr|F9ELL6|F9ELL6_FUSNU	tr|Q7P542|Q7P542_FUSNV	3	>tr|Q7P542|Q7P542_FUSNV Serine/threonine protein kinase OS=Fusobacterium nucleatum subsp. vincentii ATCC 49256 GN=FNV0731 PE=4 SV=1;>tr|F9ELL6|F9ELL6_FUSNU Ser/Thr protein kinase OS=Fusobacterium nucleatum subsp. animalis ATCC 51191 GN=HMPREF9094_0821 PE=4	-1.12798	-1.50154	-0.373565	0.0200222	0.258293	0.997473	0.997985	-0.373565	0	3735900	3627500	10466000	2115400	14764000	1119800	-1.33615	-1.5005	-1.66798	-1.11451	-1.08807	-1.18135
672	tr|C4FRP4|C4FRP4_9FIRM	tr|C4FRP4|C4FRP4_9FIRM	5	>tr|C4FRP4|C4FRP4_9FIRM Dihydroorotate dehydrogenase B (NAD(+)), electron transfer subunit OS=Veillonella dispar ATCC 17748 GN=pyrK PE=3 SV=1	-0.375633	0.203127	0.578761	0.293043	0.258492	0.997473	0.997985	0.578761	0	7467300	20493000	34861000	2364700	33065000	2022400	-0.412058	0.821399	0.200041	-0.949303	0.155466	-0.333064
78	sp|Q2FHV1|ISDA_STAA3	sp|Q2FHV1|ISDA_STAA3	3	>sp|Q2FHV1|ISDA_STAA3 Iron-regulated surface determinant protein A OS=Staphylococcus aureus (strain USA300) GN=isdA PE=3 SV=1	-1.63054	-2.95838	-1.32784	0.460373	0.25855	0.997473	0.997985	-1.32784	2	NA	410730	11698000	1566400	9922200	NA	NA	-4.42155	-1.49521	-1.56008	-1.70101	NA
705	tr|C4FRZ2|C4FRZ2_9FIRM	tr|C4FRZ2|C4FRZ2_9FIRM	2	>tr|C4FRZ2|C4FRZ2_9FIRM ABC transporter, ATP-binding protein OS=Veillonella dispar ATCC 17748 GN=VEIDISOL_01681 PE=4 SV=1	-3.05305	-2.47534	0.577708	0.292942	0.258734	0.997473	0.997985	0.577708	0	1325800	2057600	6337700	340820	4000400	537230	-2.71849	-2.26081	-2.44673	-3.82183	-3.102	-2.23533
618	tr|C4FRA4|C4FRA4_9FIRM	tr|C4FRA4|C4FRA4_9FIRM	5	>tr|C4FRA4|C4FRA4_9FIRM ABC transporter substrate binding protein OS=Veillonella dispar ATCC 17748 GN=VEIDISOL_01327 PE=4 SV=1	0.115094	0.530501	0.415408	0.13083	0.259535	0.997473	0.997985	0.415408	0	14779000	17089000	42697000	3784800	31801000	3618400	0.498861	0.577819	0.514825	-0.251816	0.0953511	0.501747
702	tr|C4FRY5|C4FRY5_9FIRM	tr|C4FRY5|C4FRY5_9FIRM	2	>tr|C4FRY5|C4FRY5_9FIRM Ribokinase OS=Veillonella dispar ATCC 17748 GN=rbsK PE=3 SV=1	-2.21016	-1.5914	0.618761	0.311265	0.259935	0.997473	0.997985	0.618761	0	4171800	4790500	6293000	808580	5895600	844690	-1.18889	-1.12759	-2.45772	-2.54068	-2.50388	-1.58593
388	tr|C4FP68|C4FP68_9FIRM	tr|C4FP68|C4FP68_9FIRM	2	>tr|C4FP68|C4FP68_9FIRM Putative toxin-antitoxin system, antitoxin component, Xre family OS=Veillonella dispar ATCC 17748 GN=VEIDISOL_00692 PE=4 SV=1	-4.00058	-3.18484	0.815741	0.353877	0.260531	0.997473	0.997985	0.815741	0	2258800	1017400	1869900	341780	1375600	232750	-2.00753	-3.20523	-4.34176	-3.81765	-4.74842	-3.43566
816	tr|F5VSK0|F5VSK0_STROR	tr|F5VSK0|F5VSK0_STROR	3	>tr|F5VSK0|F5VSK0_STROR 30S ribosomal protein S7 OS=Streptococcus oralis SK255 GN=rpsG PE=3 SV=1	-0.291418	-1.45065	-1.15923	0.38006	0.261926	0.997473	0.997985	-1.15923	0	1451300	3055900	30182000	9127800	31357000	632270	-2.5978	-1.73043	-0.0237089	1.05366	0.0736659	-2.00158
1461	tr|Q7P751|Q7P751_FUSNV	tr|Q7P751|Q7P751_FUSNV	26	>tr|Q7P751|Q7P751_FUSNV Chaperone protein DnaK OS=Fusobacterium nucleatum subsp. vincentii ATCC 49256 GN=dnaK PE=2 SV=1	4.90172	4.48149	-0.420237	0.150181	0.263179	0.997473	0.997985	-0.420237	0	318900000	251180000	618550000	100120000	701620000	97795000	4.59751	4.18192	4.66503	4.60536	4.86708	5.23274
320	tr|C4FNJ6|C4FNJ6_9FIRM	tr|C4FNJ6|C4FNJ6_9FIRM	2	>tr|C4FNJ6|C4FNJ6_9FIRM Glutamyl-tRNA reductase OS=Veillonella dispar ATCC 17748 GN=hemA PE=3 SV=1	-2.69597	-2.20246	0.493508	0.247482	0.263574	0.997473	0.997985	0.493508	0	1222300	3218600	7824400	867710	4607500	370690	-2.82694	-1.66087	-2.11957	-2.43602	-2.88409	-2.7678
783	tr|C4FSQ3|C4FSQ3_9FIRM	tr|C4FSQ3|C4FSQ3_9FIRM	5	>tr|C4FSQ3|C4FSQ3_9FIRM Response regulator receiver domain protein OS=Veillonella dispar ATCC 17748 GN=VEIDISOL_01947 PE=4 SV=1	-0.860621	-0.320336	0.540285	0.281666	0.263806	0.997473	0.997985	0.540285	0	6480500	11732000	23183000	3792100	10804000	1498600	-0.601182	0.0734706	-0.433298	-0.248958	-1.56969	-0.763213
440	tr|C4FPM7|C4FPM7_9FIRM	tr|C4FPM7|C4FPM7_9FIRM	6	>tr|C4FPM7|C4FPM7_9FIRM Peptidase, U32 family OS=Veillonella dispar ATCC 17748 GN=VEIDISOL_00853 PE=4 SV=1	0.0449948	0.503936	0.458942	0.214248	0.264934	0.997473	0.997985	0.458942	0	12318000	19477000	42367000	3190600	37775000	3098600	0.255817	0.753213	0.502779	-0.505078	0.360858	0.279204
942	tr|F9EJZ1|F9EJZ1_FUSNU	tr|F9EJZ1|F9EJZ1_FUSNU	2	>tr|F9EJZ1|F9EJZ1_FUSNU Threonine ammonia-lyase OS=Fusobacterium nucleatum subsp. animalis ATCC 51191 GN=ilvA PE=4 SV=1	-0.0362861	-1.10763	-1.07134	0.381993	0.267184	0.997473	0.997985	-1.07134	0	2116100	2387700	52409000	2611900	53734000	2201400	-2.09461	-2.0613	0.833008	-0.801859	0.904364	-0.211363
1148	tr|F9EPS2|F9EPS2_FUSNU;tr|Q7P678|Q7P678_FUSNV	tr|F9EPS2|F9EPS2_FUSNU	17	>tr|F9EPS2|F9EPS2_FUSNU Pyridoxal 5-phosphate synthase subunit PdxS OS=Fusobacterium nucleatum subsp. animalis ATCC 51191 GN=pdxS PE=3 SV=1;>tr|Q7P678|Q7P678_FUSNV Pyridoxal 5-phosphate synthase subunit PdxS OS=Fusobacterium nucleatum subsp. vincentii AT	8.14706	7.64431	-0.50275	0.263924	0.268252	0.997473	0.997985	-0.50275	0	3517000000	2145700000	5559200000	1042900000	4601800000	1016800000	7.80058	7.05831	8.07405	8.08045	7.76786	8.59286
1078	tr|F9EMY3|F9EMY3_FUSNU	tr|F9EMY3|F9EMY3_FUSNU	8	>tr|F9EMY3|F9EMY3_FUSNU Outer membrane protein (Fragment) OS=Fusobacterium nucleatum subsp. animalis ATCC 51191 GN=HMPREF9094_1288 PE=4 SV=1	0.0435537	0.600921	0.557368	0.299288	0.268878	0.997473	0.997985	0.557368	0	26678000	9071100	50887000	4373400	34458000	2461700	1.28696	-0.271455	0.787255	-0.037461	0.219111	-0.0509889
689	tr|C4FRU0|C4FRU0_9FIRM	tr|C4FRU0|C4FRU0_9FIRM	2	>tr|C4FRU0|C4FRU0_9FIRM Oxidoreductase, short chain dehydrogenase/reductase family protein OS=Veillonella dispar ATCC 17748 GN=VEIDISOL_01629 PE=3 SV=1	-0.65483	-1.62138	-0.966555	0.398438	0.269082	0.997473	0.997985	-0.966555	1	1392800	2398600	27712000	2503700	22401000	NA	-2.6527	-2.05519	-0.156261	-0.8646	-0.44506	NA
1519	tr|Q7P856|Q7P856_FUSNV	tr|Q7P856|Q7P856_FUSNV	2	>tr|Q7P856|Q7P856_FUSNV Uncharacterized protein OS=Fusobacterium nucleatum subsp. vincentii ATCC 49256 GN=FNV2182 PE=4 SV=1	-2.12694	-2.58524	-0.458299	0.222791	0.269281	0.997473	0.997985	-0.458299	0	1973100	1456600	4907700	1232600	5479200	703450	-2.18797	-2.72402	-2.84372	-1.91547	-2.61685	-1.84849
1298	tr|Q7P4B5|Q7P4B5_FUSNV	tr|Q7P4B5|Q7P4B5_FUSNV	6	>tr|Q7P4B5|Q7P4B5_FUSNV Mercuric reductase OS=Fusobacterium nucleatum subsp. vincentii ATCC 49256 GN=FNV0488 PE=3 SV=1	-0.378919	0.105908	0.484827	0.250938	0.269432	0.997473	0.997985	0.484827	0	13751000	8818800	35411000	2634900	21163000	2901400	0.402661	-0.30928	0.224344	-0.788858	-0.532742	0.184842
552	tr|C4FQS2|C4FQS2_9FIRM	tr|C4FQS2|C4FQS2_9FIRM	10	>tr|C4FQS2|C4FQS2_9FIRM Riboflavin biosynthesis protein RibBA OS=Veillonella dispar ATCC 17748 GN=ribBA PE=3 SV=1	0.417393	0.96229	0.544897	0.293819	0.26954	0.997473	0.997985	0.544897	0	13484000	29577000	66255000	6943600	52184000	2135300	0.376497	1.31341	1.19696	0.64807	0.859221	-0.255111
1504	tr|Q7P7X9|Q7P7X9_FUSNV;tr|F9ELG3|F9ELG3_FUSNU	tr|Q7P7X9|Q7P7X9_FUSNV	7	>tr|Q7P7X9|Q7P7X9_FUSNV L-lactate dehydrogenase OS=Fusobacterium nucleatum subsp. vincentii ATCC 49256 GN=ldh PE=3 SV=1;>tr|F9ELG3|F9ELG3_FUSNU L-lactate dehydrogenase OS=Fusobacterium nucleatum subsp. animalis ATCC 51191 GN=ldh PE=3 SV=1	2.72156	2.22961	-0.491947	0.260731	0.27128	0.997473	0.997985	-0.491947	0	46938000	40147000	201640000	30692000	184760000	14600000	2.04085	1.72313	2.92485	2.85198	2.80913	2.50357
592	tr|C4FR53|C4FR53_9FIRM	tr|C4FR53|C4FR53_9FIRM	3	>tr|C4FR53|C4FR53_9FIRM Ribosomal silencing factor RsfS OS=Veillonella dispar ATCC 17748 GN=rsfS PE=3 SV=1	0.283016	0.996614	0.713598	0.35214	0.271783	0.997473	0.997985	0.713598	0	22646000	28250000	47175000	2254700	50177000	5377400	1.06832	1.25185	0.669664	-1.01994	0.798733	1.07026
1004	tr|F9ELI5|F9ELI5_FUSNU	tr|F9ELI5|F9ELI5_FUSNU	2	>tr|F9ELI5|F9ELI5_FUSNU Uncharacterized protein (Fragment) OS=Fusobacterium nucleatum subsp. animalis ATCC 51191 GN=HMPREF9094_0790 PE=4 SV=1	-3.13252	-1.98016	1.15236	0.390902	0.272133	0.997473	0.997985	1.15236	0	2972000	2187800	7819400	110850	7122600	781310	-1.64138	-2.17854	-2.12057	-5.48742	-2.21228	-1.69785
891	tr|F5VWU5|F5VWU5_STROR	tr|F5VWU5|F5VWU5_STROR	4	>tr|F5VWU5|F5VWU5_STROR DNA-directed RNA polymerase subunit alpha OS=Streptococcus oralis SK255 GN=rpoA PE=3 SV=1	-0.374104	-1.51095	-1.13684	0.390705	0.272505	0.997473	0.997985	-1.13684	0	806950	4513700	31763000	6771700	26252000	876540	-3.381	-1.2074	0.0555558	0.610895	-0.200394	-1.53281
827	tr|F5VT24|F5VT24_STROR	tr|F5VT24|F5VT24_STROR	8	>tr|F5VT24|F5VT24_STROR Manganese ABC transporter substrate-binding lipoprotein OS=Streptococcus oralis SK255 GN=psaA PE=3 SV=1	2.30308	1.20584	-1.09724	0.389871	0.273257	0.997473	0.997985	-1.09724	0	12022000	17006000	188820000	40064000	201200000	4217200	0.223361	0.57129	2.82286	3.24715	2.9406	0.721503
931	tr|F9EJS0|F9EJS0_FUSNU	tr|F9EJS0|F9EJS0_FUSNU	3	>tr|F9EJS0|F9EJS0_FUSNU DNA topoisomerase (ATP-hydrolyzing) OS=Fusobacterium nucleatum subsp. animalis ATCC 51191 GN=gyrA PE=3 SV=1	-3.68272	-3.27397	0.408751	0.154043	0.27342	0.997473	0.997985	0.408751	0	846720	1017900	3656700	279060	3437800	208420	-3.31681	-3.20457	-3.30053	-4.11831	-3.33576	-3.5941
1446	tr|Q7P6V4|Q7P6V4_FUSNV;tr|F9EJH6|F9EJH6_FUSNU	tr|Q7P6V4|Q7P6V4_FUSNV	7	>tr|Q7P6V4|Q7P6V4_FUSNV Putative K(+)-stimulated pyrophosphate-energized sodium pump OS=Fusobacterium nucleatum subsp. vincentii ATCC 49256 GN=hppA PE=3 SV=1;>tr|F9EJH6|F9EJH6_FUSNU Putative K(+)-stimulated pyrophosphate-energized sodium pump OS=Fusobacter	2.491	2.00999	-0.481002	0.255407	0.273571	0.997473	0.997985	-0.481002	0	32627000	46292000	159440000	26177000	181310000	10845000	1.55557	1.91411	2.5603	2.61602	2.78006	2.07691
123	tr|A0A0H2XES4|A0A0H2XES4_STAA3	tr|A0A0H2XES4|A0A0H2XES4_STAA3	10	>tr|A0A0H2XES4|A0A0H2XES4_STAA3 Ribonucleoside-diphosphate reductase OS=Staphylococcus aureus (strain USA300) GN=SAUSA300_0716 PE=3 SV=1	-1.01016	-2.76345	-1.75329	0.406876	0.276012	0.997473	0.997985	-1.75329	0	300610	1373700	18434000	5133900	50224000	153720	-4.69859	-2.8026	-0.789165	0.20029	0.800177	-4.03094
125	tr|A0A0H2XF10|A0A0H2XF10_STAA3	tr|A0A0H2XF10|A0A0H2XF10_STAA3	2	>tr|A0A0H2XF10|A0A0H2XF10_STAA3 Glycosyl transferase, group 2 family protein OS=Staphylococcus aureus (strain USA300) GN=SAUSA300_0252 PE=4 SV=1	-3.281	-4.10375	-0.822752	0.368452	0.276898	0.997473	0.997985	-0.822752	3	NA	NA	2179700	398120	4356100	NA	NA	NA	-4.10375	-3.59138	-2.97063	NA
1502	tr|Q7P7X5|Q7P7X5_FUSNV	tr|Q7P7X5|Q7P7X5_FUSNV	12	>tr|Q7P7X5|Q7P7X5_FUSNV D-galactose-binding protein OS=Fusobacterium nucleatum subsp. vincentii ATCC 49256 GN=FNV1969 PE=4 SV=1	1.47803	1.07416	-0.403871	0.154267	0.277354	0.997473	0.997985	-0.403871	0	24424000	17863000	76298000	12161000	76688000	7265000	1.16918	0.637218	1.41608	1.47913	1.45296	1.502
49	sp|Q2FF45|CSHA_STAA3	sp|Q2FF45|CSHA_STAA3	3	>sp|Q2FF45|CSHA_STAA3 DEAD-box ATP-dependent RNA helicase CshA OS=Staphylococcus aureus (strain USA300) GN=cshA PE=3 SV=1	-2.79946	-3.57376	-0.774303	0.258534	0.277655	0.997473	0.997985	-0.774303	3	NA	NA	3066600	596540	5513500	NA	NA	NA	-3.57376	-2.99169	-2.60723	NA
658	tr|C4FRL9|C4FRL9_9FIRM	tr|C4FRL9|C4FRL9_9FIRM	2	>tr|C4FRL9|C4FRL9_9FIRM Tetraacyldisaccharide 4-kinase OS=Veillonella dispar ATCC 17748 GN=lpxK PE=3 SV=1	-2.56853	-1.76724	0.80129	0.373012	0.277758	0.997473	0.997985	0.80129	0	2071900	1568100	21451000	437270	9798900	436580	-2.12277	-2.62512	-0.553846	-3.45228	-1.72029	-2.53303
23	sp|P35908|K22E_HUMAN;zz|FGCZCont0242_P35908|K22E_HUMAN;zz|FGCZCont0146_P35908|K22E_HUMAN;CON__P35908	sp|P35908|K22E_HUMAN	23	>sp|P35908|K22E_HUMAN Keratin, type II cytoskeletal 2 epidermal OS=Homo sapiens GN=KRT2 PE=1 SV=2;>zz|FGCZCont0242_P35908|K22E_HUMAN blastpHomologue_0.0;>zz|FGCZCont0146_P35908|K22E_HUMAN blastpHomologue_0.0;>P35908 SWISS-PROT:P35908 Tax_Id=9606 Gene_Symbo	2.77994	3.41624	0.636305	0.345631	0.280257	0.997473	0.997985	0.636305	0	150720000	191010000	190490000	20290000	131850000	36357000	3.59749	3.81471	2.83654	2.23823	2.28877	3.81282
711	tr|C4FS39|C4FS39_9FIRM	tr|C4FS39|C4FS39_9FIRM	4	>tr|C4FS39|C4FS39_9FIRM Tryptophan synthase alpha chain OS=Veillonella dispar ATCC 17748 GN=trpA PE=3 SV=1	-2.06299	-1.51443	0.548569	0.313643	0.280674	0.997473	0.997985	0.548569	0	2936200	5744300	8442100	724000	8425200	877520	-1.65755	-0.884112	-2.00161	-2.70453	-1.95325	-1.53121
948	tr|F9EKA2|F9EKA2_FUSNU;tr|Q7P853|Q7P853_FUSNV	tr|F9EKA2|F9EKA2_FUSNU	12	>tr|F9EKA2|F9EKA2_FUSNU Acetyl-coenzyme A carboxylase carboxyl transferase subunit alpha OS=Fusobacterium nucleatum subsp. animalis ATCC 51191 GN=accA PE=3 SV=1;>tr|Q7P853|Q7P853_FUSNV Acetyl-coenzyme A carboxylase carboxyl transferase subunit alpha OS=Fus	0.936078	1.56101	0.624933	0.34342	0.281011	0.997473	0.997985	0.624933	0	21422000	37529000	115230000	4411300	85022000	5972300	0.994182	1.63271	2.05614	-0.0246652	1.61207	1.22083
7	sp|P01857|IGHG1_HUMAN	sp|P01857|IGHG1_HUMAN	3	>sp|P01857|IGHG1_HUMAN Immunoglobulin heavy constant gamma 1 OS=Homo sapiens GN=IGHG1 PE=1 SV=1	-2.02671	-1.06251	0.964196	0.391799	0.281443	0.997473	0.997985	0.964196	0	2414100	6272200	22172000	2382500	12738000	177290	-1.9188	-0.766218	-0.502522	-0.938182	-1.31572	-3.82623
773	tr|C4FSL9|C4FSL9_9FIRM	tr|C4FSL9|C4FSL9_9FIRM	5	>tr|C4FSL9|C4FSL9_9FIRM Xanthine phosphoribosyltransferase OS=Veillonella dispar ATCC 17748 GN=xpt PE=3 SV=1	0.312464	0.813509	0.501045	0.286543	0.281539	0.997473	0.997985	0.501045	0	11365000	26975000	62333000	5531500	47669000	2390400	0.148371	1.18993	1.10223	0.310908	0.71965	-0.0931658
1011	tr|F9ELL7|F9ELL7_FUSNU	tr|F9ELL7|F9ELL7_FUSNU	3	>tr|F9ELL7|F9ELL7_FUSNU 10 kDa chaperonin OS=Fusobacterium nucleatum subsp. animalis ATCC 51191 GN=groS PE=3 SV=1	0.759714	0.351002	-0.408712	0.17565	0.281663	0.997473	0.997985	-0.408712	0	15774000	14664000	32572000	9758700	40498000	4035100	0.585801	0.372602	0.0946025	1.15277	0.468211	0.658161
960	tr|F9EKL7|F9EKL7_FUSNU	tr|F9EKL7|F9EKL7_FUSNU	6	>tr|F9EKL7|F9EKL7_FUSNU Nickel ABC superfamily ATP binding cassette transporter, binding protein OS=Fusobacterium nucleatum subsp. animalis ATCC 51191 GN=nikA PE=4 SV=1	0.390978	0.827864	0.436886	0.22332	0.28216	0.997473	0.997985	0.436886	0	19444000	16772000	60894000	4227300	50994000	3459100	0.864912	0.552711	1.06597	-0.087847	0.823643	0.437138
750	tr|C4FSG1|C4FSG1_9FIRM	tr|C4FSG1|C4FSG1_9FIRM	19	>tr|C4FSG1|C4FSG1_9FIRM Glutamine--fructose-6-phosphate aminotransferase [isomerizing] OS=Veillonella dispar ATCC 17748 GN=glmS PE=3 SV=1	1.8504	2.43371	0.583317	0.331516	0.282469	0.997473	0.997985	0.583317	0	35904000	67552000	240270000	13295000	145500000	7250600	1.68328	2.42089	3.19697	1.61134	2.4407	1.49915
371	tr|C4FP07|C4FP07_9FIRM	tr|C4FP07|C4FP07_9FIRM	6	>tr|C4FP07|C4FP07_9FIRM TonB-dependent receptor plug domain protein OS=Veillonella dispar ATCC 17748 GN=VEIDISOL_00629 PE=3 SV=1	-1.862	-1.32725	0.534751	0.309864	0.282801	0.997473	0.997985	0.534751	0	5220500	2326000	16138000	1532000	6457700	819390	-0.889672	-2.0964	-0.995677	-1.59301	-2.36343	-1.62956
732	tr|C4FSB5|C4FSB5_9FIRM	tr|C4FSB5|C4FSB5_9FIRM	2	>tr|C4FSB5|C4FSB5_9FIRM Alanine racemase OS=Veillonella dispar ATCC 17748 GN=alr PE=3 SV=1	-3.15907	-2.72246	0.436612	0.224848	0.283015	0.997473	0.997985	0.436612	0	991740	2270400	4634400	566770	3749500	272820	-3.10586	-2.12884	-2.93268	-3.06761	-3.2019	-3.20771
199	tr|C4FMM8|C4FMM8_9FIRM	tr|C4FMM8|C4FMM8_9FIRM	4	>tr|C4FMM8|C4FMM8_9FIRM Putative 5-methyltetrahydrofolate--homocysteine methyltransferase OS=Veillonella dispar ATCC 17748 GN=VEIDISOL_00058 PE=4 SV=1	-1.38038	-0.913642	0.466739	0.260682	0.283297	0.997473	0.997985	0.466739	0	4579600	7758900	14189000	1215600	13961000	1243700	-1.06445	-0.480982	-1.1955	-1.93607	-1.17432	-1.03076
903	tr|F5VWX0|F5VWX0_STROR;tr|G1XVC0|G1XVC0_STRMU	tr|F5VWX0|F5VWX0_STROR	3	>tr|F5VWX0|F5VWX0_STROR 50S ribosomal protein L23 OS=Streptococcus oralis SK255 GN=rplW PE=3 SV=1;>tr|G1XVC0|G1XVC0_STRMU 50S ribosomal protein L23 OS=Streptococcus mutans serotype c (strain ATCC 700610 / UA159) GN=rplW PE=3 SV=1	-2.7585	-3.66428	-0.90578	0.409407	0.28397	0.997473	0.997985	-0.90578	1	355100	599450	5734700	1221900	2918000	NA	-4.47631	-3.91458	-2.60195	-1.9284	-3.5886	NA
354	tr|C4FNT7|C4FNT7_9FIRM	tr|C4FNT7|C4FNT7_9FIRM	4	>tr|C4FNT7|C4FNT7_9FIRM Alcohol dehydrogenase, iron-dependent OS=Veillonella dispar ATCC 17748 GN=VEIDISOL_00328 PE=4 SV=1	-0.619086	-0.0897155	0.52937	0.31152	0.285651	0.997473	0.997985	0.52937	0	6165700	10079000	43079000	2575400	15585000	2498100	-0.667626	-0.130173	0.528653	-0.822729	-1.0046	-0.0299255
1394	tr|Q7P5U5|Q7P5U5_FUSNV;tr|F9EMZ0|F9EMZ0_FUSNU	tr|Q7P5U5|Q7P5U5_FUSNV	5	>tr|Q7P5U5|Q7P5U5_FUSNV Glutaconate CoA-transferase subunit A OS=Fusobacterium nucleatum subsp. vincentii ATCC 49256 GN=FNV1349 PE=4 SV=1;>tr|F9EMZ0|F9EMZ0_FUSNU Glutaconate CoA-transferase subunit A OS=Fusobacterium nucleatum subsp. animalis ATCC 51191 GN	2.35915	2.83362	0.474472	0.273754	0.286291	0.997473	0.997985	0.474472	0	92436000	66976000	232560000	14693000	176050000	15433000	2.94512	2.40941	3.14633	1.75961	2.73465	2.58319
226	tr|C4FN13|C4FN13_9FIRM	tr|C4FN13|C4FN13_9FIRM	3	>tr|C4FN13|C4FN13_9FIRM 3-dehydroquinate synthase OS=Veillonella dispar ATCC 17748 GN=VEIDISOL_00337 PE=4 SV=1	-0.301182	0.146959	0.448142	0.24707	0.286503	0.997473	0.997985	0.448142	0	10102000	15393000	30885000	2474100	27674000	2730500	-0.00882059	0.437661	0.0120371	-0.882236	-0.119036	0.0977245
1231	tr|Q7P2W0|Q7P2W0_FUSNV;tr|F9ELN2|F9ELN2_FUSNU	tr|Q7P2W0|Q7P2W0_FUSNV	4	>tr|Q7P2W0|Q7P2W0_FUSNV TETRATRICOPEPTIDE REPEAT FAMILY PROTEIN OS=Fusobacterium nucleatum subsp. vincentii ATCC 49256 GN=FNV1607 PE=4 SV=1;>tr|F9ELN2|F9ELN2_FUSNU Tetratricopeptide repeat family protein OS=Fusobacterium nucleatum subsp. animalis ATCC 5119	-1.66952	-1.27335	0.396179	0.170154	0.289386	0.997473	0.997985	0.396179	0	4422700	3891700	13241000	1138800	13118000	777240	-1.11096	-1.40622	-1.30285	-2.03285	-1.27038	-1.70535
1530	tr|Q7P872|Q7P872_FUSNV	tr|Q7P872|Q7P872_FUSNV	2	>tr|Q7P872|Q7P872_FUSNV Electron transfer flavoprotein alpha-subunit OS=Fusobacterium nucleatum subsp. vincentii ATCC 49256 GN=FNV2162 PE=4 SV=1	-3.70252	-1.93011	1.7724	0.42221	0.291093	0.997473	0.997985	1.7724	0	334080	6530700	21916000	103920	18153000	92809	-4.55773	-0.712061	-0.520552	-5.58316	-0.76936	-4.75503
709	tr|C4FS18|C4FS18_9FIRM	tr|C4FS18|C4FS18_9FIRM	2	>tr|C4FS18|C4FS18_9FIRM Uncharacterized protein OS=Veillonella dispar ATCC 17748 GN=VEIDISOL_01708 PE=4 SV=1	-1.61557	-1.24596	0.369616	0.106898	0.291619	0.997473	0.997985	0.369616	0	4152000	5165800	11541000	1615800	11261000	714120	-1.19524	-1.02645	-1.51618	-1.51404	-1.5058	-1.82689
824	tr|F5VSY4|F5VSY4_STROR	tr|F5VSY4|F5VSY4_STROR	5	>tr|F5VSY4|F5VSY4_STROR Serine hydroxymethyltransferase OS=Streptococcus oralis SK255 GN=glyA PE=3 SV=1	-1.41197	-2.73951	-1.32754	0.416943	0.292075	0.997473	0.997985	-1.32754	0	433940	1038200	17936000	3317400	25758000	213590	-4.20876	-3.17809	-0.831683	-0.447284	-0.229693	-3.55893
341	tr|C4FNQ8|C4FNQ8_9FIRM	tr|C4FNQ8|C4FNQ8_9FIRM	2	>tr|C4FNQ8|C4FNQ8_9FIRM Alcohol dehydrogenase, iron-dependent OS=Veillonella dispar ATCC 17748 GN=VEIDISOL_00299 PE=4 SV=1	-2.24056	-1.76836	0.472203	0.283087	0.292331	0.997473	0.997985	0.472203	0	2326000	4421400	7915700	740750	6697300	756670	-1.96841	-1.23511	-2.10156	-2.67061	-2.30724	-1.74384
96	sp|Q2FKJ8|ARCC3_STAA3	sp|Q2FKJ8|ARCC3_STAA3	3	>sp|Q2FKJ8|ARCC3_STAA3 Carbamate kinase 3 OS=Staphylococcus aureus (strain USA300) GN=arcC3 PE=3 SV=1	-3.85467	-5.5161	-1.66143	0.453744	0.292412	0.997473	0.997985	-1.66143	1	116270	253980	NA	700740	8000600	22664	-5.96608	-5.06612	NA	-2.75295	-2.033	-6.77806
165	tr|A0A0H2XJH7|A0A0H2XJH7_STAA3	tr|A0A0H2XJH7|A0A0H2XJH7_STAA3	10	>tr|A0A0H2XJH7|A0A0H2XJH7_STAA3 Immunoglobulin G binding protein A OS=Staphylococcus aureus (strain USA300) GN=SAUSA300_0113 PE=4 SV=1	-1.71013	0.456018	2.16615	0.459732	0.293056	0.997473	0.997985	2.16615	1	850810	39347000	209240000	789430	17295000	NA	-3.31038	1.69614	2.98229	-2.57622	-0.844036	NA
535	tr|C4FQF4|C4FQF4_9FIRM	tr|C4FQF4|C4FQF4_9FIRM	2	>tr|C4FQF4|C4FQF4_9FIRM Transcriptional repressor of CtsR OS=Veillonella dispar ATCC 17748 GN=VEIDISOL_01020 PE=4 SV=1	-1.98591	-1.58541	0.400502	0.189091	0.293101	0.997473	0.997985	0.400502	0	2818700	4050500	10308000	875220	8957300	793460	-1.71205	-1.35259	-1.69159	-2.42324	-1.85879	-1.67571
810	tr|F5VSC1|F5VSC1_STROR;sp|P59133|RS4_STRMU	tr|F5VSC1|F5VSC1_STROR	5	>tr|F5VSC1|F5VSC1_STROR 30S ribosomal protein S4 OS=Streptococcus oralis SK255 GN=rpsD PE=3 SV=1;>sp|P59133|RS4_STRMU 30S ribosomal protein S4 OS=Streptococcus mutans serotype c (strain ATCC 700610 / UA159) GN=rpsD PE=3 SV=1	-0.277025	-1.53953	-1.2625	0.417837	0.294426	0.997473	0.997985	-1.2625	0	611930	4719900	36681000	6782000	36981000	741800	-3.75014	-1.1475	0.279048	0.613149	0.328095	-1.77232
375	tr|C4FP23|C4FP23_9FIRM	tr|C4FP23|C4FP23_9FIRM	2	>tr|C4FP23|C4FP23_9FIRM UDP-N-acetylenolpyruvoylglucosamine reductase OS=Veillonella dispar ATCC 17748 GN=murB PE=3 SV=1	-4.02422	-3.31582	0.7084	0.379989	0.294522	0.997473	0.997985	0.7084	0	703580	2115500	2102200	457830	2485000	86733	-3.56391	-2.2236	-4.15996	-3.38415	-3.83633	-4.8522
823	tr|F5VSQ3|F5VSQ3_STROR	tr|F5VSQ3|F5VSQ3_STROR	19	>tr|F5VSQ3|F5VSQ3_STROR Enolase OS=Streptococcus oralis SK255 GN=eno PE=3 SV=1	4.41378	3.41932	-0.994462	0.408842	0.295332	0.997473	0.997985	-0.994462	0	57331000	104230000	742100000	148540000	819120000	19860000	2.30774	3.00246	4.94775	5.19035	5.10589	2.9451
111	sp|Q8DUI0|CLPX_STRMU;tr|F5VTV9|F5VTV9_STROR;sp|Q2FG62|CLPX_STAA3	sp|Q8DUI0|CLPX_STRMU	3	>sp|Q8DUI0|CLPX_STRMU ATP-dependent Clp protease ATP-binding subunit ClpX OS=Streptococcus mutans serotype c (strain ATCC 700610 / UA159) GN=clpX PE=3 SV=1;>tr|F5VTV9|F5VTV9_STROR Putative ATP-dependent Clp protease, ATP-binding subunit ClpX OS=Streptococc	-3.91169	-4.75369	-0.841998	0.452602	0.295645	0.997473	0.997985	-0.841998	3	NA	234640	1878000	NA	2366500	NA	NA	-5.17233	-4.33505	NA	-3.91169	NA
519	tr|C4FQB3|C4FQB3_9FIRM	tr|C4FQB3|C4FQB3_9FIRM	5	>tr|C4FQB3|C4FQB3_9FIRM Penicillin-binding protein, 1A family OS=Veillonella dispar ATCC 17748 GN=VEIDISOL_00978 PE=4 SV=1	-0.825241	-0.456935	0.368306	0.116553	0.29595	0.997473	0.997985	0.368306	0	6026000	8540100	24934000	2219200	20707000	1395100	-0.698207	-0.352342	-0.320256	-1.04348	-0.566337	-0.865909
1154	tr|F9EQ38|F9EQ38_FUSNU;tr|Q7P7G7|Q7P7G7_FUSNV	tr|F9EQ38|F9EQ38_FUSNU	2	>tr|F9EQ38|F9EQ38_FUSNU Lipoprotein ABC superfamily ATP binding cassette transporter, permease protein (Fragment) OS=Fusobacterium nucleatum subsp. animalis ATCC 51191 GN=lolE PE=4 SV=1;>tr|Q7P7G7|Q7P7G7_FUSNV Lipoprotein releasing system transmembrane pro	2.78513	1.64065	-1.14448	0.416455	0.296428	0.997473	0.997985	-1.14448	0	34987000	29182000	109560000	147600000	124250000	5039900	1.64875	1.29538	1.97781	5.18094	2.1972	0.977242
1319	tr|Q7P4I3|Q7P4I3_FUSNV	tr|Q7P4I3|Q7P4I3_FUSNV	2	>tr|Q7P4I3|Q7P4I3_FUSNV Outer membrane protein tolC OS=Fusobacterium nucleatum subsp. vincentii ATCC 49256 GN=FNV0611 PE=4 SV=1	-4.00654	-3.1199	0.886636	0.425483	0.29696	0.997473	0.997985	0.886636	2	NA	NA	4107900	353250	3340900	85601	NA	NA	-3.1199	-3.7687	-3.37986	-4.87105
1036	tr|F9EM91|F9EM91_FUSNU;tr|Q7P2G0|Q7P2G0_FUSNV	tr|F9EM91|F9EM91_FUSNU	3	>tr|F9EM91|F9EM91_FUSNU Probable transcriptional regulatory protein HMPREF9094_1046 OS=Fusobacterium nucleatum subsp. animalis ATCC 51191 GN=HMPREF9094_1046 PE=3 SV=1;>tr|Q7P2G0|Q7P2G0_FUSNV Probable transcriptional regulatory protein FNV0426 OS=Fusobacter	-1.83938	-0.640609	1.19877	0.418834	0.297065	0.997473	0.997985	1.19877	0	7193400	7668000	16480000	220540	18134000	2098800	-0.461922	-0.496784	-0.96312	-4.46731	-0.770975	-0.279853
1408	tr|Q7P616|Q7P616_FUSNV	tr|Q7P616|Q7P616_FUSNV	5	>tr|Q7P616|Q7P616_FUSNV Glutamate-1-semialdehyde 2,1-aminomutase OS=Fusobacterium nucleatum subsp. vincentii ATCC 49256 GN=hemL PE=3 SV=1	-1.96586	-1.43213	0.533728	0.334719	0.298845	0.997473	0.997985	0.533728	0	4071500	3494400	11480000	628620	10908000	942530	-1.22136	-1.55062	-1.52441	-2.91401	-1.55492	-1.42865
1565	tr|Q8DWB9|Q8DWB9_STRMU	tr|Q8DWB9|Q8DWB9_STRMU	13	>tr|Q8DWB9|Q8DWB9_STRMU Aldehyde-alcohol dehydrogenase OS=Streptococcus mutans serotype c (strain ATCC 700610 / UA159) GN=adhE PE=3 SV=1	0.335912	-1.44029	-1.7762	0.429935	0.298854	0.997473	0.997985	-1.7762	0	278180	8924900	50469000	5251600	129960000	901410	-4.80206	-0.293244	0.77445	0.233904	2.2665	-1.49266
19	sp|P23467|PTPRB_HUMAN	sp|P23467|PTPRB_HUMAN	2	>sp|P23467|PTPRB_HUMAN Receptor-type tyrosine-protein phosphatase beta OS=Homo sapiens GN=PTPRB PE=1 SV=3	-1.58452	-3.03862	-1.45409	0.426806	0.299476	0.997473	0.997985	-1.45409	0	1169700	1335000	3453500	13908000	3227500	315610	-2.88564	-2.84092	-3.3893	1.67818	-3.43312	-2.99864
979	tr|F9EL40|F9EL40_FUSNU;tr|Q7P3X1|Q7P3X1_FUSNV	tr|F9EL40|F9EL40_FUSNU	7	>tr|F9EL40|F9EL40_FUSNU Outer membrane protein OmpH OS=Fusobacterium nucleatum subsp. animalis ATCC 51191 GN=HMPREF9094_0644 PE=4 SV=1;>tr|Q7P3X1|Q7P3X1_FUSNV Outer membrane protein OmpH OS=Fusobacterium nucleatum subsp. vincentii ATCC 49256 GN=FNV0256 PE=	4.11509	3.68418	-0.430914	0.25625	0.300855	0.997473	0.997985	-0.430914	0	196680000	120580000	378390000	87656000	327850000	49081000	3.95263	3.19786	3.90205	4.4082	3.69364	4.24344
358	tr|C4FNV8|C4FNV8_9FIRM	tr|C4FNV8|C4FNV8_9FIRM	2	>tr|C4FNV8|C4FNV8_9FIRM DHHA1 domain protein OS=Veillonella dispar ATCC 17748 GN=VEIDISOL_00212 PE=4 SV=1	-3.24222	-2.55554	0.686677	0.384618	0.301346	0.997473	0.997985	0.686677	0	1546800	2099600	4672000	220860	3936400	576290	-2.51277	-2.23372	-2.92013	-4.46516	-3.12688	-2.13461
1188	tr|J2ZN69|J2ZN69_ACTNH;tr|F9PK61|F9PK61_9ACTO	tr|J2ZN69|J2ZN69_ACTNH	4	>tr|J2ZN69|J2ZN69_ACTNH Glyceraldehyde-3-phosphate dehydrogenase OS=Actinomyces naeslundii (strain ATCC 12104 / DSM 43013 / JCM 8349 / NCTC 10301 / Howell 279) GN=gap_2 PE=3 SV=1;>tr|F9PK61|F9PK61_9ACTO Glyceraldehyde-3-phosphate dehydrogenase OS=Actinomyc	-1.27973	-0.487887	0.791841	0.399895	0.301472	0.997473	0.997985	0.791841	0	10485000	6899400	17543000	717380	14171000	2605100	0.0408332	-0.638416	-0.866078	-2.71815	-1.15129	0.0302596
1235	tr|Q7P2X5|Q7P2X5_FUSNV;tr|F9EMR8|F9EMR8_FUSNU	tr|Q7P2X5|Q7P2X5_FUSNV	14	>tr|Q7P2X5|Q7P2X5_FUSNV Trigger factor OS=Fusobacterium nucleatum subsp. vincentii ATCC 49256 GN=tig PE=3 SV=1;>tr|F9EMR8|F9EMR8_FUSNU Trigger factor OS=Fusobacterium nucleatum subsp. animalis ATCC 51191 GN=tig PE=3 SV=1	4.43548	3.97532	-0.460155	0.289663	0.301622	0.997473	0.997985	-0.460155	0	199390000	134810000	596100000	79650000	595090000	55785000	3.97089	3.34744	4.60763	4.26617	4.61309	4.42717
489	tr|C4FQ33|C4FQ33_9FIRM	tr|C4FQ33|C4FQ33_9FIRM	3	>tr|C4FQ33|C4FQ33_9FIRM 3-oxoacyl-[acyl-carrier-protein] reductase OS=Veillonella dispar ATCC 17748 GN=fabG PE=4 SV=1	1.7713	2.14229	0.37099	0.142951	0.301844	0.997473	0.997985	0.37099	0	53900000	67505000	96548000	13749000	92018000	9713200	2.22539	2.41996	1.78152	1.66113	1.73403	1.91875
105	sp|Q8DS25|RL5_STRMU	sp|Q8DS25|RL5_STRMU	4	>sp|Q8DS25|RL5_STRMU 50S ribosomal protein L5 OS=Streptococcus mutans serotype c (strain ATCC 700610 / UA159) GN=rplE PE=3 SV=1	-2.66355	-3.38033	-0.716782	0.216791	0.302636	0.997473	0.997985	-0.716782	3	NA	NA	3473500	674210	5846000	NA	NA	NA	-3.38033	-2.81019	-2.51691	NA
1321	tr|Q7P4J4|Q7P4J4_FUSNV	tr|Q7P4J4|Q7P4J4_FUSNV	13	>tr|Q7P4J4|Q7P4J4_FUSNV Glutamine--fructose-6-phosphate aminotransferase [isomerizing] OS=Fusobacterium nucleatum subsp. vincentii ATCC 49256 GN=FNV0588 PE=4 SV=1	0.766099	1.43246	0.666362	0.382556	0.302837	0.997473	0.997985	0.666362	0	33393000	24692000	88108000	3117800	80127000	6386200	1.58653	1.07134	1.63951	-0.539306	1.52062	1.31698
1013	tr|F9ELM6|F9ELM6_FUSNU;tr|Q7P6U1|Q7P6U1_FUSNV	tr|F9ELM6|F9ELM6_FUSNU	2	>tr|F9ELM6|F9ELM6_FUSNU DNA polymerase III subunit gamma/tau OS=Fusobacterium nucleatum subsp. animalis ATCC 51191 GN=dnaX PE=3 SV=1;>tr|Q7P6U1|Q7P6U1_FUSNV DNA polymerase III subunit gamma/tau OS=Fusobacterium nucleatum subsp. vincentii ATCC 49256 GN=dnaX	-5.8574	-5.27387	0.583525	0.0840472	0.303537	0.997473	0.997985	0.583525	2	180950	205200	1152100	NA	670220	NA	-5.37589	-5.3521	-5.09363	NA	-5.8574	NA
1512	tr|Q7P800|Q7P800_FUSNV	tr|Q7P800|Q7P800_FUSNV	9	>tr|Q7P800|Q7P800_FUSNV 30S ribosomal protein S2 OS=Fusobacterium nucleatum subsp. vincentii ATCC 49256 GN=rpsB PE=3 SV=1	2.95912	2.60142	-0.357704	0.107851	0.303935	0.997473	0.997985	-0.357704	0	61372000	77918000	185260000	28021000	232550000	20584000	2.39862	2.61233	2.79331	2.71696	3.16393	2.99648
898	tr|F5VWW4|F5VWW4_STROR	tr|F5VWW4|F5VWW4_STROR	3	>tr|F5VWW4|F5VWW4_STROR 50S ribosomal protein L29 OS=Streptococcus oralis SK255 GN=rpmC PE=3 SV=1	0.869362	-0.132674	-1.00204	0.419542	0.304924	0.997473	0.997985	-1.00204	0	3575700	11563000	56242000	23377000	49031000	1675300	-1.39463	0.0540138	0.942592	2.44825	0.763099	-0.603265
1457	tr|Q7P710|Q7P710_FUSNV;tr|F9EQL1|F9EQL1_FUSNU	tr|Q7P710|Q7P710_FUSNV	6	>tr|Q7P710|Q7P710_FUSNV Transketolase OS=Fusobacterium nucleatum subsp. vincentii ATCC 49256 GN=FNV1549 PE=4 SV=1;>tr|F9EQL1|F9EQL1_FUSNU Transketolase OS=Fusobacterium nucleatum subsp. animalis ATCC 51191 GN=tktC PE=4 SV=1	1.67787	1.21444	-0.463427	0.299537	0.30534	0.997473	0.997985	-0.463427	0	31165000	18654000	78165000	9408100	107450000	10010000	1.4944	0.69532	1.45361	1.09851	1.97315	1.96194
1278	tr|Q7P3V0|Q7P3V0_FUSNV	tr|Q7P3V0|Q7P3V0_FUSNV	3	>tr|Q7P3V0|Q7P3V0_FUSNV Peptidyl-prolyl cis-trans isomerase (Fragment) OS=Fusobacterium nucleatum subsp. vincentii ATCC 49256 GN=FNV0337 PE=4 SV=1	0.217285	-0.227123	-0.444408	0.281638	0.305545	0.997473	0.997985	-0.444408	0	12022000	9722000	19197000	6843800	26917000	2905900	0.223361	-0.178531	-0.7262	0.626601	-0.161812	0.187066
1488	tr|Q7P7J7|Q7P7J7_FUSNV	tr|Q7P7J7|Q7P7J7_FUSNV	4	>tr|Q7P7J7|Q7P7J7_FUSNV Uncharacterized protein OS=Fusobacterium nucleatum subsp. vincentii ATCC 49256 GN=FNV1809 PE=4 SV=1	0.871143	0.496014	-0.375129	0.171821	0.307749	0.997473	0.997985	-0.375129	0	14445000	12809000	52255000	7542300	62164000	4194000	0.468359	0.191243	0.82844	0.770719	1.12912	0.713587
1487	tr|Q7P7J4|Q7P7J4_FUSNV	tr|Q7P7J4|Q7P7J4_FUSNV	2	>tr|Q7P7J4|Q7P7J4_FUSNV Uncharacterized protein OS=Fusobacterium nucleatum subsp. vincentii ATCC 49256 GN=FNV1815 PE=4 SV=1	-1.93809	-1.23219	0.705893	0.406011	0.309798	0.997473	0.997985	0.705893	1	2812300	4657900	18115000	674580	14969000	NA	-1.71508	-1.16523	-0.816266	-2.80937	-1.0668	NA
792	tr|C4FST4|C4FST4_9FIRM	tr|C4FST4|C4FST4_9FIRM	14	>tr|C4FST4|C4FST4_9FIRM Uncharacterized protein OS=Veillonella dispar ATCC 17748 GN=VEIDISOL_01979 PE=4 SV=1	4.95608	4.40936	-0.546718	0.357114	0.309807	0.997473	0.997985	-0.546718	0	147600000	328930000	826500000	160130000	838770000	55663000	3.56957	4.54353	5.11498	5.30177	5.14245	4.42403
701	tr|C4FRY4|C4FRY4_9FIRM	tr|C4FRY4|C4FRY4_9FIRM	3	>tr|C4FRY4|C4FRY4_9FIRM D-ribose pyranase OS=Veillonella dispar ATCC 17748 GN=rbsD PE=3 SV=1	0.353275	0.6985	0.345224	0.0827509	0.310053	0.997473	0.997985	0.345224	0	18821000	20340000	41287000	5205900	42200000	3159600	0.821459	0.81135	0.462691	0.220943	0.531704	0.307179
1332	tr|Q7P4R0|Q7P4R0_FUSNV	tr|Q7P4R0|Q7P4R0_FUSNV	2	>tr|Q7P4R0|Q7P4R0_FUSNV Protein GrpE OS=Fusobacterium nucleatum subsp. vincentii ATCC 49256 GN=grpE PE=3 SV=1	-2.64657	-1.99321	0.653361	0.39005	0.310875	0.997473	0.997985	0.653361	0	1191200	4141600	9640600	493250	10247000	312090	-2.86133	-1.32277	-1.79551	-3.27364	-1.65133	-3.01473
529	tr|C4FQE6|C4FQE6_9FIRM	tr|C4FQE6|C4FQE6_9FIRM	2	>tr|C4FQE6|C4FQE6_9FIRM Putative diaminopimelate decarboxylase OS=Veillonella dispar ATCC 17748 GN=VEIDISOL_01012 PE=3 SV=1	-2.29189	-1.78317	0.508717	0.340571	0.310915	0.997473	0.997985	0.508717	0	3428400	3571900	6626500	650370	6316600	827980	-1.45076	-1.52121	-2.37755	-2.86357	-2.3975	-1.6146
888	tr|F5VWP2|F5VWP2_STROR;sp|Q8DSP7|GREA_STRMU	tr|F5VWP2|F5VWP2_STROR	2	>tr|F5VWP2|F5VWP2_STROR Transcription elongation factor GreA OS=Streptococcus oralis SK255 GN=greA PE=3 SV=1;>sp|Q8DSP7|GREA_STRMU Transcription elongation factor GreA OS=Streptococcus mutans serotype c (strain ATCC 700610 / UA159) GN=greA PE=3 SV=1	-2.34788	-2.83357	-0.485692	0.32769	0.311643	0.997473	0.997985	-0.485692	0	636680	1901200	6379000	942250	6853900	459940	-3.69723	-2.36682	-2.43665	-2.3138	-2.27159	-2.45823
276	tr|C4FNC7|C4FNC7_9FIRM	tr|C4FNC7|C4FNC7_9FIRM	7	>tr|C4FNC7|C4FNC7_9FIRM 50S ribosomal protein L4 OS=Veillonella dispar ATCC 17748 GN=rplD PE=3 SV=1	4.26524	4.76233	0.497084	0.335152	0.311746	0.997473	0.997985	0.497084	0	191050000	437720000	1023200000	86130000	448400000	48861000	3.91387	4.92669	5.44642	4.38216	4.17658	4.23699
140	tr|A0A0H2XHG3|A0A0H2XHG3_STAA3	tr|A0A0H2XHG3|A0A0H2XHG3_STAA3	13	>tr|A0A0H2XHG3|A0A0H2XHG3_STAA3 Probable malate:quinone oxidoreductase OS=Staphylococcus aureus (strain USA300) GN=mqo PE=3 SV=1	1.38723	0.142085	-1.24515	0.435384	0.312023	0.997473	0.997985	-1.24515	0	3480400	13961000	83183000	22339000	170480000	1358300	-1.43067	0.306724	1.55021	2.3809	2.68507	-0.90427
126	tr|A0A0H2XF50|A0A0H2XF50_STAA3	tr|A0A0H2XF50|A0A0H2XF50_STAA3	4	>tr|A0A0H2XF50|A0A0H2XF50_STAA3 DNA-binding protein HU OS=Staphylococcus aureus (strain USA300) GN=hup PE=3 SV=1	0.979518	0.105775	-0.873742	0.41971	0.312368	0.997473	0.997985	-0.873742	0	5871000	15179000	46027000	15650000	99608000	1490600	-0.732978	0.418888	0.631416	1.85318	1.85627	-0.770894
450	tr|C4FPS3|C4FPS3_9FIRM	tr|C4FPS3|C4FPS3_9FIRM	4	>tr|C4FPS3|C4FPS3_9FIRM Precorrin-3B C(17)-methyltransferase OS=Veillonella dispar ATCC 17748 GN=cobJ PE=4 SV=1	0.104122	0.558682	0.45456	0.30481	0.312445	0.997473	0.997985	0.45456	0	12371000	21293000	43444000	7054900	33089000	1780500	0.261545	0.87275	0.541752	0.671652	0.156585	-0.515871
1258	tr|Q7P399|Q7P399_FUSNV	tr|Q7P399|Q7P399_FUSNV	7	>tr|Q7P399|Q7P399_FUSNV SERINE PROTEASE OS=Fusobacterium nucleatum subsp. vincentii ATCC 49256 GN=FNV2311 PE=4 SV=1	0.748242	0.223999	-0.524244	0.351367	0.312693	0.997473	0.997985	-0.524244	0	14033000	6759000	55011000	8499700	53427000	3373700	0.429748	-0.665986	0.908234	0.947935	0.895527	0.401265
727	tr|C4FS90|C4FS90_9FIRM	tr|C4FS90|C4FS90_9FIRM	20	>tr|C4FS90|C4FS90_9FIRM Uncharacterized protein OS=Veillonella dispar ATCC 17748 GN=VEIDISOL_01780 PE=4 SV=1	5.87265	5.41185	-0.460802	0.311712	0.313237	0.997473	0.997985	-0.460802	0	546080000	490960000	1318200000	359860000	1222200000	109300000	5.31524	5.08061	5.83972	6.50254	5.72308	5.39234
981	tr|F9EL45|F9EL45_FUSNU;tr|Q7P6C5|Q7P6C5_FUSNV	tr|F9EL45|F9EL45_FUSNU	8	>tr|F9EL45|F9EL45_FUSNU Bifunctional protein GlmU OS=Fusobacterium nucleatum subsp. animalis ATCC 51191 GN=glmU PE=3 SV=1;>tr|Q7P6C5|Q7P6C5_FUSNV Bifunctional protein GlmU OS=Fusobacterium nucleatum subsp. vincentii ATCC 49256 GN=glmU PE=3 SV=1	0.779972	1.29668	0.516705	0.349102	0.313654	0.997473	0.997985	0.516705	0	31143000	23964000	73846000	4128000	57904000	6974200	1.49345	1.03122	1.36536	-0.123097	1.01964	1.44338
404	tr|C4FPE2|C4FPE2_9FIRM	tr|C4FPE2|C4FPE2_9FIRM	23	>tr|C4FPE2|C4FPE2_9FIRM Trigger factor OS=Veillonella dispar ATCC 17748 GN=tig PE=3 SV=1	6.1886	5.80993	-0.378676	0.19818	0.314012	0.997473	0.997985	-0.378676	0	618050000	825300000	1633100000	350240000	1579600000	165160000	5.48043	5.77707	6.17228	6.46236	6.11871	5.98474
1132	tr|F9EP84|F9EP84_FUSNU;tr|Q7P322|Q7P322_FUSNV	tr|F9EP84|F9EP84_FUSNU	3	>tr|F9EP84|F9EP84_FUSNU UNC-44 ankyrin OS=Fusobacterium nucleatum subsp. animalis ATCC 51191 GN=HMPREF9094_1739 PE=4 SV=1;>tr|Q7P322|Q7P322_FUSNV UNC-44 ANKYRINS OS=Fusobacterium nucleatum subsp. vincentii ATCC 49256 GN=FNV1508 PE=4 SV=1	-2.58278	-1.56189	1.02089	0.430141	0.314104	0.997473	0.997985	1.02089	0	5344900	3688300	6748600	781250	1668200	1559900	-0.858249	-1.47821	-2.34921	-2.59167	-4.45098	-0.705683
1329	tr|Q7P4P0|Q7P4P0_FUSNV;tr|F9EM87|F9EM87_FUSNU	tr|Q7P4P0|Q7P4P0_FUSNV	4	>tr|Q7P4P0|Q7P4P0_FUSNV 30S ribosomal protein S6 OS=Fusobacterium nucleatum subsp. vincentii ATCC 49256 GN=rpsF PE=3 SV=1;>tr|F9EM87|F9EM87_FUSNU 30S ribosomal protein S6 OS=Fusobacterium nucleatum subsp. animalis ATCC 51191 GN=rpsF PE=3 SV=1	1.27553	0.821891	-0.453636	0.308784	0.315041	0.997473	0.997985	-0.453636	0	27521000	17117000	43878000	13676000	46839000	7158400	1.32848	0.580014	0.557184	1.65324	0.69256	1.48079
645	tr|C4FRK3|C4FRK3_9FIRM	tr|C4FRK3|C4FRK3_9FIRM	2	>tr|C4FRK3|C4FRK3_9FIRM Putative virulence factor Mce family protein OS=Veillonella dispar ATCC 17748 GN=VEIDISOL_01541 PE=4 SV=1	-2.04252	-1.66545	0.377066	0.197369	0.315071	0.997473	0.997985	0.377066	0	3052000	3948900	8430400	1363400	6580500	621050	-1.60594	-1.38666	-2.00376	-1.76591	-2.33437	-2.02727
387	tr|C4FP62|C4FP62_9FIRM	tr|C4FP62|C4FP62_9FIRM	2	>tr|C4FP62|C4FP62_9FIRM MOSC domain protein OS=Veillonella dispar ATCC 17748 GN=VEIDISOL_00685 PE=4 SV=1	-2.162	-1.6985	0.4635	0.317348	0.315134	0.997473	0.997985	0.4635	0	2967900	4858200	6773400	1110300	5790500	686280	-1.64322	-1.10877	-2.34351	-2.07043	-2.53162	-1.88395
390	tr|C4FPC0|C4FPC0_9FIRM	tr|C4FPC0|C4FPC0_9FIRM	7	>tr|C4FPC0|C4FPC0_9FIRM Threonine synthase OS=Veillonella dispar ATCC 17748 GN=thrC PE=4 SV=1	0.45942	0.791026	0.331606	0.0450954	0.315494	0.997473	0.997985	0.331606	0	19338000	21349000	46258000	6210200	44006000	3142500	0.857618	0.876272	0.639189	0.482534	0.596335	0.299392
1542	tr|Q7P8L9|Q7P8L9_FUSNV;tr|F9EN74|F9EN74_FUSNU	tr|Q7P8L9|Q7P8L9_FUSNV	2	>tr|Q7P8L9|Q7P8L9_FUSNV Ribonuclease Y OS=Fusobacterium nucleatum subsp. vincentii ATCC 49256 GN=rny PE=3 SV=1;>tr|F9EN74|F9EN74_FUSNU Ribonuclease Y OS=Fusobacterium nucleatum subsp. animalis ATCC 51191 GN=ymdA PE=3 SV=1	-3.56342	-2.98369	0.579728	0.379175	0.316973	0.997473	0.997985	0.579728	0	1142200	1128700	4531100	185210	4663000	294410	-2.91738	-3.06602	-2.96767	-4.72621	-2.86562	-3.09842
915	tr|F5VXB6|F5VXB6_STROR	tr|F5VXB6|F5VXB6_STROR	2	>tr|F5VXB6|F5VXB6_STROR ABC transporter, permease protein OS=Streptococcus oralis SK255 GN=HMPREF9968_1140 PE=3 SV=1	-3.86635	-4.90738	-1.04104	0.459332	0.317452	0.997473	0.997985	-1.04104	1	101890	297450	2780800	704770	1177500	NA	-6.14224	-4.85426	-3.72564	-2.74445	-4.98824	NA
862	tr|F5VV90|F5VV90_STROR	tr|F5VV90|F5VV90_STROR	17	>tr|F5VV90|F5VV90_STROR Elongation factor Tu OS=Streptococcus oralis SK255 GN=tuf PE=3 SV=1	4.18017	3.15751	-1.02266	0.434856	0.31854	0.997473	0.997985	-1.02266	0	41591000	82522000	721360000	117420000	780000000	16377000	1.87947	2.68931	4.90374	4.84172	5.03041	2.66839
874	tr|F5VVU9|F5VVU9_STROR;tr|Q8DSN3|Q8DSN3_STRMU	tr|F5VVU9|F5VVU9_STROR	2	>tr|F5VVU9|F5VVU9_STROR Acyl carrier protein OS=Streptococcus oralis SK255 GN=acpP PE=3 SV=1;>tr|Q8DSN3|Q8DSN3_STRMU Acyl carrier protein OS=Streptococcus mutans serotype c (strain ATCC 700610 / UA159) GN=acp PE=3 SV=1	3.07355	2.58568	-0.487868	0.341959	0.319403	0.997473	0.997985	-0.487868	0	46606000	80424000	221530000	52533000	221810000	14369000	2.03138	2.65477	3.0709	3.64897	3.091	2.48068
456	tr|C4FPT1|C4FPT1_9FIRM	tr|C4FPT1|C4FPT1_9FIRM	7	>tr|C4FPT1|C4FPT1_9FIRM Cobalt chelatase (CbiK) OS=Veillonella dispar ATCC 17748 GN=cbiK PE=4 SV=1	0.561582	0.977063	0.415481	0.276574	0.319746	0.997473	0.997985	0.415481	0	15317000	34896000	52967000	5461100	50938000	3797000	0.546571	1.53517	0.84945	0.291913	0.821948	0.570884
27	sp|P59186|RS3_STRMU	sp|P59186|RS3_STRMU	3	>sp|P59186|RS3_STRMU 30S ribosomal protein S3 OS=Streptococcus mutans serotype c (strain ATCC 700610 / UA159) GN=rpsC PE=3 SV=1	-3.44848	-4.32854	-0.880053	0.531848	0.320127	0.997473	0.997985	-0.880053	3	NA	669250	1313400	NA	3195500	NA	NA	-3.76688	-4.8902	NA	-3.44848	NA
950	tr|F9EKA7|F9EKA7_FUSNU;tr|Q7P3W6|Q7P3W6_FUSNV	tr|F9EKA7|F9EKA7_FUSNU	2	>tr|F9EKA7|F9EKA7_FUSNU Tryptophan--tRNA ligase OS=Fusobacterium nucleatum subsp. animalis ATCC 51191 GN=trpS PE=3 SV=1;>tr|Q7P3W6|Q7P3W6_FUSNV Tryptophan--tRNA ligase OS=Fusobacterium nucleatum subsp. vincentii ATCC 49256 GN=trpS PE=3 SV=1	-2.39192	-1.8867	0.505222	0.353877	0.320595	0.997473	0.997985	0.505222	0	2437500	2813500	8938500	468990	8108000	720120	-1.90593	-1.84125	-1.91291	-3.34843	-2.01243	-1.81488
230	tr|C4FN24|C4FN24_9FIRM	tr|C4FN24|C4FN24_9FIRM	13	>tr|C4FN24|C4FN24_9FIRM Peroxiredoxin OS=Veillonella dispar ATCC 17748 GN=ahpC PE=4 SV=1	3.48261	3.83358	0.35097	0.142132	0.321145	0.997473	0.997985	0.35097	0	206890000	159560000	379630000	40426000	280310000	34446000	4.02016	3.57346	3.90713	3.26049	3.45202	3.73533
1301	tr|Q7P4C7|Q7P4C7_FUSNV;tr|F9EKI4|F9EKI4_FUSNU	tr|Q7P4C7|Q7P4C7_FUSNV	3	>tr|Q7P4C7|Q7P4C7_FUSNV 50S ribosomal protein L29 OS=Fusobacterium nucleatum subsp. vincentii ATCC 49256 GN=rpmC PE=3 SV=1;>tr|F9EKI4|F9EKI4_FUSNU 50S ribosomal protein L29 OS=Fusobacterium nucleatum subsp. animalis ATCC 51191 GN=rpmC PE=3 SV=1	-0.997871	-1.5544	-0.556532	0.377305	0.321252	0.997473	0.997985	-0.556532	0	5461900	3860800	6460500	2921200	10405000	1533700	-0.829355	-1.41691	-2.41694	-0.635894	-1.62773	-0.72999
203	tr|C4FMP3|C4FMP3_9FIRM	tr|C4FMP3|C4FMP3_9FIRM	6	>tr|C4FMP3|C4FMP3_9FIRM Putative cob(I)yrinic acid a,c-diamide adenosyltransferase OS=Veillonella dispar ATCC 17748 GN=VEIDISOL_00066 PE=4 SV=1	-1.18122	-0.742126	0.439089	0.306904	0.321346	0.997473	0.997985	0.439089	0	6624800	8474300	13335000	2278700	17028000	795860	-0.571796	-0.362714	-1.29187	-1.00424	-0.868032	-1.67138
313	tr|C4FNI0|C4FNI0_9FIRM	tr|C4FNI0|C4FNI0_9FIRM	9	>tr|C4FNI0|C4FNI0_9FIRM Dihydroxy-acid dehydratase OS=Veillonella dispar ATCC 17748 GN=ilvD PE=3 SV=1	0.780322	1.1183	0.337977	0.0964597	0.322071	0.997473	0.997985	0.337977	0	21488000	30739000	58043000	6861500	55651000	4308100	0.998287	1.36508	0.991527	0.630431	0.958428	0.752105
1111	tr|F9ENR7|F9ENR7_FUSNU;tr|Q7P2N6|Q7P2N6_FUSNV	tr|F9ENR7|F9ENR7_FUSNU	5	>tr|F9ENR7|F9ENR7_FUSNU Ribosome hibernation promoting factor OS=Fusobacterium nucleatum subsp. animalis ATCC 51191 GN=hpf PE=3 SV=1;>tr|Q7P2N6|Q7P2N6_FUSNV Ribosome hibernation promoting factor OS=Fusobacterium nucleatum subsp. vincentii ATCC 49256 GN=hpf	2.59274	2.20526	-0.387471	0.238562	0.322431	0.997473	0.997985	-0.387471	0	56605000	48888000	138150000	18298000	180350000	19534000	2.29073	1.98728	2.33778	2.08499	2.77187	2.92135
721	tr|C4FS78|C4FS78_9FIRM	tr|C4FS78|C4FS78_9FIRM	5	>tr|C4FS78|C4FS78_9FIRM Uncharacterized protein OS=Veillonella dispar ATCC 17748 GN=VEIDISOL_01768 PE=4 SV=1	-2.76379	-2.06091	0.702879	0.422578	0.322706	0.997473	0.997985	0.702879	1	992160	2932000	13338000	NA	6440800	282020	-3.10529	-1.78593	-1.29152	NA	-2.36747	-3.16012
619	tr|C4FRA6|C4FRA6_9FIRM	tr|C4FRA6|C4FRA6_9FIRM	4	>tr|C4FRA6|C4FRA6_9FIRM M18 family aminopeptidase OS=Veillonella dispar ATCC 17748 GN=VEIDISOL_01329 PE=3 SV=1	0.221569	0.627988	0.406418	0.270841	0.322871	0.997473	0.997985	0.406418	0	18044000	18931000	39747000	4415400	27552000	4497500	0.765203	0.715085	0.403675	-0.0232875	-0.12585	0.813846
778	tr|C4FSM5|C4FSM5_9FIRM	tr|C4FSM5|C4FSM5_9FIRM	2	>tr|C4FSM5|C4FSM5_9FIRM Phosphoribosylformylglycinamidine cyclo-ligase OS=Veillonella dispar ATCC 17748 GN=purM PE=3 SV=1	-4.57283	-3.31491	1.25792	0.523963	0.322921	0.997473	0.997985	1.25792	2	253250	NA	10236000	165910	1892700	NA	-4.92735	NA	-1.70248	-4.8894	-4.25625	NA
609	tr|C4FR88|C4FR88_9FIRM	tr|C4FR88|C4FR88_9FIRM	7	>tr|C4FR88|C4FR88_9FIRM Transcription termination/antitermination protein NusA OS=Veillonella dispar ATCC 17748 GN=nusA PE=3 SV=1	1.61336	1.9672	0.353834	0.159602	0.32362	0.997473	0.997985	0.353834	0	37886000	62379000	99774000	11579000	88183000	8728200	1.75497	2.31406	1.83255	1.4064	1.66837	1.76531
420	tr|C4FPH0|C4FPH0_9FIRM	tr|C4FPH0|C4FPH0_9FIRM	3	>tr|C4FPH0|C4FPH0_9FIRM Uncharacterized protein OS=Veillonella dispar ATCC 17748 GN=VEIDISOL_00794 PE=4 SV=1	-2.86083	-2.25541	0.605426	0.395924	0.324095	0.997473	0.997985	0.605426	0	844220	2472300	12193000	627300	6712300	245080	-3.32075	-2.01461	-1.43086	-2.91713	-2.30379	-3.36158
881	tr|F5VW88|F5VW88_STROR	tr|F5VW88|F5VW88_STROR	2	>tr|F5VW88|F5VW88_STROR Basic membrane protein OS=Streptococcus oralis SK255 GN=HMPREF9968_0906 PE=4 SV=1	-0.395368	-1.52657	-1.13121	0.444924	0.324492	0.997473	0.997985	-1.13121	0	1787400	1841100	33756000	9186600	33168000	475810	-2.31986	-2.4099	0.150035	1.06318	0.160263	-2.40955
1140	tr|F9EPC9|F9EPC9_FUSNU;tr|Q7P7G2|Q7P7G2_FUSNV	tr|F9EPC9|F9EPC9_FUSNU	2	>tr|F9EPC9|F9EPC9_FUSNU ATP-dependent DNA helicase PcrA (Fragment) OS=Fusobacterium nucleatum subsp. animalis ATCC 51191 GN=pcrA PE=4 SV=1;>tr|Q7P7G2|Q7P7G2_FUSNV DNA helicase OS=Fusobacterium nucleatum subsp. vincentii ATCC 49256 GN=FNV1957 PE=3 SV=1	-2.65136	-2.24107	0.410294	0.126984	0.3249	0.997473	0.997985	0.410294	1	1802400	1861000	8348000	NA	5995600	356260	-2.30871	-2.39548	-2.01901	NA	-2.47794	-2.82478
607	tr|C4FR80|C4FR80_9FIRM	tr|C4FR80|C4FR80_9FIRM	4	>tr|C4FR80|C4FR80_9FIRM Shikimate kinase OS=Veillonella dispar ATCC 17748 GN=aroK PE=3 SV=1	-0.555757	-1.15688	-0.601126	0.396557	0.325432	0.997473	0.997985	-0.601126	0	1825100	7962300	19121000	4391300	18872000	1337500	-2.29201	-0.446282	-0.732358	-0.0314038	-0.709452	-0.926415
1170	tr|F9ER41|F9ER41_FUSNU	tr|F9ER41|F9ER41_FUSNU	4	>tr|F9ER41|F9ER41_FUSNU Uncharacterized protein OS=Fusobacterium nucleatum subsp. animalis ATCC 51191 GN=HMPREF9094_2396 PE=4 SV=1	2.0623	1.65693	-0.405373	0.275142	0.325497	0.997473	0.997985	-0.405373	0	33110000	26508000	128810000	19377000	118370000	9550600	1.57518	1.16651	2.2291	2.16996	2.12243	1.89452
1409	tr|Q7P635|Q7P635_FUSNV	tr|Q7P635|Q7P635_FUSNV	4	>tr|Q7P635|Q7P635_FUSNV Thymidylate synthase OS=Fusobacterium nucleatum subsp. vincentii ATCC 49256 GN=thyA PE=3 SV=1	-2.44769	-1.16188	1.28582	0.449875	0.3256	0.997473	0.997985	1.28582	0	4519300	2334400	25068000	123420	13151000	1514100	-1.08213	-2.09157	-0.311935	-5.32813	-1.2665	-0.748447
1049	tr|F9EMD5|F9EMD5_FUSNU	tr|F9EMD5|F9EMD5_FUSNU	6	>tr|F9EMD5|F9EMD5_FUSNU Ethanolamine ammonia-lyase large subunit OS=Fusobacterium nucleatum subsp. animalis ATCC 51191 GN=eutB PE=4 SV=1	-0.439312	-0.0425552	0.396756	0.262464	0.325669	0.997473	0.997985	0.396756	0	13632000	8721700	27036000	2511300	25900000	2163000	0.391063	-0.324127	-0.194602	-0.860105	-0.221214	-0.236616
1345	tr|Q7P519|Q7P519_FUSNV;tr|F9EPN6|F9EPN6_FUSNU	tr|Q7P519|Q7P519_FUSNV	3	>tr|Q7P519|Q7P519_FUSNV 50S ribosomal protein L17 OS=Fusobacterium nucleatum subsp. vincentii ATCC 49256 GN=rplQ PE=3 SV=1;>tr|F9EPN6|F9EPN6_FUSNU 50S ribosomal protein L17 OS=Fusobacterium nucleatum subsp. animalis ATCC 51191 GN=rplQ PE=3 SV=1	0.139043	-0.265167	-0.40421	0.276071	0.326676	0.997473	0.997985	-0.40421	0	10304000	7658200	25025000	6849600	32768000	1995500	0.0175977	-0.498499	-0.3146	0.627857	0.14155	-0.352279
446	tr|C4FPR2|C4FPR2_9FIRM	tr|C4FPR2|C4FPR2_9FIRM	9	>tr|C4FPR2|C4FPR2_9FIRM Fructose-1,6-bisphosphate aldolase, class II OS=Veillonella dispar ATCC 17748 GN=fba PE=3 SV=1	2.9092	3.23455	0.325352	0.0584399	0.326941	0.997473	0.997985	0.325352	0	99574000	133780000	260440000	29547000	192210000	21544000	3.04437	3.33716	3.32211	2.7956	2.8701	3.06189
1203	tr|Q7P292|Q7P292_FUSNV;tr|F9ES16|F9ES16_FUSNU	tr|Q7P292|Q7P292_FUSNV	3	>tr|Q7P292|Q7P292_FUSNV HYDROLASE OS=Fusobacterium nucleatum subsp. vincentii ATCC 49256 GN=FNV0169 PE=4 SV=1;>tr|F9ES16|F9ES16_FUSNU Hydrolase (Fragment) OS=Fusobacterium nucleatum subsp. animalis ATCC 51191 GN=HMPREF9094_2721 PE=4 SV=1	0.0216467	0.498065	0.476418	0.348189	0.327667	0.997473	0.997985	0.476418	0	15769000	15252000	41844000	2540300	45427000	3063100	0.585378	0.425321	0.483495	-0.843078	0.64535	0.262668
308	tr|C4FNH2|C4FNH2_9FIRM	tr|C4FNH2|C4FNH2_9FIRM	7	>tr|C4FNH2|C4FNH2_9FIRM 50S ribosomal protein L13 OS=Veillonella dispar ATCC 17748 GN=rplM PE=3 SV=1	3.37559	3.70564	0.330058	0.0840927	0.327965	0.997473	0.997985	0.330058	0	139830000	177730000	378240000	41660000	297590000	25035000	3.49742	3.71808	3.90144	3.30508	3.54428	3.2774
771	tr|C4FSL7|C4FSL7_9FIRM	tr|C4FSL7|C4FSL7_9FIRM	22	>tr|C4FSL7|C4FSL7_9FIRM Phosphoribosylformylglycinamidine synthase OS=Veillonella dispar ATCC 17748 GN=VEIDISOL_01908 PE=4 SV=1	1.35837	1.89416	0.535792	0.380976	0.32937	0.997473	0.997985	0.535792	0	22037000	49311000	169110000	10694000	100160000	4849000	1.03195	1.99883	2.65171	1.28849	1.86479	0.921831
587	tr|C4FR18|C4FR18_9FIRM	tr|C4FR18|C4FR18_9FIRM	6	>tr|C4FR18|C4FR18_9FIRM Kinase domain protein OS=Veillonella dispar ATCC 17748 GN=VEIDISOL_01236 PE=4 SV=1	-0.932075	-0.578432	0.353643	0.179412	0.330063	0.997473	0.997985	0.353643	0	5602300	8060500	22066000	2828400	17639000	1031800	-0.795489	-0.429845	-0.509962	-0.683768	-0.81366	-1.2988
925	tr|F9EJF8|F9EJF8_FUSNU;tr|Q7P5G4|Q7P5G4_FUSNV	tr|F9EJF8|F9EJF8_FUSNU	2	>tr|F9EJF8|F9EJF8_FUSNU Diaminopimelate epimerase DapF (Fragment) OS=Fusobacterium nucleatum subsp. animalis ATCC 51191 GN=dapF PE=4 SV=1;>tr|Q7P5G4|Q7P5G4_FUSNV Diaminopimelate epimerase OS=Fusobacterium nucleatum subsp. vincentii ATCC 49256 GN=FNV1015 PE	-2.70868	-1.90404	0.804636	0.433748	0.3303	0.997473	0.997985	0.804636	0	3128800	3180000	6274500	230040	6813700	934720	-1.57278	-1.67705	-2.46229	-4.40477	-2.28066	-1.44059
1430	tr|Q7P6J3|Q7P6J3_FUSNV;tr|F9ELF7|F9ELF7_FUSNU	tr|Q7P6J3|Q7P6J3_FUSNV	3	>tr|Q7P6J3|Q7P6J3_FUSNV L-serine dehydratase OS=Fusobacterium nucleatum subsp. vincentii ATCC 49256 GN=FNV1410 PE=4 SV=1;>tr|F9ELF7|F9ELF7_FUSNU L-serine dehydratase OS=Fusobacterium nucleatum subsp. animalis ATCC 51191 GN=sda PE=4 SV=1	-1.94062	-2.56251	-0.621894	0.408647	0.331003	0.997473	0.997985	-0.621894	0	1214400	955740	11199000	905030	14902000	487550	-2.8356	-3.28906	-1.56288	-2.37357	-1.07372	-2.37457
223	tr|C4FMZ7|C4FMZ7_9FIRM	tr|C4FMZ7|C4FMZ7_9FIRM	8	>tr|C4FMZ7|C4FMZ7_9FIRM Adenylosuccinate lyase OS=Veillonella dispar ATCC 17748 GN=purB PE=3 SV=1	0.690769	1.28683	0.596062	0.402706	0.331182	0.997473	0.997985	0.596062	0	13057000	29288000	128610000	6847500	68915000	2845200	0.333559	1.30024	2.22669	0.627403	1.28813	0.156773
736	tr|C4FSC3|C4FSC3_9FIRM	tr|C4FSC3|C4FSC3_9FIRM	2	>tr|C4FSC3|C4FSC3_9FIRM NLPA lipoprotein OS=Veillonella dispar ATCC 17748 GN=VEIDISOL_01813 PE=4 SV=1	-3.13139	-2.74963	0.381761	0.250529	0.331563	0.997473	0.997985	0.381761	0	1469500	1788500	3854000	663720	3383500	274210	-2.58118	-2.44876	-3.21895	-2.83344	-3.36032	-3.20042
254	tr|C4FN92|C4FN92_9FIRM	tr|C4FN92|C4FN92_9FIRM	3	>tr|C4FN92|C4FN92_9FIRM Uncharacterized protein OS=Veillonella dispar ATCC 17748 GN=VEIDISOL_00419 PE=4 SV=1	-3.95147	-3.22554	0.72593	0.440975	0.332951	0.997473	0.997985	0.72593	1	720030	2010300	2564200	NA	1438500	269840	-3.53307	-2.292	-3.85154	NA	-4.67946	-3.22347
1064	tr|F9EML9|F9EML9_FUSNU	tr|F9EML9|F9EML9_FUSNU	3	>tr|F9EML9|F9EML9_FUSNU Spermidine/putrescine ABC superfamily ATP binding cassette transporter, binding protein OS=Fusobacterium nucleatum subsp. animalis ATCC 51191 GN=potD PE=4 SV=1	-4.2904	-3.93822	0.352183	0.184898	0.333224	0.997473	0.997985	0.352183	0	604230	445970	2761500	268840	1996600	109040	-3.76703	-4.31117	-3.73646	-4.17363	-4.17383	-4.52375
1020	tr|F9ELT0|F9ELT0_FUSNU	tr|F9ELT0|F9ELT0_FUSNU	15	>tr|F9ELT0|F9ELT0_FUSNU D-lysine 5,6-aminomutase OS=Fusobacterium nucleatum subsp. animalis ATCC 51191 GN=kamD PE=4 SV=1	-0.984286	-1.95844	-0.974155	0.448256	0.333555	0.997473	0.997985	-0.974155	0	2150200	2977400	8253300	10978000	7504300	570760	-2.07327	-1.76532	-2.03672	1.32736	-2.13177	-2.14845
710	tr|C4FS38|C4FS38_9FIRM	tr|C4FS38|C4FS38_9FIRM	6	>tr|C4FS38|C4FS38_9FIRM Tryptophan synthase beta chain OS=Veillonella dispar ATCC 17748 GN=trpB PE=3 SV=1	-0.598751	-0.0652372	0.533513	0.386477	0.333871	0.997473	0.997985	0.533513	0	5205400	17380000	32630000	2240800	30896000	1442500	-0.893537	0.600461	0.0973645	-1.02911	0.0508232	-0.817963
471	tr|C4FPV9|C4FPV9_9FIRM	tr|C4FPV9|C4FPV9_9FIRM	13	>tr|C4FPV9|C4FPV9_9FIRM Aminotransferase, class I/II OS=Veillonella dispar ATCC 17748 GN=VEIDISOL_00935 PE=4 SV=1	0.993221	1.73635	0.743129	0.433075	0.335286	0.997473	0.997985	0.743129	0	13719000	91602000	109730000	14149000	63968000	2740100	0.399552	2.82928	1.98022	1.70366	1.17324	0.102761
61	sp|Q2FG54|SYT_STAA3	sp|Q2FG54|SYT_STAA3	3	>sp|Q2FG54|SYT_STAA3 Threonine--tRNA ligase OS=Staphylococcus aureus (strain USA300) GN=thrS PE=3 SV=1	-1.74956	-2.40583	-0.65627	0.182104	0.335509	0.997473	0.997985	-0.65627	3	NA	NA	6506900	1486100	8944500	NA	NA	NA	-2.40583	-1.63812	-1.861	NA
991	tr|F9ELC1|F9ELC1_FUSNU	tr|F9ELC1|F9ELC1_FUSNU	11	>tr|F9ELC1|F9ELC1_FUSNU Sigma-54 dependent DNA-binding response regulator OS=Fusobacterium nucleatum subsp. animalis ATCC 51191 GN=atoC PE=4 SV=1	-3.26661	-4.09154	-0.824932	0.441158	0.33551	0.997473	0.997985	-0.824932	0	1070800	125830	3745700	563020	3416600	242450	-3.00352	-6.00789	-3.2632	-3.07745	-3.3453	-3.37706
623	tr|C4FRB6|C4FRB6_9FIRM	tr|C4FRB6|C4FRB6_9FIRM	36	>tr|C4FRB6|C4FRB6_9FIRM Pyruvate carboxylase OS=Veillonella dispar ATCC 17748 GN=pyc PE=4 SV=1	4.17352	4.516	0.34248	0.162714	0.336011	0.997473	0.997985	0.34248	0	246210000	332500000	648170000	65293000	534300000	44481000	4.25233	4.55801	4.73765	3.97142	4.4469	4.10222
1058	tr|F9EMH1|F9EMH1_FUSNU;tr|Q7P6Z0|Q7P6Z0_FUSNV	tr|F9EMH1|F9EMH1_FUSNU	2	>tr|F9EMH1|F9EMH1_FUSNU D-lactate dehydrogenase OS=Fusobacterium nucleatum subsp. animalis ATCC 51191 GN=ldhA PE=3 SV=1;>tr|Q7P6Z0|Q7P6Z0_FUSNV D-lactate dehydrogenase OS=Fusobacterium nucleatum subsp. vincentii ATCC 49256 GN=FNV1748 PE=3 SV=1	-2.43225	-1.86066	0.571591	0.398132	0.338506	0.997473	0.997985	0.571591	1	3158300	2105700	9663100	NA	3917100	763980	-1.56026	-2.22983	-1.79189	NA	-3.13446	-1.73004
1517	tr|Q7P843|Q7P843_FUSNV;tr|F9EK93|F9EK93_FUSNU	tr|Q7P843|Q7P843_FUSNV	2	>tr|Q7P843|Q7P843_FUSNV Carbamoyl-phosphate synthase small chain OS=Fusobacterium nucleatum subsp. vincentii ATCC 49256 GN=carA PE=3 SV=1;>tr|F9EK93|F9EK93_FUSNU Carbamoyl-phosphate synthase small chain OS=Fusobacterium nucleatum subsp. animalis ATCC 51191	-2.35579	-3.1694	-0.813612	0.447908	0.342599	0.997473	0.997985	-0.813612	0	1761600	261220	7719600	661330	8552800	514090	-2.33926	-5.02843	-2.14051	-2.83879	-1.93006	-2.29851
1238	tr|Q7P309|Q7P309_FUSNV	tr|Q7P309|Q7P309_FUSNV	13	>tr|Q7P309|Q7P309_FUSNV FUSOBACTERIUM OUTER MEMBRANE PROTEIN FAMILY OS=Fusobacterium nucleatum subsp. vincentii ATCC 49256 GN=FNV1681 PE=4 SV=1	1.86215	1.46554	-0.396614	0.30099	0.343044	0.997473	0.997985	-0.396614	0	30974000	24319000	101520000	20682000	101180000	6955000	1.48619	1.05093	1.85948	2.26661	1.88042	1.43942
1555	tr|Q8DUH3|Q8DUH3_STRMU	tr|Q8DUH3|Q8DUH3_STRMU	14	>tr|Q8DUH3|Q8DUH3_STRMU Putative Clp-like ATP-dependent protease, ATP-binding subunit OS=Streptococcus mutans serotype c (strain ATCC 700610 / UA159) GN=clp PE=4 SV=1	-1.11859	-1.89848	-0.779884	0.44728	0.344693	0.997473	0.997985	-0.779884	0	2677400	1501400	13865000	1313900	41985000	607530	-1.78067	-2.6834	-1.23136	-1.82075	0.523826	-2.05886
625	tr|C4FRB9|C4FRB9_9FIRM	tr|C4FRB9|C4FRB9_9FIRM	2	>tr|C4FRB9|C4FRB9_9FIRM Iron-sulfur cluster carrier protein OS=Veillonella dispar ATCC 17748 GN=VEIDISOL_01342 PE=3 SV=1	-2.04982	-1.56071	0.489112	0.384764	0.34626	0.997473	0.997985	0.489112	0	1866100	4787800	13339000	828680	12465000	514970	-2.26236	-1.12835	-1.2914	-2.50427	-1.34913	-2.29606
100	sp|Q8DRX7|Y2079_STRMU;tr|F5VUR0|F5VUR0_STROR	sp|Q8DRX7|Y2079_STRMU	3	>sp|Q8DRX7|Y2079_STRMU UPF0297 protein SMU_2079c OS=Streptococcus mutans serotype c (strain ATCC 700610 / UA159) GN=SMU_2079c PE=3 SV=1;>tr|F5VUR0|F5VUR0_STROR UPF0297 protein HMPREF9968_1944 OS=Streptococcus oralis SK255 GN=HMPREF9968_1944 PE=3 SV=1	-4.16638	-3.54834	0.618041	0.44096	0.350214	0.997473	0.997985	0.618041	2	NA	557740	4200200	366840	1495000	NA	NA	-4.01128	-3.0854	-3.71272	-4.62005	NA
849	tr|F5VU52|F5VU52_STROR	tr|F5VU52|F5VU52_STROR	6	>tr|F5VU52|F5VU52_STROR Gram positive anchor OS=Streptococcus oralis SK255 GN=HMPREF9968_0476 PE=3 SV=1	-1.99804	-3.39393	-1.39589	0.504879	0.350225	0.997473	0.997985	-1.39589	1	110150	1452400	12313000	733980	12770000	NA	-6.03823	-2.7279	-1.41566	-2.68423	-1.31185	NA
511	tr|C4FQ99|C4FQ99_9FIRM	tr|C4FQ99|C4FQ99_9FIRM	8	>tr|C4FQ99|C4FQ99_9FIRM Uncharacterized protein OS=Veillonella dispar ATCC 17748 GN=VEIDISOL_01447 PE=4 SV=1	6.14035	5.78377	-0.356574	0.247048	0.350544	0.997473	0.997985	-0.356574	0	789070000	722100000	1412500000	334230000	1169100000	216550000	5.80639	5.59794	5.94698	6.39298	5.65457	6.37349
715	tr|C4FS64|C4FS64_9FIRM	tr|C4FS64|C4FS64_9FIRM	2	>tr|C4FS64|C4FS64_9FIRM ABC transporter, ATP-binding protein OS=Veillonella dispar ATCC 17748 GN=VEIDISOL_01754 PE=4 SV=1	-2.71307	-2.10917	0.603896	0.429498	0.350942	0.997473	0.997985	0.603896	0	3842900	2955200	3768700	870350	3255400	517920	-1.29847	-1.77536	-3.2537	-2.43151	-3.41984	-2.28786
568	tr|C4FQX1|C4FQX1_9FIRM	tr|C4FQX1|C4FQX1_9FIRM	2	>tr|C4FQX1|C4FQX1_9FIRM Protease HtpX homolog OS=Veillonella dispar ATCC 17748 GN=htpX PE=3 SV=1	-2.29318	-1.92512	0.368055	0.27283	0.35107	0.997473	0.997985	0.368055	0	2710400	2812700	7577200	723120	6450700	723530	-1.76433	-1.84163	-2.16941	-2.70633	-2.3651	-1.8081
865	tr|F5VVE5|F5VVE5_STROR	tr|F5VVE5|F5VVE5_STROR	3	>tr|F5VVE5|F5VVE5_STROR Phosphopentomutase OS=Streptococcus oralis SK255 GN=deoB PE=3 SV=1	-1.05137	-1.98012	-0.928751	0.464797	0.351756	0.997473	0.997985	-0.928751	0	632510	2519100	26174000	3709900	18901000	563990	-3.706	-1.98946	-0.244907	-0.281457	-0.707083	-2.16557
1267	tr|Q7P3M2|Q7P3M2_FUSNV	tr|Q7P3M2|Q7P3M2_FUSNV	4	>tr|Q7P3M2|Q7P3M2_FUSNV Fumarate reductase flavoprotein subunit OS=Fusobacterium nucleatum subsp. vincentii ATCC 49256 GN=FNV0151 PE=4 SV=1	-2.14574	-0.0141551	2.13158	0.51434	0.352069	0.997473	0.997985	2.13158	1	7963800	NA	37128000	4199000	35507000	25573	-0.326163	NA	0.297853	-0.097808	0.265363	-6.60477
119	sp|Q96DR5|BPIA2_HUMAN	sp|Q96DR5|BPIA2_HUMAN	9	>sp|Q96DR5|BPIA2_HUMAN BPI fold-containing family A member 2 OS=Homo sapiens GN=BPIFA2 PE=1 SV=2	1.55914	0.925483	-0.633652	0.437443	0.352643	0.997473	0.997985	-0.633652	0	9225300	24953000	99032000	18149000	107630000	3953400	-0.129957	1.08544	1.82096	2.07287	1.97573	0.628808
177	tr|C4FME8|C4FME8_9FIRM	tr|C4FME8|C4FME8_9FIRM	4	>tr|C4FME8|C4FME8_9FIRM Uncharacterized protein OS=Veillonella dispar ATCC 17748 GN=VEIDISOL_00261 PE=4 SV=1	-1.9556	-1.57323	0.382371	0.303575	0.353688	0.997473	0.997985	0.382371	0	3753800	2839400	11213000	837980	8773100	904200	-1.32977	-1.82896	-1.56095	-2.48772	-1.89084	-1.48823
665	tr|C4FRN4|C4FRN4_9FIRM	tr|C4FRN4|C4FRN4_9FIRM	19	>tr|C4FRN4|C4FRN4_9FIRM Uncharacterized protein OS=Veillonella dispar ATCC 17748 GN=VEIDISOL_01572 PE=4 SV=1	7.07501	6.47733	-0.597681	0.433096	0.354966	0.997473	0.997985	-0.597681	0	1202200000	1331300000	2215100000	1297600000	1614700000	265870000	6.36822	6.41826	6.64551	8.40449	6.15261	6.66793
922	tr|F9EJC9|F9EJC9_FUSNU	tr|F9EJC9|F9EJC9_FUSNU	5	>tr|F9EJC9|F9EJC9_FUSNU Endoribonuclease L-PSP family protein OS=Fusobacterium nucleatum subsp. animalis ATCC 51191 GN=tdcF PE=4 SV=1	3.84084	3.43856	-0.402277	0.337475	0.357364	0.997473	0.997985	-0.402277	0	184960000	120120000	248990000	60418000	256470000	52910000	3.87065	3.19273	3.25231	3.85635	3.31493	4.35124
1312	tr|Q7P4G3|Q7P4G3_FUSNV;tr|F9EQG1|F9EQG1_FUSNU	tr|Q7P4G3|Q7P4G3_FUSNV	5	>tr|Q7P4G3|Q7P4G3_FUSNV Acylamino-acid-releasing enzyme OS=Fusobacterium nucleatum subsp. vincentii ATCC 49256 GN=FNV0620 PE=4 SV=1;>tr|F9EQG1|F9EQG1_FUSNU Dipeptidyl aminopeptidase/acylaminoacyl-peptidase OS=Fusobacterium nucleatum subsp. animalis ATCC 51	0.0156777	0.48619	0.470512	0.392022	0.35755	0.997473	0.997985	0.470512	0	16424000	13624000	43533000	2377800	41399000	3578900	0.639682	0.273959	0.544929	-0.94111	0.502148	0.485995
1223	tr|Q7P2M7|Q7P2M7_FUSNV;tr|F9EKR9|F9EKR9_FUSNU	tr|Q7P2M7|Q7P2M7_FUSNV	5	>tr|Q7P2M7|Q7P2M7_FUSNV Hypothetical Cytosolic Protein OS=Fusobacterium nucleatum subsp. vincentii ATCC 49256 GN=FNV0966 PE=3 SV=1;>tr|F9EKR9|F9EKR9_FUSNU Uncharacterized protein OS=Fusobacterium nucleatum subsp. animalis ATCC 51191 GN=HMPREF9094_0523 PE=3	0.987634	0.623445	-0.364188	0.281925	0.35775	0.997473	0.997985	-0.364188	0	21458000	15507000	40332000	8017000	46306000	6893900	0.996423	0.447555	0.426358	0.861233	0.674909	1.42676
325	tr|C4FNL7|C4FNL7_9FIRM	tr|C4FNL7|C4FNL7_9FIRM	2	>tr|C4FNL7|C4FNL7_9FIRM Citrate lyase acyl carrier protein OS=Veillonella dispar ATCC 17748 GN=citD PE=4 SV=1	1.01655	0.200741	-0.815813	0.464619	0.358123	0.997473	0.997985	-0.815813	0	13280000	12923000	31506000	14556000	15915000	12461000	0.356156	0.203124	0.0429432	1.74571	-0.972287	2.27624
992	tr|F9ELC2|F9ELC2_FUSNU	tr|F9ELC2|F9ELC2_FUSNU	4	>tr|F9ELC2|F9ELC2_FUSNU Peptidylprolyl isomerase OS=Fusobacterium nucleatum subsp. animalis ATCC 51191 GN=HMPREF9094_0727 PE=4 SV=1	1.25418	0.851315	-0.402861	0.340298	0.358471	0.997473	0.997985	-0.402861	0	14291000	18350000	76817000	7741200	82394000	6717500	0.454057	0.673287	1.4266	0.809319	1.56365	1.38956
463	tr|C4FPU7|C4FPU7_9FIRM	tr|C4FPU7|C4FPU7_9FIRM	10	>tr|C4FPU7|C4FPU7_9FIRM UDP-N-acetylmuramoyl-L-alanyl-D-glutamate--2,6-diaminopimelate ligase OS=Veillonella dispar ATCC 17748 GN=murE PE=3 SV=1	0.522786	0.867653	0.344867	0.240823	0.358689	0.997473	0.997985	0.344867	0	15565000	26566000	53518000	5152200	51254000	3693700	0.568003	1.16944	0.865517	0.205567	0.831487	0.531303
302	tr|C4FNF5|C4FNF5_9FIRM	tr|C4FNF5|C4FNF5_9FIRM	4	>tr|C4FNF5|C4FNF5_9FIRM Energy-coupling factor transporter ATP-binding protein EcfA OS=Veillonella dispar ATCC 17748 GN=ecfA PE=3 SV=1	-0.893984	-0.510965	0.383019	0.31571	0.358775	0.997473	0.997985	0.383019	0	8241000	8423700	17368000	1988100	14334000	2010200	-0.280508	-0.370745	-0.881643	-1.20655	-1.13365	-0.341747
1442	tr|Q7P6S1|Q7P6S1_FUSNV	tr|Q7P6S1|Q7P6S1_FUSNV	2	>tr|Q7P6S1|Q7P6S1_FUSNV ABC transporter permease protein OS=Fusobacterium nucleatum subsp. vincentii ATCC 49256 GN=FNV1454 PE=4 SV=1	-1.4784	-0.839011	0.639385	0.446166	0.359188	0.997473	0.997985	0.639385	0	6358100	3467700	24786000	2407800	4884500	1545900	-0.626625	-1.56091	-0.329499	-0.922517	-2.79405	-0.71862
2	sp|O06942|DNAK_STRMU	sp|O06942|DNAK_STRMU	9	>sp|O06942|DNAK_STRMU Chaperone protein DnaK OS=Streptococcus mutans serotype c (strain ATCC 700610 / UA159) GN=dnaK PE=2 SV=2	-0.921862	-2.49225	-1.57039	0.48663	0.359744	0.997473	0.997985	-1.57039	0	260260	1751200	28572000	9260500	31053000	168490	-4.89091	-2.47703	-0.108814	1.07506	0.0586407	-3.89929
408	tr|C4FPE7|C4FPE7_9FIRM	tr|C4FPE7|C4FPE7_9FIRM	3	>tr|C4FPE7|C4FPE7_9FIRM Polyprenyl synthetase OS=Veillonella dispar ATCC 17748 GN=VEIDISOL_00771 PE=3 SV=1	-3.91495	-3.32727	0.587675	0.43711	0.360035	0.997473	0.997985	0.587675	0	986140	1388400	2213200	160140	2561300	312410	-3.11342	-2.78833	-4.08008	-4.9419	-3.78969	-3.01326
184	tr|C4FMG2|C4FMG2_9FIRM	tr|C4FMG2|C4FMG2_9FIRM	6	>tr|C4FMG2|C4FMG2_9FIRM Response regulator receiver domain protein OS=Veillonella dispar ATCC 17748 GN=VEIDISOL_00196 PE=4 SV=1	1.69273	2.02632	0.333592	0.212689	0.360249	0.997473	0.997985	0.333592	0	42008000	60017000	105820000	10925000	96102000	9975600	1.89278	2.2623	1.92389	1.32019	1.801	1.957
384	tr|C4FP44|C4FP44_9FIRM	tr|C4FP44|C4FP44_9FIRM	3	>tr|C4FP44|C4FP44_9FIRM Amidohydrolase OS=Veillonella dispar ATCC 17748 GN=VEIDISOL_00667 PE=4 SV=1	-2.52362	-2.13889	0.38473	0.17745	0.361041	0.997473	0.997985	0.38473	1	1771100	2878300	7084100	NA	6089100	418660	-2.33208	-1.81071	-2.27388	NA	-2.45407	-2.59317
769	tr|C4FSL2|C4FSL2_9FIRM	tr|C4FSL2|C4FSL2_9FIRM	4	>tr|C4FSL2|C4FSL2_9FIRM Oligopeptide transporter, OPT family OS=Veillonella dispar ATCC 17748 GN=VEIDISOL_01902 PE=4 SV=1	0.339468	0.80024	0.460773	0.394128	0.362512	0.997473	0.997985	0.460773	0	10927000	22303000	74062000	5185700	54290000	2351000	0.0959296	0.934893	1.3699	0.215178	0.920241	-0.117016
905	tr|F5VWX3|F5VWX3_STROR;sp|P48853|RS10_STRMU	tr|F5VWX3|F5VWX3_STROR	3	>tr|F5VWX3|F5VWX3_STROR 30S ribosomal protein S10 OS=Streptococcus oralis SK255 GN=rpsJ PE=3 SV=1;>sp|P48853|RS10_STRMU 30S ribosomal protein S10 OS=Streptococcus mutans serotype c (strain ATCC 700610 / UA159) GN=rpsJ PE=3 SV=1	-0.12652	-0.881586	-0.755066	0.46516	0.363299	0.997473	0.997985	-0.755066	0	2143100	6221300	35087000	7187500	37650000	938650	-2.07769	-0.777144	0.210073	0.699265	0.355746	-1.43457
675	tr|C4FRQ1|C4FRQ1_9FIRM	tr|C4FRQ1|C4FRQ1_9FIRM	6	>tr|C4FRQ1|C4FRQ1_9FIRM Pyridine nucleotide-disulfide oxidoreductase OS=Veillonella dispar ATCC 17748 GN=VEIDISOL_01590 PE=4 SV=1	-1.17402	-0.60643	0.567593	0.437508	0.364202	0.997473	0.997985	0.567593	0	6646100	10149000	14792000	3569900	6666000	1392000	-0.567513	-0.120892	-1.13088	-0.338502	-2.31446	-0.869101
622	tr|C4FRB5|C4FRB5_9FIRM	tr|C4FRB5|C4FRB5_9FIRM	3	>tr|C4FRB5|C4FRB5_9FIRM Transcriptional repressor NrdR OS=Veillonella dispar ATCC 17748 GN=nrdR PE=3 SV=1	-2.75473	-2.23522	0.519516	0.423746	0.364592	0.997473	0.997985	0.519516	0	873550	3090800	10152000	810620	6125900	258970	-3.27518	-1.7152	-1.71527	-2.53694	-2.44478	-3.28247
190	tr|C4FMI2|C4FMI2_9FIRM	tr|C4FMI2|C4FMI2_9FIRM	4	>tr|C4FMI2|C4FMI2_9FIRM DNA gyrase subunit B OS=Veillonella dispar ATCC 17748 GN=gyrB PE=3 SV=1	-1.26702	-0.942989	0.324026	0.194178	0.364624	0.997473	0.997985	0.324026	0	4560200	7061000	14597000	1673100	12938000	1229700	-1.07011	-0.607371	-1.15149	-1.46236	-1.29169	-1.047
477	tr|C4FPX3|C4FPX3_9FIRM	tr|C4FPX3|C4FPX3_9FIRM	5	>tr|C4FPX3|C4FPX3_9FIRM Putative sugar-binding domain protein OS=Veillonella dispar ATCC 17748 GN=VEIDISOL_00949 PE=4 SV=1	-1.9407	-1.13579	0.804912	0.471196	0.365136	0.997473	0.997985	0.804912	0	1549800	9087200	20449000	1353100	18327000	257560	-2.51018	-0.269078	-0.628113	-1.77716	-0.754647	-3.29031
814	tr|F5VSJ6|F5VSJ6_STROR	tr|F5VSJ6|F5VSJ6_STROR	2	>tr|F5VSJ6|F5VSJ6_STROR Ketol-acid reductoisomerase (NADP(+)) OS=Streptococcus oralis SK255 GN=ilvC PE=3 SV=1	-2.39441	-2.95626	-0.561852	0.426182	0.365239	0.997473	0.997985	-0.561852	2	NA	846240	6282600	741430	7563900	NA	NA	-3.45223	-2.46029	-2.66925	-2.11957	NA
540	tr|C4FQL8|C4FQL8_9FIRM	tr|C4FQL8|C4FQL8_9FIRM	9	>tr|C4FQL8|C4FQL8_9FIRM Efflux transporter, RND family, MFP subunit OS=Veillonella dispar ATCC 17748 GN=VEIDISOL_01086 PE=3 SV=1	0.920164	1.25738	0.337216	0.242373	0.366322	0.997473	0.997985	0.337216	0	19194000	36720000	71766000	8854400	47161000	5297600	0.847644	1.60349	1.32101	1.00856	0.703126	1.0488
880	tr|F5VVY6|F5VVY6_STROR	tr|F5VVY6|F5VVY6_STROR	11	>tr|F5VVY6|F5VVY6_STROR Serine protease OS=Streptococcus oralis SK255 GN=HMPREF9968_1297 PE=3 SV=1	-0.189765	-0.899908	-0.710143	0.506631	0.366681	0.997473	0.997985	-0.710143	2	NA	3084500	29072000	3141100	32921000	NA	NA	-1.71794	-0.0818812	-0.528265	0.148735	NA
597	tr|C4FR64|C4FR64_9FIRM	tr|C4FR64|C4FR64_9FIRM	3	>tr|C4FR64|C4FR64_9FIRM Cell division ATP-binding protein FtsE OS=Veillonella dispar ATCC 17748 GN=ftsE PE=4 SV=1	-1.72371	-1.396	0.32771	0.218788	0.368083	0.997473	0.997985	0.32771	0	2698700	5138400	12564000	1539800	9600100	710710	-1.7701	-1.03358	-1.38433	-1.58548	-1.7519	-1.83376
815	tr|F5VSJ9|F5VSJ9_STROR	tr|F5VSJ9|F5VSJ9_STROR	13	>tr|F5VSJ9|F5VSJ9_STROR Elongation factor G OS=Streptococcus oralis SK255 GN=fusA PE=3 SV=1	0.91641	-0.729248	-1.64566	0.495473	0.368572	0.997473	0.997985	-1.64566	0	967300	4359500	126860000	22779000	151830000	563440	-3.13915	-1.25401	2.20542	2.40982	2.50638	-2.16697
1103	tr|F9ENM0|F9ENM0_FUSNU	tr|F9ENM0|F9ENM0_FUSNU	10	>tr|F9ENM0|F9ENM0_FUSNU Cobalamin/Fe3+-siderophore ABC superfamily ATP binding cassette transporter, binding protein OS=Fusobacterium nucleatum subsp. animalis ATCC 51191 GN=HMPREF9094_1525 PE=4 SV=1	3.28371	2.93471	-0.348999	0.280684	0.369544	0.997473	0.997985	-0.348999	0	83363000	75705000	277960000	47827000	243770000	22197000	2.80726	2.57369	3.42319	3.50979	3.2366	3.10474
1295	tr|Q7P480|Q7P480_FUSNV;tr|F9EKD4|F9EKD4_FUSNU	tr|Q7P480|Q7P480_FUSNV	2	>tr|Q7P480|Q7P480_FUSNV 1-deoxy-D-xylulose-5-phosphate synthase OS=Fusobacterium nucleatum subsp. vincentii ATCC 49256 GN=FNV0361 PE=3 SV=1;>tr|F9EKD4|F9EKD4_FUSNU 1-deoxy-D-xylulose-5-phosphate synthase OS=Fusobacterium nucleatum subsp. animalis ATCC 5119	-2.60701	-2.01099	0.596021	0.451235	0.370194	0.997473	0.997985	0.596021	0	2613800	2151800	8345700	308110	7001500	830140	-1.81275	-2.20079	-2.01944	-3.97145	-2.23873	-1.61086
972	tr|F9EL00|F9EL00_FUSNU	tr|F9EL00|F9EL00_FUSNU	11	>tr|F9EL00|F9EL00_FUSNU SPFH/band 7 domain protein OS=Fusobacterium nucleatum subsp. animalis ATCC 51191 GN=HMPREF9094_0604 PE=4 SV=1	3.28701	2.92281	-0.364195	0.312836	0.370667	0.997473	0.997985	-0.364195	0	79967000	70947000	297760000	39255000	263330000	25229000	2.75177	2.48665	3.53002	3.2169	3.35564	3.28848
1085	tr|F9EN73|F9EN73_FUSNU	tr|F9EN73|F9EN73_FUSNU	6	>tr|F9EN73|F9EN73_FUSNU Uncharacterized protein OS=Fusobacterium nucleatum subsp. animalis ATCC 51191 GN=HMPREF9094_1378 PE=4 SV=1	-0.315775	-1.26773	-0.951958	0.485576	0.371327	0.997473	0.997985	-0.951958	0	8386300	1533900	17260000	6033700	6644200	4884900	-0.257187	-2.65469	-0.891327	0.439777	-2.31952	0.932416
1113	tr|F9ENS5|F9ENS5_FUSNU	tr|F9ENS5|F9ENS5_FUSNU	15	>tr|F9ENS5|F9ENS5_FUSNU Glutamine--fructose-6-phosphate aminotransferase [isomerizing] OS=Fusobacterium nucleatum subsp. animalis ATCC 51191 GN=glmS PE=3 SV=1	1.36632	1.91319	0.546867	0.441882	0.371972	0.997473	0.997985	0.546867	0	29965000	38912000	165300000	6244700	135200000	6227000	1.442	1.68124	2.61633	0.490749	2.32746	1.28076
219	tr|C4FMY8|C4FMY8_9FIRM	tr|C4FMY8|C4FMY8_9FIRM	25	>tr|C4FMY8|C4FMY8_9FIRM Putative methylmalonyl-CoA mutase, small subunit OS=Veillonella dispar ATCC 17748 GN=VEIDISOL_00143 PE=4 SV=1	3.13853	3.59764	0.459108	0.408141	0.372287	0.997473	0.997985	0.459108	0	81340000	225830000	397660000	32012000	327570000	18061000	2.77448	4.03926	3.97917	2.91443	3.69232	2.80884
520	tr|C4FQB4|C4FQB4_9FIRM	tr|C4FQB4|C4FQB4_9FIRM	8	>tr|C4FQB4|C4FQB4_9FIRM Tyrosine--tRNA ligase OS=Veillonella dispar ATCC 17748 GN=tyrS PE=3 SV=1	0.130469	0.572622	0.442153	0.399188	0.373022	0.997473	0.997985	0.442153	0	8469100	22710000	58466000	4004000	43642000	2508800	-0.244077	0.959143	1.0028	-0.168325	0.583525	-0.0237921
1251	tr|Q7P369|Q7P369_FUSNV	tr|Q7P369|Q7P369_FUSNV	2	>tr|Q7P369|Q7P369_FUSNV Elongation factor Ts OS=Fusobacterium nucleatum subsp. vincentii ATCC 49256 GN=tsf PE=3 SV=1	0.669974	1.24873	0.57876	0.451462	0.373389	0.997473	0.997985	0.57876	0	31062000	20252000	78018000	2943800	80234000	5535000	1.48998	0.805536	1.45069	-0.624465	1.52268	1.11171
466	tr|C4FPV2|C4FPV2_9FIRM	tr|C4FPV2|C4FPV2_9FIRM	5	>tr|C4FPV2|C4FPV2_9FIRM UDP-N-acetylmuramate--L-alanine ligase OS=Veillonella dispar ATCC 17748 GN=murC PE=3 SV=1	0.378727	0.734302	0.355575	0.30424	0.373563	0.997473	0.997985	0.355575	0	14959000	26754000	42537000	4467600	40056000	4127800	0.515014	1.17889	0.508996	-0.0058587	0.451285	0.690755
480	tr|C4FPX6|C4FPX6_9FIRM	tr|C4FPX6|C4FPX6_9FIRM	5	>tr|C4FPX6|C4FPX6_9FIRM Triosephosphate isomerase OS=Veillonella dispar ATCC 17748 GN=tpiA PE=3 SV=1	1.02339	1.43446	0.411066	0.37726	0.373983	0.997473	0.997985	0.411066	0	26640000	47189000	61386000	6259300	55982000	7824100	1.28506	1.93985	1.07846	0.494212	0.967574	1.60839
366	tr|C4FNZ5|C4FNZ5_9FIRM	tr|C4FNZ5|C4FNZ5_9FIRM	3	>tr|C4FNZ5|C4FNZ5_9FIRM Hydrogenase, Fe-only OS=Veillonella dispar ATCC 17748 GN=VEIDISOL_00617 PE=4 SV=1	-3.63969	-3.00272	0.63697	0.463502	0.374512	0.997473	0.997985	0.63697	0	374710	1930900	7159100	277150	4424300	175120	-4.40458	-2.34604	-2.25753	-4.12849	-2.94667	-3.84391
571	tr|C4FQY2|C4FQY2_9FIRM	tr|C4FQY2|C4FQY2_9FIRM	26	>tr|C4FQY2|C4FQY2_9FIRM Glutamate--ammonia ligase, catalytic domain protein OS=Veillonella dispar ATCC 17748 GN=glnA PE=3 SV=1	3.87891	4.25867	0.379756	0.345455	0.375001	0.997473	0.997985	0.379756	0	162440000	266340000	682640000	70936000	385800000	31296000	3.69741	4.2605	4.81809	4.09435	3.94467	3.59771
851	tr|F5VU99|F5VU99_STROR	tr|F5VU99|F5VU99_STROR	3	>tr|F5VU99|F5VU99_STROR NADH oxidase OS=Streptococcus oralis SK255 GN=noxE PE=4 SV=1	-2.78505	-3.92252	-1.13747	0.521888	0.375251	0.997473	0.997985	-1.13747	1	107740	715280	8331200	469050	7078500	NA	-6.06775	-3.67768	-2.02214	-3.34824	-2.22186	NA
1534	tr|Q7P899|Q7P899_FUSNV;tr|F9EL98|F9EL98_FUSNU	tr|Q7P899|Q7P899_FUSNV	3	>tr|Q7P899|Q7P899_FUSNV Dipeptide transport system permease protein dppB OS=Fusobacterium nucleatum subsp. vincentii ATCC 49256 GN=FNV2131 PE=3 SV=1;>tr|F9EL98|F9EL98_FUSNU Dipeptide ABC superfamily ATP binding cassette transporter, permease protein OS=Fus	-0.447708	-0.910436	-0.462729	0.414983	0.375564	0.997473	0.997985	-0.462729	0	4852400	3246700	28830000	2778500	30426000	1610200	-0.987238	-1.64921	-0.0948585	-0.710164	0.0271809	-0.66014
1185	tr|F9PNE1|F9PNE1_9ACTO;tr|J3JJ58|J3JJ58_ACTNH;tr|F9EJ61|F9EJ61_9ACTO	tr|F9PNE1|F9PNE1_9ACTO	4	>tr|F9PNE1|F9PNE1_9ACTO Enolase OS=Actinomyces sp. oral taxon 175 str. F0384 GN=eno PE=3 SV=1;>tr|J3JJ58|J3JJ58_ACTNH Enolase OS=Actinomyces naeslundii (strain ATCC 12104 / DSM 43013 / JCM 8349 / NCTC 10301 / Howell 279) GN=eno PE=3 SV=1;>tr|F9EJ61|F9EJ61_	-1.9966	-1.11628	0.880316	0.487331	0.376348	0.997473	0.997985	0.880316	0	4599500	5132000	13656000	313510	7765800	2613400	-1.05866	-1.03525	-1.25494	-3.94569	-2.07894	0.0348243
779	tr|C4FSM7|C4FSM7_9FIRM	tr|C4FSM7|C4FSM7_9FIRM	3	>tr|C4FSM7|C4FSM7_9FIRM Bifunctional purine biosynthesis protein PurH OS=Veillonella dispar ATCC 17748 GN=purH PE=3 SV=1	-3.67908	-2.31429	1.36479	0.50015	0.376544	0.997473	0.997985	1.36479	0	328270	1865900	31249000	316920	12400000	46382	-4.58114	-2.39195	0.0302273	-3.92964	-1.35719	-5.7504
45	sp|Q2FF16|UPP_STAA3	sp|Q2FF16|UPP_STAA3	2	>sp|Q2FF16|UPP_STAA3 Uracil phosphoribosyltransferase OS=Staphylococcus aureus (strain USA300) GN=upp PE=3 SV=1	-3.07848	-3.93272	-0.854245	0.486525	0.376931	0.997473	0.997985	-0.854245	0	223710	609250	5007400	943310	7911600	85482	-5.09284	-3.89283	-2.8125	-2.31214	-2.05025	-4.87304
1151	tr|F9EPY1|F9EPY1_FUSNU	tr|F9EPY1|F9EPY1_FUSNU	2	>tr|F9EPY1|F9EPY1_FUSNU MORN repeat protein (Fragment) OS=Fusobacterium nucleatum subsp. animalis ATCC 51191 GN=HMPREF9094_1986 PE=4 SV=1	-3.39883	-2.57204	0.826796	NA	0.377014	NA	0.997985	0.826796	4	1479600	NA	NA	NA	NA	238800	-2.57204	NA	NA	NA	NA	-3.39883
1243	tr|Q7P348|Q7P348_FUSNV	tr|Q7P348|Q7P348_FUSNV	4	>tr|Q7P348|Q7P348_FUSNV Peptide methionine sulfoxide reductase MsrB OS=Fusobacterium nucleatum subsp. vincentii ATCC 49256 GN=msrB PE=3 SV=1	-2.33165	-1.57189	0.759763	0.481313	0.378107	0.997473	0.997985	0.759763	0	3148700	2690100	13700000	313560	6184400	1656600	-1.56432	-1.90139	-1.24995	-3.94545	-2.43012	-0.619373
1459	tr|Q7P722|Q7P722_FUSNV;tr|F9ENA5|F9ENA5_FUSNU	tr|Q7P722|Q7P722_FUSNV	2	>tr|Q7P722|Q7P722_FUSNV Uncharacterized protein OS=Fusobacterium nucleatum subsp. vincentii ATCC 49256 GN=FNV1536 PE=4 SV=1;>tr|F9ENA5|F9ENA5_FUSNU Uncharacterized protein OS=Fusobacterium nucleatum subsp. animalis ATCC 51191 GN=HMPREF9094_1410 PE=4 SV=1	-1.66166	-1.96759	-0.305932	0.178023	0.380637	0.997473	0.997985	-0.305932	0	2438400	2692900	7937300	1340800	8832000	1021100	-1.90544	-1.9	-2.09733	-1.7907	-1.88052	-1.31375
594	tr|C4FR57|C4FR57_9FIRM	tr|C4FR57|C4FR57_9FIRM	2	>tr|C4FR57|C4FR57_9FIRM Gamma-glutamyl phosphate reductase OS=Veillonella dispar ATCC 17748 GN=proA PE=3 SV=1	-5.50183	-5.05283	0.449001	0.380001	0.381104	0.997473	0.997985	0.449001	1	183680	423580	932260	105370	877920	NA	-5.35591	-4.38024	-5.42234	-5.56261	-5.44105	NA
1122	tr|F9EP03|F9EP03_FUSNU	tr|F9EP03|F9EP03_FUSNU	2	>tr|F9EP03|F9EP03_FUSNU Uncharacterized protein (Fragment) OS=Fusobacterium nucleatum subsp. animalis ATCC 51191 GN=HMPREF9094_1658 PE=4 SV=1	-1.96828	-3.20911	-1.24083	0.530388	0.381153	0.997473	0.997985	-1.24083	1	126500	2879700	8650800	NA	11826000	444800	-5.85356	-1.81006	-1.9637	NA	-1.43029	-2.50626
444	tr|C4FPN5|C4FPN5_9FIRM	tr|C4FPN5|C4FPN5_9FIRM	2	>tr|C4FPN5|C4FPN5_9FIRM 50S ribosomal protein L20 OS=Veillonella dispar ATCC 17748 GN=rplT PE=3 SV=1	0.710693	1.08394	0.373245	0.349663	0.381221	0.997473	0.997985	0.373245	0	14092000	28672000	82890000	6641600	44439000	4905700	0.435346	1.27174	1.54473	0.582128	0.611436	0.938514
116	sp|Q8DW97|RS9_STRMU	sp|Q8DW97|RS9_STRMU	2	>sp|Q8DW97|RS9_STRMU 30S ribosomal protein S9 OS=Streptococcus mutans serotype c (strain ATCC 700610 / UA159) GN=rpsI PE=3 SV=1	-3.81405	-4.49508	-0.681032	0.517375	0.381377	0.997473	0.997985	-0.681032	2	NA	414170	1604100	190580	4431200	NA	NA	-4.41037	-4.57979	-4.68383	-2.94426	NA
449	tr|C4FPS1|C4FPS1_9FIRM	tr|C4FPS1|C4FPS1_9FIRM	3	>tr|C4FPS1|C4FPS1_9FIRM Precorrin-4 C(11)-methyltransferase OS=Veillonella dispar ATCC 17748 GN=cobM PE=3 SV=1	-1.61027	-1.17921	0.431063	0.405365	0.381488	0.997473	0.997985	0.431063	0	2459300	5995500	18108000	1936800	12141000	552250	-1.89405	-0.826719	-0.816866	-1.24532	-1.38975	-2.19576
1277	tr|Q7P3U9|Q7P3U9_FUSNV;tr|F9EKQ1|F9EKQ1_FUSNU	tr|Q7P3U9|Q7P3U9_FUSNV	3	>tr|Q7P3U9|Q7P3U9_FUSNV 3-hydroxybutyryl-CoA dehydratase OS=Fusobacterium nucleatum subsp. vincentii ATCC 49256 GN=FNV0138 PE=3 SV=1;>tr|F9EKQ1|F9EKQ1_FUSNU 3-hydroxybutyryl-CoA dehydratase OS=Fusobacterium nucleatum subsp. animalis ATCC 51191 GN=crt PE=3	2.12571	2.4718	0.34609	0.305597	0.38166	0.997473	0.997985	0.34609	0	60590000	58439000	186940000	13676000	143210000	12737000	2.38151	2.22657	2.80733	1.65324	2.41623	2.30767
713	tr|C4FS51|C4FS51_9FIRM	tr|C4FS51|C4FS51_9FIRM	9	>tr|C4FS51|C4FS51_9FIRM Putative glutamine ABC transporter periplasmic protein OS=Veillonella dispar ATCC 17748 GN=VEIDISOL_01741 PE=4 SV=1	2.55011	2.14777	-0.402346	0.383547	0.381971	0.997473	0.997985	-0.402346	0	42394000	71384000	114290000	41294000	123200000	11606000	1.90499	2.49488	2.04343	3.29199	2.18411	2.17423
1498	tr|Q7P7T8|Q7P7T8_FUSNV	tr|Q7P7T8|Q7P7T8_FUSNV	2	>tr|Q7P7T8|Q7P7T8_FUSNV N-acetylneuraminate-binding protein OS=Fusobacterium nucleatum subsp. vincentii ATCC 49256 GN=FNV1698 PE=4 SV=1	0.419257	0.755352	0.336095	0.286304	0.382757	0.997473	0.997985	0.336095	0	25517000	14092000	48705000	5415000	42347000	3469300	1.22759	0.319248	0.719216	0.279342	0.537067	0.441363
820	tr|F5VSN0|F5VSN0_STROR	tr|F5VSN0|F5VSN0_STROR	11	>tr|F5VSN0|F5VSN0_STROR DNA-directed RNA polymerase subunit beta OS=Streptococcus oralis SK255 GN=rpoC PE=3 SV=1	-1.68505	-2.84131	-1.15626	0.503161	0.383328	0.997473	0.997985	-1.15626	0	276280	868930	25327000	2151900	19795000	250500	-4.81121	-3.41675	-0.295977	-1.08914	-0.635807	-3.33019
1573	zz|FGCZCont0188_P08779|K1C16_HUMAN;sp|P08779|K1C16_HUMAN;CON__P08779;zz|FGCZCont0039_P08779|K1C16_HUMAN;zz|FGCZCont0013_P08779|K1C16_HUMAN;zz|FGCZCont0162_P08779|K1C16_HUMAN;zz|FGCZCont0046_P08779|K1C16_HUMAN;zz|FGCZCont0155_P08779|K1C16_HUMAN	zz|FGCZCont0188_P08779|K1C16_HUMAN	11	>zz|FGCZCont0188_P08779|K1C16_HUMAN blastpHomologue_0.0;>sp|P08779|K1C16_HUMAN Keratin, type I cytoskeletal 16 OS=Homo sapiens GN=KRT16 PE=1 SV=4;>P08779 SWISS-PROT:P08779 Tax_Id=9606 Gene_Symbol=KRT16 Keratin, type I cytoskeletal 16;>zz|FGCZCont0039_P0877	-0.83896	0.0452476	0.884207	0.517761	0.383848	0.997473	0.997985	0.884207	1	34687000	4521200	25321000	NA	27783000	857130	1.63726	-1.20518	-0.296345	NA	-0.112973	-1.56495
1014	tr|F9ELQ5|F9ELQ5_FUSNU;tr|Q7P412|Q7P412_FUSNV	tr|F9ELQ5|F9ELQ5_FUSNU	2	>tr|F9ELQ5|F9ELQ5_FUSNU MIP family glycerol uptake facilitator protein GlpF OS=Fusobacterium nucleatum subsp. animalis ATCC 51191 GN=glpF PE=3 SV=1;>tr|Q7P412|Q7P412_FUSNV Glycerol uptake facilitator protein OS=Fusobacterium nucleatum subsp. vincentii ATCC	-1.54469	-0.993306	0.55138	0.45801	0.383938	0.997473	0.997985	0.55138	0	8003400	5471400	10180000	766020	15826000	1242400	-0.319544	-0.949381	-1.71099	-2.62086	-0.980936	-1.03226
1539	tr|Q7P8J9|Q7P8J9_FUSNV	tr|Q7P8J9|Q7P8J9_FUSNV	14	>tr|Q7P8J9|Q7P8J9_FUSNV Chaperone protein ClpB OS=Fusobacterium nucleatum subsp. vincentii ATCC 49256 GN=clpB PE=3 SV=1	1.25185	0.801322	-0.450531	0.421944	0.384593	0.997473	0.997985	-0.450531	0	23100000	16285000	51173000	16518000	37200000	7180100	1.09481	0.513198	0.795956	1.93323	0.337201	1.48513
1307	tr|Q7P4D8|Q7P4D8_FUSNV	tr|Q7P4D8|Q7P4D8_FUSNV	3	>tr|Q7P4D8|Q7P4D8_FUSNV Lactam utilization protein LAMB OS=Fusobacterium nucleatum subsp. vincentii ATCC 49256 GN=FNV0636 PE=3 SV=1	-0.765145	-1.14558	-0.380431	0.366449	0.385052	0.997473	0.997985	-0.380431	0	4393900	4734400	14390000	4367300	15899000	1043900	-1.11968	-1.14339	-1.17366	-0.0395308	-0.973838	-1.28206
499	tr|C4FQ62|C4FQ62_9FIRM	tr|C4FQ62|C4FQ62_9FIRM	5	>tr|C4FQ62|C4FQ62_9FIRM Chain length determinant protein OS=Veillonella dispar ATCC 17748 GN=VEIDISOL_01410 PE=4 SV=1	-0.407583	-0.105848	0.301734	0.176058	0.38516	0.997473	0.997985	0.301734	0	9068600	12311000	25216000	3543400	19524000	2194100	-0.152817	0.138068	-0.302796	-0.349551	-0.657067	-0.21613
1039	tr|F9EM95|F9EM95_FUSNU	tr|F9EM95|F9EM95_FUSNU	2	>tr|F9EM95|F9EM95_FUSNU Uncharacterized protein OS=Fusobacterium nucleatum subsp. animalis ATCC 51191 GN=HMPREF9094_1050 PE=4 SV=1	-3.0865	-2.59447	0.492036	0.441909	0.385435	0.997473	0.997985	0.492036	0	2052100	2125100	3363500	327570	5300700	385670	-2.13558	-2.21753	-3.43029	-3.88063	-2.66793	-2.71095
696	tr|C4FRX1|C4FRX1_9FIRM	tr|C4FRX1|C4FRX1_9FIRM	7	>tr|C4FRX1|C4FRX1_9FIRM Pyrrolidone-carboxylate peptidase OS=Veillonella dispar ATCC 17748 GN=pcp PE=3 SV=1	0.90758	1.21073	0.303147	0.184473	0.385577	0.997473	0.997985	0.303147	0	20627000	34150000	65631000	8795600	47534000	5151900	0.943721	1.50619	1.18227	0.998682	0.715276	1.00878
556	tr|C4FQT2|C4FQT2_9FIRM	tr|C4FQT2|C4FQT2_9FIRM	3	>tr|C4FQT2|C4FQT2_9FIRM Uncharacterized protein OS=Veillonella dispar ATCC 17748 GN=VEIDISOL_01150 PE=4 SV=1	-2.92062	-2.56797	0.352648	0.328773	0.386121	0.997473	0.997985	0.352648	0	1644700	2183500	4182800	504250	4797100	388890	-2.43088	-2.18118	-3.09185	-3.24093	-2.8219	-2.69902
1495	tr|Q7P7Q9|Q7P7Q9_FUSNV	tr|Q7P7Q9|Q7P7Q9_FUSNV	2	>tr|Q7P7Q9|Q7P7Q9_FUSNV Glucose-1-phosphate adenylyltransferase OS=Fusobacterium nucleatum subsp. vincentii ATCC 49256 GN=FNV1913 PE=4 SV=1	-3.06964	-2.64548	0.424154	0.408418	0.386336	0.997473	0.997985	0.424154	0	1310600	1533400	5939600	305800	5449300	416380	-2.73387	-2.65512	-2.54745	-3.98261	-2.62529	-2.60101
1045	tr|F9EMB9|F9EMB9_FUSNU;tr|Q7P278|Q7P278_FUSNV;tr|Q7P2H8|Q7P2H8_FUSNV	tr|F9EMB9|F9EMB9_FUSNU	6	>tr|F9EMB9|F9EMB9_FUSNU S1 RNA binding domain protein OS=Fusobacterium nucleatum subsp. animalis ATCC 51191 GN=HMPREF9094_1074 PE=4 SV=1;>tr|Q7P278|Q7P278_FUSNV TRANSCRIPTION ACCESSORY PROTEIN (S1 RNA binding domain) OS=Fusobacterium nucleatum subsp. vince	-0.710503	-1.00517	-0.294664	0.146573	0.386983	0.997473	0.997985	-0.294664	0	5387200	4148300	17758000	2616300	19472000	1598100	-0.84773	-1.3206	-0.847167	-0.799363	-0.66118	-0.670964
1021	tr|F9ELT9|F9ELT9_FUSNU	tr|F9ELT9|F9ELT9_FUSNU	3	>tr|F9ELT9|F9ELT9_FUSNU NH(3)-dependent NAD(+) synthetase OS=Fusobacterium nucleatum subsp. animalis ATCC 51191 GN=nadE PE=3 SV=1	-2.84525	-3.27348	-0.428228	0.366613	0.38725	0.997473	0.997985	-0.428228	1	1285800	866110	2938600	NA	5696200	287290	-2.75936	-3.42111	-3.63995	NA	-2.55695	-3.13355
1363	tr|Q7P5D5|Q7P5D5_FUSNV;tr|F9EPG8|F9EPG8_FUSNU	tr|Q7P5D5|Q7P5D5_FUSNV	4	>tr|Q7P5D5|Q7P5D5_FUSNV Uncharacterized protein OS=Fusobacterium nucleatum subsp. vincentii ATCC 49256 GN=FNV0826 PE=4 SV=1;>tr|F9EPG8|F9EPG8_FUSNU Uncharacterized protein OS=Fusobacterium nucleatum subsp. animalis ATCC 51191 GN=HMPREF9094_1823 PE=4 SV=1	2.13288	1.60918	-0.523702	0.454872	0.387334	0.997473	0.997985	-0.523702	0	57719000	40129000	50920000	12776000	97630000	20939000	2.31674	1.72253	0.788261	1.55229	1.82533	3.02102
577	tr|C4FQZ5|C4FQZ5_9FIRM	tr|C4FQZ5|C4FQZ5_9FIRM	4	>tr|C4FQZ5|C4FQZ5_9FIRM Elongation factor 4 OS=Veillonella dispar ATCC 17748 GN=lepA PE=3 SV=1	-1.62142	-1.19516	0.426267	0.412275	0.38784	0.997473	0.997985	0.426267	0	4709000	5509800	10807000	886660	15711000	916970	-1.02727	-0.940003	-1.6182	-2.40398	-0.992184	-1.4681
1505	tr|Q7P7Y0|Q7P7Y0_FUSNV	tr|Q7P7Y0|Q7P7Y0_FUSNV	37	>tr|Q7P7Y0|Q7P7Y0_FUSNV Pyruvate-flavodoxin oxidoreductase OS=Fusobacterium nucleatum subsp. vincentii ATCC 49256 GN=FNV1964 PE=3 SV=1	6.74687	6.31985	-0.427021	0.414401	0.388862	0.997473	0.997985	-0.427021	0	752500000	1049600000	3001200000	332270000	3103700000	271110000	5.74307	6.09946	7.11702	6.38425	7.16042	6.69594
765	tr|C4FSJ5|C4FSJ5_9FIRM	tr|C4FSJ5|C4FSJ5_9FIRM	2	>tr|C4FSJ5|C4FSJ5_9FIRM Single-stranded DNA-binding protein OS=Veillonella dispar ATCC 17748 GN=VEIDISOL_01885 PE=3 SV=1	-1.01555	-1.36349	-0.34794	0.331653	0.390927	0.997473	0.997985	-0.34794	0	3314500	6176400	9564700	2164100	14380000	1423300	-1.49584	-0.786857	-1.80778	-1.08076	-1.12871	-0.837192
1171	tr|F9ER64|F9ER64_FUSNU	tr|F9ER64|F9ER64_FUSNU	9	>tr|F9ER64|F9ER64_FUSNU Major outer membrane protein OS=Fusobacterium nucleatum subsp. animalis ATCC 51191 GN=HMPREF9094_2419 PE=4 SV=1	7.08015	6.60006	-0.480093	0.445316	0.39134	0.997473	0.997985	-0.480093	0	1228300000	1000300000	3528600000	871000000	2815800000	223190000	6.39688	6.03494	7.36835	7.81335	7.01028	6.41683
1211	tr|Q7P2G9|Q7P2G9_FUSNV	tr|Q7P2G9|Q7P2G9_FUSNV	8	>tr|Q7P2G9|Q7P2G9_FUSNV ACETOACETATE:BUTYRATE/ACETATE COENZYME A TRANSFERASE OS=Fusobacterium nucleatum subsp. vincentii ATCC 49256 GN=FNV0787 PE=4 SV=1	4.44188	4.12895	-0.312933	0.24789	0.392227	0.997473	0.997985	-0.312933	0	210220000	195790000	555290000	76186000	605020000	58152000	4.04146	3.84785	4.49753	4.20023	4.63861	4.4868
1255	tr|Q7P389|Q7P389_FUSNV	tr|Q7P389|Q7P389_FUSNV	24	>tr|Q7P389|Q7P389_FUSNV FUSOBACTERIUM OUTER MEMBRANE PROTEIN FAMILY OS=Fusobacterium nucleatum subsp. vincentii ATCC 49256 GN=FNV2154 PE=4 SV=1	4.38386	3.945	-0.438861	0.427043	0.392321	0.997473	0.997985	-0.438861	0	151160000	158680000	619560000	106440000	651550000	33668000	3.60138	3.56605	4.66756	4.69613	4.75289	3.70255
452	tr|C4FPS5|C4FPS5_9FIRM	tr|C4FPS5|C4FPS5_9FIRM	8	>tr|C4FPS5|C4FPS5_9FIRM Precorrin-8X methylmutase OS=Veillonella dispar ATCC 17748 GN=cobH PE=4 SV=1	2.04662	2.31997	0.273351	0.0264431	0.392343	0.997473	0.997985	0.273351	0	53994000	69621000	132320000	18252000	115220000	10121000	2.22772	2.46135	2.27084	2.08126	2.08083	1.97777
1470	tr|Q7P772|Q7P772_FUSNV;tr|F9EJE2|F9EJE2_FUSNU	tr|Q7P772|Q7P772_FUSNV	12	>tr|Q7P772|Q7P772_FUSNV Alkyl hydroperoxide reductase C22 OS=Fusobacterium nucleatum subsp. vincentii ATCC 49256 GN=FNV1474 PE=4 SV=1;>tr|F9EJE2|F9EJE2_FUSNU Alkyl hydroperoxide reductase C OS=Fusobacterium nucleatum subsp. animalis ATCC 51191 GN=ahpC PE=4	7.47148	7.11374	-0.357738	0.352106	0.392819	0.997473	0.997985	-0.357738	0	2335300000	1435900000	4011100000	602720000	3651400000	559650000	7.25421	6.51968	7.56733	7.26735	7.41107	7.73602
1441	tr|Q7P6R9|Q7P6R9_FUSNV;tr|F9EM47|F9EM47_FUSNU	tr|Q7P6R9|Q7P6R9_FUSNV	2	>tr|Q7P6R9|Q7P6R9_FUSNV ABC transporter ATP-binding protein OS=Fusobacterium nucleatum subsp. vincentii ATCC 49256 GN=FNV1456 PE=4 SV=1;>tr|F9EM47|F9EM47_FUSNU ABC superfamily ATP binding cassette transporter, ABC protein OS=Fusobacterium nucleatum subsp.	-2.13482	-1.45959	0.67523	0.503599	0.392954	0.997473	0.997985	0.67523	1	5604700	2205800	12308000	NA	3972800	1139000	-0.794917	-2.16755	-1.41629	NA	-3.11268	-1.15695
1510	tr|Q7P7Z5|Q7P7Z5_FUSNV;tr|F9EL06|F9EL06_FUSNU	tr|Q7P7Z5|Q7P7Z5_FUSNV	3	>tr|Q7P7Z5|Q7P7Z5_FUSNV 30S ribosomal protein S12 OS=Fusobacterium nucleatum subsp. vincentii ATCC 49256 GN=rpsL PE=3 SV=1;>tr|F9EL06|F9EL06_FUSNU 30S ribosomal protein S12 OS=Fusobacterium nucleatum subsp. animalis ATCC 51191 GN=rpsL PE=3 SV=1	0.546622	0.969946	0.423324	0.418876	0.39324	0.997473	0.997985	0.423324	0	20006000	20991000	64418000	7410200	66258000	2023700	0.902932	0.853595	1.15331	0.744516	1.22749	-0.332142
1460	tr|Q7P730|Q7P730_FUSNV;tr|F9EQ93|F9EQ93_FUSNU	tr|Q7P730|Q7P730_FUSNV	4	>tr|Q7P730|Q7P730_FUSNV dTDP-4-dehydrorhamnose reductase OS=Fusobacterium nucleatum subsp. vincentii ATCC 49256 GN=FNV1769 PE=3 SV=1;>tr|F9EQ93|F9EQ93_FUSNU dTDP-4-dehydrorhamnose reductase OS=Fusobacterium nucleatum subsp. animalis ATCC 51191 GN=rfbD PE=3	-0.931979	-0.635758	0.296221	0.183132	0.393601	0.997473	0.997985	0.296221	0	5102300	8512700	20419000	2130200	17413000	1402600	-0.920231	-0.356651	-0.630392	-1.10417	-0.833549	-0.858215
1399	tr|Q7P5V2|Q7P5V2_FUSNV;tr|F9EMZ9|F9EMZ9_FUSNU	tr|Q7P5V2|Q7P5V2_FUSNV	4	>tr|Q7P5V2|Q7P5V2_FUSNV Uncharacterized protein OS=Fusobacterium nucleatum subsp. vincentii ATCC 49256 GN=FNV1341 PE=4 SV=1;>tr|F9EMZ9|F9EMZ9_FUSNU Uncharacterized protein OS=Fusobacterium nucleatum subsp. animalis ATCC 51191 GN=HMPREF9094_1304 PE=4 SV=1	-0.663807	-0.263168	0.40064	0.40262	0.393732	0.997473	0.997985	0.40064	0	9358800	7745100	27023000	1692500	29132000	1792400	-0.110786	-0.483369	-0.195349	-1.44526	-0.0398481	-0.506312
1225	tr|Q7P2M9|Q7P2M9_FUSNV	tr|Q7P2M9|Q7P2M9_FUSNV	2	>tr|Q7P2M9|Q7P2M9_FUSNV Uncharacterized protein (Fragment) OS=Fusobacterium nucleatum subsp. vincentii ATCC 49256 GN=FNV1159 PE=4 SV=1	-3.99093	-3.24863	0.7423	0.498001	0.395455	0.997473	0.997985	0.7423	0	314570	2028200	4958400	763240	1226200	117150	-4.63802	-2.28011	-2.82777	-2.62626	-4.92574	-4.4208
1359	tr|Q7P588|Q7P588_FUSNV;tr|F9EN05|F9EN05_FUSNU	tr|Q7P588|Q7P588_FUSNV	3	>tr|Q7P588|Q7P588_FUSNV Anthranilate synthase component II OS=Fusobacterium nucleatum subsp. vincentii ATCC 49256 GN=FNV0761 PE=4 SV=1;>tr|F9EN05|F9EN05_FUSNU Glutamine amidotransferase class-I domain protein OS=Fusobacterium nucleatum subsp. animalis ATCC	-1.56133	-0.957444	0.603887	0.482733	0.395991	0.997473	0.997985	0.603887	0	5299000	4786900	17454000	549100	17823000	1489700	-0.869757	-1.1286	-0.873974	-3.11457	-0.797655	-0.77176
1156	tr|F9EQ77|F9EQ77_FUSNU	tr|F9EQ77|F9EQ77_FUSNU	3	>tr|F9EQ77|F9EQ77_FUSNU LexA repressor OS=Fusobacterium nucleatum subsp. animalis ATCC 51191 GN=HMPREF9094_2082 PE=4 SV=1	-2.51618	-2.18806	0.328116	0.303494	0.396155	0.997473	0.997985	0.328116	0	2572800	1843000	6868700	629610	6083500	557820	-1.83385	-2.40851	-2.32182	-2.91168	-2.45549	-2.18136
662	tr|C4FRM6|C4FRM6_9FIRM	tr|C4FRM6|C4FRM6_9FIRM	4	>tr|C4FRM6|C4FRM6_9FIRM OstA-like protein OS=Veillonella dispar ATCC 17748 GN=VEIDISOL_01564 PE=4 SV=1	-0.513802	-0.211087	0.302715	0.226958	0.397284	0.997473	0.997985	0.302715	0	9698500	11044000	21332000	3022500	19326000	2093800	-0.0632112	-0.00756639	-0.562483	-0.585341	-0.672788	-0.283276
1367	tr|Q7P5G3|Q7P5G3_FUSNV;tr|F9EJF9|F9EJF9_FUSNU	tr|Q7P5G3|Q7P5G3_FUSNV	2	>tr|Q7P5G3|Q7P5G3_FUSNV V-type ATP synthase subunit D OS=Fusobacterium nucleatum subsp. vincentii ATCC 49256 GN=atpD PE=3 SV=1;>tr|F9EJF9|F9EJF9_FUSNU V-type ATP synthase subunit D OS=Fusobacterium nucleatum subsp. animalis ATCC 51191 GN=ntpD PE=3 SV=1	-1.04028	-1.76541	-0.725139	0.49851	0.39731	0.997473	0.997985	-0.725139	0	7065700	793270	13511000	1761300	12310000	1976200	-0.485822	-3.53891	-1.27151	-1.38617	-1.36843	-0.366226
1302	tr|Q7P4C8|Q7P4C8_FUSNV;tr|F9EKI3|F9EKI3_FUSNU	tr|Q7P4C8|Q7P4C8_FUSNV	3	>tr|Q7P4C8|Q7P4C8_FUSNV 30S ribosomal protein S17 OS=Fusobacterium nucleatum subsp. vincentii ATCC 49256 GN=rpsQ PE=3 SV=1;>tr|F9EKI3|F9EKI3_FUSNU 30S ribosomal protein S17 OS=Fusobacterium nucleatum subsp. animalis ATCC 51191 GN=rpsQ PE=3 SV=1	0.790127	0.411773	-0.378353	0.392108	0.399708	0.997473	0.997985	-0.378353	0	15242000	13340000	40940000	4678000	54845000	6636100	0.540022	0.24571	0.449587	0.062385	0.935927	1.37207
319	tr|C4FNJ4|C4FNJ4_9FIRM	tr|C4FNJ4|C4FNJ4_9FIRM	2	>tr|C4FNJ4|C4FNJ4_9FIRM S4 domain protein OS=Veillonella dispar ATCC 17748 GN=VEIDISOL_00535 PE=4 SV=1	-2.83502	-2.39414	0.440881	0.439254	0.399774	0.997473	0.997985	0.440881	0	1159200	3025400	5964800	1087800	4259700	238750	-2.89767	-1.74388	-2.54088	-2.10079	-3.00514	-3.39913
1108	tr|F9ENP8|F9ENP8_FUSNU	tr|F9ENP8|F9ENP8_FUSNU	2	>tr|F9ENP8|F9ENP8_FUSNU S-layer protein OS=Fusobacterium nucleatum subsp. animalis ATCC 51191 GN=HMPREF9094_1553 PE=4 SV=1	-4.18164	-3.89213	0.289503	0.174312	0.399908	0.997473	0.997985	0.289503	0	584140	727280	2037000	285460	2004900	128080	-3.81215	-3.65537	-4.20887	-4.08468	-4.16743	-4.2928
533	tr|C4FQF0|C4FQF0_9FIRM	tr|C4FQF0|C4FQF0_9FIRM	3	>tr|C4FQF0|C4FQF0_9FIRM Cysteine desulfurase OS=Veillonella dispar ATCC 17748 GN=sufS PE=3 SV=1	-0.678694	-0.308853	0.369841	0.384769	0.400861	0.997473	0.997985	0.369841	0	5144000	13348000	25859000	3210200	21569000	1238600	-0.90937	0.246514	-0.263704	-0.495996	-0.503434	-1.03665
921	tr|F9EJC6|F9EJC6_FUSNU	tr|F9EJC6|F9EJC6_FUSNU	11	>tr|F9EJC6|F9EJC6_FUSNU Hemin receptor OS=Fusobacterium nucleatum subsp. animalis ATCC 51191 GN=HMPREF9094_0030 PE=3 SV=1	-0.445137	-0.833978	-0.388841	0.405175	0.4012	0.997473	0.997985	-0.388841	0	7777400	4565100	16599000	2808100	17090000	2976400	-0.357766	-1.19222	-0.95195	-0.69445	-0.862426	0.221465
481	tr|C4FPX7|C4FPX7_9FIRM	tr|C4FPX7|C4FPX7_9FIRM	13	>tr|C4FPX7|C4FPX7_9FIRM 2,3-bisphosphoglycerate-independent phosphoglycerate mutase OS=Veillonella dispar ATCC 17748 GN=gpmI PE=3 SV=1	2.8344	3.2032	0.3688	0.385377	0.401808	0.997473	0.997985	0.3688	0	127350000	121340000	215860000	20655000	174620000	29573000	3.37267	3.20628	3.03064	2.26467	2.72207	3.51645
286	tr|C4FND7|C4FND7_9FIRM	tr|C4FND7|C4FND7_9FIRM	7	>tr|C4FND7|C4FND7_9FIRM 50S ribosomal protein L24 OS=Veillonella dispar ATCC 17748 GN=rplX PE=3 SV=1	2.16893	2.57322	0.404291	0.419328	0.40192	0.997473	0.997985	0.404291	0	77651000	118900000	99486000	22234000	92618000	13478000	2.71255	3.17904	1.82806	2.37391	1.74405	2.38882
491	tr|C4FQ35|C4FQ35_9FIRM	tr|C4FQ35|C4FQ35_9FIRM	9	>tr|C4FQ35|C4FQ35_9FIRM Putative enoyl-[acyl-carrier-protein] reductase II OS=Veillonella dispar ATCC 17748 GN=VEIDISOL_01383 PE=4 SV=1	2.18743	2.60476	0.417331	0.430278	0.403005	0.997473	0.997985	0.417331	0	43532000	99144000	203430000	24037000	157830000	7288300	1.94033	2.93538	2.93857	2.48954	2.56615	1.50659
728	tr|C4FS96|C4FS96_9FIRM	tr|C4FS96|C4FS96_9FIRM	4	>tr|C4FS96|C4FS96_9FIRM Carbonic anhydrase OS=Veillonella dispar ATCC 17748 GN=cah PE=3 SV=1	0.267852	0.773896	0.506044	0.469638	0.403059	0.997473	0.997985	0.506044	0	22921000	33932000	25915000	6215100	22888000	4247400	1.08443	1.4976	-0.260346	0.483703	-0.41189	0.731742
738	tr|C4FSD2|C4FSD2_9FIRM	tr|C4FSD2|C4FSD2_9FIRM	6	>tr|C4FSD2|C4FSD2_9FIRM O-acetylhomoserine aminocarboxypropyltransferase/cysteine synthase OS=Veillonella dispar ATCC 17748 GN=VEIDISOL_01822 PE=3 SV=1	0.471682	0.865168	0.393486	0.412905	0.403284	0.997473	0.997985	0.393486	0	20413000	20707000	52320000	4346800	70568000	2806000	0.929805	0.835329	0.830369	-0.0465081	1.32469	0.136865
425	tr|C4FPI8|C4FPI8_9FIRM	tr|C4FPI8|C4FPI8_9FIRM	4	>tr|C4FPI8|C4FPI8_9FIRM Iron-only hydrogenase maturation rSAM protein HydG OS=Veillonella dispar ATCC 17748 GN=hydG PE=4 SV=1	-1.84156	-1.28666	0.554899	0.482248	0.403388	0.997473	0.997985	0.554899	0	2065100	4010800	24194000	758220	16618000	640500	-2.12716	-1.3658	-0.367029	-2.63604	-0.905622	-1.98302
1089	tr|F9ENA3|F9ENA3_FUSNU;tr|Q7P724|Q7P724_FUSNV	tr|F9ENA3|F9ENA3_FUSNU	8	>tr|F9ENA3|F9ENA3_FUSNU M20/M25/M40 family peptidase OS=Fusobacterium nucleatum subsp. animalis ATCC 51191 GN=HMPREF9094_1408 PE=4 SV=1;>tr|Q7P724|Q7P724_FUSNV Xaa-His dipeptidase OS=Fusobacterium nucleatum subsp. vincentii ATCC 49256 GN=FNV1534 PE=4 SV=1	1.22841	1.56555	0.337142	0.341766	0.4036	0.997473	0.997985	0.337142	0	34451000	27881000	99885000	7475000	87072000	6219300	1.62815	1.23422	1.83428	0.757427	1.64882	1.27898
1221	tr|Q7P2M2|Q7P2M2_FUSNV	tr|Q7P2M2|Q7P2M2_FUSNV	23	>tr|Q7P2M2|Q7P2M2_FUSNV LYSINE 2,3-AMINOMUTASE OS=Fusobacterium nucleatum subsp. vincentii ATCC 49256 GN=FNV1027 PE=4 SV=1	6.17421	5.72359	-0.450622	0.450631	0.404308	0.997473	0.997985	-0.450622	0	440560000	679760000	2186200000	260200000	2277100000	147060000	5.02873	5.51692	6.62512	6.02168	6.68278	5.81817
1081	tr|F9EMZ8|F9EMZ8_FUSNU	tr|F9EMZ8|F9EMZ8_FUSNU	5	>tr|F9EMZ8|F9EMZ8_FUSNU Uncharacterized protein OS=Fusobacterium nucleatum subsp. animalis ATCC 51191 GN=HMPREF9094_1303 PE=4 SV=1	-0.456894	-1.23441	-0.777519	0.620382	0.404702	0.997473	0.997985	-0.777519	3	NA	7244200	9037500	NA	NA	1855200	NA	-0.573023	-1.8958	NA	NA	-0.456894
951	tr|F9EKA8|F9EKA8_FUSNU;tr|Q7P6Q6|Q7P6Q6_FUSNV	tr|F9EKA8|F9EKA8_FUSNU	10	>tr|F9EKA8|F9EKA8_FUSNU Glutamate--tRNA ligase OS=Fusobacterium nucleatum subsp. animalis ATCC 51191 GN=gltX PE=3 SV=1;>tr|Q7P6Q6|Q7P6Q6_FUSNV Glutamyl-tRNA synthetase OS=Fusobacterium nucleatum subsp. vincentii ATCC 49256 GN=FNV1473 PE=3 SV=1	2.25868	2.78315	0.524466	0.478383	0.406021	0.997473	0.997985	0.524466	0	61361000	89587000	233350000	9112800	238740000	14772000	2.39838	2.79946	3.1516	1.05122	3.20445	2.52037
722	tr|C4FS79|C4FS79_9FIRM	tr|C4FS79|C4FS79_9FIRM	3	>tr|C4FS79|C4FS79_9FIRM Uroporphyrinogen decarboxylase OS=Veillonella dispar ATCC 17748 GN=hemE PE=3 SV=1	-2.47821	-2.18996	0.288247	0.199445	0.407374	0.997473	0.997985	0.288247	0	1708300	2447600	7615600	682400	6590700	509860	-2.38026	-2.02807	-2.16157	-2.79228	-2.33199	-2.31037
668	tr|C4FRP0|C4FRP0_9FIRM	tr|C4FRP0|C4FRP0_9FIRM	15	>tr|C4FRP0|C4FRP0_9FIRM Aspartate carbamoyltransferase OS=Veillonella dispar ATCC 17748 GN=pyrB PE=3 SV=1	2.60113	2.87014	0.26901	0.0756858	0.408649	0.997473	0.997985	0.26901	0	77980000	110490000	187450000	26553000	155230000	15897000	2.71819	3.08067	2.81156	2.63716	2.54054	2.6257
467	tr|C4FPV3|C4FPV3_9FIRM	tr|C4FPV3|C4FPV3_9FIRM	6	>tr|C4FPV3|C4FPV3_9FIRM D-alanine--D-alanine ligase OS=Veillonella dispar ATCC 17748 GN=ddl PE=3 SV=1	1.30719	1.60769	0.300502	0.262487	0.409823	0.997473	0.997985	0.300502	0	32718000	42799000	78229000	8258800	75815000	7676000	1.55928	1.80891	1.45488	0.905298	1.4353	1.58097
1110	tr|F9ENQ5|F9ENQ5_FUSNU	tr|F9ENQ5|F9ENQ5_FUSNU	8	>tr|F9ENQ5|F9ENQ5_FUSNU Methyltransferase OS=Fusobacterium nucleatum subsp. animalis ATCC 51191 GN=HMPREF9094_1560 PE=4 SV=1	-0.0387103	0.344359	0.383069	0.415332	0.410008	0.997473	0.997985	0.383069	0	12524000	11924000	46879000	2746600	44534000	2544400	0.277947	0.0952381	0.659892	-0.727288	0.61473	-0.0035724
442	tr|C4FPN0|C4FPN0_9FIRM	tr|C4FPN0|C4FPN0_9FIRM	18	>tr|C4FPN0|C4FPN0_9FIRM Threonine--tRNA ligase OS=Veillonella dispar ATCC 17748 GN=thrS PE=3 SV=1	2.41173	2.71274	0.301007	0.265828	0.410264	0.997473	0.997985	0.301007	0	65395000	87535000	196720000	17979000	177890000	13828000	2.48334	2.76839	2.8865	2.05891	2.75069	2.42561
1320	tr|Q7P4I6|Q7P4I6_FUSNV;tr|F9EJN0|F9EJN0_FUSNU	tr|Q7P4I6|Q7P4I6_FUSNV	2	>tr|Q7P4I6|Q7P4I6_FUSNV Adenine phosphoribosyltransferase OS=Fusobacterium nucleatum subsp. vincentii ATCC 49256 GN=FNV0593 PE=4 SV=1;>tr|F9EJN0|F9EJN0_FUSNU Adenine phosphoribosyltransferase OS=Fusobacterium nucleatum subsp. animalis ATCC 51191 GN=HMPREF9	-3.70724	-3.30252	0.404715	0.385905	0.410483	0.997473	0.997985	0.404715	1	678150	796970	5173400	NA	3194900	160870	-3.61303	-3.53267	-2.76187	NA	-3.44877	-3.9657
1503	tr|Q7P7X6|Q7P7X6_FUSNV;tr|F9ELH4|F9ELH4_FUSNU	tr|Q7P7X6|Q7P7X6_FUSNV	3	>tr|Q7P7X6|Q7P7X6_FUSNV Galactose/methyl galactoside import ATP-binding protein MglA OS=Fusobacterium nucleatum subsp. vincentii ATCC 49256 GN=mglA PE=3 SV=1;>tr|F9ELH4|F9ELH4_FUSNU Galactose/methyl galactoside ABC superfamily ATP binding cassette transpor	-2.43828	-1.73588	0.702399	0.510319	0.410569	0.997473	0.997985	0.702399	0	2915100	3056600	9548900	234140	10759000	988620	-1.66718	-1.73012	-1.81035	-4.37857	-1.57613	-1.36014
1050	tr|F9EMD6|F9EMD6_FUSNU	tr|F9EMD6|F9EMD6_FUSNU	4	>tr|F9EMD6|F9EMD6_FUSNU Ethanolamine ammonia-lyase light chain OS=Fusobacterium nucleatum subsp. animalis ATCC 51191 GN=eutC PE=3 SV=1	-0.385168	0.0511232	0.436291	0.457327	0.413873	0.997473	0.997985	0.436291	0	12873000	9673000	31125000	1738200	33167000	2715900	0.314622	-0.185307	0.0240546	-1.40575	0.160217	0.090031
1365	tr|Q7P5E6|Q7P5E6_FUSNV	tr|Q7P5E6|Q7P5E6_FUSNV	14	>tr|Q7P5E6|Q7P5E6_FUSNV Hemin receptor OS=Fusobacterium nucleatum subsp. vincentii ATCC 49256 GN=FNV0941 PE=3 SV=1	1.19442	0.851448	-0.342975	0.376544	0.414529	0.997473	0.997985	-0.342975	0	20169000	21868000	49111000	12293000	41775000	7628400	0.91376	0.908481	0.732103	1.49514	0.516092	1.57204
1418	tr|Q7P689|Q7P689_FUSNV;tr|F9EQ24|F9EQ24_FUSNU	tr|Q7P689|Q7P689_FUSNV	11	>tr|Q7P689|Q7P689_FUSNV Cell division protein FtsZ OS=Fusobacterium nucleatum subsp. vincentii ATCC 49256 GN=ftsZ PE=3 SV=1;>tr|F9EQ24|F9EQ24_FUSNU Cell division protein FtsZ OS=Fusobacterium nucleatum subsp. animalis ATCC 51191 GN=ftsZ2 PE=3 SV=1	1.44575	1.16341	-0.282335	0.198861	0.414684	0.997473	0.997985	-0.282335	0	22481000	24544000	73990000	14421000	73765000	5937000	1.05857	1.06328	1.36839	1.7319	1.39303	1.21232
1169	tr|F9ER25|F9ER25_FUSNU	tr|F9ER25|F9ER25_FUSNU	8	>tr|F9ER25|F9ER25_FUSNU Leucyl aminopeptidase (Fragment) OS=Fusobacterium nucleatum subsp. animalis ATCC 51191 GN=pepA PE=3 SV=1	-0.7841	-0.512415	0.271685	0.13198	0.415103	0.997473	0.997985	0.271685	0	7424300	7329900	21363000	2612000	15524000	1751000	-0.419764	-0.557253	-0.560228	-0.801802	-1.01065	-0.539846
1516	tr|Q7P842|Q7P842_FUSNV;tr|F9EK92|F9EK92_FUSNU	tr|Q7P842|Q7P842_FUSNV	3	>tr|Q7P842|Q7P842_FUSNV Carbamoyl-phosphate synthase large chain OS=Fusobacterium nucleatum subsp. vincentii ATCC 49256 GN=carB PE=3 SV=1;>tr|F9EK92|F9EK92_FUSNU Carbamoyl-phosphate synthase large chain OS=Fusobacterium nucleatum subsp. animalis ATCC 51191	-1.19609	-1.65135	-0.45526	0.469841	0.416736	0.997473	0.997985	-0.45526	0	3648600	2415500	11361000	1089900	13390000	2140500	-1.3677	-2.04577	-1.54059	-2.09793	-1.23873	-0.251621
1270	tr|Q7P3P6|Q7P3P6_FUSNV	tr|Q7P3P6|Q7P3P6_FUSNV	2	>tr|Q7P3P6|Q7P3P6_FUSNV Putative efflux pump component MtrF OS=Fusobacterium nucleatum subsp. vincentii ATCC 49256 GN=FNV0112 PE=4 SV=1	-0.042514	-0.342249	-0.299735	0.287139	0.418076	0.997473	0.997985	-0.299735	0	7839400	7380700	28156000	5780600	24348000	2238700	-0.347171	-0.547991	-0.131584	0.376229	-0.316518	-0.187253
1150	tr|F9EPT5|F9EPT5_FUSNU	tr|F9EPT5|F9EPT5_FUSNU	4	>tr|F9EPT5|F9EPT5_FUSNU Glutamate-1-semialdehyde 2,1-aminomutase OS=Fusobacterium nucleatum subsp. animalis ATCC 51191 GN=hemL PE=3 SV=1	-3.07315	-2.75059	0.322559	0.348222	0.41814	0.997473	0.997985	0.322559	0	1164900	1093100	7186200	702160	3668900	267850	-2.89113	-3.10899	-2.25167	-2.74995	-3.23542	-3.23409
554	tr|C4FQS7|C4FQS7_9FIRM	tr|C4FQS7|C4FQS7_9FIRM	10	>tr|C4FQS7|C4FQS7_9FIRM Adenosylhomocysteinase OS=Veillonella dispar ATCC 17748 GN=ahcY PE=3 SV=1	1.53753	1.85749	0.319957	0.352536	0.422058	0.997473	0.997985	0.319957	0	30969000	48495000	119300000	9357800	102680000	7881700	1.48598	1.97646	2.11003	1.09056	1.90312	1.61892
1059	tr|F9EMH2|F9EMH2_FUSNU;tr|Q7P3G9|Q7P3G9_FUSNV;tr|F9EMM4|F9EMM4_FUSNU	tr|F9EMH2|F9EMH2_FUSNU	3	>tr|F9EMH2|F9EMH2_FUSNU Flavodoxin OS=Fusobacterium nucleatum subsp. animalis ATCC 51191 GN=fprA2 PE=4 SV=1;>tr|Q7P3G9|Q7P3G9_FUSNV Flavoprotein (Fragment) OS=Fusobacterium nucleatum subsp. vincentii ATCC 49256 GN=FNV0102 PE=3 SV=1;>tr|F9EMM4|F9EMM4_FUSNU	-0.729297	-0.425348	0.303949	0.315171	0.422883	0.997473	0.997985	0.303949	0	7901800	9973400	18363000	2166400	22022000	1636000	-0.336592	-0.144297	-0.795156	-1.07918	-0.471378	-0.63733
1143	tr|F9EPG0|F9EPG0_FUSNU;tr|Q7P484|Q7P484_FUSNV	tr|F9EPG0|F9EPG0_FUSNU	8	>tr|F9EPG0|F9EPG0_FUSNU Methionine--tRNA ligase OS=Fusobacterium nucleatum subsp. animalis ATCC 51191 GN=metG PE=3 SV=1;>tr|Q7P484|Q7P484_FUSNV Methionine--tRNA ligase OS=Fusobacterium nucleatum subsp. vincentii ATCC 49256 GN=metG PE=3 SV=1	0.364908	0.667695	0.302787	0.312398	0.423096	0.997473	0.997985	0.302787	0	14936000	17360000	54411000	4507500	50548000	3094500	0.512961	0.598917	0.891208	0.00732656	0.810094	0.277304
543	tr|C4FQM1|C4FQM1_9FIRM	tr|C4FQM1|C4FQM1_9FIRM	3	>tr|C4FQM1|C4FQM1_9FIRM ATP-dependent DNA helicase OS=Veillonella dispar ATCC 17748 GN=pcrA PE=3 SV=1	-2.32697	-3.36374	-1.03677	0.539843	0.425222	0.997473	0.997985	-1.03677	0	1122800	1249900	2020200	6945200	2439300	185100	-2.94024	-2.92924	-4.22173	0.648412	-3.86496	-3.76437
1364	tr|Q7P5E0|Q7P5E0_FUSNV	tr|Q7P5E0|Q7P5E0_FUSNV	4	>tr|Q7P5E0|Q7P5E0_FUSNV Phosphomethylpyrimidine synthase OS=Fusobacterium nucleatum subsp. vincentii ATCC 49256 GN=thiC PE=3 SV=1	-2.65947	-1.52478	1.13469	0.542705	0.426246	0.997473	0.997985	1.13469	0	7823200	4097700	4771700	118230	5824100	2439700	-0.349931	-1.33706	-2.88735	-5.39184	-2.5227	-0.0638711
1001	tr|F9ELG8|F9ELG8_FUSNU;tr|Q7P552|Q7P552_FUSNV	tr|F9ELG8|F9ELG8_FUSNU	2	>tr|F9ELG8|F9ELG8_FUSNU 50S ribosomal protein L21 OS=Fusobacterium nucleatum subsp. animalis ATCC 51191 GN=dapF2 PE=3 SV=1;>tr|Q7P552|Q7P552_FUSNV 50S ribosomal protein L21 OS=Fusobacterium nucleatum subsp. vincentii ATCC 49256 GN=rplU PE=3 SV=1	0.738025	0.450876	-0.287149	0.268865	0.426504	0.997473	0.997985	-0.287149	0	12673000	13737000	50450000	7138800	58202000	3607300	0.293728	0.285035	0.773865	0.689183	1.02755	0.497338
24	sp|P38646|GRP75_HUMAN	sp|P38646|GRP75_HUMAN	2	>sp|P38646|GRP75_HUMAN Stress-70 protein, mitochondrial OS=Homo sapiens GN=HSPA9 PE=1 SV=2	-2.42682	-2.9493	-0.522475	0.502804	0.426782	0.997473	0.997985	-0.522475	0	532420	1184900	8948400	1207200	7625900	269150	-3.93586	-3.00086	-1.91119	-1.94635	-2.10698	-3.22714
1063	tr|F9EMK1|F9EMK1_FUSNU;tr|Q7P7E4|Q7P7E4_FUSNV	tr|F9EMK1|F9EMK1_FUSNU	10	>tr|F9EMK1|F9EMK1_FUSNU Glyceraldehyde-3-phosphate dehydrogenase OS=Fusobacterium nucleatum subsp. animalis ATCC 51191 GN=gapC PE=3 SV=1;>tr|Q7P7E4|Q7P7E4_FUSNV Glyceraldehyde-3-phosphate dehydrogenase OS=Fusobacterium nucleatum subsp. vincentii ATCC 49256	4.05363	3.73696	-0.316669	0.361664	0.428497	0.997473	0.997985	-0.316669	0	203730000	115490000	421960000	67968000	385010000	47235000	3.99962	3.14002	4.07125	4.03097	3.94151	4.18843
1127	tr|F9EP46|F9EP46_FUSNU	tr|F9EP46|F9EP46_FUSNU	20	>tr|F9EP46|F9EP46_FUSNU Outer membrane alpha-helical protein OS=Fusobacterium nucleatum subsp. animalis ATCC 51191 GN=HMPREF9094_1701 PE=4 SV=1	-0.678376	-1.01952	-0.341147	0.403677	0.428744	0.997473	0.997985	-0.341147	0	6122600	5247600	12630000	1881800	23536000	1959700	-0.676987	-1.00538	-1.3762	-1.28804	-0.368831	-0.378258
999	tr|F9ELF6|F9ELF6_FUSNU	tr|F9ELF6|F9ELF6_FUSNU	2	>tr|F9ELF6|F9ELF6_FUSNU Uncharacterized protein OS=Fusobacterium nucleatum subsp. animalis ATCC 51191 GN=HMPREF9094_0761 PE=4 SV=1	-2.55429	-1.68558	0.868709	0.672871	0.429306	0.997473	0.997985	0.868709	3	NA	NA	10348000	440050	10152000	NA	NA	NA	-1.68558	-3.44289	-1.66569	NA
632	tr|C4FRF3|C4FRF3_9FIRM	tr|C4FRF3|C4FRF3_9FIRM	4	>tr|C4FRF3|C4FRF3_9FIRM Bacterial cytochrome ubiquinol oxidase OS=Veillonella dispar ATCC 17748 GN=VEIDISOL_01491 PE=4 SV=1	0.648149	0.991175	0.343026	0.407379	0.429324	0.997473	0.997985	0.343026	0	16532000	32161000	54698000	5228500	65450000	3635500	0.648428	1.42572	0.899375	0.227367	1.20857	0.508512
1213	tr|Q7P2H6|Q7P2H6_FUSNV;tr|F9ERF9|F9ERF9_FUSNU	tr|Q7P2H6|Q7P2H6_FUSNV	3	>tr|Q7P2H6|Q7P2H6_FUSNV ZINC METALLOHYDROLASE, GLYOXALASE II FAMILY OS=Fusobacterium nucleatum subsp. vincentii ATCC 49256 GN=FNV0736 PE=4 SV=1;>tr|F9ERF9|F9ERF9_FUSNU Glyoxalase II family zinc metallohydrolase OS=Fusobacterium nucleatum subsp. animalis AT	-1.50768	-1.16418	0.343501	0.408142	0.429392	0.997473	0.997985	0.343501	0	4441900	3925400	16169000	1053000	16311000	935330	-1.10518	-1.39466	-0.992698	-2.14901	-0.934381	-1.43966
53	sp|Q2FFJ5|GATA_STAA3	sp|Q2FFJ5|GATA_STAA3	2	>sp|Q2FFJ5|GATA_STAA3 Glutamyl-tRNA(Gln) amidotransferase subunit A OS=Staphylococcus aureus (strain USA300) GN=gatA PE=3 SV=1	-2.52972	-3.10909	-0.579373	0.498969	0.43064	0.997473	0.997985	-0.579373	3	NA	NA	4136600	650560	7196800	NA	NA	NA	-3.10909	-2.86314	-2.1963	NA
776	tr|C4FSM2|C4FSM2_9FIRM	tr|C4FSM2|C4FSM2_9FIRM	2	>tr|C4FSM2|C4FSM2_9FIRM N5-carboxyaminoimidazole ribonucleotide mutase OS=Veillonella dispar ATCC 17748 GN=purE PE=3 SV=1	-4.59536	-3.3447	1.25066	0.575652	0.431118	0.997473	0.997985	1.25066	1	288470	275730	24865000	298220	1046000	NA	-4.7536	-4.95594	-0.324558	-4.01983	-5.17088	NA
933	tr|F9EJS8|F9EJS8_FUSNU;tr|Q7P7B6|Q7P7B6_FUSNV	tr|F9EJS8|F9EJS8_FUSNU	6	>tr|F9EJS8|F9EJS8_FUSNU UDP-glucose 4-epimerase OS=Fusobacterium nucleatum subsp. animalis ATCC 51191 GN=galE PE=3 SV=1;>tr|Q7P7B6|Q7P7B6_FUSNV UDP-glucose 4-epimerase OS=Fusobacterium nucleatum subsp. vincentii ATCC 49256 GN=FNV1899 PE=3 SV=1	-0.066408	-0.382484	-0.316076	0.366957	0.43114	0.997473	0.997985	-0.316076	0	7135700	6777600	30401000	5664300	28996000	1802500	-0.472668	-0.6623	-0.0124847	0.346089	-0.0470651	-0.498248
1254	tr|Q7P388|Q7P388_FUSNV	tr|Q7P388|Q7P388_FUSNV	6	>tr|Q7P388|Q7P388_FUSNV FUSOBACTERIUM OUTER MEMBRANE PROTEIN FAMILY OS=Fusobacterium nucleatum subsp. vincentii ATCC 49256 GN=FNV2156 PE=4 SV=1	1.837	1.52106	-0.315938	0.368653	0.431948	0.997473	0.997985	-0.315938	0	28090000	37336000	84882000	13818000	143670000	6867500	1.35578	1.6258	1.5816	1.66855	2.42118	1.42125
482	tr|C4FPX8|C4FPX8_9FIRM	tr|C4FPX8|C4FPX8_9FIRM	22	>tr|C4FPX8|C4FPX8_9FIRM Enolase OS=Veillonella dispar ATCC 17748 GN=eno PE=3 SV=1	7.35812	7.04198	-0.31614	0.369502	0.432127	0.997473	0.997985	-0.31614	0	1393000000	2082600000	3948400000	747670000	3545700000	364740000	6.56478	7.01828	7.54287	7.58693	7.36576	7.12165
1248	tr|Q7P365|Q7P365_FUSNV	tr|Q7P365|Q7P365_FUSNV	5	>tr|Q7P365|Q7P365_FUSNV FUSOBACTERIUM OUTER MEMBRANE PROTEIN FAMILY OS=Fusobacterium nucleatum subsp. vincentii ATCC 49256 GN=FNV2034 PE=4 SV=1	1.68077	1.37538	-0.305388	0.345973	0.432395	0.997473	0.997985	-0.305388	0	24944000	27842000	91403000	18044000	91728000	6090200	1.19729	1.23235	1.69651	2.06426	1.72916	1.24888
1046	tr|F9EMC2|F9EMC2_FUSNU	tr|F9EMC2|F9EMC2_FUSNU	12	>tr|F9EMC2|F9EMC2_FUSNU Isoleucine--tRNA ligase OS=Fusobacterium nucleatum subsp. animalis ATCC 51191 GN=ileS PE=3 SV=1	1.7165	2.15271	0.43621	0.484497	0.43342	0.997473	0.997985	0.43621	0	37901000	45202000	188530000	10612000	164450000	6064900	1.7555	1.88216	2.82048	1.27708	2.62952	1.24291
506	tr|C4FQ86|C4FQ86_9FIRM	tr|C4FQ86|C4FQ86_9FIRM	15	>tr|C4FQ86|C4FQ86_9FIRM OstA-like protein OS=Veillonella dispar ATCC 17748 GN=VEIDISOL_01434 PE=4 SV=1	0.825607	1.21907	0.39346	0.464461	0.435157	0.997473	0.997985	0.39346	0	14387000	33972000	91316000	6260400	75468000	3752900	0.462991	1.49918	1.69503	0.494473	1.42823	0.55412
1422	tr|Q7P6B1|Q7P6B1_FUSNV	tr|Q7P6B1|Q7P6B1_FUSNV	3	>tr|Q7P6B1|Q7P6B1_FUSNV DNA topoisomerase 1 OS=Fusobacterium nucleatum subsp. vincentii ATCC 49256 GN=topA PE=3 SV=1	-2.75526	-2.45852	0.296746	0.330738	0.435258	0.997473	0.997985	0.296746	0	1959800	1575600	5892400	522790	5214500	483960	-2.19699	-2.61872	-2.55984	-3.18739	-2.69322	-2.38518
608	tr|C4FR85|C4FR85_9FIRM	tr|C4FR85|C4FR85_9FIRM	11	>tr|C4FR85|C4FR85_9FIRM Translation initiation factor IF-2 OS=Veillonella dispar ATCC 17748 GN=infB PE=3 SV=1	1.99114	2.31891	0.327771	0.397757	0.435331	0.997473	0.997985	0.327771	0	54590000	61267000	146080000	10866000	129100000	13631000	2.24237	2.28994	2.42443	1.31216	2.25626	2.40502
703	tr|C4FRY8|C4FRY8_9FIRM	tr|C4FRY8|C4FRY8_9FIRM	6	>tr|C4FRY8|C4FRY8_9FIRM NAD dependent epimerase/dehydratase family protein OS=Veillonella dispar ATCC 17748 GN=VEIDISOL_01677 PE=4 SV=1	1.00427	1.28031	0.276036	0.252494	0.435378	0.997473	0.997985	0.276036	0	28696000	35878000	54169000	9106300	56332000	5068900	1.38426	1.57238	0.884288	1.05016	0.977187	0.985476
1545	tr|Q8DS18|Q8DS18_STRMU;tr|F5VWW8|F5VWW8_STROR	tr|Q8DS18|Q8DS18_STRMU	3	>tr|Q8DS18|Q8DS18_STRMU 30S ribosomal protein S19 OS=Streptococcus mutans serotype c (strain ATCC 700610 / UA159) GN=rpsS PE=3 SV=2;>tr|F5VWW8|F5VWW8_STROR 30S ribosomal protein S19 OS=Streptococcus oralis SK255 GN=rpsS PE=3 SV=1	-2.09987	-2.93118	-0.831307	0.543755	0.436213	0.997473	0.997985	-0.831307	0	658750	1323800	7012900	1445200	24925000	123960	-3.65176	-2.85222	-2.28957	-1.67951	-0.280395	-4.33972
191	tr|C4FMI8|C4FMI8_9FIRM	tr|C4FMI8|C4FMI8_9FIRM	10	>tr|C4FMI8|C4FMI8_9FIRM Beta sliding clamp OS=Veillonella dispar ATCC 17748 GN=dnaN PE=3 SV=1	0.941588	1.2897	0.34811	0.428157	0.436817	0.997473	0.997985	0.34811	0	29013000	22228000	82627000	9035200	36157000	7219000	1.39892	0.930376	1.53979	1.03854	0.293341	1.49288
831	tr|F5VTE6|F5VTE6_STROR	tr|F5VTE6|F5VTE6_STROR	3	>tr|F5VTE6|F5VTE6_STROR Elongation factor P OS=Streptococcus oralis SK255 GN=efp PE=3 SV=1	-0.952222	-1.65253	-0.700309	0.537555	0.437469	0.997473	0.997985	-0.700309	0	1528900	3022200	19726000	5741000	20653000	401750	-2.5283	-1.7453	-0.683997	0.366035	-0.570365	-2.65234
36	sp|Q2FEP2|RL2_STAA3	sp|Q2FEP2|RL2_STAA3	4	>sp|Q2FEP2|RL2_STAA3 50S ribosomal protein L2 OS=Staphylococcus aureus (strain USA300) GN=rplB PE=3 SV=1	-1.99232	-3.12059	-1.12827	0.553948	0.438715	0.997473	0.997985	-1.12827	0	268020	1341700	10413000	3462500	19741000	80841	-4.85171	-2.83421	-1.67586	-0.3838	-0.64002	-4.95315
1309	tr|Q7P4E5|Q7P4E5_FUSNV	tr|Q7P4E5|Q7P4E5_FUSNV	10	>tr|Q7P4E5|Q7P4E5_FUSNV Glutamate dehydrogenase OS=Fusobacterium nucleatum subsp. vincentii ATCC 49256 GN=FNV0417 PE=3 SV=1	5.96522	5.65925	-0.305972	0.367972	0.440211	0.997473	0.997985	-0.305972	0	807550000	512470000	1463800000	207690000	1495900000	188380000	5.83728	5.1381	6.00237	5.68742	6.03474	6.17351
118	sp|Q96DA0|ZG16B_HUMAN	sp|Q96DA0|ZG16B_HUMAN	6	>sp|Q96DA0|ZG16B_HUMAN Zymogen granule protein 16 homolog B OS=Homo sapiens GN=ZG16B PE=1 SV=3	2.80501	2.17541	-0.629599	0.535319	0.441392	0.997473	0.997985	-0.629599	0	18544000	79563000	223440000	57942000	200770000	8244200	0.801674	2.64034	3.08423	3.7943	2.9373	1.68344
562	tr|C4FQV8|C4FQV8_9FIRM	tr|C4FQV8|C4FQV8_9FIRM	7	>tr|C4FQV8|C4FQV8_9FIRM Elongation factor P OS=Veillonella dispar ATCC 17748 GN=efp PE=3 SV=1	3.95383	3.62685	-0.326981	0.410559	0.441893	0.997473	0.997985	-0.326981	0	132140000	133030000	437950000	87805000	376370000	30152000	3.42194	3.32962	4.12899	4.41072	3.9065	3.54428
845	tr|F5VU08|F5VU08_STROR	tr|F5VU08|F5VU08_STROR	4	>tr|F5VU08|F5VU08_STROR ABC transporter, solute-binding protein OS=Streptococcus oralis SK255 GN=HMPREF9968_1766 PE=4 SV=1	-0.658927	-1.6025	-0.943577	0.554025	0.443037	0.997473	0.997985	-0.943577	0	1071000	3610000	25306000	8907500	31401000	300290	-3.00327	-1.50698	-0.297265	1.01743	0.0758286	-3.07004
448	tr|C4FPS0|C4FPS0_9FIRM	tr|C4FPS0|C4FPS0_9FIRM	2	>tr|C4FPS0|C4FPS0_9FIRM Precorrin-6Y C5,15-methyltransferase (Decarboxylating), CbiT subunit OS=Veillonella dispar ATCC 17748 GN=cbiT PE=4 SV=1	-2.22652	-2.69444	-0.467912	0.50934	0.443876	0.997473	0.997985	-0.467912	0	1275000	2387400	3774700	1426100	10183000	252400	-2.77062	-2.06146	-3.25123	-1.69923	-1.66099	-3.31935
893	tr|F5VWV5|F5VWV5_STROR	tr|F5VWV5|F5VWV5_STROR	5	>tr|F5VWV5|F5VWV5_STROR 30S ribosomal protein S5 OS=Streptococcus oralis SK255 GN=rpsE PE=3 SV=1	-0.454128	0.797382	1.25151	0.586846	0.443943	0.997473	0.997985	1.25151	1	NA	13790000	71010000	2594000	144260000	320220	NA	0.290198	1.30457	-0.812057	2.4275	-2.97783
825	tr|F5VT04|F5VT04_STROR	tr|F5VT04|F5VT04_STROR	4	>tr|F5VT04|F5VT04_STROR Phosphoenolpyruvate-protein phosphotransferase OS=Streptococcus oralis SK255 GN=ptsP PE=3 SV=1	-0.66158	-1.50556	-0.843975	0.553453	0.445882	0.997473	0.997985	-0.843975	0	914600	3708200	34154000	5286800	33338000	480090	-3.21391	-1.47099	0.168232	0.243811	0.168148	-2.3967
1205	tr|Q7P2A1|Q7P2A1_FUSNV	tr|Q7P2A1|Q7P2A1_FUSNV	3	>tr|Q7P2A1|Q7P2A1_FUSNV NAD-DEPENDENT DNA LIGASE OS=Fusobacterium nucleatum subsp. vincentii ATCC 49256 GN=FNV0238 PE=4 SV=1	-3.11723	-3.83041	-0.713179	0.581763	0.446848	0.997473	0.997985	-0.713179	2	771320	285000	4059300	NA	3961100	NA	-3.44126	-4.9116	-3.13838	NA	-3.11723	NA
1038	tr|F9EM94|F9EM94_FUSNU	tr|F9EM94|F9EM94_FUSNU	6	>tr|F9EM94|F9EM94_FUSNU Pyruvate kinase OS=Fusobacterium nucleatum subsp. animalis ATCC 51191 GN=pyk PE=3 SV=1	1.22978	0.946189	-0.283594	0.325121	0.446938	0.997473	0.997985	-0.283594	0	23877000	17517000	61789000	8248600	66266000	7555200	1.13895	0.610989	1.08862	0.903466	1.22768	1.5582
795	tr|C4FSU9|C4FSU9_9FIRM	tr|C4FSU9|C4FSU9_9FIRM	7	>tr|C4FSU9|C4FSU9_9FIRM ATPase family associated with various cellular activities (AAA) OS=Veillonella dispar ATCC 17748 GN=VEIDISOL_01997 PE=4 SV=1	-2.83675	-1.9366	0.900149	0.694373	0.44702	0.997473	0.997985	0.900149	3	1127500	NA	16743000	NA	NA	353300	-2.93467	NA	-0.93854	NA	NA	-2.83675
1311	tr|Q7P4E8|Q7P4E8_FUSNV	tr|Q7P4E8|Q7P4E8_FUSNV	7	>tr|Q7P4E8|Q7P4E8_FUSNV Uracil phosphoribosyltransferase OS=Fusobacterium nucleatum subsp. vincentii ATCC 49256 GN=upp PE=3 SV=1	0.532755	0.982778	0.450022	0.508666	0.447864	0.997473	0.997985	0.450022	0	13081000	23390000	86651000	3659900	75324000	3550500	0.336009	0.998705	1.61362	-0.301579	1.42528	0.474563
1182	tr|F9PI61|F9PI61_9ACTO	tr|F9PI61|F9PI61_9ACTO	10	>tr|F9PI61|F9PI61_9ACTO Cna protein B-type domain protein OS=Actinomyces sp. oral taxon 175 str. F0384 GN=HMPREF9058_1614 PE=4 SV=1	3.47264	2.95164	-0.520993	0.527203	0.448183	0.997473	0.997985	-0.520993	0	48696000	122810000	300180000	105900000	179100000	20182000	2.08991	3.22243	3.54258	4.68859	2.76114	2.96818
29	sp|P72483|EFTU_STRMU	sp|P72483|EFTU_STRMU	17	>sp|P72483|EFTU_STRMU Elongation factor Tu OS=Streptococcus mutans serotype c (strain ATCC 700610 / UA159) GN=tuf PE=3 SV=2	0.771834	0.00306369	-0.76877	0.552839	0.448732	0.997473	0.997985	-0.76877	0	3896400	9828800	78139000	9580900	116340000	1356900	-1.28002	-0.163881	1.45309	1.1255	2.09575	-0.90575
1447	tr|Q7P6V9|Q7P6V9_FUSNV	tr|Q7P6V9|Q7P6V9_FUSNV	26	>tr|Q7P6V9|Q7P6V9_FUSNV DNA-directed RNA polymerase subunit beta OS=Fusobacterium nucleatum subsp. vincentii ATCC 49256 GN=rpoC PE=3 SV=1	2.13429	2.54366	0.409364	0.493706	0.449029	0.997473	0.997985	0.409364	0	60014000	55191000	227520000	12911000	215220000	8882900	2.36876	2.14989	3.11232	1.56787	3.04449	1.79052
280	tr|C4FND1|C4FND1_9FIRM	tr|C4FND1|C4FND1_9FIRM	4	>tr|C4FND1|C4FND1_9FIRM 50S ribosomal protein L22 OS=Veillonella dispar ATCC 17748 GN=rplV PE=3 SV=1	3.26789	3.58429	0.316394	0.410799	0.449782	0.997473	0.997985	0.316394	0	92959000	195330000	391650000	44712000	270170000	20614000	2.95265	3.8447	3.95552	3.40992	3.39519	2.99857
1157	tr|F9EQA2|F9EQA2_FUSNU	tr|F9EQA2|F9EQA2_FUSNU	18	>tr|F9EQA2|F9EQA2_FUSNU L-lysine 2,3-aminomutase OS=Fusobacterium nucleatum subsp. animalis ATCC 51191 GN=kamA PE=4 SV=1	2.31655	3.61682	1.30027	0.567913	0.451948	0.997473	0.997985	1.30027	0	100770000	144320000	505380000	1335600	496920000	55163000	3.0603	3.43885	4.35132	-1.79646	4.33504	4.41108
1540	tr|Q7P8L0|Q7P8L0_FUSNV;tr|F9EMP4|F9EMP4_FUSNU	tr|Q7P8L0|Q7P8L0_FUSNV	8	>tr|Q7P8L0|Q7P8L0_FUSNV Predicted kinase related to hydroxyacetone kinase OS=Fusobacterium nucleatum subsp. vincentii ATCC 49256 GN=FNV2289 PE=4 SV=1;>tr|F9EMP4|F9EMP4_FUSNU DEGV protein OS=Fusobacterium nucleatum subsp. animalis ATCC 51191 GN=HMPREF9094_1	-0.0461412	0.422922	0.469064	0.521988	0.453957	0.997473	0.997985	0.469064	0	12753000	12291000	52333000	1889800	51213000	3172600	0.302125	0.135888	0.830755	-1.28175	0.830252	0.313071
1314	tr|Q7P4G7|Q7P4G7_FUSNV	tr|Q7P4G7|Q7P4G7_FUSNV	2	>tr|Q7P4G7|Q7P4G7_FUSNV Uncharacterized protein OS=Fusobacterium nucleatum subsp. vincentii ATCC 49256 GN=FNV0551 PE=4 SV=1	-2.29439	-2.03539	0.259003	0.240392	0.454469	0.997473	0.997985	0.259003	0	2346900	2601200	7413900	766210	7863400	549470	-1.95647	-1.94645	-2.20324	-2.6205	-2.05968	-2.203
1440	tr|Q7P6R6|Q7P6R6_FUSNV;tr|F9EM50|F9EM50_FUSNU	tr|Q7P6R6|Q7P6R6_FUSNV	2	>tr|Q7P6R6|Q7P6R6_FUSNV ABC transporter permease protein OS=Fusobacterium nucleatum subsp. vincentii ATCC 49256 GN=FNV1459 PE=4 SV=1;>tr|F9EM50|F9EM50_FUSNU ABC superfamily ATP binding cassette transporter, membrane protein OS=Fusobacterium nucleatum subsp	-3.54794	-3.183	0.364934	0.477035	0.456033	0.997473	0.997985	0.364934	0	1420600	697040	3875400	258650	3566500	287240	-2.62633	-3.71232	-3.21035	-4.23094	-3.27908	-3.1338
1473	tr|Q7P794|Q7P794_FUSNV	tr|Q7P794|Q7P794_FUSNV	9	>tr|Q7P794|Q7P794_FUSNV 4-hydroxy-3-methylbut-2-enyl diphosphate reductase OS=Fusobacterium nucleatum subsp. vincentii ATCC 49256 GN=ispH PE=3 SV=1	1.58512	1.90684	0.321715	0.433068	0.456478	0.997473	0.997985	0.321715	0	33029000	45196000	131960000	8856300	114550000	8193800	1.57191	1.88198	2.26661	1.00888	2.07183	1.67464
654	tr|C4FRL3|C4FRL3_9FIRM	tr|C4FRL3|C4FRL3_9FIRM	4	>tr|C4FRL3|C4FRL3_9FIRM 3-hydroxyacyl-[acyl-carrier-protein] dehydratase FabZ OS=Veillonella dispar ATCC 17748 GN=fabZ PE=3 SV=1	-0.469492	-0.184114	0.285378	0.362379	0.457363	0.997473	0.997985	0.285378	0	11351000	11405000	19093000	3245600	21656000	1888300	0.146727	0.0355644	-0.734633	-0.479732	-0.497226	-0.431517
1030	tr|F9EM75|F9EM75_FUSNU;tr|Q7P802|Q7P802_FUSNV	tr|F9EM75|F9EM75_FUSNU	3	>tr|F9EM75|F9EM75_FUSNU Uncharacterized protein OS=Fusobacterium nucleatum subsp. animalis ATCC 51191 GN=HMPREF9094_1030 PE=4 SV=1;>tr|Q7P802|Q7P802_FUSNV Uncharacterized protein OS=Fusobacterium nucleatum subsp. vincentii ATCC 49256 GN=FNV2025 PE=4 SV=1	-1.03849	-0.792415	0.246078	0.159007	0.457854	0.997473	0.997985	0.246078	0	5304900	5953300	19869000	1875400	16188000	1385000	-0.868272	-0.83619	-0.672784	-1.29309	-0.946055	-0.876336
114	sp|Q8DVV5|RS7_STRMU	sp|Q8DVV5|RS7_STRMU	2	>sp|Q8DVV5|RS7_STRMU 30S ribosomal protein S7 OS=Streptococcus mutans serotype c (strain ATCC 700610 / UA159) GN=rpsG PE=3 SV=1	-3.5645	-3.94077	-0.376265	0.452787	0.4584	0.997473	0.997985	-0.376265	1	NA	509840	2737800	430970	4108900	140600	NA	-4.1317	-3.74984	-3.4738	-3.06073	-4.15897
129	tr|A0A0H2XFH8|A0A0H2XFH8_STAA3	tr|A0A0H2XFH8|A0A0H2XFH8_STAA3	8	>tr|A0A0H2XFH8|A0A0H2XFH8_STAA3 Pyruvate dehydrogenase E1 component, beta subunit OS=Staphylococcus aureus (strain USA300) GN=pdhB PE=4 SV=1	0.545074	-0.741605	-1.28668	0.573686	0.45864	0.997473	0.997985	-1.28668	0	753530	9976600	75097000	15352000	134990000	442250	-3.47239	-0.143866	1.39144	1.82467	2.32506	-2.51451
350	tr|C4FNS8|C4FNS8_9FIRM	tr|C4FNS8|C4FNS8_9FIRM	6	>tr|C4FNS8|C4FNS8_9FIRM BMC domain protein OS=Veillonella dispar ATCC 17748 GN=VEIDISOL_00319 PE=4 SV=1	0.500981	0.0230248	-0.477956	0.530059	0.458789	0.997473	0.997985	-0.477956	0	6875200	25249000	22067000	11127000	27424000	3119000	-0.522291	1.10126	-0.509892	1.34735	-0.133032	0.28862
431	tr|C4FPK7|C4FPK7_9FIRM	tr|C4FPK7|C4FPK7_9FIRM	5	>tr|C4FPK7|C4FPK7_9FIRM RNA polymerase sigma factor SigA OS=Veillonella dispar ATCC 17748 GN=rpoD PE=3 SV=1	-0.0593136	0.19427	0.253583	0.226709	0.459056	0.997473	0.997985	0.253583	0	10214000	16118000	32216000	4382200	25855000	2697800	0.00589171	0.499376	0.0775409	-0.0344801	-0.223896	0.0804354
1466	tr|Q7P768|Q7P768_FUSNV	tr|Q7P768|Q7P768_FUSNV	2	>tr|Q7P768|Q7P768_FUSNV Uncharacterized protein OS=Fusobacterium nucleatum subsp. vincentii ATCC 49256 GN=FNV1478 PE=4 SV=1	-2.24778	-1.88851	0.359267	0.47808	0.459421	0.997473	0.997985	0.359267	0	4310000	2093300	7045400	704350	7265100	719420	-1.14541	-2.23775	-2.28239	-2.74533	-2.18173	-1.81628
338	tr|C4FNQ0|C4FNQ0_9FIRM	tr|C4FNQ0|C4FNQ0_9FIRM	10	>tr|C4FNQ0|C4FNQ0_9FIRM Polyamine aminopropyltransferase OS=Veillonella dispar ATCC 17748 GN=speE PE=3 SV=1	1.41475	1.66864	0.253881	0.231233	0.459552	0.997473	0.997985	0.253881	0	27441000	43767000	100410000	12451000	73962000	6458100	1.32459	1.8389	1.84241	1.51408	1.39714	1.33305
1310	tr|Q7P4E6|Q7P4E6_FUSNV;tr|F9ERH9|F9ERH9_FUSNU	tr|Q7P4E6|Q7P4E6_FUSNV	6	>tr|Q7P4E6|Q7P4E6_FUSNV 2-hydroxyglutarate dehydrogenase OS=Fusobacterium nucleatum subsp. vincentii ATCC 49256 GN=FNV0416 PE=3 SV=1;>tr|F9ERH9|F9ERH9_FUSNU D-lactate dehydrogenase (Fragment) OS=Fusobacterium nucleatum subsp. animalis ATCC 51191 GN=idhA PE	3.49848	3.1953	-0.303181	0.409683	0.459656	0.997473	0.997985	-0.303181	0	129930000	75055000	316410000	48233000	307870000	26824000	3.39943	2.56213	3.62433	3.52233	3.59666	3.37645
26	sp|P45596|PTHP_STRMU	sp|P45596|PTHP_STRMU	3	>sp|P45596|PTHP_STRMU Phosphocarrier protein HPr OS=Streptococcus mutans serotype c (strain ATCC 700610 / UA159) GN=ptsH PE=1 SV=3	0.348716	-0.255958	-0.604674	0.552285	0.460339	0.997473	0.997985	-0.604674	0	3370700	12899000	42425000	10436000	51103000	1241700	-1.47341	0.200632	0.504903	1.25228	0.826936	-1.03307
1135	tr|F9EP90|F9EP90_FUSNU;tr|Q7P7L8|Q7P7L8_FUSNV	tr|F9EP90|F9EP90_FUSNU	2	>tr|F9EP90|F9EP90_FUSNU Uncharacterized protein (Fragment) OS=Fusobacterium nucleatum subsp. animalis ATCC 51191 GN=HMPREF9094_1745 PE=4 SV=1;>tr|Q7P7L8|Q7P7L8_FUSNV Uncharacterized protein OS=Fusobacterium nucleatum subsp. vincentii ATCC 49256 GN=FNV1514	-1.85522	-2.42261	-0.567393	0.560517	0.460664	0.997473	0.997985	-0.567393	1	879740	NA	11080000	2003600	10475000	374470	-3.26576	NA	-1.57947	-1.19503	-1.61739	-2.75324
321	tr|C4FNJ7|C4FNJ7_9FIRM	tr|C4FNJ7|C4FNJ7_9FIRM	9	>tr|C4FNJ7|C4FNJ7_9FIRM Porphobilinogen deaminase OS=Veillonella dispar ATCC 17748 GN=hemC PE=3 SV=1	0.344429	0.612824	0.268395	0.31644	0.461309	0.997473	0.997985	0.268395	0	14355000	21792000	41606000	4427400	40745000	3807800	0.460019	0.903812	0.47464	-0.0192627	0.477589	0.57496
1322	tr|Q7P4J5|Q7P4J5_FUSNV	tr|Q7P4J5|Q7P4J5_FUSNV	10	>tr|Q7P4J5|Q7P4J5_FUSNV Xaa-Pro aminopeptidase OS=Fusobacterium nucleatum subsp. vincentii ATCC 49256 GN=FNV0587 PE=4 SV=1	1.66368	2.04705	0.383374	0.49753	0.461429	0.997473	0.997985	0.383374	0	56792000	47121000	104750000	9217200	68002000	16229000	2.29513	1.93791	1.90811	1.06811	1.26756	2.65536
1458	tr|Q7P711|Q7P711_FUSNV;tr|F9EQL0|F9EQL0_FUSNU	tr|Q7P711|Q7P711_FUSNV	2	>tr|Q7P711|Q7P711_FUSNV Transketolase OS=Fusobacterium nucleatum subsp. vincentii ATCC 49256 GN=FNV1548 PE=4 SV=1;>tr|F9EQL0|F9EQL0_FUSNU Transketolase OS=Fusobacterium nucleatum subsp. animalis ATCC 51191 GN=tktA PE=4 SV=1	-0.881622	-0.320821	0.560802	0.548621	0.46184	0.997473	0.997985	0.560802	0	15670000	2910300	36151000	1615800	15019000	2430700	0.576974	-1.79589	0.256453	-1.51404	-1.06166	-0.0691746
400	tr|C4FPD4|C4FPD4_9FIRM	tr|C4FPD4|C4FPD4_9FIRM	4	>tr|C4FPD4|C4FPD4_9FIRM Putative selenate reductase, YgfK subunit OS=Veillonella dispar ATCC 17748 GN=VEIDISOL_00758 PE=4 SV=1	-0.141138	-0.515341	-0.374202	0.493268	0.462336	0.997473	0.997985	-0.374202	0	3523700	9786200	31403000	3684400	35409000	1939900	-1.41418	-0.169705	0.0378595	-0.291685	0.2611	-0.39283
537	tr|C4FQF9|C4FQF9_9FIRM	tr|C4FQF9|C4FQF9_9FIRM	3	>tr|C4FQF9|C4FQF9_9FIRM Bifunctional enzyme IspD/IspF OS=Veillonella dispar ATCC 17748 GN=ispDF PE=3 SV=1	-3.61311	-2.98418	0.628922	0.558319	0.463952	0.997473	0.997985	0.628922	0	354450	2293300	6708700	166370	4679500	295350	-4.47875	-2.11539	-2.35841	-4.8853	-2.86018	-3.09384
682	tr|C4FRS4|C4FRS4_9FIRM	tr|C4FRS4|C4FRS4_9FIRM	8	>tr|C4FRS4|C4FRS4_9FIRM Protein translocase subunit SecD OS=Veillonella dispar ATCC 17748 GN=secD PE=3 SV=1	0.873424	1.13671	0.263283	0.309352	0.46544	0.997473	0.997985	0.263283	0	18869000	30135000	68416000	6497900	58620000	5235900	0.824857	1.33847	1.24679	0.54969	1.03859	1.03199
1562	tr|Q8DVV3|Q8DVV3_STRMU	tr|Q8DVV3|Q8DVV3_STRMU	14	>tr|Q8DVV3|Q8DVV3_STRMU Glyceraldehyde-3-phosphate dehydrogenase OS=Streptococcus mutans serotype c (strain ATCC 700610 / UA159) GN=gapC PE=3 SV=1	3.08311	2.3139	-0.769208	0.569067	0.465727	0.997473	0.997985	-0.769208	0	17493000	65903000	361260000	49616000	475960000	6844800	0.723822	2.38775	3.83013	3.56425	4.26857	1.4165
1281	tr|Q7P3X0|Q7P3X0_FUSNV	tr|Q7P3X0|Q7P3X0_FUSNV	2	>tr|Q7P3X0|Q7P3X0_FUSNV UDP-3-O-[3-hydroxymyristoyl] glucosamine N-acyltransferase (Fragment) OS=Fusobacterium nucleatum subsp. vincentii ATCC 49256 GN=FNV0257 PE=3 SV=1	-1.61741	-1.20841	0.409002	0.516822	0.466105	0.997473	0.997985	0.409002	0	4044800	4120700	15428000	704180	13699000	1359500	-1.23014	-1.32955	-1.06553	-2.74569	-1.20354	-0.903003
1253	tr|Q7P387|Q7P387_FUSNV	tr|Q7P387|Q7P387_FUSNV	13	>tr|Q7P387|Q7P387_FUSNV Protein Translation Elongation Factor G (EF-G) OS=Fusobacterium nucleatum subsp. vincentii ATCC 49256 GN=FNV2178 PE=4 SV=1	-0.606417	-0.309343	0.297074	0.415918	0.467339	0.997473	0.997985	0.297074	0	7684600	6015700	36420000	3333900	19538000	1540800	-0.373783	-0.822208	0.267962	-0.439927	-0.655962	-0.723362
804	tr|F5VS43|F5VS43_STROR;tr|Q8DV90|Q8DV90_STRMU	tr|F5VS43|F5VS43_STROR	4	>tr|F5VS43|F5VS43_STROR DEAD-box ATP-dependent RNA helicase CshA OS=Streptococcus oralis SK255 GN=cshA PE=3 SV=1;>tr|Q8DV90|Q8DV90_STRMU DEAD-box ATP-dependent RNA helicase CshA OS=Streptococcus mutans serotype c (strain ATCC 700610 / UA159) GN=cshA PE=3 S	-1.77017	-1.10838	0.661787	NA	0.467604	NA	0.997985	0.661787	4	NA	NA	15008000	NA	9487100	NA	NA	NA	-1.10838	NA	-1.77017	NA
1567	zz|FGCZCont0000_P61626|LYSC_HUMAN;sp|P61626|LYSC_HUMAN	zz|FGCZCont0000_P61626|LYSC_HUMAN	3	>zz|FGCZCont0000_P61626|LYSC_HUMAN blastpHomologue_5.0e-107;>sp|P61626|LYSC_HUMAN Lysozyme C OS=Homo sapiens GN=LYZ PE=1 SV=1	-0.348344	-0.80766	-0.459316	0.536492	0.468244	0.997473	0.997985	-0.459316	0	4844400	5939200	20901000	8634700	17754000	1095600	-0.98944	-0.83937	-0.594171	0.971303	-0.803638	-1.2127
59	sp|Q2FG28|Y1656_STAA3	sp|Q2FG28|Y1656_STAA3	5	>sp|Q2FG28|Y1656_STAA3 Putative universal stress protein SAUSA300_1656 OS=Staphylococcus aureus (strain USA300) GN=SAUSA300_1656 PE=3 SV=1	0.113381	-1.17762	-1.291	0.584093	0.470468	0.997473	0.997985	-1.291	0	797110	4057800	67016000	15639000	96042000	253690	-3.39737	-1.35018	1.21469	1.85214	1.80004	-3.31203
1192	tr|J3F137|J3F137_ACTNH;tr|F9PIK8|F9PIK8_9ACTO;tr|F9EFB1|F9EFB1_9ACTO	tr|J3F137|J3F137_ACTNH	2	>tr|J3F137|J3F137_ACTNH ATP synthase subunit alpha OS=Actinomyces naeslundii (strain ATCC 12104 / DSM 43013 / JCM 8349 / NCTC 10301 / Howell 279) GN=atpA PE=3 SV=1;>tr|F9PIK8|F9PIK8_9ACTO ATP synthase subunit alpha OS=Actinomyces sp. oral taxon 175 str. F0	-1.16883	-0.77052	0.398314	0.518259	0.470688	0.997473	0.997985	0.398314	0	2975400	13150000	17184000	2354400	14726000	923010	-1.63986	0.226474	-0.898178	-0.955776	-1.09204	-1.45868
844	tr|F5VTZ2|F5VTZ2_STROR	tr|F5VTZ2|F5VTZ2_STROR	3	>tr|F5VTZ2|F5VTZ2_STROR Cell division protein FtsZ OS=Streptococcus oralis SK255 GN=ftsZ PE=3 SV=1	-0.930368	-0.502533	0.427835	0.524092	0.471422	0.997473	0.997985	0.427835	1	NA	5387500	29964000	2602500	23768000	819030	NA	-0.970102	-0.034963	-0.807206	-0.353703	-1.63019
867	tr|F5VVM4|F5VVM4_STROR	tr|F5VVM4|F5VVM4_STROR	4	>tr|F5VVM4|F5VVM4_STROR ATP synthase subunit alpha OS=Streptococcus oralis SK255 GN=atpA PE=3 SV=1	-2.65112	-3.67831	-1.02718	0.58172	0.471486	0.997473	0.997985	-1.02718	0	130010	626270	12746000	1435600	12414000	83394	-5.81704	-3.85588	-1.362	-1.68939	-1.35545	-4.90853
181	tr|C4FMF4|C4FMF4_9FIRM	tr|C4FMF4|C4FMF4_9FIRM	4	>tr|C4FMF4|C4FMF4_9FIRM Cysteine-rich domain protein OS=Veillonella dispar ATCC 17748 GN=VEIDISOL_00249 PE=4 SV=1	0.351226	0.700089	0.348863	0.490215	0.472075	0.997473	0.997985	0.348863	0	10301000	26973000	54482000	6593000	47577000	2166600	0.0172091	1.18983	0.893233	0.571236	0.716671	-0.234229
1090	tr|F9END0|F9END0_FUSNU	tr|F9END0|F9END0_FUSNU	6	>tr|F9END0|F9END0_FUSNU Fructose-1,6-bisphosphatase class 3 OS=Fusobacterium nucleatum subsp. animalis ATCC 51191 GN=fbp PE=3 SV=1	-1.22057	-0.848403	0.372166	0.47632	0.472123	0.997473	0.997985	0.372166	1	4767500	4122100	26850000	NA	15493000	943350	-1.01079	-1.3291	-0.20532	NA	-1.01373	-1.4274
144	tr|A0A0H2XHR6|A0A0H2XHR6_STAA3	tr|A0A0H2XHR6|A0A0H2XHR6_STAA3	2	>tr|A0A0H2XHR6|A0A0H2XHR6_STAA3 Putative AMP-binding enzyme OS=Staphylococcus aureus (strain USA300) GN=SAUSA300_2542 PE=4 SV=1	-4.53514	-5.11958	-0.584444	0.618973	0.472365	0.997473	0.997985	-0.584444	3	NA	NA	1133000	150910	2177100	NA	NA	NA	-5.11958	-5.02993	-4.04034	NA
1560	tr|Q8DVF0|Q8DVF0_STRMU	tr|Q8DVF0|Q8DVF0_STRMU	9	>tr|Q8DVF0|Q8DVF0_STRMU Peroxide resistance protein Dpr OS=Streptococcus mutans serotype c (strain ATCC 700610 / UA159) GN=dpr PE=3 SV=1	1.16462	0.103234	-1.06139	0.583793	0.473178	0.997473	0.997985	-1.06139	0	1464100	26983000	91932000	9661700	236620000	1425700	-2.58609	1.19032	1.70546	1.13796	3.19069	-0.834774
941	tr|F9EJX7|F9EJX7_FUSNU	tr|F9EJX7|F9EJX7_FUSNU	7	>tr|F9EJX7|F9EJX7_FUSNU Cystathionine beta-lyase OS=Fusobacterium nucleatum subsp. animalis ATCC 51191 GN=metC PE=3 SV=1	2.93654	3.51648	0.579943	0.5632	0.47355	0.997473	0.997985	0.579943	0	84924000	136010000	507590000	46098000	399320000	6565100	2.83202	3.35933	4.3581	3.45519	3.99779	1.35663
293	tr|C4FNE4|C4FNE4_9FIRM	tr|C4FNE4|C4FNE4_9FIRM	2	>tr|C4FNE4|C4FNE4_9FIRM 50S ribosomal protein L30 OS=Veillonella dispar ATCC 17748 GN=rpmD PE=3 SV=1	0.447219	1.08419	0.636967	0.569954	0.474928	0.997473	0.997985	0.636967	0	37377000	44982000	24304000	7141300	16378000	7670900	1.73693	1.87562	-0.359987	0.689703	-0.928058	1.58001
678	tr|C4FRQ5|C4FRQ5_9FIRM	tr|C4FRQ5|C4FRQ5_9FIRM	2	>tr|C4FRQ5|C4FRQ5_9FIRM UPF0109 protein VEIDISOL_01594 OS=Veillonella dispar ATCC 17748 GN=VEIDISOL_01594 PE=3 SV=1	-1.7893	-1.43765	0.351648	0.499297	0.476421	0.997473	0.997985	0.351648	0	2118000	5396400	13685000	1631800	11933000	461920	-2.09341	-0.967889	-1.25165	-1.49942	-1.4164	-2.45206
340	tr|C4FNQ5|C4FNQ5_9FIRM	tr|C4FNQ5|C4FNQ5_9FIRM	10	>tr|C4FNQ5|C4FNQ5_9FIRM Ribonucleoside-diphosphate reductase OS=Veillonella dispar ATCC 17748 GN=VEIDISOL_00296 PE=3 SV=1	0.303282	0.755087	0.451805	0.544881	0.476981	0.997473	0.997985	0.451805	0	8883400	38026000	51150000	8237300	42635000	1751900	-0.180349	1.65035	0.795258	0.901433	0.54752	-0.539108
616	tr|C4FRA1|C4FRA1_9FIRM	tr|C4FRA1|C4FRA1_9FIRM	5	>tr|C4FRA1|C4FRA1_9FIRM ABC transporter, ATP-binding protein OS=Veillonella dispar ATCC 17748 GN=VEIDISOL_01324 PE=4 SV=1	-1.85748	-1.51475	0.342734	0.493288	0.477063	0.997473	0.997985	0.342734	0	3975500	3102400	11070000	2291600	7211900	484520	-1.2532	-1.71018	-1.58087	-0.995868	-2.19307	-2.38352
887	tr|F5VWK5|F5VWK5_STROR	tr|F5VWK5|F5VWK5_STROR	3	>tr|F5VWK5|F5VWK5_STROR Glycosyl hydrolase family 85 OS=Streptococcus oralis SK255 GN=HMPREF9968_0322 PE=4 SV=1	-2.59863	-3.24272	-0.644086	0.622961	0.478361	0.997473	0.997985	-0.644086	2	NA	445380	7562200	968790	4487900	NA	NA	-4.31295	-2.17249	-2.27261	-2.92465	NA
1092	tr|F9END2|F9END2_FUSNU	tr|F9END2|F9END2_FUSNU	14	>tr|F9END2|F9END2_FUSNU Pyruvate phosphate dikinase OS=Fusobacterium nucleatum subsp. animalis ATCC 51191 GN=ppdK PE=4 SV=1	0.858398	1.16527	0.306873	0.456396	0.478373	0.997473	0.997985	0.306873	0	19588000	24315000	84269000	5457700	71838000	4883500	0.874757	1.05071	1.57034	0.29099	1.3522	0.932005
770	tr|C4FSL6|C4FSL6_9FIRM	tr|C4FSL6|C4FSL6_9FIRM	6	>tr|C4FSL6|C4FSL6_9FIRM Metallo-beta-lactamase domain protein OS=Veillonella dispar ATCC 17748 GN=VEIDISOL_01907 PE=3 SV=1	0.412738	0.682163	0.269425	0.378967	0.479176	0.997473	0.997985	0.269425	0	11614000	22121000	56340000	6530700	40471000	2960700	0.17729	0.923906	0.945294	0.557157	0.467182	0.213875
1102	tr|F9ENL6|F9ENL6_FUSNU	tr|F9ENL6|F9ENL6_FUSNU	2	>tr|F9ENL6|F9ENL6_FUSNU Iron(III) dicitrate-binding protein OS=Fusobacterium nucleatum subsp. animalis ATCC 51191 GN=HMPREF9094_1521 PE=4 SV=1	-1.65135	-2.4744	-0.823053	0.605809	0.479186	0.997473	0.997985	-0.823053	1	4383800	2946600	1665800	NA	6654900	1283400	-1.12275	-1.77927	-4.52119	NA	-2.31704	-0.985665
1435	tr|Q7P6N5|Q7P6N5_FUSNV;tr|F9ELW5|F9ELW5_FUSNU	tr|Q7P6N5|Q7P6N5_FUSNV	3	>tr|Q7P6N5|Q7P6N5_FUSNV UDP-N-acetylmuramoyl-L-alanyl-D-glutamate--2,6-diaminopimelate ligase OS=Fusobacterium nucleatum subsp. vincentii ATCC 49256 GN=murE PE=3 SV=1;>tr|F9ELW5|F9ELW5_FUSNU UDP-N-acetylmuramyl-tripeptide synthetase OS=Fusobacterium nuclea	-1.15239	-1.94144	-0.789055	0.604173	0.479368	0.997473	0.997985	-0.789055	1	3450400	595390	22811000	NA	18544000	855140	-1.44223	-3.92369	-0.458412	NA	-0.736493	-1.56828
1048	tr|F9EMC9|F9EMC9_FUSNU	tr|F9EMC9|F9EMC9_FUSNU	2	>tr|F9EMC9|F9EMC9_FUSNU Propanediol utilization protein PduU OS=Fusobacterium nucleatum subsp. animalis ATCC 51191 GN=pduU PE=4 SV=1	-1.5974	-1.35617	0.241235	0.258245	0.482687	0.997473	0.997985	0.241235	0	3989600	3814500	12543000	1381900	13297000	729250	-1.24848	-1.43309	-1.38693	-1.74592	-1.24948	-1.7968
1546	tr|Q8DSC4|Q8DSC4_STRMU	tr|Q8DSC4|Q8DSC4_STRMU	2	>tr|Q8DSC4|Q8DSC4_STRMU Putative PTS system, mannose-specific component IIAB OS=Streptococcus mutans serotype c (strain ATCC 700610 / UA159) GN=ptnA PE=4 SV=1	-3.38721	-4.07568	-0.688472	0.600362	0.48287	0.997473	0.997985	-0.688472	1	258190	705110	2960200	176440	8300400	NA	-4.90157	-3.69689	-3.62858	-4.79815	-1.97626	NA
475	tr|C4FPX1|C4FPX1_9FIRM	tr|C4FPX1|C4FPX1_9FIRM	8	>tr|C4FPX1|C4FPX1_9FIRM Serine hydroxymethyltransferase OS=Veillonella dispar ATCC 17748 GN=glyA PE=3 SV=1	2.70828	2.33401	-0.374275	0.523519	0.483109	0.997473	0.997985	-0.374275	0	26351000	98083000	187330000	25839000	183920000	17048000	1.27051	2.92095	2.81057	2.59674	2.8021	2.72601
109	sp|Q8DTS9|ENO_STRMU	sp|Q8DTS9|ENO_STRMU	19	>sp|Q8DTS9|ENO_STRMU Enolase OS=Streptococcus mutans serotype c (strain ATCC 700610 / UA159) GN=eno PE=1 SV=1	0.608189	-0.340308	-0.948496	0.590608	0.483116	0.997473	0.997985	-0.948496	0	1584800	10809000	80322000	6371400	163830000	1016900	-2.48038	-0.0364076	1.49587	0.520536	2.6237	-1.31967
1259	tr|Q7P3C7|Q7P3C7_FUSNV	tr|Q7P3C7|Q7P3C7_FUSNV	8	>tr|Q7P3C7|Q7P3C7_FUSNV Outer membrane protein (Fragment) OS=Fusobacterium nucleatum subsp. vincentii ATCC 49256 GN=FNV0021 PE=4 SV=1	1.65757	1.40137	-0.256194	0.344552	0.483411	0.997473	0.997985	-0.256194	0	29184000	24462000	93913000	12622000	104540000	7293400	1.40676	1.0588	1.73856	1.5343	1.9308	1.5076
967	tr|F9EKX3|F9EKX3_FUSNU;tr|Q7P6L6|Q7P6L6_FUSNV	tr|F9EKX3|F9EKX3_FUSNU	2	>tr|F9EKX3|F9EKX3_FUSNU D-3-phosphoglycerate dehydrogenase OS=Fusobacterium nucleatum subsp. animalis ATCC 51191 GN=serA PE=3 SV=1;>tr|Q7P6L6|Q7P6L6_FUSNV D-3-phosphoglycerate dehydrogenase OS=Fusobacterium nucleatum subsp. vincentii ATCC 49256 GN=FNV1442	-0.759626	-0.445934	0.313692	0.475662	0.483658	0.997473	0.997985	0.313692	0	8790700	5918000	25273000	1716800	25086000	1697600	-0.194346	-0.844165	-0.299291	-1.42412	-0.270465	-0.58429
220	tr|C4FMY9|C4FMY9_9FIRM	tr|C4FMY9|C4FMY9_9FIRM	23	>tr|C4FMY9|C4FMY9_9FIRM Methylmalonyl-CoA mutase OS=Veillonella dispar ATCC 17748 GN=VEIDISOL_00144 PE=4 SV=1	2.88148	3.21563	0.334149	0.497349	0.484005	0.997473	0.997985	0.334149	0	59339000	179090000	304530000	31275000	220080000	16575000	2.35367	3.7283	3.56492	2.87989	3.07893	2.68563
229	tr|C4FN20|C4FN20_9FIRM	tr|C4FN20|C4FN20_9FIRM	14	>tr|C4FN20|C4FN20_9FIRM CTP synthase OS=Veillonella dispar ATCC 17748 GN=pyrG PE=3 SV=1	2.51351	2.79081	0.277304	0.415449	0.484483	0.997473	0.997985	0.277304	0	65982000	91052000	219410000	27033000	191850000	10348000	2.49527	2.82121	3.05597	2.66373	2.8672	2.0096
273	tr|C4FNC4|C4FNC4_9FIRM	tr|C4FNC4|C4FNC4_9FIRM	25	>tr|C4FNC4|C4FNC4_9FIRM Elongation factor Tu OS=Veillonella dispar ATCC 17748 GN=tuf PE=3 SV=1	8.19582	7.87152	-0.324303	0.490079	0.485174	0.997473	0.997985	-0.324303	0	2461700000	3775800000	7192200000	1539300000	6087200000	557450000	7.32454	7.81613	8.47388	8.65779	8.1993	7.73036
322	tr|C4FNJ8|C4FNJ8_9FIRM	tr|C4FNJ8|C4FNJ8_9FIRM	10	>tr|C4FNJ8|C4FNJ8_9FIRM Uroporphyrinogen-III C-methyltransferase OS=Veillonella dispar ATCC 17748 GN=cobA PE=4 SV=1	2.00996	2.26621	0.256258	0.352968	0.485696	0.997473	0.997985	0.256258	0	43393000	57917000	168710000	19709000	114640000	8706100	1.93607	2.21454	2.64803	2.19515	2.07305	1.76167
1535	tr|Q7P8A0|Q7P8A0_FUSNV	tr|Q7P8A0|Q7P8A0_FUSNV	8	>tr|Q7P8A0|Q7P8A0_FUSNV Dipeptide-binding protein OS=Fusobacterium nucleatum subsp. vincentii ATCC 49256 GN=FNV2130 PE=4 SV=1	2.93257	2.69175	-0.240826	0.270644	0.48573	0.997473	0.997985	-0.240826	0	83268000	83786000	159390000	40884000	184570000	16894000	2.80574	2.70969	2.55981	3.27719	2.80754	2.71299
370	tr|C4FP04|C4FP04_9FIRM	tr|C4FP04|C4FP04_9FIRM	2	>tr|C4FP04|C4FP04_9FIRM Putative sugar-specific permease, SgaT/UlaA OS=Veillonella dispar ATCC 17748 GN=VEIDISOL_00626 PE=4 SV=1	-3.22077	-2.74584	0.474926	0.560891	0.486195	0.997473	0.997985	0.474926	0	600510	1533400	9568700	478770	6588300	155770	-3.77527	-2.65512	-1.80713	-3.31783	-2.33255	-4.01193
172	tr|C4FMC9|C4FMC9_9FIRM	tr|C4FMC9|C4FMC9_9FIRM	3	>tr|C4FMC9|C4FMC9_9FIRM Methyltransferase domain protein OS=Veillonella dispar ATCC 17748 GN=VEIDISOL_00006 PE=4 SV=1	-1.42777	-1.7853	-0.357523	0.487137	0.486451	0.997473	0.997985	-0.357523	1	1827300	3617300	11211000	2273200	9021800	NA	-2.2904	-1.50427	-1.56122	-1.00782	-1.84773	NA
374	tr|C4FP22|C4FP22_9FIRM	tr|C4FP22|C4FP22_9FIRM	7	>tr|C4FP22|C4FP22_9FIRM UPF0342 protein VEIDISOL_00644 OS=Veillonella dispar ATCC 17748 GN=VEIDISOL_00644 PE=3 SV=1	0.0181472	0.307463	0.289315	0.446391	0.486928	0.997473	0.997985	0.289315	0	11711000	21426000	27876000	5491800	25290000	2572500	0.188388	0.8811	-0.147101	0.300226	-0.257973	0.0121887
977	tr|F9EL38|F9EL38_FUSNU;tr|Q7P6W6|Q7P6W6_FUSNV	tr|F9EL38|F9EL38_FUSNU	12	>tr|F9EL38|F9EL38_FUSNU Glycerophosphodiester phosphodiesterase OS=Fusobacterium nucleatum subsp. animalis ATCC 51191 GN=glpQ2 PE=4 SV=1;>tr|Q7P6W6|Q7P6W6_FUSNV Glycerophosphoryl diester phosphodiesterase OS=Fusobacterium nucleatum subsp. vincentii ATCC 49	3.50609	3.91743	0.41134	0.546031	0.488018	0.997473	0.997985	0.41134	0	232230000	134770000	467670000	23066000	354260000	50234000	4.17433	3.34704	4.23093	2.42839	3.81313	4.27676
598	tr|C4FR65|C4FR65_9FIRM	tr|C4FR65|C4FR65_9FIRM	4	>tr|C4FR65|C4FR65_9FIRM Transketolase, pyridine binding domain protein OS=Veillonella dispar ATCC 17748 GN=VEIDISOL_01288 PE=4 SV=1	-0.604876	-0.950629	-0.345753	0.513186	0.488123	0.997473	0.997985	-0.345753	0	5104100	6926600	13274000	2628800	13209000	3009600	-0.91976	-0.63314	-1.29899	-0.792295	-1.25972	0.237383
424	tr|C4FPI7|C4FPI7_9FIRM	tr|C4FPI7|C4FPI7_9FIRM	5	>tr|C4FPI7|C4FPI7_9FIRM 50S ribosomal protein L27 OS=Veillonella dispar ATCC 17748 GN=rpmA PE=3 SV=1	1.48546	1.79769	0.312227	0.482913	0.488483	0.997473	0.997985	0.312227	0	43047000	63148000	63753000	9404000	83466000	8787000	1.92538	2.33049	1.1372	1.09787	1.58358	1.77494
1445	tr|Q7P6U4|Q7P6U4_FUSNV;tr|F9ELM3|F9ELM3_FUSNU	tr|Q7P6U4|Q7P6U4_FUSNV	4	>tr|Q7P6U4|Q7P6U4_FUSNV Replicative DNA helicase OS=Fusobacterium nucleatum subsp. vincentii ATCC 49256 GN=FNV1597 PE=3 SV=1;>tr|F9ELM3|F9ELM3_FUSNU Replicative DNA helicase OS=Fusobacterium nucleatum subsp. animalis ATCC 51191 GN=dnaB PE=3 SV=1	-2.61951	-2.23987	0.379646	0.535956	0.490163	0.997473	0.997985	0.379646	0	1889700	1944200	7736200	418830	10631000	375900	-2.24559	-2.33683	-2.13717	-3.51618	-1.59459	-2.74777
259	tr|C4FNA3|C4FNA3_9FIRM	tr|C4FNA3|C4FNA3_9FIRM	9	>tr|C4FNA3|C4FNA3_9FIRM Uncharacterized protein OS=Veillonella dispar ATCC 17748 GN=VEIDISOL_00430 PE=4 SV=1	2.44914	2.69216	0.243017	0.30623	0.490339	0.997473	0.997985	0.243017	0	70776000	104770000	151230000	22635000	128820000	16673000	2.58885	3.00939	2.47822	2.40042	2.25291	2.69409
517	tr|C4FQB0|C4FQB0_9FIRM	tr|C4FQB0|C4FQB0_9FIRM	14	>tr|C4FQB0|C4FQB0_9FIRM Phenylalanine--tRNA ligase beta subunit OS=Veillonella dispar ATCC 17748 GN=pheT PE=3 SV=1	2.20782	2.44698	0.239159	0.284348	0.490856	0.997473	0.997985	0.239159	0	50198000	81756000	156730000	18022000	120710000	13663000	2.13045	2.6768	2.53368	2.06245	2.15262	2.40838
274	tr|C4FNC5|C4FNC5_9FIRM	tr|C4FNC5|C4FNC5_9FIRM	7	>tr|C4FNC5|C4FNC5_9FIRM 30S ribosomal protein S10 OS=Veillonella dispar ATCC 17748 GN=rpsJ PE=3 SV=1	3.15058	3.38954	0.238961	0.288079	0.491904	0.997473	0.997985	0.238961	0	113990000	170030000	254310000	39598000	193170000	26227000	3.22479	3.65869	3.28514	3.2298	2.87778	3.34415
987	tr|F9EL90|F9EL90_FUSNU	tr|F9EL90|F9EL90_FUSNU	6	>tr|F9EL90|F9EL90_FUSNU Fe3+ ABC superfamily ATP binding cassette transporter, binding protein OS=Fusobacterium nucleatum subsp. animalis ATCC 51191 GN=HMPREF9094_0695 PE=4 SV=1	4.03037	3.72674	-0.303623	0.480633	0.49289	0.997473	0.997985	-0.303623	0	192160000	135690000	378490000	45131000	413670000	63591000	3.9216	3.35617	3.90246	3.42375	4.05224	4.61511
1472	tr|Q7P792|Q7P792_FUSNV	tr|Q7P792|Q7P792_FUSNV	6	>tr|Q7P792|Q7P792_FUSNV Pyruvate kinase OS=Fusobacterium nucleatum subsp. vincentii ATCC 49256 GN=FNV1676 PE=3 SV=1	-3.44622	-3.92878	-0.482565	0.498588	0.492998	0.997473	0.997985	-0.482565	3	NA	482300	2917000	NA	3200200	NA	NA	-4.20616	-3.65141	NA	-3.44622	NA
836	tr|F5VTP7|F5VTP7_STROR	tr|F5VTP7|F5VTP7_STROR	2	>tr|F5VTP7|F5VTP7_STROR Bacterial regulatory protein, LacI family OS=Streptococcus oralis SK255 GN=HMPREF9968_1525 PE=4 SV=1	-4.01547	-4.70531	-0.689839	0.64448	0.493179	0.997473	0.997985	-0.689839	2	NA	264670	1801300	129140	4961300	NA	NA	-5.01083	-4.39978	-5.26095	-2.76999	NA
676	tr|C4FRQ3|C4FRQ3_9FIRM	tr|C4FRQ3|C4FRQ3_9FIRM	7	>tr|C4FRQ3|C4FRQ3_9FIRM Signal recognition particle protein OS=Veillonella dispar ATCC 17748 GN=ffh PE=3 SV=1	-0.923024	-0.693798	0.229227	0.221406	0.493975	0.997473	0.997985	0.229227	0	5473700	7028600	20275000	2871100	16138000	1139200	-0.826475	-0.613538	-0.64138	-0.661548	-0.950826	-1.1567
20	sp|P23504|SPAP_STRMU	sp|P23504|SPAP_STRMU	45	>sp|P23504|SPAP_STRMU Cell surface antigen I/II OS=Streptococcus mutans serotype c (strain ATCC 700610 / UA159) GN=spaP PE=1 SV=2	3.96531	2.79341	-1.1719	0.603707	0.494309	0.997473	0.997985	-1.1719	0	7540700	186850000	764570000	110050000	1210200000	6969800	-0.399006	3.78518	4.99406	4.74559	5.70786	1.44247
856	tr|F5VUN4|F5VUN4_STROR	tr|F5VUN4|F5VUN4_STROR	12	>tr|F5VUN4|F5VUN4_STROR 30S ribosomal protein S2 OS=Streptococcus oralis SK255 GN=rpsB PE=3 SV=1	1.30072	0.607656	-0.693061	0.593022	0.495069	0.997473	0.997985	-0.693061	0	4771700	17172000	130410000	17893000	111030000	2260500	-1.00962	0.584316	2.24827	2.0518	2.0237	-0.173346
323	tr|C4FNJ9|C4FNJ9_9FIRM	tr|C4FNJ9|C4FNJ9_9FIRM	6	>tr|C4FNJ9|C4FNJ9_9FIRM Delta-aminolevulinic acid dehydratase OS=Veillonella dispar ATCC 17748 GN=hemB PE=3 SV=1	-0.33607	-0.702152	-0.366081	0.536403	0.495415	0.997473	0.997985	-0.366081	0	6332700	9213200	13932000	5065100	31274000	1061500	-0.631966	-0.250612	-1.22388	0.180283	0.0695782	-1.25807
11	sp|P06702|S10A9_HUMAN	sp|P06702|S10A9_HUMAN	2	>sp|P06702|S10A9_HUMAN Protein S100-A9 OS=Homo sapiens GN=S100A9 PE=1 SV=1	-2.00277	-2.38923	-0.386461	0.533556	0.495485	0.997473	0.997985	-0.386461	1	3181700	1368900	5015500	NA	7466700	694910	-1.55041	-2.80729	-2.80999	NA	-2.13952	-1.86602
899	tr|F5VWW5|F5VWW5_STROR	tr|F5VWW5|F5VWW5_STROR	2	>tr|F5VWW5|F5VWW5_STROR 50S ribosomal protein L16 OS=Streptococcus oralis SK255 GN=rplP PE=3 SV=1	-3.84709	-4.43565	-0.58856	0.631578	0.496533	0.997473	0.997985	-0.58856	2	179220	NA	3252100	NA	3284600	128500	-5.38871	NA	-3.48258	NA	-3.40607	-4.2881
989	tr|F9ELA0|F9ELA0_FUSNU;tr|Q7P897|Q7P897_FUSNV	tr|F9ELA0|F9ELA0_FUSNU	3	>tr|F9ELA0|F9ELA0_FUSNU Oligopeptide ABC superfamily ATP binding cassette transporter, ABC protein OS=Fusobacterium nucleatum subsp. animalis ATCC 51191 GN=oppD2 PE=3 SV=1;>tr|Q7P897|Q7P897_FUSNV Dipeptide transport ATP-binding protein dppD OS=Fusobacteriu	0.0217386	0.471253	0.449515	0.568597	0.497876	0.997473	0.997985	0.449515	0	8779800	18628000	55298000	2009200	56534000	3086100	-0.196001	0.693449	0.916312	-1.19089	0.982707	0.273403
428	tr|C4FPJ5|C4FPJ5_9FIRM	tr|C4FPJ5|C4FPJ5_9FIRM	21	>tr|C4FPJ5|C4FPJ5_9FIRM Aspartate--tRNA(Asp/Asn) ligase OS=Veillonella dispar ATCC 17748 GN=aspS PE=3 SV=1	2.65167	2.91788	0.266214	0.424756	0.49848	0.997473	0.997985	0.266214	0	66143000	109830000	238040000	29723000	198240000	12090000	2.49852	3.07264	3.18249	2.80441	2.91774	2.23286
1475	tr|Q7P7A7|Q7P7A7_FUSNV	tr|Q7P7A7|Q7P7A7_FUSNV	3	>tr|Q7P7A7|Q7P7A7_FUSNV Phosphoenolpyruvate-protein phosphotransferase OS=Fusobacterium nucleatum subsp. vincentii ATCC 49256 GN=FNV1646 PE=3 SV=1	-3.08791	-2.67195	0.415956	0.560575	0.498611	0.997473	0.997985	0.415956	0	1169100	1064600	8532300	388340	8281700	199660	-2.88632	-3.14442	-1.98511	-3.62826	-1.97974	-3.65571
1263	tr|Q7P3H5|Q7P3H5_FUSNV;tr|F9EKK5|F9EKK5_FUSNU	tr|Q7P3H5|Q7P3H5_FUSNV	4	>tr|Q7P3H5|Q7P3H5_FUSNV 30S ribosomal protein S8 OS=Fusobacterium nucleatum subsp. vincentii ATCC 49256 GN=rpsH PE=3 SV=1;>tr|F9EKK5|F9EKK5_FUSNU 30S ribosomal protein S8 OS=Fusobacterium nucleatum subsp. animalis ATCC 51191 GN=rpsH PE=3 SV=1	2.23018	1.96333	-0.266851	0.429966	0.499825	0.997473	0.997985	-0.266851	0	40957000	42915000	127930000	14359000	169450000	12575000	1.85897	1.81254	2.21846	1.72551	2.67572	2.2893
365	tr|C4FNZ0|C4FNZ0_9FIRM	tr|C4FNZ0|C4FNZ0_9FIRM	4	>tr|C4FNZ0|C4FNZ0_9FIRM DNA-binding protein HU OS=Veillonella dispar ATCC 17748 GN=hup PE=3 SV=1	4.99016	4.72534	-0.264818	0.428168	0.501096	0.997473	0.997985	-0.264818	0	373970000	446560000	525680000	155990000	547270000	97179000	4.81007	4.9535	4.41246	5.26292	4.48389	5.22367
1338	tr|Q7P4V1|Q7P4V1_FUSNV	tr|Q7P4V1|Q7P4V1_FUSNV	30	>tr|Q7P4V1|Q7P4V1_FUSNV Pyruvate-flavodoxin oxidoreductase OS=Fusobacterium nucleatum subsp. vincentii ATCC 49256 GN=FNV0715 PE=3 SV=1	-0.500702	-0.88977	-0.389068	0.555064	0.501624	0.997473	0.997985	-0.389068	0	6889900	4919100	15505000	2063200	45483000	1272600	-0.519441	-1.09207	-1.0578	-1.15156	0.647251	-0.997792
507	tr|C4FQ88|C4FQ88_9FIRM	tr|C4FQ88|C4FQ88_9FIRM	8	>tr|C4FQ88|C4FQ88_9FIRM Uncharacterized protein OS=Veillonella dispar ATCC 17748 GN=VEIDISOL_01436 PE=4 SV=1	2.21177	1.98922	-0.222552	0.203003	0.501743	0.997473	0.997985	-0.222552	0	44661000	48515000	112300000	23043000	104750000	12446000	1.9745	1.97701	2.01616	2.42691	1.9339	2.27451
642	tr|C4FRJ5|C4FRJ5_9FIRM	tr|C4FRJ5|C4FRJ5_9FIRM	10	>tr|C4FRJ5|C4FRJ5_9FIRM Fructose-1,6-bisphosphatase OS=Veillonella dispar ATCC 17748 GN=glpX PE=3 SV=1	1.76173	2.10122	0.339486	0.530003	0.502034	0.997473	0.997985	0.339486	0	26218000	57499000	190310000	11891000	116770000	8563200	1.26376	2.20483	2.83507	1.44583	2.10144	1.73792
1208	tr|Q7P2B5|Q7P2B5_FUSNV	tr|Q7P2B5|Q7P2B5_FUSNV	9	>tr|Q7P2B5|Q7P2B5_FUSNV STOMATIN LIKE PROTEIN OS=Fusobacterium nucleatum subsp. vincentii ATCC 49256 GN=FNV0195 PE=4 SV=1	1.56073	1.34845	-0.212281	0.065855	0.502863	0.997473	0.997985	-0.212281	0	31047000	28862000	69689000	12128000	86319000	7626400	1.48933	1.28059	1.27541	1.4751	1.63542	1.57166
1210	tr|Q7P2E9|Q7P2E9_FUSNV;tr|F9ELI9|F9ELI9_FUSNU	tr|Q7P2E9|Q7P2E9_FUSNV	7	>tr|Q7P2E9|Q7P2E9_FUSNV LemA PROTEIN OS=Fusobacterium nucleatum subsp. vincentii ATCC 49256 GN=FNV0616 PE=4 SV=1;>tr|F9ELI9|F9ELI9_FUSNU LemA family protein OS=Fusobacterium nucleatum subsp. animalis ATCC 51191 GN=lemA PE=4 SV=1	1.37904	1.09122	-0.287821	0.482203	0.504786	0.997473	0.997985	-0.287821	0	36304000	19555000	51872000	13900000	55818000	7238400	1.69806	0.758572	0.817019	1.67733	0.963049	1.49673
641	tr|C4FRJ4|C4FRJ4_9FIRM	tr|C4FRJ4|C4FRJ4_9FIRM	3	>tr|C4FRJ4|C4FRJ4_9FIRM Probable transaldolase OS=Veillonella dispar ATCC 17748 GN=tal PE=3 SV=1	-0.0876612	0.179325	0.266986	0.444723	0.505412	0.997473	0.997985	0.266986	0	7856500	15604000	40331000	5218500	27923000	1954200	-0.344263	0.455917	0.42632	0.224528	-0.105221	-0.382291
1181	tr|F9PI58|F9PI58_9ACTO;tr|J3F0P8|J3F0P8_ACTNH;tr|F9EEW1|F9EEW1_9ACTO	tr|F9PI58|F9PI58_9ACTO	8	>tr|F9PI58|F9PI58_9ACTO Elongation factor Tu OS=Actinomyces sp. oral taxon 175 str. F0384 GN=tuf PE=3 SV=1;>tr|J3F0P8|J3F0P8_ACTNH Elongation factor Tu GTP binding domain protein OS=Actinomyces naeslundii (strain ATCC 12104 / DSM 43013 / JCM 8349 / NCTC 10	-0.722921	-0.157764	0.565157	0.594357	0.505875	0.997473	0.997985	0.565157	0	10100000	8523800	28563000	868720	19382000	4889800	-0.00908479	-0.354904	-0.109303	-2.43429	-0.668325	0.933855
1019	tr|F9ELS9|F9ELS9_FUSNU	tr|F9ELS9|F9ELS9_FUSNU	8	>tr|F9ELS9|F9ELS9_FUSNU D-lysine 5,6-aminomutase OS=Fusobacterium nucleatum subsp. animalis ATCC 51191 GN=kamE PE=4 SV=1	-1.27045	-0.955007	0.315446	0.465067	0.507428	0.997473	0.997985	0.315446	1	NA	5004300	17829000	1636200	18938000	829560	NA	-1.06904	-0.840972	-1.49543	-0.704067	-1.61186
1146	tr|F9EPN9|F9EPN9_FUSNU	tr|F9EPN9|F9EPN9_FUSNU	2	>tr|F9EPN9|F9EPN9_FUSNU 30S ribosomal protein S11 OS=Fusobacterium nucleatum subsp. animalis ATCC 51191 GN=rpsK PE=3 SV=1	-0.71606	-0.336276	0.379784	0.559694	0.508094	0.997473	0.997985	0.379784	0	16402000	8969600	12761000	2269800	19580000	1818600	0.637894	-0.286544	-1.36018	-1.01004	-0.65265	-0.485488
759	tr|C4FSI5|C4FSI5_9FIRM	tr|C4FSI5|C4FSI5_9FIRM	8	>tr|C4FSI5|C4FSI5_9FIRM Nitroreductase family protein OS=Veillonella dispar ATCC 17748 GN=VEIDISOL_01875 PE=4 SV=1	0.501744	0.739518	0.237774	0.353495	0.508377	0.997473	0.997985	0.237774	0	15333000	26605000	42269000	6735700	42122000	3308800	0.547965	1.17141	0.499184	0.602991	0.52885	0.373391
1391	tr|Q7P5R3|Q7P5R3_FUSNV;tr|F9EM40|F9EM40_FUSNU	tr|Q7P5R3|Q7P5R3_FUSNV	8	>tr|Q7P5R3|Q7P5R3_FUSNV Triosephosphate isomerase OS=Fusobacterium nucleatum subsp. vincentii ATCC 49256 GN=tpiA PE=3 SV=1;>tr|F9EM40|F9EM40_FUSNU Triosephosphate isomerase OS=Fusobacterium nucleatum subsp. animalis ATCC 51191 GN=tpiA PE=3 SV=1	1.41778	1.18941	-0.228361	0.29828	0.508916	0.997473	0.997985	-0.228361	0	25087000	21882000	78184000	10080000	80547000	7376400	1.20492	0.909339	1.45399	1.20081	1.52868	1.52384
249	tr|C4FN84|C4FN84_9FIRM	tr|C4FN84|C4FN84_9FIRM	2	>tr|C4FN84|C4FN84_9FIRM ATP synthase gamma chain OS=Veillonella dispar ATCC 17748 GN=atpG PE=3 SV=1	-0.908364	-0.543086	0.365278	0.554941	0.509281	0.997473	0.997985	0.365278	0	5299700	9134000	22244000	3789500	21653000	642890	-0.869581	-0.262189	-0.497489	-0.249975	-0.497439	-1.97768
1527	tr|Q7P869|Q7P869_FUSNV	tr|Q7P869|Q7P869_FUSNV	4	>tr|Q7P869|Q7P869_FUSNV Electron transfer flavoprotein beta-subunit OS=Fusobacterium nucleatum subsp. vincentii ATCC 49256 GN=FNV2165 PE=4 SV=1	2.21386	2.57868	0.364821	0.554988	0.509476	0.997473	0.997985	0.364821	0	65608000	56863000	219760000	10089000	169360000	17512000	2.48768	2.18991	3.05844	1.20213	2.6749	2.76454
943	tr|F9EK06|F9EK06_FUSNU;tr|Q7P2F5|Q7P2F5_FUSNV	tr|F9EK06|F9EK06_FUSNU	2	>tr|F9EK06|F9EK06_FUSNU Signal recognition particle protein OS=Fusobacterium nucleatum subsp. animalis ATCC 51191 GN=ffh PE=3 SV=1;>tr|Q7P2F5|Q7P2F5_FUSNV Signal recognition particle protein OS=Fusobacterium nucleatum subsp. vincentii ATCC 49256 GN=ffh PE=	-2.95162	-2.64276	0.308861	0.519166	0.510932	0.997473	0.997985	0.308861	0	1677500	1440400	5097800	371970	7018000	331620	-2.40453	-2.73902	-2.78472	-3.69213	-2.2351	-2.92763
949	tr|F9EKA3|F9EKA3_FUSNU;tr|Q7P854|Q7P854_FUSNV	tr|F9EKA3|F9EKA3_FUSNU	6	>tr|F9EKA3|F9EKA3_FUSNU Acetyl-coenzyme A carboxylase carboxyl transferase subunit beta OS=Fusobacterium nucleatum subsp. animalis ATCC 51191 GN=accD PE=3 SV=1;>tr|Q7P854|Q7P854_FUSNV Acetyl-coenzyme A carboxylase carboxyl transferase subunit beta OS=Fusob	-0.0628189	-0.310221	-0.247402	0.404645	0.511144	0.997473	0.997985	-0.247402	0	7062600	8037000	30440000	5303000	30850000	1818800	-0.486408	-0.43376	-0.0104944	0.248348	0.0485252	-0.48533
1249	tr|Q7P366|Q7P366_FUSNV	tr|Q7P366|Q7P366_FUSNV	22	>tr|Q7P366|Q7P366_FUSNV FUSOBACTERIUM OUTER MEMBRANE PROTEIN FAMILY OS=Fusobacterium nucleatum subsp. vincentii ATCC 49256 GN=FNV2033 PE=4 SV=1	3.56827	3.25455	-0.313723	0.524571	0.511436	0.997473	0.997985	-0.313723	0	78715000	108780000	396130000	63785000	326770000	21810000	2.73071	3.05976	3.97318	3.93677	3.68855	3.0795
281	tr|C4FND2|C4FND2_9FIRM	tr|C4FND2|C4FND2_9FIRM	10	>tr|C4FND2|C4FND2_9FIRM 30S ribosomal protein S3 OS=Veillonella dispar ATCC 17748 GN=rpsC PE=3 SV=1	3.65541	4.02271	0.367295	0.558997	0.511634	0.997473	0.997985	0.367295	0	116960000	267200000	572230000	60816000	474310000	18418000	3.25911	4.26482	4.54419	3.86609	4.26322	2.83693
990	tr|F9ELA1|F9ELA1_FUSNU;tr|Q7P896|Q7P896_FUSNV	tr|F9ELA1|F9ELA1_FUSNU	6	>tr|F9ELA1|F9ELA1_FUSNU Oligopeptide ABC superfamily ATP binding cassette transporter, ABC protein OS=Fusobacterium nucleatum subsp. animalis ATCC 51191 GN=oppF3 PE=3 SV=1;>tr|Q7P896|Q7P896_FUSNV Dipeptide transport ATP-binding protein dppF OS=Fusobacteriu	0.165163	0.518727	0.353564	0.553619	0.51257	0.997473	0.997985	0.353564	0	10169000	17238000	57123000	3266500	60300000	2351900	0	0.58946	0.966722	-0.470214	1.08217	-0.116466
1276	tr|Q7P3U7|Q7P3U7_FUSNV	tr|Q7P3U7|Q7P3U7_FUSNV	2	>tr|Q7P3U7|Q7P3U7_FUSNV Imidazolonepropionase OS=Fusobacterium nucleatum subsp. vincentii ATCC 49256 GN=FNV0263 PE=4 SV=1	-2.57131	-2.87359	-0.302288	0.449306	0.513136	0.997473	0.997985	-0.302288	1	847300	1707000	5068800	NA	4869700	498090	-3.31589	-2.51131	-2.79358	NA	-2.79873	-2.34388
1196	tr|Q7P265|Q7P265_FUSNV	tr|Q7P265|Q7P265_FUSNV	2	>tr|Q7P265|Q7P265_FUSNV NA+/H+ ANTIPORTER NHAC OS=Fusobacterium nucleatum subsp. vincentii ATCC 49256 GN=FNV0043 PE=4 SV=1	1.5418	1.13955	-0.402254	0.574198	0.513384	0.997473	0.997985	-0.402254	0	11913000	24521000	122050000	11785000	123610000	5133400	0.211208	1.06203	2.14541	1.43255	2.18924	1.00362
864	tr|F5VVC2|F5VVC2_STROR	tr|F5VVC2|F5VVC2_STROR	4	>tr|F5VVC2|F5VVC2_STROR Foldase protein PrsA OS=Streptococcus oralis SK255 GN=prsA PE=3 SV=1	-0.859208	-1.71212	-0.852911	0.615609	0.513576	0.997473	0.997985	-0.852911	0	493720	5339700	28408000	5901700	28057000	341200	-4.03655	-0.982053	-0.117751	0.406974	-0.0978373	-2.88676
688	tr|C4FRT9|C4FRT9_9FIRM	tr|C4FRT9|C4FRT9_9FIRM	5	>tr|C4FRT9|C4FRT9_9FIRM Electron transfer flavoprotein subunit alpha OS=Veillonella dispar ATCC 17748 GN=etfA PE=4 SV=1	-0.144655	0.271358	0.416013	0.578975	0.514077	0.997473	0.997985	0.416013	0	6828600	26049000	34913000	2888000	51436000	1658100	-0.531366	1.14309	0.202355	-0.652844	0.836953	-0.618075
860	tr|F5VV46|F5VV46_STROR	tr|F5VV46|F5VV46_STROR	2	>tr|F5VV46|F5VV46_STROR UPF0109 protein HMPREF9968_0088 OS=Streptococcus oralis SK255 GN=HMPREF9968_0088 PE=3 SV=1	-2.05006	-2.75307	-0.703005	0.611349	0.514239	0.997473	0.997985	-0.703005	0	235020	2273000	15042000	994170	14614000	359420	-5.02703	-2.12731	-1.10487	-2.23426	-1.10382	-2.81211
1395	tr|Q7P5U6|Q7P5U6_FUSNV;tr|F9EMZ1|F9EMZ1_FUSNU	tr|Q7P5U6|Q7P5U6_FUSNV	10	>tr|Q7P5U6|Q7P5U6_FUSNV Glutaconate CoA-transferase subunit B OS=Fusobacterium nucleatum subsp. vincentii ATCC 49256 GN=FNV1348 PE=4 SV=1;>tr|F9EMZ1|F9EMZ1_FUSNU Glutaconate CoA-transferase subunit B OS=Fusobacterium nucleatum subsp. animalis ATCC 51191 GN	4.41753	4.1575	-0.260035	0.451997	0.514714	0.997473	0.997985	-0.260035	0	218600000	210850000	532220000	64813000	509420000	78577000	4.09362	3.94722	4.43166	3.96048	4.37336	4.91876
813	tr|F5VSI6|F5VSI6_STROR	tr|F5VSI6|F5VSI6_STROR	15	>tr|F5VSI6|F5VSI6_STROR Formate C-acetyltransferase OS=Streptococcus oralis SK255 GN=pflB PE=4 SV=1	1.40762	0.51796	-0.889661	0.618311	0.515717	0.997473	0.997985	-0.889661	0	4315900	11879000	164340000	19786000	211900000	1271900	-1.14358	0.090168	2.60729	2.20093	3.02051	-0.998582
1080	tr|F9EMZ6|F9EMZ6_FUSNU	tr|F9EMZ6|F9EMZ6_FUSNU	16	>tr|F9EMZ6|F9EMZ6_FUSNU R-phenyllactate dehydratase alpha subunit OS=Fusobacterium nucleatum subsp. animalis ATCC 51191 GN=fldB PE=4 SV=1	1.03989	0.798651	-0.241242	0.398337	0.516254	0.997473	0.997985	-0.241242	0	18999000	15465000	62970000	10265000	64237000	4189900	0.834019	0.443918	1.11802	1.22778	1.17972	0.712183
994	tr|F9ELD6|F9ELD6_FUSNU	tr|F9ELD6|F9ELD6_FUSNU	3	>tr|F9ELD6|F9ELD6_FUSNU Uncharacterized protein OS=Fusobacterium nucleatum subsp. animalis ATCC 51191 GN=HMPREF9094_0741 PE=4 SV=1	1.97668	2.47773	0.50105	0.597688	0.516346	0.997473	0.997985	0.50105	0	119860000	71486000	88398000	6753400	124490000	22481000	3.29179	2.4968	1.64461	0.606882	2.20018	3.12299
257	tr|C4FN99|C4FN99_9FIRM	tr|C4FN99|C4FN99_9FIRM	4	>tr|C4FN99|C4FN99_9FIRM Bifunctional protein FolD OS=Veillonella dispar ATCC 17748 GN=folD PE=3 SV=1	-1.10225	-1.365	-0.262757	0.466656	0.518099	0.997473	0.997985	-0.262757	0	3418800	5075600	11002000	1891500	20977000	909420	-1.4545	-1.05007	-1.59044	-1.28041	-0.546357	-1.47997
1266	tr|Q7P3J5|Q7P3J5_FUSNV	tr|Q7P3J5|Q7P3J5_FUSNV	7	>tr|Q7P3J5|Q7P3J5_FUSNV C4-dicarboxylate-binding protein OS=Fusobacterium nucleatum subsp. vincentii ATCC 49256 GN=FNV0073 PE=4 SV=1	4.2846	3.95912	-0.325473	0.545072	0.518473	0.997473	0.997985	-0.325473	0	179940000	130030000	651000000	88025000	608010000	35862000	3.83393	3.29903	4.74441	4.41443	4.64622	3.79314
760	tr|C4FSI6|C4FSI6_9FIRM	tr|C4FSI6|C4FSI6_9FIRM	5	>tr|C4FSI6|C4FSI6_9FIRM CsbD-like protein OS=Veillonella dispar ATCC 17748 GN=VEIDISOL_01876 PE=3 SV=1	3.40951	3.14952	-0.259988	0.463613	0.519355	0.997473	0.997985	-0.259988	0	119950000	141250000	179670000	54031000	198040000	31823000	3.29279	3.41002	2.74575	3.69066	2.91618	3.62168
547	tr|C4FQP6|C4FQP6_9FIRM	tr|C4FQP6|C4FQP6_9FIRM	5	>tr|C4FQP6|C4FQP6_9FIRM Glycine--tRNA ligase alpha subunit OS=Veillonella dispar ATCC 17748 GN=glyQ PE=3 SV=1	-1.31922	-0.827043	0.492175	0.600599	0.520326	0.997473	0.997985	0.492175	0	2484900	5573700	37750000	1343700	27075000	625350	-1.88023	-0.92454	0.323646	-1.78749	-0.152786	-2.01737
882	tr|F5VWA0|F5VWA0_STROR	tr|F5VWA0|F5VWA0_STROR	12	>tr|F5VWA0|F5VWA0_STROR 30S ribosomal protein S1 OS=Streptococcus oralis SK255 GN=rpsA PE=4 SV=1	0.810861	0.018689	-0.792172	0.621358	0.521811	0.997473	0.997985	-0.792172	0	3081400	9903300	97891000	14666000	114710000	962690	-1.59315	-0.153755	1.80297	1.75688	2.07399	-1.39828
806	tr|F5VS62|F5VS62_STROR;sp|Q8DSY0|RL1_STRMU	tr|F5VS62|F5VS62_STROR	5	>tr|F5VS62|F5VS62_STROR 50S ribosomal protein L1 OS=Streptococcus oralis SK255 GN=rplA PE=3 SV=1;>sp|Q8DSY0|RL1_STRMU 50S ribosomal protein L1 OS=Streptococcus mutans serotype c (strain ATCC 700610 / UA159) GN=rplA PE=3 SV=1	-0.945675	-0.17649	0.769185	0.621169	0.52236	0.997473	0.997985	0.769185	0	1681300	21746000	57283000	3358800	36551000	383730	-2.40151	0.900979	0.971065	-0.428892	0.310056	-2.71819
67	sp|Q2FH00|DHA1_STAA3	sp|Q2FH00|DHA1_STAA3	2	>sp|Q2FH00|DHA1_STAA3 Alanine dehydrogenase 1 OS=Staphylococcus aureus (strain USA300) GN=ald1 PE=3 SV=1	-3.74317	-4.21459	-0.471416	0.62773	0.523279	0.997473	0.997985	-0.471416	2	NA	356710	2619300	588210	1643700	NA	NA	-4.61064	-3.81853	-3.01254	-4.4738	NA
1578	zz|FGCZCont0254_P04745|AMY1_HUMAN;sp|P04745|AMY1_HUMAN	zz|FGCZCont0254_P04745|AMY1_HUMAN	21	>zz|FGCZCont0254_P04745|AMY1_HUMAN blastpHomologue_0.0;>sp|P04745|AMY1_HUMAN Alpha-amylase 1 OS=Homo sapiens GN=AMY1A PE=1 SV=2	5.38999	4.81686	-0.573124	0.612207	0.52336	0.997473	0.997985	-0.573124	0	118460000	416710000	1788900000	205130000	1665700000	51067000	3.27611	4.86073	6.31374	5.66903	6.20057	4.30036
407	tr|C4FPE5|C4FPE5_9FIRM	tr|C4FPE5|C4FPE5_9FIRM	21	>tr|C4FPE5|C4FPE5_9FIRM Lon protease OS=Veillonella dispar ATCC 17748 GN=lon PE=2 SV=1	2.02173	2.28181	0.260082	0.476758	0.524673	0.997473	0.997985	0.260082	0	40928000	64447000	166720000	18748000	140220000	7567200	1.85803	2.3578	2.62961	2.12102	2.38369	1.56048
368	tr|C4FNZ9|C4FNZ9_9FIRM	tr|C4FNZ9|C4FNZ9_9FIRM	9	>tr|C4FNZ9|C4FNZ9_9FIRM Periplasmic binding protein OS=Veillonella dispar ATCC 17748 GN=VEIDISOL_00621 PE=4 SV=1	1.62708	1.4002	-0.226875	0.362997	0.524853	0.997473	0.997985	-0.226875	0	24842000	38079000	73429000	16071000	89607000	6291800	1.19182	1.65222	1.35657	1.89254	1.69308	1.29561
1240	tr|Q7P317|Q7P317_FUSNV	tr|Q7P317|Q7P317_FUSNV	6	>tr|Q7P317|Q7P317_FUSNV ANHYDRO-N-ACETYLMURAMYL-TRIPEPTIDE AMIDASE OS=Fusobacterium nucleatum subsp. vincentii ATCC 49256 GN=FNV1523 PE=4 SV=1	0.646667	0.415838	-0.230829	0.389646	0.526392	0.997473	0.997985	-0.230829	0	16936000	11891000	41625000	6233700	40636000	5044000	0.680643	0.0915219	0.475349	0.488135	0.473457	0.978409
1272	tr|Q7P3Q9|Q7P3Q9_FUSNV	tr|Q7P3Q9|Q7P3Q9_FUSNV	5	>tr|Q7P3Q9|Q7P3Q9_FUSNV Methionine gamma-lyase OS=Fusobacterium nucleatum subsp. vincentii ATCC 49256 GN=FNV0143 PE=3 SV=1	2.14595	2.55257	0.406618	0.591107	0.52666	0.997473	0.997985	0.406618	0	46466000	74932000	221460000	21040000	231190000	5088100	2.02736	2.55993	3.07041	2.29206	3.15488	0.990901
890	tr|F5VWQ7|F5VWQ7_STROR;tr|F5VWU4|F5VWU4_STROR	tr|F5VWQ7|F5VWQ7_STROR	4	>tr|F5VWQ7|F5VWQ7_STROR 50S ribosomal protein L17 OS=Streptococcus oralis SK255 GN=HMPREF9968_1054 PE=3 SV=1;>tr|F5VWU4|F5VWU4_STROR 50S ribosomal protein L17 OS=Streptococcus oralis SK255 GN=rplQ PE=3 SV=1	0.413568	-0.681103	-1.09467	0.631537	0.527597	0.997473	0.997985	-1.09467	0	1686600	3560800	102830000	41776000	38083000	465210	-2.39731	-1.52538	1.87939	3.3092	0.373383	-2.44188
1230	tr|Q7P2U0|Q7P2U0_FUSNV	tr|Q7P2U0|Q7P2U0_FUSNV	5	>tr|Q7P2U0|Q7P2U0_FUSNV Protein translocase subunit SecD OS=Fusobacterium nucleatum subsp. vincentii ATCC 49256 GN=secD PE=3 SV=1	0.237566	0.0326315	-0.204934	0.183383	0.528914	0.997473	0.997985	-0.204934	0	10733000	9834600	34613000	5821100	33241000	2856500	0.0720266	-0.16309	0.188957	0.386582	0.163654	0.162461
492	tr|C4FQ36|C4FQ36_9FIRM	tr|C4FQ36|C4FQ36_9FIRM	5	>tr|C4FQ36|C4FQ36_9FIRM 3-oxoacyl-[acyl-carrier-protein] synthase 3 OS=Veillonella dispar ATCC 17748 GN=fabH PE=3 SV=1	0.0595779	0.367885	0.308307	0.549508	0.529751	0.997473	0.997985	0.308307	0	8207300	17247000	51289000	3498000	47709000	2260200	-0.285975	0.59016	0.799471	-0.368674	0.720944	-0.173537
369	tr|C4FP03|C4FP03_9FIRM	tr|C4FP03|C4FP03_9FIRM	3	>tr|C4FP03|C4FP03_9FIRM PTS system, Lactose/Cellobiose specific IIB subunit OS=Veillonella dispar ATCC 17748 GN=VEIDISOL_00625 PE=4 SV=1	-0.738621	-0.270937	0.467684	0.608073	0.530916	0.997473	0.997985	0.467684	0	10972000	18460000	10966000	2985500	10257000	2618400	0.101413	0.681301	-1.59553	-0.603606	-1.64982	0.0375672
1219	tr|Q7P2M0|Q7P2M0_FUSNV	tr|Q7P2M0|Q7P2M0_FUSNV	10	>tr|Q7P2M0|Q7P2M0_FUSNV L-BETA-LYSINE 5,6-AMINOMUTASE BETA SUBUNIT OS=Fusobacterium nucleatum subsp. vincentii ATCC 49256 GN=FNV1031 PE=4 SV=1	2.77994	2.50546	-0.274471	0.51557	0.531099	0.997473	0.997985	-0.274471	0	42198000	74916000	219690000	25264000	231450000	15832000	1.8988	2.55964	3.05795	2.56337	3.15662	2.61982
1564	tr|Q8DW98|Q8DW98_STRMU	tr|Q8DW98|Q8DW98_STRMU	3	>tr|Q8DW98|Q8DW98_STRMU 50S ribosomal protein L13 OS=Streptococcus mutans serotype c (strain ATCC 700610 / UA159) GN=rplM PE=3 SV=1	-2.82016	-1.86593	0.954236	0.688626	0.531566	0.997473	0.997985	0.954236	2	NA	NA	9213100	396570	18027000	148220	NA	NA	-1.86593	-3.59716	-0.780103	-4.08323
919	tr|F5VXL8|F5VXL8_STROR	tr|F5VXL8|F5VXL8_STROR	5	>tr|F5VXL8|F5VXL8_STROR 50S ribosomal protein L10 OS=Streptococcus oralis SK255 GN=rplJ PE=3 SV=1	-1.08081	0.0775478	1.15835	0.635833	0.531983	0.997473	0.997985	1.15835	0	4461300	34231000	27338000	20881000	21725000	76577	-1.09937	1.50937	-0.177356	2.28081	-0.492319	-5.03091
936	tr|F9EJV7|F9EJV7_FUSNU	tr|F9EJV7|F9EJV7_FUSNU	3	>tr|F9EJV7|F9EJV7_FUSNU Uncharacterized protein OS=Fusobacterium nucleatum subsp. animalis ATCC 51191 GN=HMPREF9094_0211 PE=4 SV=1	0.154173	-0.0473121	-0.201485	0.157029	0.532163	0.997473	0.997985	-0.201485	0	10053000	9786100	31509000	4748300	30528000	3245500	-0.0153086	-0.169719	0.043091	0.0845044	0.0323426	0.345672
244	tr|C4FN73|C4FN73_9FIRM	tr|C4FN73|C4FN73_9FIRM	3	>tr|C4FN73|C4FN73_9FIRM UPF0237 protein VEIDISOL_00397 OS=Veillonella dispar ATCC 17748 GN=VEIDISOL_00397 PE=3 SV=1	-0.18363	0.0652044	0.248834	0.471756	0.532982	0.997473	0.997985	0.248834	0	10937000	11777000	31041000	4697900	17736000	2903000	0.0971501	0.0786041	0.019859	0.0686799	-0.805202	0.185633
900	tr|F5VWW6|F5VWW6_STROR	tr|F5VWW6|F5VWW6_STROR	4	>tr|F5VWW6|F5VWW6_STROR 30S ribosomal protein S3 OS=Streptococcus oralis SK255 GN=rpsC PE=3 SV=1	-0.959928	-1.60628	-0.646353	0.62784	0.535019	0.997473	0.997985	-0.646353	0	1049900	2930600	30598000	4517200	26181000	392510	-3.02982	-1.78657	-0.00245692	0.0105144	-0.204571	-2.68573
685	tr|C4FRT5|C4FRT5_9FIRM	tr|C4FRT5|C4FRT5_9FIRM	2	>tr|C4FRT5|C4FRT5_9FIRM Transcriptional regulator, ArsR family OS=Veillonella dispar ATCC 17748 GN=VEIDISOL_01624 PE=4 SV=1	-2.21021	-2.52639	-0.31618	0.534027	0.535842	0.997473	0.997985	-0.31618	1	1181700	2770700	4902600	NA	6315000	623110	-2.87202	-1.8618	-2.84534	NA	-2.39789	-2.02252
1131	tr|F9EP83|F9EP83_FUSNU	tr|F9EP83|F9EP83_FUSNU	3	>tr|F9EP83|F9EP83_FUSNU Ankyrin repeat protein OS=Fusobacterium nucleatum subsp. animalis ATCC 51191 GN=HMPREF9094_1738 PE=4 SV=1	-5.08706	-4.80944	0.277613	0.449538	0.536535	0.997473	0.997985	0.277613	1	301400	248350	1546000	183750	880710	NA	-4.69509	-5.09618	-4.63706	-4.73795	-5.43616	NA
707	tr|C4FS10|C4FS10_9FIRM	tr|C4FS10|C4FS10_9FIRM	5	>tr|C4FS10|C4FS10_9FIRM Uncharacterized protein OS=Veillonella dispar ATCC 17748 GN=VEIDISOL_01699 PE=4 SV=1	-0.343242	0.125751	0.468993	0.614124	0.536537	0.997473	0.997985	0.468993	0	23970000	12033000	17450000	1930000	19618000	4678500	1.14414	0.10744	-0.87433	-1.25053	-0.649659	0.870465
744	tr|C4FSE8|C4FSE8_9FIRM	tr|C4FSE8|C4FSE8_9FIRM	2	>tr|C4FSE8|C4FSE8_9FIRM 2Fe-2S iron-sulfur cluster-binding domain protein OS=Veillonella dispar ATCC 17748 GN=VEIDISOL_01838 PE=4 SV=1	-1.11665	-0.894861	0.221793	0.385612	0.536949	0.997473	0.997985	0.221793	0	4005200	5721000	21480000	2307700	15337000	1006000	-1.24327	-0.889563	-0.551749	-0.985486	-1.02934	-1.33513
1265	tr|Q7P3J2|Q7P3J2_FUSNV	tr|Q7P3J2|Q7P3J2_FUSNV	2	>tr|Q7P3J2|Q7P3J2_FUSNV SSU ribosomal protein S10P OS=Fusobacterium nucleatum subsp. vincentii ATCC 49256 GN=FNV0154 PE=4 SV=1	-1.74127	-2.20394	-0.462669	0.61387	0.537191	0.997473	0.997985	-0.462669	0	1213200	1386800	16249000	2227300	4534400	1047600	-2.83692	-2.78987	-0.985036	-1.03807	-2.90876	-1.27699
346	tr|C4FNS0|C4FNS0_9FIRM	tr|C4FNS0|C4FNS0_9FIRM	7	>tr|C4FNS0|C4FNS0_9FIRM Diol dehydratase / glycerol dehydratase reactivase large subunit OS=Veillonella dispar ATCC 17748 GN=VEIDISOL_00311 PE=4 SV=1	-0.237552	0.0429284	0.28048	0.535988	0.537792	0.997473	0.997985	0.28048	0	6187800	16474000	36303000	4717500	26837000	1654600	-0.662852	0.528671	0.262966	0.074854	-0.166403	-0.621107
1247	tr|Q7P364|Q7P364_FUSNV	tr|Q7P364|Q7P364_FUSNV	14	>tr|Q7P364|Q7P364_FUSNV Elongation factor Tu OS=Fusobacterium nucleatum subsp. vincentii ATCC 49256 GN=tuf PE=3 SV=1	3.51471	4.01554	0.500825	0.620949	0.539252	0.997473	0.997985	0.500825	0	153730000	166100000	672740000	16850000	714540000	33286000	3.62387	3.62733	4.79541	1.96274	4.89522	3.68618
894	tr|F5VWV8|F5VWV8_STROR	tr|F5VWV8|F5VWV8_STROR	4	>tr|F5VWV8|F5VWV8_STROR 30S ribosomal protein S8 OS=Streptococcus oralis SK255 GN=rpsH PE=3 SV=1	-0.334928	-0.949892	-0.614964	0.630923	0.540143	0.997473	0.997985	-0.614964	0	1858000	5314400	39830000	7448300	37714000	584110	-2.26817	-0.988422	0.406914	0.752121	0.358366	-2.11527
90	sp|Q2FJ98|RPOB_STAA3	sp|Q2FJ98|RPOB_STAA3	6	>sp|Q2FJ98|RPOB_STAA3 DNA-directed RNA polymerase subunit beta OS=Staphylococcus aureus (strain USA300) GN=rpoB PE=3 SV=2	-0.252628	-0.0276594	0.224968	0.414824	0.540403	0.997473	0.997985	0.224968	0	8004900	12075000	33199000	4601600	26950000	1637600	-0.319294	0.112113	0.124203	0.0379661	-0.159923	-0.635927
352	tr|C4FNT1|C4FNT1_9FIRM	tr|C4FNT1|C4FNT1_9FIRM	6	>tr|C4FNT1|C4FNT1_9FIRM BMC domain protein OS=Veillonella dispar ATCC 17748 GN=VEIDISOL_00322 PE=4 SV=1	3.84823	3.62939	-0.218843	0.385504	0.540832	0.997473	0.997985	-0.218843	0	160250000	152910000	330610000	63173000	278090000	47039000	3.6793	3.51638	3.69249	3.92248	3.43976	4.18246
1204	tr|Q7P296|Q7P296_FUSNV	tr|Q7P296|Q7P296_FUSNV	2	>tr|Q7P296|Q7P296_FUSNV TETRATRICOPEPTIDE REPEAT FAMILY PROTEIN OS=Fusobacterium nucleatum subsp. vincentii ATCC 49256 GN=FNV0176 PE=4 SV=1	-4.67315	-4.12542	0.547735	NA	0.541176	NA	0.997985	0.547735	4	NA	NA	2149500	NA	1444400	NA	NA	NA	-4.12542	NA	-4.67315	NA
589	tr|C4FR26|C4FR26_9FIRM	tr|C4FR26|C4FR26_9FIRM	12	>tr|C4FR26|C4FR26_9FIRM S-adenosylmethionine synthase OS=Veillonella dispar ATCC 17748 GN=metK PE=3 SV=1	3.41502	3.62667	0.211655	0.344367	0.542101	0.997473	0.997985	0.211655	0	132800000	150460000	391950000	42879000	313470000	24954000	3.42859	3.49472	3.95671	3.34785	3.62446	3.27275
1052	tr|F9EMD9|F9EMD9_FUSNU	tr|F9EMD9|F9EMD9_FUSNU	6	>tr|F9EMD9|F9EMD9_FUSNU Carbon dioxide concentrating mechanism/carboxysome shell protein OS=Fusobacterium nucleatum subsp. animalis ATCC 51191 GN=HMPREF9094_1094 PE=4 SV=1	2.62775	2.87172	0.243962	0.484232	0.542481	0.997473	0.997985	0.243962	0	121050000	75058000	179930000	20032000	168720000	20562000	3.30497	2.56218	2.74799	2.21926	2.66906	2.99495
1245	tr|Q7P354|Q7P354_FUSNV	tr|Q7P354|Q7P354_FUSNV	4	>tr|Q7P354|Q7P354_FUSNV LOW-SPECIFICITY THREONINE ALDOLASE OS=Fusobacterium nucleatum subsp. vincentii ATCC 49256 GN=FNV1835 PE=4 SV=1	-2.83966	-3.51612	-0.676457	0.636019	0.542505	0.997473	0.997985	-0.676457	0	280750	455080	11855000	844820	10446000	117080	-4.78979	-4.28406	-1.47451	-2.47566	-1.62166	-4.42166
840	tr|F5VTT4|F5VTT4_STROR;sp|Q8DSD7|RS6_STRMU	tr|F5VTT4|F5VTT4_STROR	2	>tr|F5VTT4|F5VTT4_STROR 30S ribosomal protein S6 OS=Streptococcus oralis SK255 GN=rpsF PE=3 SV=1;>sp|Q8DSD7|RS6_STRMU 30S ribosomal protein S6 OS=Streptococcus mutans serotype c (strain ATCC 700610 / UA159) GN=rpsF PE=3 SV=1	-0.604314	-1.09385	-0.489541	0.623427	0.543022	0.997473	0.997985	-0.489541	0	2460000	3794000	31699000	6268400	23392000	664140	-1.89367	-1.44032	0.0524245	0.496367	-0.378296	-1.93101
1239	tr|Q7P311|Q7P311_FUSNV;tr|F9ERE0|F9ERE0_FUSNU	tr|Q7P311|Q7P311_FUSNV	3	>tr|Q7P311|Q7P311_FUSNV Elongation factor P OS=Fusobacterium nucleatum subsp. vincentii ATCC 49256 GN=efp PE=3 SV=1;>tr|F9ERE0|F9ERE0_FUSNU Elongation factor P OS=Fusobacterium nucleatum subsp. animalis ATCC 51191 GN=efp PE=3 SV=1	2.14444	1.83525	-0.309189	0.571086	0.543417	0.997473	0.997985	-0.309189	0	63035000	42103000	70100000	14591000	95354000	19180000	2.4343	1.78692	1.28454	1.74927	1.78895	2.8951
432	tr|C4FPL2|C4FPL2_9FIRM	tr|C4FPL2|C4FPL2_9FIRM	2	>tr|C4FPL2|C4FPL2_9FIRM GTP cyclohydrolase 1 type 2 homolog OS=Veillonella dispar ATCC 17748 GN=VEIDISOL_00837 PE=3 SV=1	-2.6092	-2.37935	0.229849	0.447213	0.544136	0.997473	0.997985	0.229849	0	1602900	2519600	5440800	632160	5402400	519570	-2.46523	-1.98919	-2.68363	-2.90569	-2.63862	-2.28329
828	tr|F5VT30|F5VT30_STROR	tr|F5VT30|F5VT30_STROR	3	>tr|F5VT30|F5VT30_STROR TOBE domain protein OS=Streptococcus oralis SK255 GN=HMPREF9968_0399 PE=3 SV=1	-2.16545	-2.78238	-0.616928	0.636588	0.546151	0.997473	0.997985	-0.616928	0	776090	999540	10351000	3120000	9540000	136970	-3.43303	-3.22898	-1.68513	-0.53826	-1.76159	-4.1965
1200	tr|Q7P287|Q7P287_FUSNV;tr|F9EQU4|F9EQU4_FUSNU	tr|Q7P287|Q7P287_FUSNV	2	>tr|Q7P287|Q7P287_FUSNV RNFB-RELATED PROTEIN OS=Fusobacterium nucleatum subsp. vincentii ATCC 49256 GN=FNV0163 PE=4 SV=1;>tr|F9EQU4|F9EQU4_FUSNU NADH dehydrogenase (Ubiquinone), RnfB subunit OS=Fusobacterium nucleatum subsp. animalis ATCC 51191 GN=rnfB PE=	0.147436	-0.0527646	-0.200201	0.25944	0.546446	0.997473	0.997985	-0.200201	0	9928200	11251000	27938000	4568300	29496000	3455900	-0.031977	0.0173345	-0.143651	0.0271956	-0.0206966	0.435809
1407	tr|Q7P614|Q7P614_FUSNV	tr|Q7P614|Q7P614_FUSNV	4	>tr|Q7P614|Q7P614_FUSNV DNA helicase OS=Fusobacterium nucleatum subsp. vincentii ATCC 49256 GN=FNV1161 PE=4 SV=1	-2.40264	-2.18183	0.220813	0.419019	0.546694	0.997473	0.997985	0.220813	0	1771100	1956600	9100000	783020	8110400	414460	-2.33208	-2.32831	-1.88511	-2.58831	-2.01198	-2.60764
1209	tr|Q7P2D1|Q7P2D1_FUSNV	tr|Q7P2D1|Q7P2D1_FUSNV	2	>tr|Q7P2D1|Q7P2D1_FUSNV PHOSPHOGLUCOMUTASE OS=Fusobacterium nucleatum subsp. vincentii ATCC 49256 GN=FNV0354 PE=4 SV=1	-3.16137	-3.48295	-0.321581	0.566422	0.548732	0.997473	0.997985	-0.321581	1	932700	1176000	1983600	NA	3737600	290840	-3.18776	-3.01097	-4.25011	NA	-3.20681	-3.11593
290	tr|C4FNE1|C4FNE1_9FIRM	tr|C4FNE1|C4FNE1_9FIRM	9	>tr|C4FNE1|C4FNE1_9FIRM 50S ribosomal protein L6 OS=Veillonella dispar ATCC 17748 GN=rplF PE=3 SV=1	4.90046	5.11397	0.213502	0.389717	0.549012	0.997473	0.997985	0.213502	0	391900000	672950000	750840000	106730000	748180000	85210000	4.87256	5.50342	4.96593	4.70016	4.96617	5.03506
470	tr|C4FPV8|C4FPV8_9FIRM	tr|C4FPV8|C4FPV8_9FIRM	9	>tr|C4FPV8|C4FPV8_9FIRM Uncharacterized protein OS=Veillonella dispar ATCC 17748 GN=VEIDISOL_00934 PE=4 SV=1	4.37875	4.12989	-0.248857	0.514793	0.550798	0.997473	0.997985	-0.248857	0	196570000	231220000	510480000	132920000	434290000	40946000	3.95188	4.07089	4.36691	5.02559	4.12727	3.98339
1065	tr|F9EMM0|F9EMM0_FUSNU;tr|Q7P6P2|Q7P6P2_FUSNV	tr|F9EMM0|F9EMM0_FUSNU	4	>tr|F9EMM0|F9EMM0_FUSNU DNA polymerase subunit III OS=Fusobacterium nucleatum subsp. animalis ATCC 51191 GN=HMPREF9094_1175 PE=3 SV=1;>tr|Q7P6P2|Q7P6P2_FUSNV DNA polymerase III, beta chain OS=Fusobacterium nucleatum subsp. vincentii ATCC 49256 GN=FNV1382 P	-1.7732	-1.41331	0.359891	0.605814	0.550909	0.997473	0.997985	0.359891	0	3367800	3521200	13922000	578020	13217000	1251000	-1.47456	-1.54038	-1.22499	-3.03846	-1.25878	-1.02236
973	tr|F9EL01|F9EL01_FUSNU	tr|F9EL01|F9EL01_FUSNU	21	>tr|F9EL01|F9EL01_FUSNU Outer membrane protein (Fragment) OS=Fusobacterium nucleatum subsp. animalis ATCC 51191 GN=HMPREF9094_0605 PE=4 SV=1	3.01553	2.67113	-0.344405	0.600757	0.551467	0.997473	0.997985	-0.344405	0	100830000	46801000	214870000	57051000	230550000	11212000	3.0611	1.92878	3.02351	3.77132	3.15061	2.12467
534	tr|C4FQF1|C4FQF1_9FIRM	tr|C4FQF1|C4FQF1_9FIRM	2	>tr|C4FQF1|C4FQF1_9FIRM SUF system FeS assembly protein, NifU family OS=Veillonella dispar ATCC 17748 GN=VEIDISOL_01017 PE=4 SV=1	-1.23587	-0.928842	0.30703	0.58152	0.551497	0.997473	0.997985	0.30703	0	8222600	5013100	12150000	1527300	10313000	1840100	-0.28349	-1.06669	-1.43635	-1.59757	-1.64143	-0.468622
650	tr|C4FRK9|C4FRK9_9FIRM	tr|C4FRK9|C4FRK9_9FIRM	3	>tr|C4FRK9|C4FRK9_9FIRM Outer membrane protein OS=Veillonella dispar ATCC 17748 GN=VEIDISOL_01547 PE=4 SV=1	2.27641	2.00701	-0.2694	0.548359	0.551848	0.997473	0.997985	-0.2694	0	51202000	30414000	154690000	27450000	102930000	12116000	2.15687	1.35083	2.51334	2.68643	1.90687	2.23594
842	tr|F5VTY1|F5VTY1_STROR	tr|F5VTY1|F5VTY1_STROR	3	>tr|F5VTY1|F5VTY1_STROR 30S ribosomal protein S15 OS=Streptococcus oralis SK255 GN=rpsO PE=3 SV=1	-0.969283	-1.87883	-0.909549	0.650038	0.551894	0.997473	0.997985	-0.909549	0	324350	5325800	29603000	6676500	28301000	236410	-4.59717	-0.985548	-0.0537807	0.5899	-0.0844825	-3.41327
613	tr|C4FR98|C4FR98_9FIRM	tr|C4FR98|C4FR98_9FIRM	2	>tr|C4FR98|C4FR98_9FIRM Deoxyuridine 5-triphosphate nucleotidohydrolase OS=Veillonella dispar ATCC 17748 GN=dut PE=3 SV=1	-2.06869	-1.83509	0.2336	0.487859	0.554009	0.997473	0.997985	0.2336	0	2714400	3813400	6923700	1279300	6296600	658450	-1.76236	-1.43348	-2.30944	-1.86033	-2.40239	-1.94336
832	tr|F5VTF8|F5VTF8_STROR	tr|F5VTF8|F5VTF8_STROR	2	>tr|F5VTF8|F5VTF8_STROR Uncharacterized protein OS=Streptococcus oralis SK255 GN=HMPREF9968_0350 PE=4 SV=1	-2.88341	-3.36108	-0.477674	0.669672	0.55571	0.997473	0.997985	-0.477674	2	NA	441270	6544900	624710	4730200	NA	NA	-4.32538	-2.39679	-2.92327	-2.84356	NA
1114	tr|F9ENS6|F9ENS6_FUSNU;tr|Q7P3L1|Q7P3L1_FUSNV	tr|F9ENS6|F9ENS6_FUSNU	2	>tr|F9ENS6|F9ENS6_FUSNU UPF0271 protein HMPREF9094_1581 OS=Fusobacterium nucleatum subsp. animalis ATCC 51191 GN=HMPREF9094_1581 PE=3 SV=1;>tr|Q7P3L1|Q7P3L1_FUSNV Lactam utilization protein LAMB OS=Fusobacterium nucleatum subsp. vincentii ATCC 49256 GN=FNV	-0.473328	-0.818337	-0.345009	0.599063	0.555798	0.997473	0.997985	-0.345009	1	10004000	3515200	17269000	NA	19262000	2115100	-0.0218283	-1.54266	-0.890517	NA	-0.677904	-0.268751
643	tr|C4FRJ6|C4FRJ6_9FIRM	tr|C4FRJ6|C4FRJ6_9FIRM	7	>tr|C4FRJ6|C4FRJ6_9FIRM UDP-N-acetylglucosamine 1-carboxyvinyltransferase OS=Veillonella dispar ATCC 17748 GN=murA PE=3 SV=1	0.696893	0.899408	0.202515	0.353652	0.55743	0.997473	0.997985	0.202515	0	20175000	26192000	46093000	7263800	40710000	4774100	0.914156	1.15043	0.633641	0.714925	0.476263	0.899492
833	tr|F5VTJ7|F5VTJ7_STROR	tr|F5VTJ7|F5VTJ7_STROR	3	>tr|F5VTJ7|F5VTJ7_STROR 30S ribosomal protein S9 OS=Streptococcus oralis SK255 GN=rpsI PE=3 SV=1	-0.727536	-1.26496	-0.537426	0.642156	0.557533	0.997473	0.997985	-0.537426	0	1720400	3990600	29647000	5366200	28686000	484060	-2.37084	-1.37257	-0.0514749	0.265917	-0.0636428	-2.38488
180	tr|C4FMF2|C4FMF2_9FIRM	tr|C4FMF2|C4FMF2_9FIRM	11	>tr|C4FMF2|C4FMF2_9FIRM Uncharacterized protein OS=Veillonella dispar ATCC 17748 GN=VEIDISOL_00248 PE=4 SV=1	1.75662	2.06819	0.311571	0.594288	0.558509	0.997473	0.997985	0.311571	0	75452000	57397000	72085000	10850000	77757000	14418000	2.67422	2.20245	1.32789	1.30997	1.47431	2.48557
12	sp|P08987|GTFB_STRMU	sp|P08987|GTFB_STRMU	44	>sp|P08987|GTFB_STRMU Glucosyltransferase-I OS=Streptococcus mutans serotype c (strain ATCC 700610 / UA159) GN=gtfB PE=3 SV=3	3.49959	2.48375	-1.01584	0.657591	0.559274	0.997473	0.997985	-1.01584	0	5734000	174200000	565040000	92875000	856620000	4548000	-0.764484	3.69118	4.52456	4.49397	5.17492	0.829869
1377	tr|Q7P5K7|Q7P5K7_FUSNV;tr|F9EL87|F9EL87_FUSNU	tr|Q7P5K7|Q7P5K7_FUSNV	9	>tr|Q7P5K7|Q7P5K7_FUSNV Phosphoglucosamine mutase OS=Fusobacterium nucleatum subsp. vincentii ATCC 49256 GN=glmM PE=3 SV=1;>tr|F9EL87|F9EL87_FUSNU Phosphoglucosamine mutase OS=Fusobacterium nucleatum subsp. animalis ATCC 51191 GN=glmM PE=3 SV=1	0.123557	0.433257	0.3097	0.59491	0.559729	0.997473	0.997985	0.3097	0	9678400	14737000	57855000	2911200	53211000	2777800	-0.0659795	0.379261	0.98649	-0.640979	0.889279	0.12237
397	tr|C4FPD1|C4FPD1_9FIRM	tr|C4FPD1|C4FPD1_9FIRM	11	>tr|C4FPD1|C4FPD1_9FIRM Putative carbamoyltransferase YgeW OS=Veillonella dispar ATCC 17748 GN=ygeW PE=3 SV=1	3.11728	3.36565	0.248375	0.534581	0.560243	0.997473	0.997985	0.248375	0	101540000	137060000	323110000	47979000	264600000	14305000	3.07046	3.36964	3.65686	3.5145	3.36306	2.47427
916	tr|F5VXE3|F5VXE3_STROR	tr|F5VXE3|F5VXE3_STROR	2	>tr|F5VXE3|F5VXE3_STROR Phosphate acetyltransferase OS=Streptococcus oralis SK255 GN=pta PE=4 SV=1	-4.0908	-4.72614	-0.63534	0.650628	0.560581	0.997473	0.997985	-0.63534	0	168480	175820	4034400	712370	3240000	35933	-5.47117	-5.55931	-3.14793	-2.72854	-3.42716	-6.11669
99	sp|Q8CWZ6|TIG_STRMU	sp|Q8CWZ6|TIG_STRMU	6	>sp|Q8CWZ6|TIG_STRMU Trigger factor OS=Streptococcus mutans serotype c (strain ATCC 700610 / UA159) GN=tig PE=3 SV=1	-1.6983	-2.15343	-0.455131	0.637059	0.560792	0.997473	0.997985	-0.455131	0	941020	2533800	13242000	2498200	14404000	293900	-3.17591	-1.98166	-1.30273	-0.867861	-1.12614	-3.10091
1288	tr|Q7P419|Q7P419_FUSNV	tr|Q7P419|Q7P419_FUSNV	5	>tr|Q7P419|Q7P419_FUSNV Chaperone protein htpG OS=Fusobacterium nucleatum subsp. vincentii ATCC 49256 GN=FNV0325 PE=4 SV=1	-2.99806	-2.59177	0.406287	0.629573	0.561162	0.997473	0.997985	0.406287	0	2458200	1894900	3196400	312710	3763900	703340	-1.89465	-2.37127	-3.5094	-3.94947	-3.19599	-1.84872
889	tr|F5VWQ1|F5VWQ1_STROR	tr|F5VWQ1|F5VWQ1_STROR	6	>tr|F5VWQ1|F5VWQ1_STROR Oligopeptide-binding protein SarA OS=Streptococcus oralis SK255 GN=sarA PE=4 SV=1	-0.739413	-1.4421	-0.702684	0.653886	0.561466	0.997473	0.997985	-0.702684	0	1170400	2626100	42080000	7708400	24932000	377600	-2.88484	-1.93368	0.492227	0.803022	-0.279962	-2.7413
1551	tr|Q8DTF1|Q8DTF1_STRMU	tr|Q8DTF1|Q8DTF1_STRMU	13	>tr|Q8DTF1|Q8DTF1_STRMU Glucan-binding protein C, GbpC OS=Streptococcus mutans serotype c (strain ATCC 700610 / UA159) GN=gbpC PE=4 SV=1	1.94282	0.900272	-1.04255	0.661188	0.563257	0.997473	0.997985	-1.04255	0	1641300	50712000	225440000	22923000	431230000	1558400	-2.43364	2.0364	3.09806	2.41917	4.11636	-0.707063
1439	tr|Q7P6R4|Q7P6R4_FUSNV;tr|F9EM51|F9EM51_FUSNU	tr|Q7P6R4|Q7P6R4_FUSNV	2	>tr|Q7P6R4|Q7P6R4_FUSNV ABC transporter ATP-binding protein OS=Fusobacterium nucleatum subsp. vincentii ATCC 49256 GN=FNV1461 PE=4 SV=1;>tr|F9EM51|F9EM51_FUSNU ABC superfamily ATP binding cassette transporter, binding protein OS=Fusobacterium nucleatum sub	-2.69239	-2.38544	0.306946	0.599834	0.564404	0.997473	0.997985	0.306946	0	2932800	1434200	5205000	523680	4302000	677520	-1.6591	-2.7448	-2.75241	-3.18487	-2.9899	-1.90239
169	tr|A0A0H2XKK6|A0A0H2XKK6_STAA3	tr|A0A0H2XKK6|A0A0H2XKK6_STAA3	8	>tr|A0A0H2XKK6|A0A0H2XKK6_STAA3 Putative flavohemoprotein OS=Staphylococcus aureus (strain USA300) GN=SAUSA300_0234 PE=3 SV=1	-0.926136	-1.66754	-0.741407	0.67787	0.564924	0.997473	0.997985	-0.741407	1	NA	2242400	14243000	3989600	47426000	252900	NA	-2.14548	-1.1896	-0.173668	0.711768	-3.31651
196	tr|C4FMK6|C4FMK6_9FIRM	tr|C4FMK6|C4FMK6_9FIRM	13	>tr|C4FMK6|C4FMK6_9FIRM Cadmium-exporting ATPase OS=Veillonella dispar ATCC 17748 GN=cadA PE=3 SV=1	2.91894	2.69807	-0.220864	0.482218	0.565451	0.997473	0.997985	-0.220864	0	69237000	72445000	214390000	24090000	203610000	25522000	2.55952	2.51467	3.02004	2.49281	2.95896	3.30504
1513	tr|Q7P801|Q7P801_FUSNV	tr|Q7P801|Q7P801_FUSNV	3	>tr|Q7P801|Q7P801_FUSNV Gls24 protein OS=Fusobacterium nucleatum subsp. vincentii ATCC 49256 GN=FNV2026 PE=4 SV=1	2.49082	2.70733	0.216509	0.468342	0.565976	0.997473	0.997985	0.216509	0	112910000	69000000	149520000	25282000	162390000	12651000	3.21209	2.44933	2.46057	2.56443	2.61008	2.29795
914	tr|F5VX99|F5VX99_STROR	tr|F5VX99|F5VX99_STROR	14	>tr|F5VX99|F5VX99_STROR Phosphoglycerate kinase OS=Streptococcus oralis SK255 GN=pgk PE=3 SV=1	2.34182	1.91143	-0.430386	0.639463	0.566573	0.997473	0.997985	-0.430386	0	18103000	51330000	199990000	37328000	168570000	5950200	0.769559	2.05264	2.91209	3.14225	2.66769	1.21551
775	tr|C4FSM1|C4FSM1_9FIRM	tr|C4FSM1|C4FSM1_9FIRM	2	>tr|C4FSM1|C4FSM1_9FIRM Uncharacterized protein OS=Veillonella dispar ATCC 17748 GN=VEIDISOL_01912 PE=4 SV=1	-3.25644	-2.8499	0.406544	0.635846	0.566962	0.997473	0.997985	0.406544	0	1143700	3436900	2240300	751300	2514500	255550	-2.91563	-1.57287	-4.06118	-2.64964	-3.81813	-3.30155
16	sp|P13645|K1C10_HUMAN;zz|FGCZCont0160_P13645|K1C10_HUMAN;zz|FGCZCont0126_P13645|K1C10_HUMAN;CON__P13645;zz|FGCZCont0158_P13645|K1C10_HUMAN;zz|FGCZCont0045_P13645|K1C10_HUMAN;zz|FGCZCont0030_P13645|K1C10_HUMAN	sp|P13645|K1C10_HUMAN	19	>sp|P13645|K1C10_HUMAN Keratin, type I cytoskeletal 10 OS=Homo sapiens GN=KRT10 PE=1 SV=6;>zz|FGCZCont0160_P13645|K1C10_HUMAN blastpHomologue_0.0;>zz|FGCZCont0126_P13645|K1C10_HUMAN blastpHomologue_0.0;>P13645 SWISS-PROT:P13645 Tax_Id=9606 Gene_Symbol=KRT1	4.14828	4.45995	0.311678	0.606316	0.567242	0.997473	0.997985	0.311678	0	360820000	387480000	366940000	71972000	262870000	81776000	4.76231	4.76321	3.85435	4.11585	3.35295	4.97603
704	tr|C4FRZ1|C4FRZ1_9FIRM	tr|C4FRZ1|C4FRZ1_9FIRM	2	>tr|C4FRZ1|C4FRZ1_9FIRM ABC transporter, ATP-binding protein OS=Veillonella dispar ATCC 17748 GN=VEIDISOL_01680 PE=4 SV=1	-1.34845	-1.58505	-0.236607	0.528105	0.567247	0.997473	0.997985	-0.236607	0	1926200	4905900	12126000	2012300	12148000	917120	-2.22007	-1.09567	-1.43942	-1.18861	-1.38886	-1.46787
1308	tr|Q7P4E0|Q7P4E0_FUSNV	tr|Q7P4E0|Q7P4E0_FUSNV	3	>tr|Q7P4E0|Q7P4E0_FUSNV Uncharacterized protein OS=Fusobacterium nucleatum subsp. vincentii ATCC 49256 GN=FNV0522 PE=4 SV=1	-3.35725	-2.94204	0.415208	0.638367	0.567878	0.997473	0.997985	0.415208	0	2128900	1440700	2329100	307680	2339900	562600	-2.08656	-2.73874	-4.00083	-3.97352	-3.92912	-2.16911
1521	tr|Q7P858|Q7P858_FUSNV	tr|Q7P858|Q7P858_FUSNV	11	>tr|Q7P858|Q7P858_FUSNV Probable electron transfer flavoprotein-quinone oxidoreductase ydiS OS=Fusobacterium nucleatum subsp. vincentii ATCC 49256 GN=FNV2176 PE=4 SV=1	4.13137	3.85898	-0.272391	0.580348	0.56841	0.997473	0.997985	-0.272391	0	151010000	150070000	551050000	47514000	585960000	51225000	3.60005	3.49124	4.48563	3.50006	4.58925	4.3048
473	tr|C4FPW3|C4FPW3_9FIRM	tr|C4FPW3|C4FPW3_9FIRM	2	>tr|C4FPW3|C4FPW3_9FIRM Uncharacterized protein OS=Veillonella dispar ATCC 17748 GN=VEIDISOL_00939 PE=4 SV=1	-0.843826	-0.528593	0.315233	0.60994	0.568604	0.997473	0.997985	0.315233	0	10768000	9951000	11551000	2504400	12726000	1998500	0.0763708	-0.147312	-1.51484	-0.864185	-1.31717	-0.350124
895	tr|F5VWW0|F5VWW0_STROR	tr|F5VWW0|F5VWW0_STROR	7	>tr|F5VWW0|F5VWW0_STROR 50S ribosomal protein L5 OS=Streptococcus oralis SK255 GN=rplE PE=3 SV=1	0.881078	0.357722	-0.523356	0.651731	0.568776	0.997473	0.997985	-0.523356	0	6294700	11814000	87590000	20685000	57624000	1637800	-0.639997	0.0828104	1.63035	2.26683	1.01216	-0.635752
178	tr|C4FMF0|C4FMF0_9FIRM	tr|C4FMF0|C4FMF0_9FIRM	9	>tr|C4FMF0|C4FMF0_9FIRM Uncharacterized protein OS=Veillonella dispar ATCC 17748 GN=VEIDISOL_00245 PE=4 SV=1	2.31212	2.10795	-0.204167	0.420555	0.568819	0.997473	0.997985	-0.204167	0	60203000	55348000	97528000	25533000	112640000	12770000	2.37296	2.1537	1.7972	2.57908	2.0459	2.31139
438	tr|C4FPM2|C4FPM2_9FIRM	tr|C4FPM2|C4FPM2_9FIRM	5	>tr|C4FPM2|C4FPM2_9FIRM UPF0297 protein VEIDISOL_00848 OS=Veillonella dispar ATCC 17748 GN=VEIDISOL_00848 PE=3 SV=1	0.6564	0.863962	0.207562	0.443761	0.570017	0.997473	0.997985	0.207562	0	21725000	25371000	41515000	8223000	38833000	4059700	1.01292	1.10772	0.47124	0.898856	0.403461	0.666883
103	sp|Q8DS20|RL16_STRMU	sp|Q8DS20|RL16_STRMU	2	>sp|Q8DS20|RL16_STRMU 50S ribosomal protein L16 OS=Streptococcus mutans serotype c (strain ATCC 700610 / UA159) GN=rplP PE=3 SV=1	-2.61502	-3.12092	-0.505907	0.651545	0.57006	0.997473	0.997985	-0.505907	0	299370	1461500	8788700	543910	12406000	245360	-4.70411	-2.71952	-1.93914	-3.12866	-1.35645	-3.35994
526	tr|C4FQD5|C4FQD5_9FIRM	tr|C4FQD5|C4FQD5_9FIRM	2	>tr|C4FQD5|C4FQD5_9FIRM Uncharacterized protein OS=Veillonella dispar ATCC 17748 GN=VEIDISOL_01001 PE=4 SV=1	-2.09597	-2.34415	-0.248182	0.554902	0.570284	0.997473	0.997985	-0.248182	0	1735800	2670100	5172600	1531600	5460000	601890	-2.35895	-1.9114	-2.76211	-1.5934	-2.62226	-2.07224
852	tr|F5VUA7|F5VUA7_STROR	tr|F5VUA7|F5VUA7_STROR	5	>tr|F5VUA7|F5VUA7_STROR C5a peptidase family protein OS=Streptococcus oralis SK255 GN=HMPREF9968_1021 PE=4 SV=1	-1.841	-2.25621	-0.415203	0.642094	0.571434	0.997473	0.997985	-0.415203	0	825520	2131000	14110000	1564600	15002000	338580	-3.35064	-2.21381	-1.20417	-1.56179	-1.0634	-2.89782
1037	tr|F9EM93|F9EM93_FUSNU	tr|F9EM93|F9EM93_FUSNU	13	>tr|F9EM93|F9EM93_FUSNU Enolase OS=Fusobacterium nucleatum subsp. animalis ATCC 51191 GN=eno PE=3 SV=1	4.22823	4.01312	-0.215108	0.484588	0.572657	0.997473	0.997985	-0.215108	0	242200000	157080000	475430000	66468000	442250000	59993000	4.23042	3.55246	4.25648	3.99787	4.15528	4.53153
787	tr|C4FSR7|C4FSR7_9FIRM	tr|C4FSR7|C4FSR7_9FIRM	3	>tr|C4FSR7|C4FSR7_9FIRM Uncharacterized protein OS=Veillonella dispar ATCC 17748 GN=VEIDISOL_01961 PE=4 SV=1	-0.815406	-0.548784	0.266622	0.582283	0.572948	0.997473	0.997985	0.266622	0	9169900	8726900	14285000	2761000	12134000	2018200	-0.137994	-0.323328	-1.18503	-0.719534	-1.39064	-0.336047
272	tr|C4FNC3|C4FNC3_9FIRM	tr|C4FNC3|C4FNC3_9FIRM	31	>tr|C4FNC3|C4FNC3_9FIRM Elongation factor G OS=Veillonella dispar ATCC 17748 GN=fusA PE=3 SV=1	6.16861	5.96479	-0.20382	0.439284	0.573766	0.997473	0.997985	-0.20382	0	714390000	847630000	1900600000	286140000	1780100000	171670000	5.67373	5.81287	6.40778	6.1626	6.30301	6.04022
745	tr|C4FSE9|C4FSE9_9FIRM	tr|C4FSE9|C4FSE9_9FIRM	15	>tr|C4FSE9|C4FSE9_9FIRM Aldehyde oxidase and xanthine dehydrogenase, molybdopterin binding domain protein OS=Veillonella dispar ATCC 17748 GN=VEIDISOL_01839 PE=4 SV=1	2.22601	2.70149	0.475483	0.65264	0.57412	0.997473	0.997985	0.475483	0	25844000	81489000	454760000	10586000	154140000	18912000	1.24458	2.67241	4.18747	1.27344	2.52967	2.87491
241	tr|C4FN68|C4FN68_9FIRM	tr|C4FN68|C4FN68_9FIRM	2	>tr|C4FN68|C4FN68_9FIRM Amino acid carrier protein OS=Veillonella dispar ATCC 17748 GN=agcS PE=3 SV=1	-1.26175	-1.06182	0.199935	0.418944	0.574293	0.997473	0.997985	0.199935	0	5178200	5316400	13291000	2450700	11221000	976640	-0.900528	-0.987917	-1.297	-0.896328	-1.51128	-1.37764
403	tr|C4FPE1|C4FPE1_9FIRM	tr|C4FPE1|C4FPE1_9FIRM	8	>tr|C4FPE1|C4FPE1_9FIRM CBS domain protein OS=Veillonella dispar ATCC 17748 GN=VEIDISOL_00765 PE=4 SV=1	2.97906	3.18584	0.206782	0.460354	0.575425	0.997473	0.997985	0.206782	0	85508000	126410000	283750000	33459000	251620000	16415000	2.84116	3.26117	3.45519	2.97999	3.28549	2.67171
1451	tr|Q7P6W3|Q7P6W3_FUSNV;tr|F9EJI6|F9EJI6_FUSNU	tr|Q7P6W3|Q7P6W3_FUSNV	12	>tr|Q7P6W3|Q7P6W3_FUSNV 50S ribosomal protein L1 OS=Fusobacterium nucleatum subsp. vincentii ATCC 49256 GN=rplA PE=3 SV=1;>tr|F9EJI6|F9EJI6_FUSNU 50S ribosomal protein L1 OS=Fusobacterium nucleatum subsp. animalis ATCC 51191 GN=rplA PE=3 SV=1	3.30396	3.04713	-0.256826	0.577995	0.576547	0.997473	0.997985	-0.256826	0	78136000	94900000	300420000	39976000	380500000	17271000	2.72086	2.87671	3.54382	3.24389	3.92333	2.74466
1354	tr|Q7P548|Q7P548_FUSNV	tr|Q7P548|Q7P548_FUSNV	12	>tr|Q7P548|Q7P548_FUSNV Hydroxylamine reductase OS=Fusobacterium nucleatum subsp. vincentii ATCC 49256 GN=hcp PE=3 SV=1	3.97441	3.66238	-0.312023	0.621378	0.578486	0.997473	0.997985	-0.312023	0	119510000	133930000	508410000	38694000	378450000	72977000	3.28789	3.33866	4.3606	3.19555	3.915	4.81267
774	tr|C4FSM0|C4FSM0_9FIRM	tr|C4FSM0|C4FSM0_9FIRM	4	>tr|C4FSM0|C4FSM0_9FIRM Uncharacterized protein OS=Veillonella dispar ATCC 17748 GN=VEIDISOL_01911 PE=4 SV=1	0.332093	0.138594	-0.193498	0.394325	0.578545	0.997473	0.997985	-0.193498	0	9812800	13677000	34507000	7123900	32290000	2914500	-0.0475775	0.279165	0.184196	0.686085	0.118886	0.191306
406	tr|C4FPE4|C4FPE4_9FIRM	tr|C4FPE4|C4FPE4_9FIRM	11	>tr|C4FPE4|C4FPE4_9FIRM ATP-dependent Clp protease ATP-binding subunit ClpX OS=Veillonella dispar ATCC 17748 GN=clpX PE=3 SV=1	0.799971	1.00848	0.20851	0.47974	0.578839	0.997473	0.997985	0.20851	0	16238000	27174000	66435000	9789200	47525000	3684000	0.624485	1.19978	1.20118	1.1574	0.714984	0.52753
1305	tr|Q7P4D1|Q7P4D1_FUSNV;tr|F9EKI0|F9EKI0_FUSNU	tr|Q7P4D1|Q7P4D1_FUSNV	12	>tr|Q7P4D1|Q7P4D1_FUSNV 50S ribosomal protein L5 OS=Fusobacterium nucleatum subsp. vincentii ATCC 49256 GN=rplE PE=3 SV=1;>tr|F9EKI0|F9EKI0_FUSNU 50S ribosomal protein L5 OS=Fusobacterium nucleatum subsp. animalis ATCC 51191 GN=rplE PE=3 SV=1	3.4742	3.26954	-0.204665	0.463523	0.578948	0.997473	0.997985	-0.204665	0	103590000	113260000	311010000	42524000	363800000	24272000	3.09713	3.11388	3.59761	3.33552	3.85411	3.23298
206	tr|C4FMP8|C4FMP8_9FIRM	tr|C4FMP8|C4FMP8_9FIRM	3	>tr|C4FMP8|C4FMP8_9FIRM Uncharacterized protein OS=Veillonella dispar ATCC 17748 GN=VEIDISOL_00071 PE=4 SV=1	1.92393	2.31615	0.392215	0.646639	0.579614	0.997473	0.997985	0.392215	0	79810000	95495000	71452000	10547000	71976000	22887000	2.74915	2.8851	1.3142	1.26797	1.35516	3.14867
233	tr|C4FN34|C4FN34_9FIRM	tr|C4FN34|C4FN34_9FIRM	2	>tr|C4FN34|C4FN34_9FIRM Phosphoenolpyruvate-protein phosphotransferase OS=Veillonella dispar ATCC 17748 GN=ptsP PE=3 SV=1	-1.07555	-1.37407	-0.298522	0.598676	0.579954	0.997473	0.997985	-0.298522	1	4093500	5745600	8320000	NA	11870000	1537400	-1.21417	-0.883809	-2.02423	NA	-1.42456	-0.726532
993	tr|F9ELD1|F9ELD1_FUSNU	tr|F9ELD1|F9ELD1_FUSNU	3	>tr|F9ELD1|F9ELD1_FUSNU Oligopeptide ABC superfamily ATP binding cassette transporter, binding protein OS=Fusobacterium nucleatum subsp. animalis ATCC 51191 GN=oppA3 PE=4 SV=1	-1.66945	-1.44811	0.221338	0.525165	0.580323	0.997473	0.997985	0.221338	0	3524200	3352700	13060000	1217000	8082600	1221400	-1.41399	-1.60613	-1.32422	-1.93436	-2.01727	-1.05672
546	tr|C4FQN1|C4FQN1_9FIRM	tr|C4FQN1|C4FQN1_9FIRM	2	>tr|C4FQN1|C4FQN1_9FIRM GTPase Era OS=Veillonella dispar ATCC 17748 GN=era PE=3 SV=1	-4.14612	-3.86453	0.281586	0.606881	0.580607	0.997473	0.997985	0.281586	0	347790	1037200	2469200	424630	1743100	106370	-4.50406	-3.17938	-3.91015	-3.49578	-4.38324	-4.55933
559	tr|C4FQU4|C4FQU4_9FIRM	tr|C4FQU4|C4FQU4_9FIRM	4	>tr|C4FQU4|C4FQU4_9FIRM 4-hydroxy-tetrahydrodipicolinate reductase OS=Veillonella dispar ATCC 17748 GN=dapB PE=3 SV=1	0.410813	0.642624	0.231811	0.54935	0.580777	0.997473	0.997985	0.231811	0	12440000	17568000	60039000	6658400	49418000	2332000	0.268967	0.614888	1.04402	0.585874	0.775225	-0.12866
959	tr|F9EKK2|F9EKK2_FUSNU	tr|F9EKK2|F9EKK2_FUSNU	2	>tr|F9EKK2|F9EKK2_FUSNU 30S ribosomal protein S5 OS=Fusobacterium nucleatum subsp. animalis ATCC 51191 GN=rpsE PE=3 SV=1	2.25809	2.03769	-0.220401	0.525591	0.581414	0.997473	0.997985	-0.220401	0	45206000	45297000	129500000	14156000	135970000	17139000	1.99068	1.88498	2.2374	1.70439	2.33622	2.73365
1091	tr|F9END1|F9END1_FUSNU	tr|F9END1|F9END1_FUSNU	8	>tr|F9END1|F9END1_FUSNU Phosphoenolpyruvate synthase OS=Fusobacterium nucleatum subsp. animalis ATCC 51191 GN=ppsA PE=4 SV=1	-0.835114	-1.1751	-0.339989	0.635442	0.582717	0.997473	0.997985	-0.339989	1	2589000	3904100	25296000	NA	21991000	1107900	-1.82547	-1.40196	-0.297879	NA	-0.47355	-1.19668
1340	tr|Q7P4V3|Q7P4V3_FUSNV;tr|F9EK44|F9EK44_FUSNU	tr|Q7P4V3|Q7P4V3_FUSNV	32	>tr|Q7P4V3|Q7P4V3_FUSNV Formate acetyltransferase OS=Fusobacterium nucleatum subsp. vincentii ATCC 49256 GN=FNV0634 PE=4 SV=1;>tr|F9EK44|F9EK44_FUSNU Formate acetyltransferase OS=Fusobacterium nucleatum subsp. animalis ATCC 51191 GN=pflB PE=4 SV=1	4.57989	4.33786	-0.242027	0.570901	0.582993	0.997473	0.997985	-0.242027	0	322590000	171060000	646620000	75869000	620140000	75895000	4.61286	3.66679	4.73393	4.19405	4.67668	4.86893
171	tr|C4FMC3|C4FMC3_9FIRM	tr|C4FMC3|C4FMC3_9FIRM	2	>tr|C4FMC3|C4FMC3_9FIRM LICD family protein OS=Veillonella dispar ATCC 17748 GN=VEIDISOL_00020 PE=4 SV=1	-2.94637	-2.72827	0.218101	0.523864	0.583061	0.997473	0.997985	0.218101	0	1136200	1460700	5967600	423620	5889000	353930	-2.92441	-2.72025	-2.54015	-3.49931	-2.50561	-2.8342
1051	tr|F9EMD7|F9EMD7_FUSNU	tr|F9EMD7|F9EMD7_FUSNU	2	>tr|F9EMD7|F9EMD7_FUSNU Ethanolamine utilization protein OS=Fusobacterium nucleatum subsp. animalis ATCC 51191 GN=eutL PE=4 SV=1	-1.51111	-1.72716	-0.216048	0.519177	0.583431	0.997473	0.997985	-0.216048	0	2827300	2748500	10928000	1561800	8202900	1293500	-1.70798	-1.87259	-1.60091	-1.56444	-1.99449	-0.974416
606	tr|C4FR76|C4FR76_9FIRM	tr|C4FR76|C4FR76_9FIRM	12	>tr|C4FR76|C4FR76_9FIRM ABC transporter, substrate-binding protein, family 3 OS=Veillonella dispar ATCC 17748 GN=VEIDISOL_01299 PE=3 SV=1	3.25067	2.91309	-0.337579	0.637469	0.583504	0.997473	0.997985	-0.337579	0	46070000	122990000	291860000	68827000	256960000	13438000	2.01594	3.22439	3.49895	4.04959	3.31788	2.38455
1167	tr|F9EQY6|F9EQY6_FUSNU	tr|F9EQY6|F9EQY6_FUSNU	3	>tr|F9EQY6|F9EQY6_FUSNU Uncharacterized protein (Fragment) OS=Fusobacterium nucleatum subsp. animalis ATCC 51191 GN=HMPREF9094_2341 PE=4 SV=1	-0.768538	-0.0217255	0.746812	0.674579	0.583934	0.997473	0.997985	0.746812	0	29754000	22709000	6296600	959750	12009000	6707900	1.43257	0.959084	-2.45683	-2.28652	-1.40661	1.38751
1518	tr|Q7P852|Q7P852_FUSNV;tr|F9EKA1|F9EKA1_FUSNU	tr|Q7P852|Q7P852_FUSNV	2	>tr|Q7P852|Q7P852_FUSNV ATP-dependent 6-phosphofructokinase OS=Fusobacterium nucleatum subsp. vincentii ATCC 49256 GN=pfkA PE=3 SV=1;>tr|F9EKA1|F9EKA1_FUSNU ATP-dependent 6-phosphofructokinase OS=Fusobacterium nucleatum subsp. animalis ATCC 51191 GN=pfkA P	-1.09563	-0.910022	0.185612	0.365276	0.585751	0.997473	0.997985	0.185612	0	4698400	5770400	18051000	2057000	18098000	990900	-1.03027	-0.878033	-0.82176	-1.15603	-0.77404	-1.35684
901	tr|F5VWW7|F5VWW7_STROR	tr|F5VWW7|F5VWW7_STROR	3	>tr|F5VWW7|F5VWW7_STROR 50S ribosomal protein L22 OS=Streptococcus oralis SK255 GN=rplV PE=3 SV=1	-0.290645	-0.59724	-0.306595	0.628851	0.586185	0.997473	0.997985	-0.306595	0	5542800	6395000	26227000	7651100	20363000	1208700	-0.809736	-0.740218	-0.241767	0.791958	-0.592175	-1.07172
510	tr|C4FQ98|C4FQ98_9FIRM	tr|C4FQ98|C4FQ98_9FIRM	17	>tr|C4FQ98|C4FQ98_9FIRM Heavy metal translocating P-type ATPase OS=Veillonella dispar ATCC 17748 GN=VEIDISOL_01446 PE=3 SV=1	2.75419	2.94144	0.187247	0.385848	0.586553	0.997473	0.997985	0.187247	0	88280000	94740000	220850000	22506000	196230000	20188000	2.88373	2.87445	3.06612	2.39195	2.90202	2.9686
961	tr|F9EKM1|F9EKM1_FUSNU	tr|F9EKM1|F9EKM1_FUSNU	2	>tr|F9EKM1|F9EKM1_FUSNU Riboflavin biosynthesis protein RibBA OS=Fusobacterium nucleatum subsp. animalis ATCC 51191 GN=ribA PE=3 SV=1	-3.07659	-2.83323	0.243353	0.579804	0.586678	0.997473	0.997985	0.243353	0	1972600	1224500	3531500	448260	3909500	394950	-2.18831	-2.95677	-3.35462	-3.41547	-3.13745	-2.67683
1012	tr|F9ELL8|F9ELL8_FUSNU	tr|F9ELL8|F9ELL8_FUSNU	19	>tr|F9ELL8|F9ELL8_FUSNU 60 kDa chaperonin OS=Fusobacterium nucleatum subsp. animalis ATCC 51191 GN=groL PE=3 SV=1	4.12628	3.84287	-0.283411	0.617308	0.58695	0.997473	0.997985	-0.283411	0	238340000	123260000	427720000	49997000	361900000	80711000	4.20898	3.22733	4.0923	3.5756	3.84603	4.95722
211	tr|C4FMS1|C4FMS1_9FIRM	tr|C4FMS1|C4FMS1_9FIRM	16	>tr|C4FMS1|C4FMS1_9FIRM Phosphate acetyltransferase OS=Veillonella dispar ATCC 17748 GN=pta PE=4 SV=1	6.27098	6.08995	-0.181035	0.327318	0.587883	0.997473	0.997985	-0.181035	0	787680000	1058100000	1837700000	301460000	1813200000	197530000	5.80404	6.11027	6.35553	6.23995	6.33143	6.24157
708	tr|C4FS15|C4FS15_9FIRM	tr|C4FS15|C4FS15_9FIRM	6	>tr|C4FS15|C4FS15_9FIRM Ferritin-like protein OS=Veillonella dispar ATCC 17748 GN=VEIDISOL_01704 PE=3 SV=1	0.188206	0.990403	0.802197	0.679234	0.588164	0.997473	0.997985	0.802197	0	115070000	9269800	30181000	1622700	16574000	20378000	3.23737	-0.2424	-0.0237603	-1.50772	-0.909711	2.98205
564	tr|C4FQW2|C4FQW2_9FIRM	tr|C4FQW2|C4FQW2_9FIRM	5	>tr|C4FQW2|C4FQW2_9FIRM Aminotransferase OS=Veillonella dispar ATCC 17748 GN=VEIDISOL_01180 PE=3 SV=1	-0.868833	-0.655828	0.213005	0.526982	0.589434	0.997473	0.997985	0.213005	0	5845000	10365000	14744000	2570800	15993000	1444100	-0.7389	-0.0926526	-1.13593	-0.82538	-0.964746	-0.816372
1076	tr|F9EMV6|F9EMV6_FUSNU;tr|Q7P2Q7|Q7P2Q7_FUSNV	tr|F9EMV6|F9EMV6_FUSNU	3	>tr|F9EMV6|F9EMV6_FUSNU Mannose-6-phosphate isomerase OS=Fusobacterium nucleatum subsp. animalis ATCC 51191 GN=manA PE=4 SV=1;>tr|Q7P2Q7|Q7P2Q7_FUSNV Uncharacterized protein OS=Fusobacterium nucleatum subsp. vincentii ATCC 49256 GN=FNV1365 PE=4 SV=1	-0.0607816	0.559757	0.620539	0.675795	0.589439	0.997473	0.997985	0.620539	0	56371000	10071000	22573000	1745400	17376000	10674000	2.2852	-0.131238	-0.474695	-1.39962	-0.83683	2.05411
504	tr|C4FQ69|C4FQ69_9FIRM	tr|C4FQ69|C4FQ69_9FIRM	13	>tr|C4FQ69|C4FQ69_9FIRM Receptor family ligand-binding protein OS=Veillonella dispar ATCC 17748 GN=VEIDISOL_01417 PE=4 SV=1	3.74551	3.54173	-0.203783	0.498242	0.590021	0.997473	0.997985	-0.203783	0	117400000	156290000	357840000	75529000	303850000	28686000	3.26412	3.5457	3.81536	4.18739	3.57639	3.47275
1511	tr|Q7P7Z6|Q7P7Z6_FUSNV;tr|F9EL05|F9EL05_FUSNU	tr|Q7P7Z6|Q7P7Z6_FUSNV	6	>tr|Q7P7Z6|Q7P7Z6_FUSNV 30S ribosomal protein S7 OS=Fusobacterium nucleatum subsp. vincentii ATCC 49256 GN=rpsG PE=3 SV=1;>tr|F9EL05|F9EL05_FUSNU 30S ribosomal protein S7 OS=Fusobacterium nucleatum subsp. animalis ATCC 51191 GN=rpsG PE=3 SV=1	2.49073	2.32237	-0.168367	0.0930038	0.591287	0.997473	0.997985	-0.168367	0	55166000	59559000	149340000	23151000	156650000	14400000	2.25637	2.25203	2.4587	2.43385	2.55458	2.48377
15	sp|P13470|GTFC_STRMU	sp|P13470|GTFC_STRMU	34	>sp|P13470|GTFC_STRMU Glucosyltransferase-SI OS=Streptococcus mutans serotype c (strain ATCC 700610 / UA159) GN=gtfC PE=1 SV=2	1.48344	1.06277	-0.420674	0.664732	0.592784	0.997473	0.997985	-0.420674	0	14212000	24374000	90885000	17314000	159480000	2321900	0.446661	1.05396	1.68768	2.00302	2.58219	-0.134888
841	tr|F5VTU9|F5VTU9_STROR	tr|F5VTU9|F5VTU9_STROR	3	>tr|F5VTU9|F5VTU9_STROR Uncharacterized protein OS=Streptococcus oralis SK255 GN=HMPREF9968_1706 PE=4 SV=1	-3.63724	-3.04005	0.597196	0.69558	0.593244	0.997473	0.997985	0.597196	1	NA	799290	5924800	919910	4630700	48511	NA	-3.52877	-2.55132	-2.34939	-2.87634	-5.686
699	tr|C4FRY1|C4FRY1_9FIRM	tr|C4FRY1|C4FRY1_9FIRM	13	>tr|C4FRY1|C4FRY1_9FIRM Sugar-binding domain protein OS=Veillonella dispar ATCC 17748 GN=VEIDISOL_01670 PE=4 SV=1	5.39476	5.10068	-0.294075	0.632544	0.593622	0.997473	0.997985	-0.294075	0	263820000	569920000	1187000000	261220000	1077600000	64161000	4.34451	5.28058	5.67696	6.02748	5.52888	4.62791
664	tr|C4FRN3|C4FRN3_9FIRM	tr|C4FRN3|C4FRN3_9FIRM	5	>tr|C4FRN3|C4FRN3_9FIRM Uncharacterized protein OS=Veillonella dispar ATCC 17748 GN=VEIDISOL_01571 PE=4 SV=1	-2.50465	-3.05141	-0.546768	0.676454	0.593862	0.997473	0.997985	-0.546768	0	1512800	1526000	2406300	2877700	1557200	514050	-2.54243	-2.66161	-3.95021	-0.658143	-4.55718	-2.29862
347	tr|C4FNS2|C4FNS2_9FIRM	tr|C4FNS2|C4FNS2_9FIRM	3	>tr|C4FNS2|C4FNS2_9FIRM ATP:cob(I)alamin adenosyltransferase OS=Veillonella dispar ATCC 17748 GN=VEIDISOL_00313 PE=4 SV=1	-2.86599	-2.55936	0.306623	0.638789	0.593953	0.997473	0.997985	0.306623	0	1351400	2724000	4159500	1253400	3450800	242400	-2.69297	-1.8846	-3.10052	-1.89066	-3.32994	-3.37736
644	tr|C4FRK0|C4FRK0_9FIRM	tr|C4FRK0|C4FRK0_9FIRM	2	>tr|C4FRK0|C4FRK0_9FIRM SpoIVB peptidase S55 OS=Veillonella dispar ATCC 17748 GN=VEIDISOL_01538 PE=4 SV=1	-3.21808	-2.99636	0.221718	0.560359	0.594458	0.997473	0.997985	0.221718	0	844430	1484800	4523300	736230	2688200	263160	-3.32042	-2.69831	-2.97035	-2.67969	-3.71511	-3.25944
380	tr|C4FP32|C4FP32_9FIRM	tr|C4FP32|C4FP32_9FIRM	3	>tr|C4FP32|C4FP32_9FIRM Uncharacterized protein OS=Veillonella dispar ATCC 17748 GN=VEIDISOL_00656 PE=4 SV=1	2.56611	2.85165	0.285536	0.629415	0.594698	0.997473	0.997985	0.285536	0	126420000	119310000	111740000	19849000	127470000	24665000	3.36289	3.18366	2.0084	2.20565	2.23666	3.25603
913	tr|F5VX98|F5VX98_STROR	tr|F5VX98|F5VX98_STROR	17	>tr|F5VX98|F5VX98_STROR Putative cross-wall-targeting lipoprotein signal OS=Streptococcus oralis SK255 GN=HMPREF9968_1245 PE=4 SV=1	2.17726	1.59311	-0.584148	0.680495	0.59637	0.997473	0.997985	-0.584148	0	9508100	31598000	285910000	29860000	233670000	3740100	-0.0896674	1.40204	3.46697	2.81123	3.17134	0.549217
1464	tr|Q7P761|Q7P761_FUSNV;tr|F9ENH0|F9ENH0_FUSNU	tr|Q7P761|Q7P761_FUSNV	4	>tr|Q7P761|Q7P761_FUSNV Manganese-binding protein OS=Fusobacterium nucleatum subsp. vincentii ATCC 49256 GN=FNV1486 PE=3 SV=1;>tr|F9ENH0|F9ENH0_FUSNU Cation ABC superfamily ATP binding cassette transporter, binding protein OS=Fusobacterium nucleatum subsp.	0.145659	0.387169	0.24151	0.598307	0.598036	0.997473	0.997985	0.24151	0	20358000	15445000	26823000	4025400	28407000	4085900	0.926205	0.442183	-0.206881	-0.160421	-0.0787167	0.676114
576	tr|C4FQZ0|C4FQZ0_9FIRM	tr|C4FQZ0|C4FQZ0_9FIRM	32	>tr|C4FQZ0|C4FQZ0_9FIRM Chaperone protein DnaK OS=Veillonella dispar ATCC 17748 GN=dnaK PE=2 SV=1	5.41625	5.23345	-0.182801	0.415139	0.598616	0.997473	0.997985	-0.182801	0	403760000	542340000	1110800000	187240000	988630000	103860000	4.91234	5.21407	5.57395	5.53371	5.39598	5.31908
892	tr|F5VWU7|F5VWU7_STROR;sp|Q8DS35|RS13_STRMU	tr|F5VWU7|F5VWU7_STROR	2	>tr|F5VWU7|F5VWU7_STROR 30S ribosomal protein S13 OS=Streptococcus oralis SK255 GN=rpsM PE=3 SV=1;>sp|Q8DS35|RS13_STRMU 30S ribosomal protein S13 OS=Streptococcus mutans serotype c (strain ATCC 700610 / UA159) GN=rpsM PE=3 SV=1	-3.54273	-4.21822	-0.675491	0.685927	0.599089	0.997473	0.997985	-0.675491	0	79613	400370	10073000	708730	4531000	79225	-6.47144	-4.45581	-1.7274	-2.73614	-2.90991	-4.98212
1241	tr|Q7P320|Q7P320_FUSNV;tr|F9EP88|F9EP88_FUSNU	tr|Q7P320|Q7P320_FUSNV	3	>tr|Q7P320|Q7P320_FUSNV ENOYL-[ACYL-CARRIER-PROTEIN] REDUCTASE (FabL) (NADPH) OS=Fusobacterium nucleatum subsp. vincentii ATCC 49256 GN=FNV1513 PE=4 SV=1;>tr|F9EP88|F9EP88_FUSNU Enoyl-[acyl carrier protein] reductase II OS=Fusobacterium nucleatum subsp. an	0.0101569	0.18063	0.170473	0.267352	0.600098	0.997473	0.997985	0.170473	0	11376000	11006000	39766000	4371700	32237000	2467100	0.149662	-0.0121882	0.404417	-0.0380375	0.116353	-0.0478445
85	sp|Q2FJ92|EFTU_STAA3	sp|Q2FJ92|EFTU_STAA3	20	>sp|Q2FJ92|EFTU_STAA3 Elongation factor Tu OS=Staphylococcus aureus (strain USA300) GN=tuf PE=3 SV=1	4.71859	4.05108	-0.667508	0.68659	0.600102	0.997473	0.997985	-0.667508	0	79357000	195850000	1103300000	220310000	1717900000	11275000	2.74155	3.84826	5.56343	5.7749	6.24816	2.13271
1222	tr|Q7P2M5|Q7P2M5_FUSNV;tr|F9EKR5|F9EKR5_FUSNU;tr|F9EKR6|F9EKR6_FUSNU	tr|Q7P2M5|Q7P2M5_FUSNV	2	>tr|Q7P2M5|Q7P2M5_FUSNV HPr kinase/phosphorylase OS=Fusobacterium nucleatum subsp. vincentii ATCC 49256 GN=FNV0968 PE=3 SV=1;>tr|F9EKR5|F9EKR5_FUSNU HPR(Ser) kinase OS=Fusobacterium nucleatum subsp. animalis ATCC 51191 GN=HMPREF9094_0519 PE=4 SV=1;>tr|F9EK	-4.76185	-4.51501	0.246832	0.559409	0.600902	0.997473	0.997985	0.246832	1	358000	464930	1370400	NA	1786000	69119	-4.46546	-4.25534	-4.82424	NA	-4.34574	-5.17795
575	tr|C4FQY9|C4FQY9_9FIRM	tr|C4FQY9|C4FQY9_9FIRM	8	>tr|C4FQY9|C4FQY9_9FIRM Chaperone protein DnaJ OS=Veillonella dispar ATCC 17748 GN=dnaJ PE=3 SV=1	0.920542	1.19762	0.277083	0.633429	0.601179	0.997473	0.997985	0.277083	0	25428000	30666000	58664000	4212600	88948000	5776300	1.22293	1.36189	1.00805	-0.0930128	1.68169	1.17294
884	tr|F5VWF7|F5VWF7_STROR	tr|F5VWF7|F5VWF7_STROR	12	>tr|F5VWF7|F5VWF7_STROR Glyceraldehyde-3-phosphate dehydrogenase OS=Streptococcus oralis SK255 GN=gap PE=3 SV=1	2.62065	2.12824	-0.492405	0.679908	0.601303	0.997473	0.997985	-0.492405	0	17027000	38671000	409320000	27565000	279580000	8464700	0.687794	1.67291	4.02403	2.69263	3.448	1.72132
1271	tr|Q7P3Q0|Q7P3Q0_FUSNV	tr|Q7P3Q0|Q7P3Q0_FUSNV	5	>tr|Q7P3Q0|Q7P3Q0_FUSNV Uncharacterized protein OS=Fusobacterium nucleatum subsp. vincentii ATCC 49256 GN=FNV0183 PE=4 SV=1	2.83418	2.54426	-0.289918	0.641116	0.6017	0.997473	0.997985	-0.289918	0	59723000	43831000	279120000	31290000	269580000	12067000	2.36228	1.84086	3.42965	2.8806	3.39182	2.23013
878	tr|F5VVY1|F5VVY1_STROR	tr|F5VVY1|F5VVY1_STROR	3	>tr|F5VVY1|F5VVY1_STROR Cell cycle protein GpsB OS=Streptococcus oralis SK255 GN=gpsB PE=3 SV=1	-0.960001	-1.38732	-0.427322	0.677286	0.604673	0.997473	0.997985	-0.427322	0	1428900	3682500	29426000	3161400	26098000	569420	-2.61856	-1.48032	-0.0630912	-0.518712	-0.209468	-2.15182
1028	tr|F9EM29|F9EM29_FUSNU;tr|Q7P4U1|Q7P4U1_FUSNV	tr|F9EM29|F9EM29_FUSNU	11	>tr|F9EM29|F9EM29_FUSNU Oxaloacetate decarboxylase OS=Fusobacterium nucleatum subsp. animalis ATCC 51191 GN=oadA PE=4 SV=1;>tr|Q7P4U1|Q7P4U1_FUSNV Oxaloacetate decarboxylase alpha chain OS=Fusobacterium nucleatum subsp. vincentii ATCC 49256 GN=FNV0819 PE=4	2.0152	1.8397	-0.175498	0.383019	0.604956	0.997473	0.997985	-0.175498	0	38774000	37544000	118530000	16775000	127540000	9271600	1.78589	1.63325	2.09998	1.95612	2.23751	1.85198
984	tr|F9EL54|F9EL54_FUSNU	tr|F9EL54|F9EL54_FUSNU	28	>tr|F9EL54|F9EL54_FUSNU Tryptophan 2,3-dioxygenase OS=Fusobacterium nucleatum subsp. animalis ATCC 51191 GN=HMPREF9094_0658 PE=4 SV=1	7.26675	7.04125	-0.225502	0.59	0.605186	0.997473	0.997985	-0.225502	0	1912900000	1459500000	4081200000	457560000	3324000000	536480000	6.98798	6.54154	7.59423	6.85873	7.26618	7.67534
305	tr|C4FNG2|C4FNG2_9FIRM	tr|C4FNG2|C4FNG2_9FIRM	8	>tr|C4FNG2|C4FNG2_9FIRM LemA family protein OS=Veillonella dispar ATCC 17748 GN=VEIDISOL_00494 PE=4 SV=1	-0.0453863	0.227893	0.27328	0.636763	0.605222	0.997473	0.997985	0.27328	0	11896000	14605000	32837000	8893100	20729000	1695000	0.209302	0.367196	0.107182	1.01503	-0.5647	-0.586489
986	tr|F9EL89|F9EL89_FUSNU;tr|Q7P4R9|Q7P4R9_FUSNV	tr|F9EL89|F9EL89_FUSNU	2	>tr|F9EL89|F9EL89_FUSNU Adenylosuccinate lyase OS=Fusobacterium nucleatum subsp. animalis ATCC 51191 GN=purB PE=3 SV=1;>tr|Q7P4R9|Q7P4R9_FUSNV Adenylosuccinate lyase OS=Fusobacterium nucleatum subsp. vincentii ATCC 49256 GN=FNV0580 PE=3 SV=1	-2.3362	-2.12787	0.208325	0.556674	0.605436	0.997473	0.997985	0.208325	0	2259400	2361000	6965600	608700	7947600	631390	-2.00717	-2.07637	-2.30007	-2.96177	-2.04325	-2.00358
848	tr|F5VU49|F5VU49_STROR;tr|I6L930|I6L930_STRMU	tr|F5VU49|F5VU49_STROR	3	>tr|F5VU49|F5VU49_STROR UTP--glucose-1-phosphate uridylyltransferase OS=Streptococcus oralis SK255 GN=galU PE=3 SV=1;>tr|I6L930|I6L930_STRMU UTP--glucose-1-phosphate uridylyltransferase OS=Streptococcus mutans serotype c (strain ATCC 700610 / UA159) GN=SMU	-2.65102	-3.02391	-0.37289	0.671119	0.606194	0.997473	0.997985	-0.37289	0	491050	1485900	6829900	1175300	7849500	167870	-4.04379	-2.69732	-2.33062	-1.98606	-2.06241	-3.90458
1327	tr|Q7P4N7|Q7P4N7_FUSNV;tr|F9EQ54|F9EQ54_FUSNU	tr|Q7P4N7|Q7P4N7_FUSNV	9	>tr|Q7P4N7|Q7P4N7_FUSNV Anaerobic ribonucleoside-triphosphate reductase OS=Fusobacterium nucleatum subsp. vincentii ATCC 49256 GN=FNV0719 PE=4 SV=1;>tr|F9EQ54|F9EQ54_FUSNU Anaerobic ribonucleoside-triphosphate reductase large subunit OS=Fusobacterium nucle	-0.127136	0.141896	0.269032	0.636681	0.607049	0.997473	0.997985	0.269032	0	12437000	8942200	40890000	2166300	39321000	3089800	0.268645	-0.290647	0.44769	-1.07925	0.422722	0.275122
1353	tr|Q7P545|Q7P545_FUSNV	tr|Q7P545|Q7P545_FUSNV	6	>tr|Q7P545|Q7P545_FUSNV Transcriptional regulator, MarR family OS=Fusobacterium nucleatum subsp. vincentii ATCC 49256 GN=FNV0728 PE=4 SV=1	1.04544	1.23609	0.190648	0.502444	0.607291	0.997473	0.997985	0.190648	0	23982000	24704000	80094000	6728500	65599000	6412300	1.14481	1.072	1.49146	0.601405	1.21208	1.32284
1290	tr|Q7P435|Q7P435_FUSNV;tr|F9EMA8|F9EMA8_FUSNU	tr|Q7P435|Q7P435_FUSNV	6	>tr|Q7P435|Q7P435_FUSNV Tyrosine--tRNA ligase OS=Fusobacterium nucleatum subsp. vincentii ATCC 49256 GN=tyrS PE=3 SV=1;>tr|F9EMA8|F9EMA8_FUSNU Tyrosine--tRNA ligase OS=Fusobacterium nucleatum subsp. animalis ATCC 51191 GN=tyrS PE=3 SV=1	-0.463023	-0.242729	0.220294	0.586837	0.607794	0.997473	0.997985	0.220294	0	6916000	9067200	31818000	2758700	34040000	1392500	-0.514396	-0.272032	0.0582418	-0.72077	0.200287	-0.868586
885	tr|F5VWF8|F5VWF8_STROR	tr|F5VWF8|F5VWF8_STROR	8	>tr|F5VWF8|F5VWF8_STROR Aldehyde-alcohol dehydrogenase OS=Streptococcus oralis SK255 GN=adh PE=3 SV=1	-0.372491	-0.958046	-0.585555	0.691185	0.608391	0.997473	0.997985	-0.585555	0	2006800	3869500	48265000	6032100	54695000	450320	-2.16537	-1.4139	0.705127	0.439384	0.931703	-2.48856
800	tr|C4FSW5|C4FSW5_9FIRM	tr|C4FSW5|C4FSW5_9FIRM	3	>tr|C4FSW5|C4FSW5_9FIRM Uncharacterized protein OS=Veillonella dispar ATCC 17748 GN=VEIDISOL_02013 PE=4 SV=1	-1.51463	-1.2043	0.310336	0.65868	0.609011	0.997473	0.997985	0.310336	0	3769100	9076300	8354200	2755000	7755100	758660	-1.32434	-0.270687	-2.01786	-0.72276	-2.08107	-1.74007
1101	tr|F9ENK0|F9ENK0_FUSNU;tr|Q7P705|Q7P705_FUSNV	tr|F9ENK0|F9ENK0_FUSNU	9	>tr|F9ENK0|F9ENK0_FUSNU Histidine--tRNA ligase (Fragment) OS=Fusobacterium nucleatum subsp. animalis ATCC 51191 GN=hisS PE=3 SV=1;>tr|Q7P705|Q7P705_FUSNV Histidine--tRNA ligase OS=Fusobacterium nucleatum subsp. vincentii ATCC 49256 GN=hisS PE=3 SV=1	-0.0610599	0.154252	0.215312	0.581487	0.60949	0.997473	0.997985	0.215312	0	13679000	10734000	32957000	2784900	39251000	2741700	0.395656	-0.0457444	0.112845	-0.706752	0.419974	0.103599
1109	tr|F9ENQ4|F9ENQ4_FUSNU	tr|F9ENQ4|F9ENQ4_FUSNU	5	>tr|F9ENQ4|F9ENQ4_FUSNU Multifunctional fusion protein OS=Fusobacterium nucleatum subsp. animalis ATCC 51191 GN=secF PE=3 SV=1	-3.08997	-2.8198	0.270178	0.641336	0.609856	0.997473	0.997985	0.270178	0	920940	1254100	6832800	1033000	3420700	187090	-3.20469	-2.92474	-2.32996	-2.17745	-3.34345	-3.74903
797	tr|C4FSV9|C4FSV9_9FIRM	tr|C4FSV9|C4FSV9_9FIRM	15	>tr|C4FSV9|C4FSV9_9FIRM OmpA family protein OS=Veillonella dispar ATCC 17748 GN=VEIDISOL_02007 PE=3 SV=1	2.78663	2.58815	-0.198477	0.541438	0.610067	0.997473	0.997985	-0.198477	0	74733000	75515000	156630000	39770000	126950000	19156000	2.66144	2.57032	2.53269	3.23623	2.23036	2.89331
902	tr|F5VWW9|F5VWW9_STROR	tr|F5VWW9|F5VWW9_STROR	6	>tr|F5VWW9|F5VWW9_STROR 50S ribosomal protein L2 OS=Streptococcus oralis SK255 GN=rplB PE=3 SV=1	-0.729414	-1.33861	-0.609201	0.693942	0.610585	0.997473	0.997985	-0.609201	0	1504600	2761300	39658000	5385200	42046000	318520	-2.54968	-1.86636	0.400195	0.271158	0.526065	-2.98547
976	tr|F9EL32|F9EL32_FUSNU	tr|F9EL32|F9EL32_FUSNU	8	>tr|F9EL32|F9EL32_FUSNU Electron transport complex subunit C OS=Fusobacterium nucleatum subsp. animalis ATCC 51191 GN=rnfC PE=3 SV=1	2.66968	2.49425	-0.175425	0.421967	0.611288	0.997473	0.997985	-0.175425	0	73702000	58155000	165670000	22463000	184490000	18114000	2.64291	2.22004	2.6198	2.38911	2.80687	2.81304
928	tr|F9EJK5|F9EJK5_FUSNU	tr|F9EJK5|F9EJK5_FUSNU	8	>tr|F9EJK5|F9EJK5_FUSNU Asparagine--tRNA ligase OS=Fusobacterium nucleatum subsp. animalis ATCC 51191 GN=asnS PE=3 SV=1	-0.787446	-0.955258	-0.167812	0.330534	0.61145	0.997473	0.997985	-0.167812	0	4983000	5233800	17108000	2192100	18386000	1737500	-0.9518	-1.00891	-0.905059	-1.0617	-0.74969	-0.550952
1553	tr|Q8DU36|Q8DU36_STRMU	tr|Q8DU36|Q8DU36_STRMU	3	>tr|Q8DU36|Q8DU36_STRMU Putative ABC transporter OS=Streptococcus mutans serotype c (strain ATCC 700610 / UA159) GN=SMU_1121c PE=4 SV=1	-2.4158	-3.16245	-0.746647	0.717726	0.612677	0.997473	0.997985	-0.746647	1	NA	332980	10781000	1745000	14349000	95408	NA	-4.70296	-1.62194	-1.39996	-1.13204	-4.7154
110	sp|Q8DUG9|RL7_STRMU	sp|Q8DUG9|RL7_STRMU	6	>sp|Q8DUG9|RL7_STRMU 50S ribosomal protein L7/L12 OS=Streptococcus mutans serotype c (strain ATCC 700610 / UA159) GN=rplL PE=3 SV=1	-2.07249	-1.45873	0.613767	0.714074	0.613637	0.997473	0.997985	0.613767	1	NA	3200000	13710000	781490	33380000	181020	NA	-1.66864	-1.24881	-2.59121	0.17009	-3.79636
605	tr|C4FR74|C4FR74_9FIRM	tr|C4FR74|C4FR74_9FIRM	3	>tr|C4FR74|C4FR74_9FIRM ABC transporter, ATP-binding protein OS=Veillonella dispar ATCC 17748 GN=VEIDISOL_01297 PE=4 SV=1	-0.287996	-0.845239	-0.557243	0.695764	0.614874	0.997473	0.997985	-0.557243	0	843410	12905000	44673000	5656500	29367000	1120400	-3.32203	0.201255	0.585061	0.344046	-0.0274567	-1.18058
1286	tr|Q7P404|Q7P404_FUSNV;tr|F9EKK1|F9EKK1_FUSNU	tr|Q7P404|Q7P404_FUSNV	2	>tr|Q7P404|Q7P404_FUSNV 50S ribosomal protein L30 OS=Fusobacterium nucleatum subsp. vincentii ATCC 49256 GN=rpmD PE=3 SV=1;>tr|F9EKK1|F9EKK1_FUSNU 50S ribosomal protein L30 OS=Fusobacterium nucleatum subsp. animalis ATCC 51191 GN=rpmD PE=3 SV=1	0.39841	0.067163	-0.331247	0.67201	0.615231	0.997473	0.997985	-0.331247	0	23429000	13735000	14175000	5344600	30340000	4817500	1.11368	0.284839	-1.19703	0.259936	0.0228153	0.912479
312	tr|C4FNH7|C4FNH7_9FIRM	tr|C4FNH7|C4FNH7_9FIRM	5	>tr|C4FNH7|C4FNH7_9FIRM Heavy metal-associated domain protein OS=Veillonella dispar ATCC 17748 GN=VEIDISOL_00518 PE=4 SV=1	4.17212	3.98264	-0.189477	0.525321	0.615296	0.997473	0.997985	-0.189477	0	225090000	224350000	350870000	66875000	360890000	65965000	4.13266	4.03044	3.78482	4.00693	3.84172	4.6677
1420	tr|Q7P696|Q7P696_FUSNV	tr|Q7P696|Q7P696_FUSNV	4	>tr|Q7P696|Q7P696_FUSNV Glutamyl-tRNA(Gln) amidotransferase subunit A OS=Fusobacterium nucleatum subsp. vincentii ATCC 49256 GN=gatA PE=3 SV=1	-0.884887	-0.696169	0.188717	0.525405	0.616245	0.997473	0.997985	0.188717	0	5168100	6793200	21837000	1996400	23135000	1219500	-0.903133	-0.659218	-0.526158	-1.20037	-0.395335	-1.05895
106	sp|Q8DS37|RL17_STRMU	sp|Q8DS37|RL17_STRMU	4	>sp|Q8DS37|RL17_STRMU 50S ribosomal protein L17 OS=Streptococcus mutans serotype c (strain ATCC 700610 / UA159) GN=rplQ PE=3 SV=1	-4.83362	-5.27813	-0.444503	0.726342	0.616354	0.997473	0.997985	-0.444503	2	NA	205940	1069600	81906	2660500	NA	NA	-5.34728	-5.20898	-5.93617	-3.73108	NA
201	tr|C4FMN8|C4FMN8_9FIRM	tr|C4FMN8|C4FMN8_9FIRM	2	>tr|C4FMN8|C4FMN8_9FIRM Sporulation initiation inhibitor protein Soj OS=Veillonella dispar ATCC 17748 GN=soj PE=4 SV=1	-1.49197	-1.29522	0.196754	0.555162	0.616749	0.997473	0.997985	0.196754	0	3970400	4720600	11787000	1211200	10710000	1314500	-1.25492	-1.1473	-1.48344	-1.94145	-1.58317	-0.951306
838	tr|F5VTQ9|F5VTQ9_STROR	tr|F5VTQ9|F5VTQ9_STROR	4	>tr|F5VTQ9|F5VTQ9_STROR Mannose permease IID component OS=Streptococcus oralis SK255 GN=manZ PE=4 SV=1	-1.26296	-1.95911	-0.69615	0.701881	0.6172	0.997473	0.997985	-0.69615	0	552170	1854800	39906000	2531300	40107000	239640	-3.88726	-2.39996	0.409873	-0.848342	0.453248	-3.39379
502	tr|C4FQ66|C4FQ66_9FIRM	tr|C4FQ66|C4FQ66_9FIRM	3	>tr|C4FQ66|C4FQ66_9FIRM ABC transporter, ATP-binding protein OS=Veillonella dispar ATCC 17748 GN=VEIDISOL_01414 PE=4 SV=1	-0.163164	0.0359485	0.199112	0.565153	0.617959	0.997473	0.997985	0.199112	0	7877600	12840000	36095000	4739200	31962000	1594400	-0.340684	0.194484	0.254046	0.0816597	0.10314	-0.674291
1448	tr|Q7P6W0|Q7P6W0_FUSNV;tr|F9EJI2|F9EJI2_FUSNU	tr|Q7P6W0|Q7P6W0_FUSNV	21	>tr|Q7P6W0|Q7P6W0_FUSNV DNA-directed RNA polymerase subunit beta OS=Fusobacterium nucleatum subsp. vincentii ATCC 49256 GN=rpoB PE=3 SV=1;>tr|F9EJI2|F9EJI2_FUSNU DNA-directed RNA polymerase subunit beta OS=Fusobacterium nucleatum subsp. animalis ATCC 51191	2.19856	2.00673	-0.191829	0.543127	0.618084	0.997473	0.997985	-0.191829	0	39710000	42590000	143810000	18513000	161720000	9518200	1.81772	1.80235	2.40012	2.10231	2.60371	1.88965
777	tr|C4FSM3|C4FSM3_9FIRM	tr|C4FSM3|C4FSM3_9FIRM	4	>tr|C4FSM3|C4FSM3_9FIRM Phosphoribosylaminoimidazole-succinocarboxamide synthase OS=Veillonella dispar ATCC 17748 GN=purC PE=3 SV=1	-2.91807	-3.54791	-0.629843	0.702252	0.619477	0.997473	0.997985	-0.629843	0	179510	399100	18340000	1226400	4965800	150360	-5.38655	-4.46007	-0.797101	-1.92295	-2.76859	-4.06266
1376	tr|Q7P5K3|Q7P5K3_FUSNV;tr|F9EMJ1|F9EMJ1_FUSNU	tr|Q7P5K3|Q7P5K3_FUSNV	2	>tr|Q7P5K3|Q7P5K3_FUSNV Formiminoglutamase OS=Fusobacterium nucleatum subsp. vincentii ATCC 49256 GN=FNV0992 PE=3 SV=1;>tr|F9EMJ1|F9EMJ1_FUSNU Formimidoylglutamase OS=Fusobacterium nucleatum subsp. animalis ATCC 51191 GN=hutG PE=3 SV=1	-3.18558	-3.61008	-0.424494	0.692085	0.620306	0.997473	0.997985	-0.424494	0	334430	531770	7435700	214590	7260100	346150	-4.55633	-4.07522	-2.19868	-4.50787	-2.18279	-2.86609
782	tr|C4FSQ1|C4FSQ1_9FIRM	tr|C4FSQ1|C4FSQ1_9FIRM	25	>tr|C4FSQ1|C4FSQ1_9FIRM Conserved carboxylase domain protein OS=Veillonella dispar ATCC 17748 GN=VEIDISOL_01945 PE=4 SV=1	6.94671	6.73149	-0.215225	0.604441	0.620427	0.997473	0.997985	-0.215225	0	1084500000	1597200000	3379400000	564310000	3127100000	236250000	6.23074	6.66244	7.30128	7.1697	7.172	6.49844
1042	tr|F9EMB1|F9EMB1_FUSNU	tr|F9EMB1|F9EMB1_FUSNU	4	>tr|F9EMB1|F9EMB1_FUSNU Cysteine desulfurase OS=Fusobacterium nucleatum subsp. animalis ATCC 51191 GN=iscS PE=3 SV=1	-1.26231	-1.06039	0.201913	0.57971	0.620925	0.997473	0.997985	0.201913	0	5821700	3055700	19443000	1944800	13163000	1043500	-0.74423	-1.73051	-0.706432	-1.2392	-1.2651	-1.28261
1335	tr|Q7P4T9|Q7P4T9_FUSNV;tr|F9EM25|F9EM25_FUSNU	tr|Q7P4T9|Q7P4T9_FUSNV	3	>tr|Q7P4T9|Q7P4T9_FUSNV Citrate lyase beta chain OS=Fusobacterium nucleatum subsp. vincentii ATCC 49256 GN=FNV0822 PE=3 SV=1;>tr|F9EM25|F9EM25_FUSNU Citrate lyase, beta subunit OS=Fusobacterium nucleatum subsp. animalis ATCC 51191 GN=citE2 PE=3 SV=1	-1.12867	-1.34863	-0.219967	0.614174	0.621759	0.997473	0.997985	-0.219967	0	3251600	3206300	17629000	1374700	16573000	1541700	-1.52141	-1.666	-0.858486	-1.75367	-0.909804	-0.722524
544	tr|C4FQM4|C4FQM4_9FIRM	tr|C4FQM4|C4FQM4_9FIRM	11	>tr|C4FQM4|C4FQM4_9FIRM Glutamyl-tRNA(Gln) amidotransferase subunit A OS=Veillonella dispar ATCC 17748 GN=gatA PE=3 SV=1	1.21563	1.37974	0.16411	0.364686	0.621997	0.997473	0.997985	0.16411	0	23197000	35252000	80021000	9204900	67449000	6425500	1.1004	1.54878	1.49004	1.06613	1.25497	1.32579
1405	tr|Q7P601|Q7P601_FUSNV;tr|F9EKY4|F9EKY4_FUSNU	tr|Q7P601|Q7P601_FUSNV	2	>tr|Q7P601|Q7P601_FUSNV 23S rRNA methyltransferase OS=Fusobacterium nucleatum subsp. vincentii ATCC 49256 GN=FNV1267 PE=3 SV=1;>tr|F9EKY4|F9EKY4_FUSNU tRNA-guanosine methyltransferase OS=Fusobacterium nucleatum subsp. animalis ATCC 51191 GN=trmH PE=3 SV=1	-2.58169	-2.39598	0.185718	0.536434	0.623176	0.997473	0.997985	0.185718	0	1405200	2368300	6224100	611460	7164300	420540	-2.64088	-2.07223	-2.47481	-2.95506	-2.20328	-2.58674
697	tr|C4FRX2|C4FRX2_9FIRM	tr|C4FRX2|C4FRX2_9FIRM	11	>tr|C4FRX2|C4FRX2_9FIRM Uncharacterized protein OS=Veillonella dispar ATCC 17748 GN=VEIDISOL_01661 PE=4 SV=1	2.14138	1.89911	-0.242271	0.643332	0.62476	0.997473	0.997985	-0.242271	0	33352000	49849000	118460000	35212000	86912000	8471400	1.58489	2.01338	2.09906	3.05571	1.64598	1.72245
714	tr|C4FS56|C4FS56_9FIRM	tr|C4FS56|C4FS56_9FIRM	18	>tr|C4FS56|C4FS56_9FIRM GMP synthase [glutamine-hydrolyzing] OS=Veillonella dispar ATCC 17748 GN=guaA PE=3 SV=1	3.1223	3.301	0.178695	0.51047	0.624973	0.997473	0.997985	0.178695	0	86233000	150930000	301940000	33541000	258250000	21481000	2.85243	3.4989	3.55166	2.98362	3.3256	3.05769
1411	tr|Q7P651|Q7P651_FUSNV;tr|F9EJD2|F9EJD2_FUSNU	tr|Q7P651|Q7P651_FUSNV	6	>tr|Q7P651|Q7P651_FUSNV ATP-dependent RNA helicase OS=Fusobacterium nucleatum subsp. vincentii ATCC 49256 GN=FNV1213 PE=3 SV=1;>tr|F9EJD2|F9EJD2_FUSNU ATP-dependent RNA helicase OS=Fusobacterium nucleatum subsp. animalis ATCC 51191 GN=HMPREF9094_0036 PE=4	-0.780742	-0.97888	-0.198138	0.584726	0.626611	0.997473	0.997985	-0.198138	0	3456100	4968100	23415000	2475800	21762000	1296300	-1.44002	-1.07878	-0.417839	-0.881217	-0.489695	-0.971313
343	tr|C4FNR7|C4FNR7_9FIRM	tr|C4FNR7|C4FNR7_9FIRM	17	>tr|C4FNR7|C4FNR7_9FIRM Dehydratase large subunit OS=Veillonella dispar ATCC 17748 GN=VEIDISOL_00308 PE=4 SV=1	3.34171	3.506	0.164282	0.403171	0.626645	0.997473	0.997985	0.164282	0	112630000	164850000	330510000	41799000	291760000	23743000	3.20877	3.6172	3.69202	3.31002	3.51377	3.20136
1324	tr|Q7P4K1|Q7P4K1_FUSNV	tr|Q7P4K1|Q7P4K1_FUSNV	3	>tr|Q7P4K1|Q7P4K1_FUSNV Acetyltransferase OS=Fusobacterium nucleatum subsp. vincentii ATCC 49256 GN=FNV1068 PE=4 SV=1	-2.04603	-2.70568	-0.659648	0.709195	0.62675	0.997473	0.997985	-0.659648	0	9121700	652720	2086500	1794000	2133700	1557600	-0.145026	-3.80041	-4.1716	-1.35889	-4.0714	-0.7078
857	tr|F5VUU6|F5VUU6_STROR	tr|F5VUU6|F5VUU6_STROR	3	>tr|F5VUU6|F5VUU6_STROR Lipoprotein OS=Streptococcus oralis SK255 GN=HMPREF9968_1981 PE=3 SV=1	-2.96906	-3.60098	-0.631924	0.726342	0.627356	0.997473	0.997985	-0.631924	1	NA	417530	5040000	1500700	8456200	61912	NA	-4.39954	-2.80242	-1.62362	-1.94758	-5.33597
339	tr|C4FNQ4|C4FNQ4_9FIRM	tr|C4FNQ4|C4FNQ4_9FIRM	3	>tr|C4FNQ4|C4FNQ4_9FIRM Ribonucleoside-diphosphate reductase subunit beta OS=Veillonella dispar ATCC 17748 GN=VEIDISOL_00295 PE=3 SV=1	-2.18754	-1.90618	0.281366	0.67082	0.628015	0.997473	0.997985	0.281366	0	1671900	4209000	8405200	1611800	9135600	271150	-2.40899	-1.30112	-2.00841	-1.51771	-1.82839	-3.21652
328	tr|C4FNM2|C4FNM2_9FIRM	tr|C4FNM2|C4FNM2_9FIRM	5	>tr|C4FNM2|C4FNM2_9FIRM Cupin domain protein OS=Veillonella dispar ATCC 17748 GN=VEIDISOL_00563 PE=4 SV=1	2.29915	2.57626	0.277105	0.669321	0.628276	0.997473	0.997985	0.277105	0	96648000	96743000	99079000	19246000	82540000	23249000	3.00457	2.90251	1.8217	2.1599	1.56638	3.17119
583	tr|C4FR12|C4FR12_9FIRM	tr|C4FR12|C4FR12_9FIRM	8	>tr|C4FR12|C4FR12_9FIRM Ribosome-recycling factor OS=Veillonella dispar ATCC 17748 GN=frr PE=3 SV=1	1.30096	1.58296	0.281994	0.674689	0.630941	0.997473	0.997985	0.281994	0	50354000	46604000	47833000	8890800	48242000	11413000	2.13459	1.92312	0.691168	1.01465	0.738079	2.15017
1119	tr|F9ENX5|F9ENX5_FUSNU	tr|F9ENX5|F9ENX5_FUSNU	7	>tr|F9ENX5|F9ENX5_FUSNU Peptidase T OS=Fusobacterium nucleatum subsp. animalis ATCC 51191 GN=pepT PE=3 SV=1	0.228465	0.0519437	-0.176521	0.523787	0.631272	0.997473	0.997985	-0.176521	0	10271000	10131000	36369000	3940600	43593000	3134200	0.0133174	-0.123273	0.265786	-0.191994	0.581792	0.295596
742	tr|C4FSE3|C4FSE3_9FIRM	tr|C4FSE3|C4FSE3_9FIRM	3	>tr|C4FSE3|C4FSE3_9FIRM Transporter, small conductance mechanosensitive ion channel MscS family protein OS=Veillonella dispar ATCC 17748 GN=VEIDISOL_01833 PE=4 SV=1	-3.43102	-3.24681	0.184207	0.570122	0.635714	0.997473	0.997985	0.184207	0	641560	1252900	4088200	542340	2558900	243820	-3.68704	-2.92603	-3.12736	-3.13294	-3.79113	-3.36898
485	tr|C4FQ23|C4FQ23_9FIRM	tr|C4FQ23|C4FQ23_9FIRM	3	>tr|C4FQ23|C4FQ23_9FIRM UvrABC system protein A OS=Veillonella dispar ATCC 17748 GN=uvrA PE=3 SV=1	-2.15922	-1.91698	0.242237	0.659913	0.635844	0.997473	0.997985	0.242237	0	1802300	3241000	9671200	1702500	8170200	306540	-2.30878	-1.65157	-1.79059	-1.43653	-2.00065	-3.04048
1126	tr|F9EP28|F9EP28_FUSNU;tr|Q7P2D0|Q7P2D0_FUSNV	tr|F9EP28|F9EP28_FUSNU	6	>tr|F9EP28|F9EP28_FUSNU Phosphoglucomutase OS=Fusobacterium nucleatum subsp. animalis ATCC 51191 GN=pgm PE=3 SV=1;>tr|Q7P2D0|Q7P2D0_FUSNV PHOSPHOGLUCOMUTASE OS=Fusobacterium nucleatum subsp. vincentii ATCC 49256 GN=FNV0355 PE=3 SV=1	0.157477	0.315624	0.158147	0.39393	0.636078	0.997473	0.997985	0.158147	0	14015000	11597000	41239000	4589300	31379000	3286500	0.428035	0.0579509	0.460885	0.0339969	0.0747476	0.363686
805	tr|F5VS58|F5VS58_STROR	tr|F5VS58|F5VS58_STROR	3	>tr|F5VS58|F5VS58_STROR Triosephosphate isomerase OS=Streptococcus oralis SK255 GN=tpiA PE=3 SV=1	-2.27781	-1.65205	0.62576	0.716461	0.63624	0.997473	0.997985	0.62576	0	845300	3089000	32244000	4454800	1722600	471760	-3.31905	-1.71598	0.0788896	-0.0101135	-4.40149	-2.42182
1333	tr|Q7P4R3|Q7P4R3_FUSNV	tr|Q7P4R3|Q7P4R3_FUSNV	7	>tr|Q7P4R3|Q7P4R3_FUSNV Serine--tRNA ligase OS=Fusobacterium nucleatum subsp. vincentii ATCC 49256 GN=serS PE=3 SV=1	0.0261238	0.218003	0.191879	0.423057	0.636314	0.997473	0.997985	0.191879	1	11462000	12566000	37874000	NA	36015000	2165400	0.159712	0.165559	0.328737	NA	0.287272	-0.235024
359	tr|C4FNV9|C4FNV9_9FIRM	tr|C4FNV9|C4FNV9_9FIRM	2	>tr|C4FNV9|C4FNV9_9FIRM Nucleoid-associated protein VEIDISOL_00267 OS=Veillonella dispar ATCC 17748 GN=VEIDISOL_00267 PE=3 SV=1	-2.37639	-2.58761	-0.211217	0.63007	0.6366	0.997473	0.997985	-0.211217	0	1559100	1486800	5876200	570610	6289100	798100	-2.5022	-2.69651	-2.56411	-3.05759	-2.40423	-1.66734
285	tr|C4FND6|C4FND6_9FIRM	tr|C4FND6|C4FND6_9FIRM	4	>tr|C4FND6|C4FND6_9FIRM 50S ribosomal protein L14 OS=Veillonella dispar ATCC 17748 GN=rplN PE=3 SV=1	1.54787	1.74701	0.199146	0.611463	0.63718	0.997473	0.997985	0.199146	0	24923000	52366000	108690000	15708000	89548000	5462800	1.19616	2.07944	1.96543	1.85866	1.69206	1.09287
853	tr|F5VUB2|F5VUB2_STROR	tr|F5VUB2|F5VUB2_STROR	2	>tr|F5VUB2|F5VUB2_STROR Septation ring formation regulator EzrA OS=Streptococcus oralis SK255 GN=ezrA PE=3 SV=1	-4.4066	-4.8419	-0.435298	0.779104	0.637577	0.997473	0.997985	-0.435298	3	NA	NA	1354900	143790	2694300	NA	NA	NA	-4.8419	-5.1016	-3.71161	NA
1100	tr|F9ENI6|F9ENI6_FUSNU	tr|F9ENI6|F9ENI6_FUSNU	3	>tr|F9ENI6|F9ENI6_FUSNU Long-chain-fatty-acid-CoA ligase OS=Fusobacterium nucleatum subsp. animalis ATCC 51191 GN=HMPREF9094_1491 PE=4 SV=1	-2.74567	-2.58286	0.162811	0.4663	0.638859	0.997473	0.997985	0.162811	0	1733400	1571700	5160500	568420	5333700	441990	-2.36079	-2.62204	-2.76574	-3.0633	-2.65836	-2.51535
998	tr|F9ELE8|F9ELE8_FUSNU;tr|Q7P5X4|Q7P5X4_FUSNV	tr|F9ELE8|F9ELE8_FUSNU	8	>tr|F9ELE8|F9ELE8_FUSNU Adenylate kinase OS=Fusobacterium nucleatum subsp. animalis ATCC 51191 GN=adk PE=3 SV=1;>tr|Q7P5X4|Q7P5X4_FUSNV Adenylate kinase OS=Fusobacterium nucleatum subsp. vincentii ATCC 49256 GN=adk PE=3 SV=1	0.965904	0.638378	-0.327525	0.696955	0.639007	0.997473	0.997985	-0.327525	0	26651000	20006000	27652000	3544800	85875000	7883300	1.28561	0.789148	-0.159626	-0.348965	1.62747	1.61921
98	sp|Q8CWW6|CH60_STRMU;tr|F5VUE4|F5VUE4_STROR	sp|Q8CWW6|CH60_STRMU	11	>sp|Q8CWW6|CH60_STRMU 60 kDa chaperonin OS=Streptococcus mutans serotype c (strain ATCC 700610 / UA159) GN=groL PE=3 SV=1;>tr|F5VUE4|F5VUE4_STROR 60 kDa chaperonin OS=Streptococcus oralis SK255 GN=groL PE=3 SV=1	-1.19201	-1.85815	-0.666142	0.72057	0.640079	0.997473	0.997985	-0.666142	0	1853600	1384200	22055000	4637900	47867000	122930	-2.27133	-2.79239	-0.510736	0.0496184	0.726043	-4.35169
9	sp|P01876|IGHA1_HUMAN	sp|P01876|IGHA1_HUMAN	7	>sp|P01876|IGHA1_HUMAN Immunoglobulin heavy constant alpha 1 OS=Homo sapiens GN=IGHA1 PE=1 SV=2	2.69432	2.35373	-0.340585	0.700579	0.640092	0.997473	0.997985	-0.340585	0	26502000	71177000	255450000	48505000	205360000	7671500	1.27813	2.49099	3.29208	3.53067	2.97216	1.58013
1232	tr|Q7P2W8|Q7P2W8_FUSNV;tr|F9EMG4|F9EMG4_FUSNU	tr|Q7P2W8|Q7P2W8_FUSNV	7	>tr|Q7P2W8|Q7P2W8_FUSNV ORNITHINE DECARBOXYLASE OS=Fusobacterium nucleatum subsp. vincentii ATCC 49256 GN=FNV1741 PE=3 SV=1;>tr|F9EMG4|F9EMG4_FUSNU Lysine decarboxylase OS=Fusobacterium nucleatum subsp. animalis ATCC 51191 GN=cad PE=3 SV=1	0.593087	0.809485	0.216398	0.643262	0.640231	0.997473	0.997985	0.216398	0	21501000	17801000	51201000	3930400	48308000	6031200	0.999094	0.632556	0.796805	-0.195838	0.740188	1.23491
615	tr|C4FRA0|C4FRA0_9FIRM	tr|C4FRA0|C4FRA0_9FIRM	3	>tr|C4FRA0|C4FRA0_9FIRM 30S ribosomal protein S15 OS=Veillonella dispar ATCC 17748 GN=rpsO PE=3 SV=1	2.88237	2.69776	-0.184618	0.58428	0.640235	0.997473	0.997985	-0.184618	0	53696000	89395000	222310000	35170000	219360000	14761000	2.22033	2.79658	3.07635	3.05394	3.07387	2.5193
952	tr|F9EKB6|F9EKB6_FUSNU	tr|F9EKB6|F9EKB6_FUSNU	8	>tr|F9EKB6|F9EKB6_FUSNU Fusobacterium outer membrane protein (Fragment) OS=Fusobacterium nucleatum subsp. animalis ATCC 51191 GN=HMPREF9094_0370 PE=4 SV=1	-3.27745	-3.4986	-0.221155	0.649267	0.640691	0.997473	0.997985	-0.221155	0	910850	897470	2480600	565930	2162500	385440	-3.21939	-3.37342	-3.903	-3.06981	-4.05072	-2.71181
975	tr|F9EL04|F9EL04_FUSNU	tr|F9EL04|F9EL04_FUSNU	19	>tr|F9EL04|F9EL04_FUSNU Elongation factor G OS=Fusobacterium nucleatum subsp. animalis ATCC 51191 GN=fusA2 PE=3 SV=1	0.31046	0.536164	0.225704	0.65392	0.640798	0.997473	0.997985	0.225704	0	11259000	15130000	60585000	3482900	54670000	3313600	0.135868	0.414552	1.05807	-0.375089	0.930998	0.375471
122	tr|A0A0H2XEE7|A0A0H2XEE7_STAA3	tr|A0A0H2XEE7|A0A0H2XEE7_STAA3	11	>tr|A0A0H2XEE7|A0A0H2XEE7_STAA3 Respiratory nitrate reductase, alpha subunit OS=Staphylococcus aureus (strain USA300) GN=SAUSA300_2343 PE=3 SV=1	-0.0712393	-0.284798	-0.213559	0.645181	0.64323	0.997473	0.997985	-0.213559	0	7807500	11269000	21906000	5604700	36899000	1392300	-0.352611	0.0194781	-0.52126	0.330403	0.324671	-0.868792
1244	tr|Q7P350|Q7P350_FUSNV;tr|F9EQQ7|F9EQQ7_FUSNU	tr|Q7P350|Q7P350_FUSNV	2	>tr|Q7P350|Q7P350_FUSNV SPOIID HOMOLOG OS=Fusobacterium nucleatum subsp. vincentii ATCC 49256 GN=FNV1842 PE=4 SV=1;>tr|F9EQQ7|F9EQQ7_FUSNU SpoIID-like protein OS=Fusobacterium nucleatum subsp. animalis ATCC 51191 GN=HMPREF9094_2262 PE=4 SV=1	-4.608	-4.37748	0.230511	0.632032	0.643364	0.997473	0.997985	0.230511	1	293970	NA	2290800	171620	2131000	83227	-4.72839	NA	-4.02657	-4.83923	-4.07335	-4.91141
997	tr|F9ELE5|F9ELE5_FUSNU;tr|Q7P5X2|Q7P5X2_FUSNV	tr|F9ELE5|F9ELE5_FUSNU	2	>tr|F9ELE5|F9ELE5_FUSNU ABC superfamily ATP binding cassette transporter, ABC protein OS=Fusobacterium nucleatum subsp. animalis ATCC 51191 GN=HMPREF9094_0750 PE=4 SV=1;>tr|Q7P5X2|Q7P5X2_FUSNV ABC transporter ATP-binding protein OS=Fusobacterium nucleatum	-2.66845	-2.50455	0.163895	0.503334	0.644217	0.997473	0.997985	0.163895	0	2055800	1704300	4834500	688480	5761800	392180	-2.13318	-2.51343	-2.86705	-2.77913	-2.53929	-2.68693
1432	tr|Q7P6M1|Q7P6M1_FUSNV;tr|F9EKW7|F9EKW7_FUSNU	tr|Q7P6M1|Q7P6M1_FUSNV	3	>tr|Q7P6M1|Q7P6M1_FUSNV Precorrin-8X methylmutase OS=Fusobacterium nucleatum subsp. vincentii ATCC 49256 GN=FNV1437 PE=4 SV=1;>tr|F9EKW7|F9EKW7_FUSNU Precorrin-8X methylmutase OS=Fusobacterium nucleatum subsp. animalis ATCC 51191 GN=cobH PE=4 SV=1	-0.663797	-0.427051	0.236746	0.668332	0.644328	0.997473	0.997985	0.236746	0	7788700	8181500	21988000	1473500	31029000	1932800	-0.355828	-0.409865	-0.51546	-1.65075	0.0574482	-0.398092
235	tr|C4FN41|C4FN41_9FIRM	tr|C4FN41|C4FN41_9FIRM	9	>tr|C4FN41|C4FN41_9FIRM Argininosuccinate lyase OS=Veillonella dispar ATCC 17748 GN=argH PE=3 SV=1	1.48658	1.83562	0.349042	0.707879	0.645895	0.997473	0.997985	0.349042	0	16006000	46883000	207650000	9937200	153480000	4322900	0.605283	1.93112	2.97044	1.17965	2.52305	0.757026
1402	tr|Q7P5Z0|Q7P5Z0_FUSNV;tr|F9EJS3|F9EJS3_FUSNU	tr|Q7P5Z0|Q7P5Z0_FUSNV	11	>tr|Q7P5Z0|Q7P5Z0_FUSNV Phenylalanine--tRNA ligase beta subunit OS=Fusobacterium nucleatum subsp. vincentii ATCC 49256 GN=pheT PE=3 SV=1;>tr|F9EJS3|F9EJS3_FUSNU Phenylalanine--tRNA ligase beta subunit (Fragment) OS=Fusobacterium nucleatum subsp. animalis A	1.71396	1.89902	0.185058	0.602713	0.646732	0.997473	0.997985	0.185058	0	36966000	40561000	129550000	10215000	123890000	8507900	1.72217	1.73689	2.238	1.22054	2.19272	1.72862
458	tr|C4FPT3|C4FPT3_9FIRM	tr|C4FPT3|C4FPT3_9FIRM	10	>tr|C4FPT3|C4FPT3_9FIRM Cobyrinate a,c-diamide synthase OS=Veillonella dispar ATCC 17748 GN=cbiA PE=3 SV=1	1.30451	1.52273	0.218225	0.656441	0.64683	0.997473	0.997985	0.218225	0	20857000	41371000	100660000	13628000	88438000	3855100	0.958517	1.76341	1.84627	1.64802	1.67283	0.592676
1389	tr|Q7P5P7|Q7P5P7_FUSNV;tr|F9EKU5|F9EKU5_FUSNU	tr|Q7P5P7|Q7P5P7_FUSNV	7	>tr|Q7P5P7|Q7P5P7_FUSNV Phosphoribosylformylglycinamidine synthase OS=Fusobacterium nucleatum subsp. vincentii ATCC 49256 GN=FNV1131 PE=4 SV=1;>tr|F9EKU5|F9EKU5_FUSNU Phosphoribosylformylglycinamidine synthase II OS=Fusobacterium nucleatum subsp. animalis	-1.61074	-1.26253	0.348208	0.708843	0.64698	0.997473	0.997985	0.348208	0	3430500	2799600	22355000	547070	20241000	1176300	-1.44994	-1.84789	-0.489761	-3.12007	-0.601443	-1.11071
628	tr|C4FRD2|C4FRD2_9FIRM	tr|C4FRD2|C4FRD2_9FIRM	18	>tr|C4FRD2|C4FRD2_9FIRM Methionine--tRNA ligase OS=Veillonella dispar ATCC 17748 GN=metG PE=3 SV=1	2.68074	2.85858	0.177834	0.583487	0.647425	0.997473	0.997985	0.177834	0	59935000	97182000	256780000	29666000	185160000	13853000	2.36701	2.90858	3.30014	2.80156	2.81246	2.4282
418	tr|C4FPG1|C4FPG1_9FIRM	tr|C4FPG1|C4FPG1_9FIRM	2	>tr|C4FPG1|C4FPG1_9FIRM Glutaconyl-CoA decarboxylase subunit beta OS=Veillonella dispar ATCC 17748 GN=gcdB PE=4 SV=1	-2.19765	-1.94827	0.249373	0.681528	0.648176	0.997473	0.997985	0.249373	0	1703400	2915500	10471000	1939200	6648800	308570	-2.38409	-1.79349	-1.66724	-1.24348	-2.31845	-3.03101
1438	tr|Q7P6P3|Q7P6P3_FUSNV	tr|Q7P6P3|Q7P6P3_FUSNV	3	>tr|Q7P6P3|Q7P6P3_FUSNV Spermidine/putrescine-binding protein OS=Fusobacterium nucleatum subsp. vincentii ATCC 49256 GN=FNV1381 PE=4 SV=1	-2.48136	-2.78934	-0.307985	0.703171	0.648803	0.997473	0.997985	-0.307985	0	916090	1672800	5676300	461220	15104000	311400	-3.21173	-2.53845	-2.61784	-3.37321	-1.05295	-3.01791
855	tr|F5VUI6|F5VUI6_STROR	tr|F5VUI6|F5VUI6_STROR	13	>tr|F5VUI6|F5VUI6_STROR Gram positive anchor OS=Streptococcus oralis SK255 GN=HMPREF9968_2043 PE=3 SV=1	1.16434	0.640968	-0.523371	0.724212	0.648894	0.997473	0.997985	-0.523371	0	3478500	20675000	155460000	14747000	116690000	1967700	-1.4314	0.833255	2.52105	1.76505	2.10038	-0.372411
1275	tr|Q7P3T8|Q7P3T8_FUSNV	tr|Q7P3T8|Q7P3T8_FUSNV	2	>tr|Q7P3T8|Q7P3T8_FUSNV 3-oxoacyl-[acyl-carrier-protein] synthase OS=Fusobacterium nucleatum subsp. vincentii ATCC 49256 GN=FNV0333 PE=4 SV=1	-0.168895	-0.320115	-0.15122	0.402925	0.649509	0.997473	0.997985	-0.15122	0	9008000	7449900	25869000	3417700	28775000	2472500	-0.161763	-0.535477	-0.263104	-0.403113	-0.0588651	-0.044707
1087	tr|F9EN81|F9EN81_FUSNU;tr|Q7P3E9|Q7P3E9_FUSNV	tr|F9EN81|F9EN81_FUSNU	6	>tr|F9EN81|F9EN81_FUSNU 50S ribosomal protein L13 OS=Fusobacterium nucleatum subsp. animalis ATCC 51191 GN=rplM PE=3 SV=1;>tr|Q7P3E9|Q7P3E9_FUSNV 50S ribosomal protein L13 OS=Fusobacterium nucleatum subsp. vincentii ATCC 49256 GN=rplM PE=3 SV=1	0.445325	0.24952	-0.195805	0.631815	0.649558	0.997473	0.997985	-0.195805	0	10618000	21480000	27054000	5495800	34235000	4534400	0.0576525	0.884475	-0.193569	0.301306	0.209097	0.825571
193	tr|C4FMJ2|C4FMJ2_9FIRM	tr|C4FMJ2|C4FMJ2_9FIRM	2	>tr|C4FMJ2|C4FMJ2_9FIRM Membrane protein insertase, YidC/Oxa1 family OS=Veillonella dispar ATCC 17748 GN=VEIDISOL_00050 PE=3 SV=1	-0.625101	-0.255026	0.370076	0.714446	0.649671	0.997473	0.997985	0.370076	0	7239400	7975700	33374000	6952700	27846000	473730	-0.453416	-0.444027	0.132366	0.650012	-0.10948	-2.41584
1423	tr|Q7P6C8|Q7P6C8_FUSNV	tr|Q7P6C8|Q7P6C8_FUSNV	16	>tr|Q7P6C8|Q7P6C8_FUSNV Tyrosine phenol-lyase OS=Fusobacterium nucleatum subsp. vincentii ATCC 49256 GN=tpl PE=3 SV=1	4.37653	4.66699	0.290463	0.700091	0.650107	0.997473	0.997985	0.290463	0	383640000	213300000	869730000	39385000	622330000	97314000	4.84413	3.96271	5.19413	3.2218	4.68212	5.22566
1054	tr|F9EME6|F9EME6_FUSNU	tr|F9EME6|F9EME6_FUSNU	3	>tr|F9EME6|F9EME6_FUSNU Ethanolamine utilization protein EutQ OS=Fusobacterium nucleatum subsp. animalis ATCC 51191 GN=eutQ PE=4 SV=1	-2.14255	-1.97853	0.164027	0.531211	0.650133	0.997473	0.997985	0.164027	0	2977600	2498600	6982600	1233400	6249000	590750	-1.63887	-2.00042	-2.29629	-1.91451	-2.4141	-2.09905
659	tr|C4FRM1|C4FRM1_9FIRM	tr|C4FRM1|C4FRM1_9FIRM	9	>tr|C4FRM1|C4FRM1_9FIRM 2-dehydro-3-deoxyphosphooctonate aldolase OS=Veillonella dispar ATCC 17748 GN=kdsA PE=3 SV=1	1.64751	1.79571	0.148202	0.384205	0.653026	0.997473	0.997985	0.148202	0	37994000	49924000	86614000	15501000	81187000	7578600	1.75877	2.0154	1.61296	1.83899	1.54089	1.56264
584	tr|C4FR13|C4FR13_9FIRM	tr|C4FR13|C4FR13_9FIRM	8	>tr|C4FR13|C4FR13_9FIRM Uridylate kinase OS=Veillonella dispar ATCC 17748 GN=pyrH PE=3 SV=1	1.48691	1.33555	-0.151366	0.4409	0.653942	0.997473	0.997985	-0.151366	0	25832000	34097000	68937000	15080000	70464000	6490200	1.24396	1.50411	1.25857	1.79816	1.32241	1.34017
839	tr|F5VTS1|F5VTS1_STROR	tr|F5VTS1|F5VTS1_STROR	4	>tr|F5VTS1|F5VTS1_STROR Probable manganese-dependent inorganic pyrophosphatase OS=Streptococcus oralis SK255 GN=ppaC PE=3 SV=1	-3.85878	-4.11196	-0.25318	0.656197	0.654312	0.997473	0.997985	-0.25318	2	NA	404290	2683100	260760	3093200	NA	NA	-4.44275	-3.78117	-4.21889	-3.49867	NA
1401	tr|Q7P5Y9|Q7P5Y9_FUSNV;tr|F9EJS2|F9EJS2_FUSNU	tr|Q7P5Y9|Q7P5Y9_FUSNV	5	>tr|Q7P5Y9|Q7P5Y9_FUSNV Phenylalanine--tRNA ligase alpha subunit OS=Fusobacterium nucleatum subsp. vincentii ATCC 49256 GN=pheS PE=3 SV=1;>tr|F9EJS2|F9EJS2_FUSNU Phenylalanine--tRNA ligase alpha subunit OS=Fusobacterium nucleatum subsp. animalis ATCC 51191	0.312014	0.173273	-0.138741	0.0841104	0.654687	0.997473	0.997985	-0.138741	0	11435000	13305000	33132000	5184300	37565000	3298700	0.156565	0.242188	0.121067	0.214778	0.35226	0.369004
1303	tr|Q7P4C9|Q7P4C9_FUSNV;tr|F9EKI2|F9EKI2_FUSNU	tr|Q7P4C9|Q7P4C9_FUSNV	3	>tr|Q7P4C9|Q7P4C9_FUSNV 50S ribosomal protein L14 OS=Fusobacterium nucleatum subsp. vincentii ATCC 49256 GN=rplN PE=3 SV=1;>tr|F9EKI2|F9EKI2_FUSNU 50S ribosomal protein L14 OS=Fusobacterium nucleatum subsp. animalis ATCC 51191 GN=rplN PE=3 SV=1	-0.0179819	-0.188798	-0.170816	0.583233	0.655479	0.997473	0.997985	-0.170816	0	8516100	9210400	29132000	4926600	38027000	1721500	-0.236692	-0.25102	-0.0786804	0.139169	0.371113	-0.564228
854	tr|F5VUF3|F5VUF3_STROR	tr|F5VUF3|F5VUF3_STROR	9	>tr|F5VUF3|F5VUF3_STROR Pullulanase, extracellular OS=Streptococcus oralis SK255 GN=HMPREF9968_0456 PE=3 SV=1	-1.56921	-2.22874	-0.659523	0.733415	0.655606	0.997473	0.997985	-0.659523	0	251860	2598900	34773000	3730500	17276000	209210	-4.93469	-1.94764	0.196117	-0.273245	-0.845731	-3.58867
1246	tr|Q7P363|Q7P363_FUSNV	tr|Q7P363|Q7P363_FUSNV	20	>tr|Q7P363|Q7P363_FUSNV Elongation factor G OS=Fusobacterium nucleatum subsp. vincentii ATCC 49256 GN=fusA PE=3 SV=1	4.00401	3.79732	-0.206687	0.659228	0.655875	0.997473	0.997985	-0.206687	0	132150000	148260000	554370000	57076000	560560000	34060000	3.42204	3.47497	4.49496	3.77197	4.5209	3.71916
1104	tr|F9ENN3|F9ENN3_FUSNU	tr|F9ENN3|F9ENN3_FUSNU	10	>tr|F9ENN3|F9ENN3_FUSNU Serine--tRNA ligase OS=Fusobacterium nucleatum subsp. animalis ATCC 51191 GN=serS PE=3 SV=1	2.14274	2.35001	0.207272	0.660692	0.656332	0.997473	0.997985	0.207272	0	59352000	46730000	182420000	12931000	185940000	10563000	2.35396	1.92674	2.76933	1.57017	2.81895	2.03911
1554	tr|Q8DU72|Q8DU72_STRMU	tr|Q8DU72|Q8DU72_STRMU	4	>tr|Q8DU72|Q8DU72_STRMU Putative phosphoglucomutase OS=Streptococcus mutans serotype c (strain ATCC 700610 / UA159) GN=pgm PE=3 SV=1	-4.3741	-3.81699	0.557104	0.747751	0.656655	0.997473	0.997985	0.557104	1	NA	560300	2959700	272870	6378900	25867	NA	-4.00514	-3.62885	-4.15157	-2.38236	-6.58836
1410	tr|Q7P641|Q7P641_FUSNV	tr|Q7P641|Q7P641_FUSNV	14	>tr|Q7P641|Q7P641_FUSNV Hydroxymethylpyrimidine-binding protein OS=Fusobacterium nucleatum subsp. vincentii ATCC 49256 GN=FNV1191 PE=4 SV=1	4.92568	4.72992	-0.195762	0.649967	0.658659	0.997473	0.997985	-0.195762	0	411300000	265870000	764840000	99474000	594330000	123720000	4.93703	4.25813	4.99461	4.59576	4.61112	5.57017
1468	tr|Q7P770|Q7P770_FUSNV	tr|Q7P770|Q7P770_FUSNV	11	>tr|Q7P770|Q7P770_FUSNV Thioredoxin reductase OS=Fusobacterium nucleatum subsp. vincentii ATCC 49256 GN=FNV1476 PE=4 SV=1	1.97477	2.16508	0.190313	0.641244	0.658674	0.997473	0.997985	0.190313	0	44122000	38085000	196470000	16196000	118740000	9540700	1.9583	1.65243	2.88452	1.90403	2.12724	1.89304
1214	tr|Q7P2K2|Q7P2K2_FUSNV	tr|Q7P2K2|Q7P2K2_FUSNV	8	>tr|Q7P2K2|Q7P2K2_FUSNV FUSOBACTERIUM OUTER MEMBRANE PROTEIN FAMILY OS=Fusobacterium nucleatum subsp. vincentii ATCC 49256 GN=FNV0939 PE=4 SV=1	2.12936	1.92101	-0.208355	0.666715	0.659175	0.997473	0.997985	-0.208355	0	44119000	38117000	122510000	10635000	159860000	14788000	1.95821	1.65356	2.15125	1.28029	2.58586	2.52193
1493	tr|Q7P7P1|Q7P7P1_FUSNV	tr|Q7P7P1|Q7P7P1_FUSNV	2	>tr|Q7P7P1|Q7P7P1_FUSNV Coenzyme A disulfide reductase/ disulfide bond regulator domain OS=Fusobacterium nucleatum subsp. vincentii ATCC 49256 GN=FNV2089 PE=3 SV=1	-2.66638	-2.3841	0.282277	0.708105	0.659294	0.997473	0.997985	0.282277	0	1801400	2035600	5862900	309170	6120300	844300	-2.30945	-2.27523	-2.56763	-3.96636	-2.44619	-1.58659
653	tr|C4FRL2|C4FRL2_9FIRM	tr|C4FRL2|C4FRL2_9FIRM	3	>tr|C4FRL2|C4FRL2_9FIRM UDP-3-O-acyl-N-acetylglucosamine deacetylase OS=Veillonella dispar ATCC 17748 GN=lpxC PE=3 SV=1	-2.62208	-2.88863	-0.26655	0.705506	0.66137	0.997473	0.997985	-0.26655	0	1628300	1855600	2613000	1280200	5708000	229920	-2.44425	-2.39938	-3.82227	-1.85928	-2.55376	-3.45321
1184	tr|F9PMR3|F9PMR3_9ACTO	tr|F9PMR3|F9PMR3_9ACTO	4	>tr|F9PMR3|F9PMR3_9ACTO LPXTG-motif cell wall anchor domain protein OS=Actinomyces sp. oral taxon 175 str. F0384 GN=HMPREF9058_0794 PE=4 SV=1	2.66681	2.87655	0.209742	0.672	0.661512	0.997473	0.997985	0.209742	0	56989000	117050000	236420000	17104000	185770000	23687000	2.29975	3.15801	3.17189	1.98492	2.81754	3.19797
954	tr|F9EKG2|F9EKG2_FUSNU;tr|Q7P343|Q7P343_FUSNV	tr|F9EKG2|F9EKG2_FUSNU	4	>tr|F9EKG2|F9EKG2_FUSNU GTP diphosphokinase OS=Fusobacterium nucleatum subsp. animalis ATCC 51191 GN=relA PE=3 SV=1;>tr|Q7P343|Q7P343_FUSNV Guanosine-3,5-bis(Diphosphate) 3-pyrophosphohydrolase OS=Fusobacterium nucleatum subsp. vincentii ATCC 49256 GN=F	-2.80339	-3.19651	-0.39312	0.728108	0.661599	0.997473	0.997985	-0.39312	0	1633300	253710	8017000	357540	6813300	486180	-2.44016	-5.06755	-2.08182	-3.7508	-2.28076	-2.37861
1465	tr|Q7P765|Q7P765_FUSNV	tr|Q7P765|Q7P765_FUSNV	10	>tr|Q7P765|Q7P765_FUSNV Uncharacterized protein OS=Fusobacterium nucleatum subsp. vincentii ATCC 49256 GN=FNV1481 PE=4 SV=1	4.17564	4.3955	0.219856	0.683388	0.663124	0.997473	0.997985	0.219856	0	390930000	221900000	489430000	49191000	391270000	83680000	4.86925	4.01572	4.30153	3.55149	3.96638	5.00906
1486	tr|Q7P7I1|Q7P7I1_FUSNV;tr|F9EK14|F9EK14_FUSNU	tr|Q7P7I1|Q7P7I1_FUSNV	10	>tr|Q7P7I1|Q7P7I1_FUSNV GMP synthase [glutamine-hydrolyzing] OS=Fusobacterium nucleatum subsp. vincentii ATCC 49256 GN=guaA PE=3 SV=1;>tr|F9EK14|F9EK14_FUSNU GMP synthase (glutamine-hydrolyzing) OS=Fusobacterium nucleatum subsp. animalis ATCC 51191 GN=HMPR	0.936638	1.15321	0.21657	0.682328	0.664163	0.997473	0.997985	0.21657	0	21254000	23750000	78324000	4619400	85642000	5656800	0.983677	1.01919	1.45676	0.0436913	1.62328	1.14295
121	sp|Q9XB21|DBH_STRMU;tr|F5VWB1|F5VWB1_STROR	sp|Q9XB21|DBH_STRMU	2	>sp|Q9XB21|DBH_STRMU DNA-binding protein HU OS=Streptococcus mutans serotype c (strain ATCC 700610 / UA159) GN=hup PE=1 SV=1;>tr|F5VWB1|F5VWB1_STROR DNA-binding protein HU-beta OS=Streptococcus oralis SK255 GN=hupB PE=3 SV=1	-0.0700997	-0.558871	-0.488772	0.73768	0.665964	0.997473	0.997985	-0.488772	0	3659700	7542700	34993000	14698000	43352000	433360	-1.36365	-0.518877	0.205909	1.76011	0.573242	-2.54365
772	tr|C4FSL8|C4FSL8_9FIRM	tr|C4FSL8|C4FSL8_9FIRM	7	>tr|C4FSL8|C4FSL8_9FIRM LysR substrate binding domain protein OS=Veillonella dispar ATCC 17748 GN=VEIDISOL_01909 PE=4 SV=1	-0.258071	-0.0805903	0.177481	0.633614	0.666748	0.997473	0.997985	0.177481	0	6800600	12590000	33258000	4952400	26534000	1526000	-0.536849	0.168118	0.12696	0.146915	-0.183915	-0.737212
1172	tr|F9ER66|F9ER66_FUSNU;tr|Q7P437|Q7P437_FUSNV	tr|F9ER66|F9ER66_FUSNU	2	>tr|F9ER66|F9ER66_FUSNU DNA polymerase subunit III (Fragment) OS=Fusobacterium nucleatum subsp. animalis ATCC 51191 GN=HMPREF9094_2421 PE=4 SV=1;>tr|Q7P437|Q7P437_FUSNV DNA polymerase III, beta chain OS=Fusobacterium nucleatum subsp. vincentii ATCC 49256 G	-0.187594	-0.338369	-0.150775	0.524087	0.668187	0.997473	0.997985	-0.150775	0	8190300	7013000	28553000	3296800	26349000	2712900	-0.288742	-0.616517	-0.109847	-0.456521	-0.194706	0.088445
1304	tr|Q7P4D0|Q7P4D0_FUSNV;tr|F9EKI1|F9EKI1_FUSNU	tr|Q7P4D0|Q7P4D0_FUSNV	6	>tr|Q7P4D0|Q7P4D0_FUSNV 50S ribosomal protein L24 OS=Fusobacterium nucleatum subsp. vincentii ATCC 49256 GN=rplX PE=3 SV=1;>tr|F9EKI1|F9EKI1_FUSNU 50S ribosomal protein L24 OS=Fusobacterium nucleatum subsp. animalis ATCC 51191 GN=rplX PE=3 SV=1	1.5695	1.34429	-0.225215	0.695952	0.669236	0.997473	0.997985	-0.225215	0	45426000	34984000	42214000	11851000	62006000	11352000	1.99716	1.53854	0.497163	1.44084	1.1252	2.14248
837	tr|F5VTQ7|F5VTQ7_STROR	tr|F5VTQ7|F5VTQ7_STROR	6	>tr|F5VTQ7|F5VTQ7_STROR Putative PTS system mannose-specific EIIAB component OS=Streptococcus oralis SK255 GN=HMPREF9968_1535 PE=4 SV=1	-0.500401	-0.860916	-0.360514	0.732348	0.669427	0.997473	0.997985	-0.360514	0	2377700	4816800	41658000	6907700	22645000	772980	-1.93908	-1.12025	0.476579	0.640383	-0.428352	-1.71323
965	tr|F9EKV6|F9EKV6_FUSNU;tr|Q7P5Q4|Q7P5Q4_FUSNV	tr|F9EKV6|F9EKV6_FUSNU	3	>tr|F9EKV6|F9EKV6_FUSNU Phosphoribosylamine--glycine ligase OS=Fusobacterium nucleatum subsp. animalis ATCC 51191 GN=purD PE=3 SV=1;>tr|Q7P5Q4|Q7P5Q4_FUSNV Phosphoribosylamine--glycine ligase OS=Fusobacterium nucleatum subsp. vincentii ATCC 49256 GN=purD P	-2.74244	-2.58866	0.153787	0.552081	0.669482	0.997473	0.997985	0.153787	0	1299900	1515000	6745800	539990	5452200	458260	-2.74481	-2.67131	-2.34985	-3.13938	-2.62447	-2.46348
883	tr|F5VWB2|F5VWB2_STROR	tr|F5VWB2|F5VWB2_STROR	4	>tr|F5VWB2|F5VWB2_STROR L-lactate dehydrogenase OS=Streptococcus oralis SK255 GN=ldh PE=3 SV=1	0.444857	0.0603031	-0.384554	0.734834	0.669637	0.997473	0.997985	-0.384554	0	4042100	11136000	75921000	9680000	65832000	1249800	-1.23103	0.00355781	1.40839	1.14076	1.21754	-1.02373
927	tr|F9EJJ4|F9EJJ4_FUSNU;tr|Q7P5I8|Q7P5I8_FUSNV	tr|F9EJJ4|F9EJJ4_FUSNU	5	>tr|F9EJJ4|F9EJJ4_FUSNU Glucose-6-phosphate isomerase OS=Fusobacterium nucleatum subsp. animalis ATCC 51191 GN=pgi PE=3 SV=1;>tr|Q7P5I8|Q7P5I8_FUSNV Glucose-6-phosphate isomerase OS=Fusobacterium nucleatum subsp. vincentii ATCC 49256 GN=FNV1035 PE=3 SV=1	-0.613846	-0.407615	0.206231	0.681892	0.669751	0.997473	0.997985	0.206231	0	7117700	5898500	32723000	3082500	30056000	1035500	-0.476038	-0.848591	0.101783	-0.556191	0.00831047	-1.29366
1168	tr|F9EQY7|F9EQY7_FUSNU	tr|F9EQY7|F9EQY7_FUSNU	3	>tr|F9EQY7|F9EQY7_FUSNU Nicotinate phosphoribosyltransferase OS=Fusobacterium nucleatum subsp. animalis ATCC 51191 GN=HMPREF9094_2342 PE=3 SV=1	-3.33978	-3.63547	-0.295683	0.727363	0.669779	0.997473	0.997985	-0.295683	1	900390	1106000	1605600	NA	5172400	159960	-3.2348	-3.09326	-4.57834	NA	-2.70572	-3.97384
908	tr|F5VX82|F5VX82_STROR	tr|F5VX82|F5VX82_STROR	5	>tr|F5VX82|F5VX82_STROR DnaK family protein OS=Streptococcus oralis SK255 GN=HMPREF9968_1229 PE=4 SV=1	-1.98044	-2.397	-0.41656	0.737653	0.670115	0.997473	0.997985	-0.41656	0	937910	1354800	14244000	2867700	12294000	167520	-3.18033	-2.82118	-1.18949	-0.663305	-1.37043	-3.90758
1228	tr|Q7P2S5|Q7P2S5_FUSNV;tr|F9EPH9|F9EPH9_FUSNU	tr|Q7P2S5|Q7P2S5_FUSNV	3	>tr|Q7P2S5|Q7P2S5_FUSNV TETRATRICOPEPTIDE REPEAT FAMILY PROTEIN OS=Fusobacterium nucleatum subsp. vincentii ATCC 49256 GN=FNV1312 PE=4 SV=1;>tr|F9EPH9|F9EPH9_FUSNU Tetratricopeptide repeat family protein OS=Fusobacterium nucleatum subsp. animalis ATCC 5119	-1.4152	-1.21134	0.20386	0.680795	0.670503	0.997473	0.997985	0.20386	0	3909400	4358200	15050000	933680	16639000	1257800	-1.27558	-1.25441	-1.10404	-2.32735	-0.903674	-1.01458
1424	tr|Q7P6E1|Q7P6E1_FUSNV;tr|F9ELZ9|F9ELZ9_FUSNU	tr|Q7P6E1|Q7P6E1_FUSNV	3	>tr|Q7P6E1|Q7P6E1_FUSNV Cobalt chelatase OS=Fusobacterium nucleatum subsp. vincentii ATCC 49256 GN=FNV1043 PE=4 SV=1;>tr|F9ELZ9|F9ELZ9_FUSNU Cobalt chelatase OS=Fusobacterium nucleatum subsp. animalis ATCC 51191 GN=HMPREF9094_0954 PE=4 SV=1	-3.39299	-3.10002	0.292973	0.723124	0.670563	0.997473	0.997985	0.292973	0	2307400	862840	2493800	518180	1770800	411040	-1.97912	-3.42618	-3.89476	-3.20052	-4.35893	-2.61953
413	tr|C4FPF4|C4FPF4_9FIRM	tr|C4FPF4|C4FPF4_9FIRM	8	>tr|C4FPF4|C4FPF4_9FIRM B12 binding domain protein OS=Veillonella dispar ATCC 17748 GN=VEIDISOL_00778 PE=4 SV=1	5.01402	4.78314	-0.230882	0.701209	0.670598	0.997473	0.997985	-0.230882	0	541430000	358070000	517540000	107250000	505710000	163770000	5.30383	4.65736	4.38823	4.70737	4.36208	5.97261
1134	tr|F9EP87|F9EP87_FUSNU;tr|Q7P7L9|Q7P7L9_FUSNV	tr|F9EP87|F9EP87_FUSNU	2	>tr|F9EP87|F9EP87_FUSNU Probable septum site-determining protein MinC OS=Fusobacterium nucleatum subsp. animalis ATCC 51191 GN=minC PE=3 SV=1;>tr|Q7P7L9|Q7P7L9_FUSNV Probable septum site-determining protein MinC OS=Fusobacterium nucleatum subsp. vincentii	-4.37234	-4.16777	0.204576	0.64584	0.670918	0.997473	0.997985	0.204576	1	568510	461340	1813600	NA	1303800	166820	-3.84834	-4.26574	-4.38922	NA	-4.8311	-3.91358
495	tr|C4FQ43|C4FQ43_9FIRM	tr|C4FQ43|C4FQ43_9FIRM	4	>tr|C4FQ43|C4FQ43_9FIRM Bacterial transferase hexapeptide repeat protein OS=Veillonella dispar ATCC 17748 GN=VEIDISOL_01391 PE=4 SV=1	-1.37847	-1.16887	0.209597	0.686818	0.670938	0.997473	0.997985	0.209597	0	5303300	6766300	8596900	1248600	13930000	1217500	-0.868675	-0.664538	-1.9734	-1.89635	-1.17775	-1.06131
872	tr|F5VVU5|F5VVU5_STROR	tr|F5VVU5|F5VVU5_STROR	3	>tr|F5VVU5|F5VVU5_STROR 3-oxoacyl-[acyl-carrier-protein] synthase 2 OS=Streptococcus oralis SK255 GN=fabF PE=3 SV=1	-2.04397	-2.46803	-0.424055	0.739045	0.671141	0.997473	0.997985	-0.424055	0	364000	2341100	17464000	1352800	13394000	290790	-4.44328	-2.08772	-0.873085	-1.77748	-1.23827	-3.11617
733	tr|C4FSB6|C4FSB6_9FIRM	tr|C4FSB6|C4FSB6_9FIRM	3	>tr|C4FSB6|C4FSB6_9FIRM 4-phosphoerythronate dehydrogenase OS=Veillonella dispar ATCC 17748 GN=pdxB PE=3 SV=1	0.674728	0.823177	0.148449	0.520806	0.671208	0.997473	0.997985	0.148449	0	18883000	26706000	41407000	6740300	45417000	4377900	0.825847	1.17649	0.467196	0.604003	0.645011	0.775169
1069	tr|F9EMR5|F9EMR5_FUSNU;tr|Q7P779|Q7P779_FUSNV	tr|F9EMR5|F9EMR5_FUSNU	6	>tr|F9EMR5|F9EMR5_FUSNU Lon protease OS=Fusobacterium nucleatum subsp. animalis ATCC 51191 GN=lonB PE=2 SV=1;>tr|Q7P779|Q7P779_FUSNV Lon protease OS=Fusobacterium nucleatum subsp. vincentii ATCC 49256 GN=lon PE=2 SV=1	-1.44194	-1.65246	-0.210515	0.688195	0.671324	0.997473	0.997985	-0.210515	0	1991300	2746800	17073000	1325300	17328000	792860	-2.17572	-1.87342	-0.908239	-1.80794	-0.841096	-1.6768
1392	tr|Q7P5R4|Q7P5R4_FUSNV;tr|F9EM41|F9EM41_FUSNU	tr|Q7P5R4|Q7P5R4_FUSNV	6	>tr|Q7P5R4|Q7P5R4_FUSNV Ribosome-binding ATPase YchF OS=Fusobacterium nucleatum subsp. vincentii ATCC 49256 GN=ychF PE=3 SV=1;>tr|F9EM41|F9EM41_FUSNU Ribosome-binding ATPase YchF OS=Fusobacterium nucleatum subsp. animalis ATCC 51191 GN=engD PE=3 SV=1	-1.29579	-1.11028	0.185504	0.660378	0.672024	0.997473	0.997985	0.185504	0	5187100	3899100	15796000	1175900	18203000	1155000	-0.898236	-1.40368	-1.02893	-1.98531	-0.765118	-1.13693
523	tr|C4FQC3|C4FQC3_9FIRM	tr|C4FQC3|C4FQC3_9FIRM	4	>tr|C4FQC3|C4FQC3_9FIRM 4-oxalocrotonate tautomerase family enzyme OS=Veillonella dispar ATCC 17748 GN=dmpI PE=3 SV=1	0.183087	0.591493	0.408406	0.739621	0.672893	0.997473	0.997985	0.408406	0	31104000	24960000	18269000	5419200	11859000	8309500	1.49178	1.08582	-0.803123	0.280491	-1.42599	1.69476
231	tr|C4FN26|C4FN26_9FIRM	tr|C4FN26|C4FN26_9FIRM	7	>tr|C4FN26|C4FN26_9FIRM Cysteine synthase OS=Veillonella dispar ATCC 17748 GN=cysK PE=3 SV=1	1.43283	1.57923	0.1464	0.517827	0.673936	0.997473	0.997985	0.1464	0	35023000	41696000	71427000	14114000	63647000	6924000	1.65013	1.7739	1.31366	1.69999	1.16549	1.43301
1548	tr|Q8DSW7|Q8DSW7_STRMU	tr|Q8DSW7|Q8DSW7_STRMU	2	>tr|Q8DSW7|Q8DSW7_STRMU Uncharacterized protein OS=Streptococcus mutans serotype c (strain ATCC 700610 / UA159) GN=SMU_1641c PE=3 SV=1	-2.33729	-2.72972	-0.392429	0.740958	0.675613	0.997473	0.997985	-0.392429	0	301110	4483400	7072900	1314300	7908800	285850	-4.69637	-1.21643	-2.27634	-1.8203	-2.0508	-3.14076
430	tr|C4FPK5|C4FPK5_9FIRM	tr|C4FPK5|C4FPK5_9FIRM	10	>tr|C4FPK5|C4FPK5_9FIRM Ribonuclease Y OS=Veillonella dispar ATCC 17748 GN=rny PE=3 SV=1	0.860844	1.04879	0.18795	0.672784	0.676602	0.997473	0.997985	0.18795	0	22000000	26476000	56576000	12036000	58548000	2700800	1.02971	1.16489	0.951784	1.46381	1.0367	0.0820303
761	tr|C4FSI7|C4FSI7_9FIRM	tr|C4FSI7|C4FSI7_9FIRM	8	>tr|C4FSI7|C4FSI7_9FIRM Ribosome-binding ATPase YchF OS=Veillonella dispar ATCC 17748 GN=ychF PE=3 SV=1	-0.101594	0.0889925	0.190587	0.676987	0.677004	0.997473	0.997985	0.190587	0	8469200	13715000	35498000	5630900	34896000	1380800	-0.244061	0.282885	0.228153	0.337319	0.238592	-0.880694
497	tr|C4FQ49|C4FQ49_9FIRM	tr|C4FQ49|C4FQ49_9FIRM	4	>tr|C4FQ49|C4FQ49_9FIRM Nucleotide sugar dehydrogenase OS=Veillonella dispar ATCC 17748 GN=VEIDISOL_01397 PE=3 SV=1	-1.11634	-0.959792	0.156545	0.597738	0.677396	0.997473	0.997985	0.156545	0	5045600	7238000	12680000	1874300	13445000	1437800	-0.935142	-0.574171	-1.37006	-1.29396	-1.2324	-0.822646
493	tr|C4FQ37|C4FQ37_9FIRM	tr|C4FQ37|C4FQ37_9FIRM	4	>tr|C4FQ37|C4FQ37_9FIRM Phosphate acyltransferase OS=Veillonella dispar ATCC 17748 GN=plsX PE=3 SV=1	-0.144247	0.0310907	0.175337	0.65372	0.677501	0.997473	0.997985	0.175337	0	8252400	15764000	28778000	5266900	30430000	1567900	-0.278663	0.469597	-0.0976612	0.238219	0.0273836	-0.698342
671	tr|C4FRP3|C4FRP3_9FIRM	tr|C4FRP3|C4FRP3_9FIRM	22	>tr|C4FRP3|C4FRP3_9FIRM Carbamoyl-phosphate synthase large chain OS=Veillonella dispar ATCC 17748 GN=carB PE=3 SV=1	1.90784	2.06681	0.15897	0.609354	0.677887	0.997473	0.997985	0.15897	0	33390000	60335000	138760000	17363000	117730000	7790600	1.58641	2.26939	2.34462	2.00721	2.11407	1.60223
1033	tr|F9EM81|F9EM81_FUSNU	tr|F9EM81|F9EM81_FUSNU	6	>tr|F9EM81|F9EM81_FUSNU Outer membrane protein (Fragment) OS=Fusobacterium nucleatum subsp. animalis ATCC 51191 GN=HMPREF9094_1036 PE=4 SV=1	-4.43935	-4.25437	0.184983	0.611992	0.679666	0.997473	0.997985	0.184983	1	538670	384180	1882100	NA	1366900	144420	-3.92028	-4.51116	-4.33166	NA	-4.75821	-4.1205
1099	tr|F9ENI3|F9ENI3_FUSNU;tr|Q7P7Q6|Q7P7Q6_FUSNV	tr|F9ENI3|F9ENI3_FUSNU	5	>tr|F9ENI3|F9ENI3_FUSNU Alpha-1,4 glucan phosphorylase OS=Fusobacterium nucleatum subsp. animalis ATCC 51191 GN=glgP PE=3 SV=1;>tr|Q7P7Q6|Q7P7Q6_FUSNV Alpha-1,4 glucan phosphorylase OS=Fusobacterium nucleatum subsp. vincentii ATCC 49256 GN=FNV1916 PE=3 SV=	-1.98169	-1.82189	0.159802	0.327852	0.679898	0.997473	0.997985	0.159802	1	2521200	2560700	10675000	NA	7886300	674790	-1.86088	-1.9675	-1.63728	NA	-2.05519	-1.90818
1339	tr|Q7P4V2|Q7P4V2_FUSNV;tr|F9ERM6|F9ERM6_FUSNU	tr|Q7P4V2|Q7P4V2_FUSNV	2	>tr|Q7P4V2|Q7P4V2_FUSNV Peptidyl-prolyl cis-trans isomerase OS=Fusobacterium nucleatum subsp. vincentii ATCC 49256 GN=FNV0635 PE=4 SV=1;>tr|F9ERM6|F9ERM6_FUSNU Peptidyl-prolyl cis-trans isomerase OS=Fusobacterium nucleatum subsp. animalis ATCC 51191 GN=HMP	-1.16193	-1.69988	-0.537948	0.751826	0.680679	0.997473	0.997985	-0.537948	0	13428000	3206200	2643000	2939800	3855300	3143100	0.370944	-1.66604	-3.80455	-0.626482	-3.15899	0.299666
251	tr|C4FN89|C4FN89_9FIRM	tr|C4FN89|C4FN89_9FIRM	10	>tr|C4FN89|C4FN89_9FIRM Hydrolyase, tartrate alpha subunit/fumarate domain protein, Fe-S type OS=Veillonella dispar ATCC 17748 GN=VEIDISOL_00416 PE=4 SV=1	3.78667	3.55777	-0.228899	0.714404	0.681448	0.997473	0.997985	-0.228899	0	74549000	213500000	416540000	67333000	479250000	21572000	2.65815	3.96397	4.05118	4.01705	4.2792	3.06376
1158	tr|F9EQA5|F9EQA5_FUSNU	tr|F9EQA5|F9EQA5_FUSNU	6	>tr|F9EQA5|F9EQA5_FUSNU Uncharacterized protein OS=Fusobacterium nucleatum subsp. animalis ATCC 51191 GN=HMPREF9094_2110 PE=3 SV=1	-2.54666	-2.80685	-0.260193	0.72856	0.682888	0.997473	0.997985	-0.260193	1	1743200	1259800	4032600	NA	3370400	765590	-2.35327	-2.91866	-3.14862	NA	-3.3663	-1.72702
1062	tr|F9EMK0|F9EMK0_FUSNU	tr|F9EMK0|F9EMK0_FUSNU	12	>tr|F9EMK0|F9EMK0_FUSNU Phosphoglycerate kinase OS=Fusobacterium nucleatum subsp. animalis ATCC 51191 GN=pgk PE=3 SV=1	2.08965	2.24609	0.156433	0.61605	0.683049	0.997473	0.997985	0.156433	0	59225000	45857000	151960000	13895000	147560000	11252000	2.35111	1.90145	2.4857	1.6768	2.46238	2.12978
1217	tr|Q7P2K8|Q7P2K8_FUSNV	tr|Q7P2K8|Q7P2K8_FUSNV	38	>tr|Q7P2K8|Q7P2K8_FUSNV FUSOBACTERIUM OUTER MEMBRANE PROTEIN FAMILY OS=Fusobacterium nucleatum subsp. vincentii ATCC 49256 GN=FNV0828 PE=4 SV=1	4.12606	3.96067	-0.165383	0.64616	0.683817	0.997473	0.997985	-0.165383	0	176010000	153010000	578200000	84757000	417760000	40072000	3.80446	3.51726	4.5603	4.35833	4.06742	3.95243
1526	tr|Q7P868|Q7P868_FUSNV	tr|Q7P868|Q7P868_FUSNV	17	>tr|Q7P868|Q7P868_FUSNV Acyl-CoA dehydrogenase, short-chain specific OS=Fusobacterium nucleatum subsp. vincentii ATCC 49256 GN=FNV2166 PE=3 SV=1	6.42615	6.26591	-0.160237	0.631994	0.683961	0.997473	0.997985	-0.160237	0	1095100000	853140000	2342700000	275390000	2211800000	242300000	6.24372	5.82156	6.73246	6.10582	6.6379	6.53472
1040	tr|F9EMA2|F9EMA2_FUSNU	tr|F9EMA2|F9EMA2_FUSNU	8	>tr|F9EMA2|F9EMA2_FUSNU 4-hydroxy-3-methylbut-2-enyl diphosphate reductase OS=Fusobacterium nucleatum subsp. animalis ATCC 51191 GN=ispH PE=3 SV=1	0.707271	0.531679	-0.175592	0.668818	0.684333	0.997473	0.997985	-0.175592	0	14772000	14640000	48931000	4496800	52919000	6040900	0.498229	0.370405	0.726403	0.00380215	0.880792	1.23722
1406	tr|Q7P602|Q7P602_FUSNV;tr|F9EKY5|F9EKY5_FUSNU	tr|Q7P602|Q7P602_FUSNV	2	>tr|Q7P602|Q7P602_FUSNV UDP-N-acetylglucosamine 1-carboxyvinyltransferase OS=Fusobacterium nucleatum subsp. vincentii ATCC 49256 GN=murA PE=3 SV=1;>tr|F9EKY5|F9EKY5_FUSNU UDP-N-acetylglucosamine 1-carboxyvinyltransferase OS=Fusobacterium nucleatum subsp. a	-3.14028	-2.99213	0.148152	0.582417	0.684547	0.997473	0.997985	0.148152	0	1093700	1224200	4313700	456920	5372700	240840	-2.97528	-2.9571	-3.04401	-3.3871	-2.64712	-3.38663
1145	tr|F9EPI7|F9EPI7_FUSNU	tr|F9EPI7|F9EPI7_FUSNU	2	>tr|F9EPI7|F9EPI7_FUSNU Neutrophil-activating protein A OS=Fusobacterium nucleatum subsp. animalis ATCC 51191 GN=HMPREF9094_1842 PE=3 SV=1	3.78204	3.58696	-0.195081	0.696511	0.685562	0.997473	0.997985	-0.195081	0	172400000	125920000	338280000	36661000	315060000	62852000	3.77681	3.25596	3.72809	3.11552	3.63226	4.59833
128	tr|A0A0H2XFG0|A0A0H2XFG0_STAA3	tr|A0A0H2XFG0|A0A0H2XFG0_STAA3	2	>tr|A0A0H2XFG0|A0A0H2XFG0_STAA3 Iron compound ABC transporter, iron compound-binding protein OS=Staphylococcus aureus (strain USA300) GN=SAUSA300_2235 PE=4 SV=1	-4.06996	-3.82819	0.241774	0.725782	0.686077	0.997473	0.997985	0.241774	0	362890	1606200	1750400	238350	2638000	145120	-4.44735	-2.59292	-4.44428	-4.35214	-3.74418	-4.11356
376	tr|C4FP24|C4FP24_9FIRM	tr|C4FP24|C4FP24_9FIRM	9	>tr|C4FP24|C4FP24_9FIRM GTP-binding protein TypA OS=Veillonella dispar ATCC 17748 GN=typA PE=4 SV=1	1.48276	1.64794	0.165185	0.651502	0.68617	0.997473	0.997985	0.165185	0	22544000	51189000	99776000	14819000	76604000	5988600	1.0623	2.04895	1.83258	1.77227	1.45127	1.22474
751	tr|C4FSG2|C4FSG2_9FIRM	tr|C4FSG2|C4FSG2_9FIRM	6	>tr|C4FSG2|C4FSG2_9FIRM Tryptophan--tRNA ligase OS=Veillonella dispar ATCC 17748 GN=trpS PE=3 SV=1	0.890418	1.01961	0.12919	0.337603	0.686718	0.997473	0.997985	0.12919	0	20274000	26793000	56777000	9153600	51680000	4359600	0.920688	1.18085	0.95729	1.05784	0.844253	0.769158
753	tr|C4FSG8|C4FSG8_9FIRM	tr|C4FSG8|C4FSG8_9FIRM	5	>tr|C4FSG8|C4FSG8_9FIRM Universal stress family protein OS=Veillonella dispar ATCC 17748 GN=VEIDISOL_01858 PE=3 SV=1	2.69043	2.8442	0.153775	0.623913	0.688733	0.997473	0.997985	0.153775	0	60925000	114930000	213040000	31930000	185830000	13051000	2.38887	3.1335	3.01023	2.91062	2.81803	2.34262
1207	tr|Q7P2A5|Q7P2A5_FUSNV;tr|F9ENY0|F9ENY0_FUSNU	tr|Q7P2A5|Q7P2A5_FUSNV	5	>tr|Q7P2A5|Q7P2A5_FUSNV FORMIMINOTETRAHYDROFOLATE CYCLODEAMINASE OS=Fusobacterium nucleatum subsp. vincentii ATCC 49256 GN=FNV0264 PE=4 SV=1;>tr|F9ENY0|F9ENY0_FUSNU Formimidoyltetrahydrofolate cyclodeaminase OS=Fusobacterium nucleatum subsp. animalis ATCC	2.56839	2.43318	-0.135213	0.507186	0.690932	0.997473	0.997985	-0.135213	0	70200000	60926000	147470000	20881000	158400000	18621000	2.57795	2.28246	2.43914	2.28081	2.57171	2.85266
179	tr|C4FMF1|C4FMF1_9FIRM	tr|C4FMF1|C4FMF1_9FIRM	7	>tr|C4FMF1|C4FMF1_9FIRM Uncharacterized protein OS=Veillonella dispar ATCC 17748 GN=VEIDISOL_00246 PE=4 SV=1	0.650749	0.415552	-0.235197	0.729911	0.69164	0.997473	0.997985	-0.235197	0	16431000	21648000	25449000	5641800	28757000	8178100	0.640251	0.894922	-0.288517	0.340187	-0.0598302	1.67189
1118	tr|F9ENX1|F9ENX1_FUSNU	tr|F9ENX1|F9ENX1_FUSNU	5	>tr|F9ENX1|F9ENX1_FUSNU 2,3-bisphosphoglycerate-dependent phosphoglycerate mutase OS=Fusobacterium nucleatum subsp. animalis ATCC 51191 GN=gpm PE=3 SV=1	0.589716	0.438798	-0.150918	0.622546	0.691792	0.997473	0.997985	-0.150918	0	11710000	19825000	38425000	7841200	32844000	4440900	0.188274	0.77696	0.35116	0.828353	0.145123	0.795672
402	tr|C4FPD6|C4FPD6_9FIRM	tr|C4FPD6|C4FPD6_9FIRM	12	>tr|C4FPD6|C4FPD6_9FIRM Selenium-dependent molybdenum hydroxylase 1 OS=Veillonella dispar ATCC 17748 GN=VEIDISOL_00760 PE=4 SV=1	1.04835	1.30449	0.25614	0.737138	0.691864	0.997473	0.997985	0.25614	0	12411000	32792000	126080000	10756000	87092000	2929800	0.265853	1.45178	2.19585	1.29707	1.64917	0.19882
454	tr|C4FPS9|C4FPS9_9FIRM	tr|C4FPS9|C4FPS9_9FIRM	17	>tr|C4FPS9|C4FPS9_9FIRM Sirohydrochlorin cobaltochelatase OS=Veillonella dispar ATCC 17748 GN=cbiK PE=4 SV=1	5.82569	5.62513	-0.200554	0.711523	0.692218	0.997473	0.997985	-0.200554	0	1002200000	734790000	833820000	232090000	812890000	241640000	6.12543	5.6213	5.12867	5.85214	5.09411	6.53081
210	tr|C4FMS0|C4FMS0_9FIRM	tr|C4FMS0|C4FMS0_9FIRM	5	>tr|C4FMS0|C4FMS0_9FIRM Uncharacterized protein OS=Veillonella dispar ATCC 17748 GN=VEIDISOL_00187 PE=4 SV=1	-0.691981	-0.534731	0.15725	0.647686	0.692915	0.997473	0.997985	0.15725	0	4923900	7619600	28163000	3317100	21288000	1181100	-0.96772	-0.505275	-0.131198	-0.447418	-0.523659	-1.10487
904	tr|F5VWX1|F5VWX1_STROR	tr|F5VWX1|F5VWX1_STROR	3	>tr|F5VWX1|F5VWX1_STROR 50S ribosomal protein L4 OS=Streptococcus oralis SK255 GN=rplD PE=3 SV=1	-0.988587	-1.5231	-0.534509	0.76208	0.69302	0.997473	0.997985	-0.534509	0	1131200	2093400	45067000	4309100	42714000	229360	-2.9303	-2.23768	0.598693	-0.0594257	0.550376	-3.45671
995	tr|F9ELD7|F9ELD7_FUSNU;tr|Q7P2E5|Q7P2E5_FUSNV	tr|F9ELD7|F9ELD7_FUSNU	2	>tr|F9ELD7|F9ELD7_FUSNU Uncharacterized protein (Fragment) OS=Fusobacterium nucleatum subsp. animalis ATCC 51191 GN=HMPREF9094_0742 PE=4 SV=1;>tr|Q7P2E5|Q7P2E5_FUSNV METHYLTRANSFERASE OS=Fusobacterium nucleatum subsp. vincentii ATCC 49256 GN=FNV0519 PE=4 S	-3.65899	-4.02398	-0.364992	0.765981	0.693121	0.997473	0.997985	-0.364992	1	NA	576330	2212400	197850	8559700	117230	NA	-3.96732	-4.08064	-4.62831	-1.92882	-4.41982
314	tr|C4FNI1|C4FNI1_9FIRM	tr|C4FNI1|C4FNI1_9FIRM	2	>tr|C4FNI1|C4FNI1_9FIRM Threonine ammonia-lyase OS=Veillonella dispar ATCC 17748 GN=ilvA PE=4 SV=1	-4.6587	-4.38163	0.277074	0.749084	0.69389	0.997473	0.997985	0.277074	1	348080	815530	1118100	NA	947280	157770	-4.50295	-3.5018	-5.14013	NA	-5.32378	-3.99363
1291	tr|Q7P444|Q7P444_FUSNV	tr|Q7P444|Q7P444_FUSNV	3	>tr|Q7P444|Q7P444_FUSNV Fructose-bisphosphatase OS=Fusobacterium nucleatum subsp. vincentii ATCC 49256 GN=FNV0393 PE=3 SV=1	-2.36835	-2.20701	0.16134	0.661172	0.693949	0.997473	0.997985	0.16134	0	2238200	2290200	6187100	688930	5654800	748880	-2.01975	-2.1172	-2.48407	-2.77816	-2.5682	-1.75869
1374	tr|Q7P5J7|Q7P5J7_FUSNV;tr|F9EMM6|F9EMM6_FUSNU	tr|Q7P5J7|Q7P5J7_FUSNV	7	>tr|Q7P5J7|Q7P5J7_FUSNV Threonine--tRNA ligase OS=Fusobacterium nucleatum subsp. vincentii ATCC 49256 GN=thrS PE=3 SV=1;>tr|F9EMM6|F9EMM6_FUSNU Threonine--tRNA ligase OS=Fusobacterium nucleatum subsp. animalis ATCC 51191 GN=thrS2 PE=3 SV=1	0.107376	0.245509	0.138132	0.557826	0.694227	0.997473	0.997985	0.138132	0	13773000	10805000	38860000	3868700	35949000	3051000	0.404794	-0.0369039	0.368637	-0.219302	0.284443	0.256988
1543	tr|Q8CZF1|Q8CZF1_STRMU	tr|Q8CZF1|Q8CZF1_STRMU	7	>tr|Q8CZF1|Q8CZF1_STRMU Putative pyruvate dehydrogenase E1 component beta subunit OS=Streptococcus mutans serotype c (strain ATCC 700610 / UA159) GN=pdhB PE=4 SV=1	-2.17505	-2.73803	-0.562989	0.763716	0.69427	0.997473	0.997985	-0.562989	0	378130	2382400	9880400	1396700	34931000	76351	-4.39246	-2.06428	-1.75737	-1.73013	0.240138	-5.03515
439	tr|C4FPM4|C4FPM4_9FIRM	tr|C4FPM4|C4FPM4_9FIRM	3	>tr|C4FPM4|C4FPM4_9FIRM Uncharacterized protein OS=Veillonella dispar ATCC 17748 GN=VEIDISOL_00850 PE=4 SV=1	1.94991	2.09132	0.141411	0.583256	0.694392	0.997473	0.997985	0.141411	0	38397000	65830000	119670000	19076000	86495000	10751000	1.77285	2.38627	2.11484	2.14674	1.63856	2.06442
[truncated: 533 more rows]

## Sheet: Proteins found in one condition
Protein ID	MSCRAMMs + 6 species	nrPeptides	Fasta.headers
[truncated: 6 more rows]

## Sheet: p.mod<0.05 + pseudo Proteins
	ProteinName	TopProteinName	nrPeptides	Fasta.headers	ΔMSCRAMMs	SF8300	effectSize	p.ord	p.mod	q.ord	q.mod	log2FC	nrNAs	08_6_sp_MSCRAMMs_3.raw	09_6_sp_MSCRAMMs_2.raw	14_6_sp_MSCRAMMs_1.raw	04_6_sp_USA300_1.raw	05_6_sp_USA300_2.raw	16_6_sp_USA300_3.raw	08_6_sp_MSCRAMMs_3.transformed	09_6_sp_MSCRAMMs_2.transformed	14_6_sp_MSCRAMMs_1.transformed	04_6_sp_USA300_1.transformed	05_6_sp_USA300_2.transformed	16_6_sp_USA300_3.transformed
[truncated: 71 more rows]

[truncated: 5 more sheets: Fusobacterium nucleatum, Veillonella dispar, Streptococcus oralis, Streptococcus mutans, Staphylococcus aureus]
